# Supplementary material for: Semantic web data warehousing for caGrid
Source: BMC Bioinformatics. 2009 Oct 1;10(Suppl 10):S2. doi: 10.1186/1471-2105-10-S10-S2 (PMC2755823; doi:10.1186/1471-2105-10-S10-S2)
Supplement: Supplementary file 1 — Additional file 1: List of external ontology URLs. (LIST 586 bytes) [file 12859_2009_3370_MOESM1_ESM.list]

http://www.cs.ucl.ac.uk/staff/a.gonzalezbeltran/owl/caarray+catissue.owl
http://www.cs.ucl.ac.uk/staff/a.gonzalezbeltran/owl/catissuesuite1.owl
http://www.cs.ucl.ac.uk/staff/a.gonzalezbeltran/owl/catissuesuite1ncitmodule.owl
http://www.cs.ucl.ac.uk/staff/a.gonzalezbeltran/owl/caarray2_1.owl
http://www.cs.ucl.ac.uk/staff/a.gonzalezbeltran/owl/caarray2_1ncitmodule.owl
http://www.cs.ucl.ac.uk/staff/a.gonzalezbeltran/owl/cagridmetadatamodel.owl
http://www.cs.ucl.ac.uk/staff/a.gonzalezbeltran/owl/domainmodel.owl
http://www.cs.ucl.ac.uk/staff/a.gonzalezbeltran/owl/semanticmetadata.owl
