# Supplementary material for: Semantic web data warehousing for caGrid
Source: BMC Bioinformatics. 2009 Oct 1;10(Suppl 10):S2. doi: 10.1186/1471-2105-10-S10-S2 (PMC2755823; doi:10.1186/1471-2105-10-S10-S2)
Supplement: Supplementary file 2 — Additional file 2: N-Triple data for caTissue CollectionProtocol, Participant, and Specimen individuals. (NTP 1 MB) [file 12859_2009_3370_MOESM2_ESM.ntp]

<urn:catissuesuite-data#CollectionProtocol_1> <http://www.w3.org/1999/02/22-rdf-syntax-ns#type> <http://www.cs.ucl.ac.uk/staff/a.gonzalezbeltran/owl/catissuecore1_2.owl#CollectionProtocol> .
<urn:catissuesuite-data#CollectionProtocol_1> <http://www.cs.ucl.ac.uk/staff/a.gonzalezbeltran/owl/domainmodel.owl#umlAttributeCollection> <urn:catissuesuite-data#CollectionProtocol_1_activityStatus> .
<urn:catissuesuite-data#CollectionProtocol_1_activityStatus> <http://www.w3.org/1999/02/22-rdf-syntax-ns#type> <http://www.cs.ucl.ac.uk/staff/a.gonzalezbeltran/owl/catissuecore1_2.owl#CollectionProtocol_activityStatus> .
<urn:catissuesuite-data#CollectionProtocol_1_activityStatus> <http://www.cs.ucl.ac.uk/staff/a.gonzalezbeltran/owl/domainmodel.owl#datatype> "Active"^^<http://www.w3.org/2001/XMLSchema#string> .
<urn:catissuesuite-data#CollectionProtocol_1> <http://www.cs.ucl.ac.uk/staff/a.gonzalezbeltran/owl/domainmodel.owl#umlAttributeCollection> <urn:catissuesuite-data#CollectionProtocol_1_aliquotInSameContainer> .
<urn:catissuesuite-data#CollectionProtocol_1_aliquotInSameContainer> <http://www.w3.org/1999/02/22-rdf-syntax-ns#type> <http://www.cs.ucl.ac.uk/staff/a.gonzalezbeltran/owl/catissuecore1_2.owl#CollectionProtocol_aliquotInSameContainer> .
<urn:catissuesuite-data#CollectionProtocol_1_aliquotInSameContainer> <http://www.cs.ucl.ac.uk/staff/a.gonzalezbeltran/owl/domainmodel.owl#datatype> "false"^^<http://www.w3.org/2001/XMLSchema#string> .
<urn:catissuesuite-data#CollectionProtocol_1> <http://www.cs.ucl.ac.uk/staff/a.gonzalezbeltran/owl/domainmodel.owl#umlAttributeCollection> <urn:catissuesuite-data#CollectionProtocol_1_consentsWaived> .
<urn:catissuesuite-data#CollectionProtocol_1_consentsWaived> <http://www.w3.org/1999/02/22-rdf-syntax-ns#type> <http://www.cs.ucl.ac.uk/staff/a.gonzalezbeltran/owl/catissuecore1_2.owl#CollectionProtocol_consentsWaived> .
<urn:catissuesuite-data#CollectionProtocol_1_consentsWaived> <http://www.cs.ucl.ac.uk/staff/a.gonzalezbeltran/owl/domainmodel.owl#datatype> "true"^^<http://www.w3.org/2001/XMLSchema#string> .
<urn:catissuesuite-data#CollectionProtocol_1> <http://www.cs.ucl.ac.uk/staff/a.gonzalezbeltran/owl/domainmodel.owl#umlAttributeCollection> <urn:catissuesuite-data#CollectionProtocol_1_descriptionURL> .
<urn:catissuesuite-data#CollectionProtocol_1_descriptionURL> <http://www.w3.org/1999/02/22-rdf-syntax-ns#type> <http://www.cs.ucl.ac.uk/staff/a.gonzalezbeltran/owl/catissuecore1_2.owl#CollectionProtocol_descriptionURL> .
<urn:catissuesuite-data#CollectionProtocol_1_descriptionURL> <http://www.cs.ucl.ac.uk/staff/a.gonzalezbeltran/owl/domainmodel.owl#datatype> ""^^<http://www.w3.org/2001/XMLSchema#string> .
<urn:catissuesuite-data#CollectionProtocol_1> <http://www.cs.ucl.ac.uk/staff/a.gonzalezbeltran/owl/domainmodel.owl#umlAttributeCollection> <urn:catissuesuite-data#CollectionProtocol_1_enrollment> .
<urn:catissuesuite-data#CollectionProtocol_1_enrollment> <http://www.w3.org/1999/02/22-rdf-syntax-ns#type> <http://www.cs.ucl.ac.uk/staff/a.gonzalezbeltran/owl/catissuecore1_2.owl#CollectionProtocol_enrollment> .
<urn:catissuesuite-data#CollectionProtocol_1_enrollment> <http://www.cs.ucl.ac.uk/staff/a.gonzalezbeltran/owl/domainmodel.owl#datatype> "0"^^<http://www.w3.org/2001/XMLSchema#string> .
<urn:catissuesuite-data#CollectionProtocol_1> <http://www.cs.ucl.ac.uk/staff/a.gonzalezbeltran/owl/domainmodel.owl#umlAttributeCollection> <urn:catissuesuite-data#CollectionProtocol_1_id> .
<urn:catissuesuite-data#CollectionProtocol_1_id> <http://www.w3.org/1999/02/22-rdf-syntax-ns#type> <http://www.cs.ucl.ac.uk/staff/a.gonzalezbeltran/owl/catissuecore1_2.owl#CollectionProtocol_id> .
<urn:catissuesuite-data#CollectionProtocol_1_id> <http://www.cs.ucl.ac.uk/staff/a.gonzalezbeltran/owl/domainmodel.owl#datatype> "1"^^<http://www.w3.org/2001/XMLSchema#string> .
<urn:catissuesuite-data#CollectionProtocol_1> <http://www.cs.ucl.ac.uk/staff/a.gonzalezbeltran/owl/domainmodel.owl#umlAttributeCollection> <urn:catissuesuite-data#CollectionProtocol_1_irbIdentifier> .
<urn:catissuesuite-data#CollectionProtocol_1_irbIdentifier> <http://www.w3.org/1999/02/22-rdf-syntax-ns#type> <http://www.cs.ucl.ac.uk/staff/a.gonzalezbeltran/owl/catissuecore1_2.owl#CollectionProtocol_irbIdentifier> .
<urn:catissuesuite-data#CollectionProtocol_1_irbIdentifier> <http://www.cs.ucl.ac.uk/staff/a.gonzalezbeltran/owl/domainmodel.owl#datatype> ""^^<http://www.w3.org/2001/XMLSchema#string> .
<urn:catissuesuite-data#CollectionProtocol_1> <http://www.cs.ucl.ac.uk/staff/a.gonzalezbeltran/owl/domainmodel.owl#umlAttributeCollection> <urn:catissuesuite-data#CollectionProtocol_1_shortTitle> .
<urn:catissuesuite-data#CollectionProtocol_1_shortTitle> <http://www.w3.org/1999/02/22-rdf-syntax-ns#type> <http://www.cs.ucl.ac.uk/staff/a.gonzalezbeltran/owl/catissuecore1_2.owl#CollectionProtocol_shortTitle> .
<urn:catissuesuite-data#CollectionProtocol_1_shortTitle> <http://www.cs.ucl.ac.uk/staff/a.gonzalezbeltran/owl/domainmodel.owl#datatype> "NCI60"^^<http://www.w3.org/2001/XMLSchema#string> .
<urn:catissuesuite-data#CollectionProtocol_1> <http://www.cs.ucl.ac.uk/staff/a.gonzalezbeltran/owl/domainmodel.owl#umlAttributeCollection> <urn:catissuesuite-data#CollectionProtocol_1_startDate> .
<urn:catissuesuite-data#CollectionProtocol_1_startDate> <http://www.w3.org/1999/02/22-rdf-syntax-ns#type> <http://www.cs.ucl.ac.uk/staff/a.gonzalezbeltran/owl/catissuecore1_2.owl#CollectionProtocol_startDate> .
<urn:catissuesuite-data#CollectionProtocol_1_startDate> <http://www.cs.ucl.ac.uk/staff/a.gonzalezbeltran/owl/domainmodel.owl#datatype> "2009-03-10T00:00:00.000-04:00"^^<http://www.w3.org/2001/XMLSchema#string> .
<urn:catissuesuite-data#CollectionProtocol_1> <http://www.cs.ucl.ac.uk/staff/a.gonzalezbeltran/owl/domainmodel.owl#umlAttributeCollection> <urn:catissuesuite-data#CollectionProtocol_1_title> .
<urn:catissuesuite-data#CollectionProtocol_1_title> <http://www.w3.org/1999/02/22-rdf-syntax-ns#type> <http://www.cs.ucl.ac.uk/staff/a.gonzalezbeltran/owl/catissuecore1_2.owl#CollectionProtocol_title> .
<urn:catissuesuite-data#CollectionProtocol_1_title> <http://www.cs.ucl.ac.uk/staff/a.gonzalezbeltran/owl/domainmodel.owl#datatype> "NCI-60"^^<http://www.w3.org/2001/XMLSchema#string> .
<urn:catissuesuite-data#CollectionProtocol_1> <http://www.cs.ucl.ac.uk/staff/a.gonzalezbeltran/owl/domainmodel.owl#umlAttributeCollection> <urn:catissuesuite-data#CollectionProtocol_1_unsignedConsentDocumentURL> .
<urn:catissuesuite-data#CollectionProtocol_1_unsignedConsentDocumentURL> <http://www.w3.org/1999/02/22-rdf-syntax-ns#type> <http://www.cs.ucl.ac.uk/staff/a.gonzalezbeltran/owl/catissuecore1_2.owl#CollectionProtocol_unsignedConsentDocumentURL> .
<urn:catissuesuite-data#CollectionProtocol_1_unsignedConsentDocumentURL> <http://www.cs.ucl.ac.uk/staff/a.gonzalezbeltran/owl/domainmodel.owl#datatype> ""^^<http://www.w3.org/2001/XMLSchema#string> .
<urn:catissuesuite-data#CollectionProtocolRegistration_1> <http://www.w3.org/1999/02/22-rdf-syntax-ns#type> <http://www.cs.ucl.ac.uk/staff/a.gonzalezbeltran/owl/catissuecore1_2.owl#CollectionProtocolRegistration> .
<urn:catissuesuite-data#CollectionProtocol_1> <http://www.cs.ucl.ac.uk/staff/a.gonzalezbeltran/owl/catissuecore1_2.owl#CollectionProtocol_collectionProtocolRegistrationCollection_CollectionProtocolRegistration> <urn:catissuesuite-data#CollectionProtocolRegistration_1> .
<urn:catissuesuite-data#CollectionProtocolRegistration_1> <http://www.cs.ucl.ac.uk/staff/a.gonzalezbeltran/owl/domainmodel.owl#umlAttributeCollection> <urn:catissuesuite-data#CollectionProtocolRegistration_1_activityStatus> .
<urn:catissuesuite-data#CollectionProtocolRegistration_1_activityStatus> <http://www.w3.org/1999/02/22-rdf-syntax-ns#type> <http://www.cs.ucl.ac.uk/staff/a.gonzalezbeltran/owl/catissuecore1_2.owl#CollectionProtocolRegistration_activityStatus> .
<urn:catissuesuite-data#CollectionProtocolRegistration_1_activityStatus> <http://www.cs.ucl.ac.uk/staff/a.gonzalezbeltran/owl/domainmodel.owl#datatype> "Active"^^<http://www.w3.org/2001/XMLSchema#string> .
<urn:catissuesuite-data#CollectionProtocolRegistration_1> <http://www.cs.ucl.ac.uk/staff/a.gonzalezbeltran/owl/domainmodel.owl#umlAttributeCollection> <urn:catissuesuite-data#CollectionProtocolRegistration_1_id> .
<urn:catissuesuite-data#CollectionProtocolRegistration_1_id> <http://www.w3.org/1999/02/22-rdf-syntax-ns#type> <http://www.cs.ucl.ac.uk/staff/a.gonzalezbeltran/owl/catissuecore1_2.owl#CollectionProtocolRegistration_id> .
<urn:catissuesuite-data#CollectionProtocolRegistration_1_id> <http://www.cs.ucl.ac.uk/staff/a.gonzalezbeltran/owl/domainmodel.owl#datatype> "1"^^<http://www.w3.org/2001/XMLSchema#string> .
<urn:catissuesuite-data#CollectionProtocolRegistration_1> <http://www.cs.ucl.ac.uk/staff/a.gonzalezbeltran/owl/domainmodel.owl#umlAttributeCollection> <urn:catissuesuite-data#CollectionProtocolRegistration_1_protocolParticipantIdentifier> .
<urn:catissuesuite-data#CollectionProtocolRegistration_1_protocolParticipantIdentifier> <http://www.w3.org/1999/02/22-rdf-syntax-ns#type> <http://www.cs.ucl.ac.uk/staff/a.gonzalezbeltran/owl/catissuecore1_2.owl#CollectionProtocolRegistration_protocolParticipantIdentifier> .
<urn:catissuesuite-data#CollectionProtocolRegistration_1_protocolParticipantIdentifier> <http://www.cs.ucl.ac.uk/staff/a.gonzalezbeltran/owl/domainmodel.owl#datatype> "CCRF-CEM"^^<http://www.w3.org/2001/XMLSchema#string> .
<urn:catissuesuite-data#CollectionProtocolRegistration_1> <http://www.cs.ucl.ac.uk/staff/a.gonzalezbeltran/owl/domainmodel.owl#umlAttributeCollection> <urn:catissuesuite-data#CollectionProtocolRegistration_1_registrationDate> .
<urn:catissuesuite-data#CollectionProtocolRegistration_1_registrationDate> <http://www.w3.org/1999/02/22-rdf-syntax-ns#type> <http://www.cs.ucl.ac.uk/staff/a.gonzalezbeltran/owl/catissuecore1_2.owl#CollectionProtocolRegistration_registrationDate> .
<urn:catissuesuite-data#CollectionProtocolRegistration_1_registrationDate> <http://www.cs.ucl.ac.uk/staff/a.gonzalezbeltran/owl/domainmodel.owl#datatype> "2009-03-10T00:00:00.000-04:00"^^<http://www.w3.org/2001/XMLSchema#string> .
<urn:catissuesuite-data#SpecimenCollectionGroup_2> <http://www.w3.org/1999/02/22-rdf-syntax-ns#type> <http://www.cs.ucl.ac.uk/staff/a.gonzalezbeltran/owl/catissuecore1_2.owl#SpecimenCollectionGroup> .
<urn:catissuesuite-data#CollectionProtocolRegistration_1> <http://www.cs.ucl.ac.uk/staff/a.gonzalezbeltran/owl/catissuecore1_2.owl#CollectionProtocolRegistration_specimenCollectionGroupCollection_SpecimenCollectionGroup> <urn:catissuesuite-data#SpecimenCollectionGroup_2> .
<urn:catissuesuite-data#SpecimenCollectionGroup_2> <http://www.cs.ucl.ac.uk/staff/a.gonzalezbeltran/owl/domainmodel.owl#umlAttributeCollection> <urn:catissuesuite-data#SpecimenCollectionGroup_2_activityStatus> .
<urn:catissuesuite-data#SpecimenCollectionGroup_2_activityStatus> <http://www.w3.org/1999/02/22-rdf-syntax-ns#type> <http://www.cs.ucl.ac.uk/staff/a.gonzalezbeltran/owl/catissuecore1_2.owl#SpecimenCollectionGroup_activityStatus> .
<urn:catissuesuite-data#SpecimenCollectionGroup_2_activityStatus> <http://www.cs.ucl.ac.uk/staff/a.gonzalezbeltran/owl/domainmodel.owl#datatype> "Active"^^<http://www.w3.org/2001/XMLSchema#string> .
<urn:catissuesuite-data#SpecimenCollectionGroup_2> <http://www.cs.ucl.ac.uk/staff/a.gonzalezbeltran/owl/domainmodel.owl#umlAttributeCollection> <urn:catissuesuite-data#SpecimenCollectionGroup_2_clinicalDiagnosis> .
<urn:catissuesuite-data#SpecimenCollectionGroup_2_clinicalDiagnosis> <http://www.w3.org/1999/02/22-rdf-syntax-ns#type> <http://www.cs.ucl.ac.uk/staff/a.gonzalezbeltran/owl/catissuecore1_2.owl#SpecimenCollectionGroup_clinicalDiagnosis> .
<urn:catissuesuite-data#SpecimenCollectionGroup_2_clinicalDiagnosis> <http://www.cs.ucl.ac.uk/staff/a.gonzalezbeltran/owl/domainmodel.owl#datatype> "Acute lymphoblastic leukemia"^^<http://www.w3.org/2001/XMLSchema#string> .
<urn:catissuesuite-data#SpecimenCollectionGroup_2> <http://www.cs.ucl.ac.uk/staff/a.gonzalezbeltran/owl/domainmodel.owl#umlAttributeCollection> <urn:catissuesuite-data#SpecimenCollectionGroup_2_clinicalStatus> .
<urn:catissuesuite-data#SpecimenCollectionGroup_2_clinicalStatus> <http://www.w3.org/1999/02/22-rdf-syntax-ns#type> <http://www.cs.ucl.ac.uk/staff/a.gonzalezbeltran/owl/catissuecore1_2.owl#SpecimenCollectionGroup_clinicalStatus> .
<urn:catissuesuite-data#SpecimenCollectionGroup_2_clinicalStatus> <http://www.cs.ucl.ac.uk/staff/a.gonzalezbeltran/owl/domainmodel.owl#datatype> "Not Specified"^^<http://www.w3.org/2001/XMLSchema#string> .
<urn:catissuesuite-data#SpecimenCollectionGroup_2> <http://www.cs.ucl.ac.uk/staff/a.gonzalezbeltran/owl/domainmodel.owl#umlAttributeCollection> <urn:catissuesuite-data#SpecimenCollectionGroup_2_collectionStatus> .
<urn:catissuesuite-data#SpecimenCollectionGroup_2_collectionStatus> <http://www.w3.org/1999/02/22-rdf-syntax-ns#type> <http://www.cs.ucl.ac.uk/staff/a.gonzalezbeltran/owl/catissuecore1_2.owl#SpecimenCollectionGroup_collectionStatus> .
<urn:catissuesuite-data#SpecimenCollectionGroup_2_collectionStatus> <http://www.cs.ucl.ac.uk/staff/a.gonzalezbeltran/owl/domainmodel.owl#datatype> "Complete"^^<http://www.w3.org/2001/XMLSchema#string> .
<urn:catissuesuite-data#SpecimenCollectionGroup_2> <http://www.cs.ucl.ac.uk/staff/a.gonzalezbeltran/owl/domainmodel.owl#umlAttributeCollection> <urn:catissuesuite-data#SpecimenCollectionGroup_2_comment> .
<urn:catissuesuite-data#SpecimenCollectionGroup_2_comment> <http://www.w3.org/1999/02/22-rdf-syntax-ns#type> <http://www.cs.ucl.ac.uk/staff/a.gonzalezbeltran/owl/catissuecore1_2.owl#SpecimenCollectionGroup_comment> .
<urn:catissuesuite-data#SpecimenCollectionGroup_2_comment> <http://www.cs.ucl.ac.uk/staff/a.gonzalezbeltran/owl/domainmodel.owl#datatype> ""^^<http://www.w3.org/2001/XMLSchema#string> .
<urn:catissuesuite-data#SpecimenCollectionGroup_2> <http://www.cs.ucl.ac.uk/staff/a.gonzalezbeltran/owl/domainmodel.owl#umlAttributeCollection> <urn:catissuesuite-data#SpecimenCollectionGroup_2_id> .
<urn:catissuesuite-data#SpecimenCollectionGroup_2_id> <http://www.w3.org/1999/02/22-rdf-syntax-ns#type> <http://www.cs.ucl.ac.uk/staff/a.gonzalezbeltran/owl/catissuecore1_2.owl#SpecimenCollectionGroup_id> .
<urn:catissuesuite-data#SpecimenCollectionGroup_2_id> <http://www.cs.ucl.ac.uk/staff/a.gonzalezbeltran/owl/domainmodel.owl#datatype> "2"^^<http://www.w3.org/2001/XMLSchema#string> .
<urn:catissuesuite-data#SpecimenCollectionGroup_2> <http://www.cs.ucl.ac.uk/staff/a.gonzalezbeltran/owl/domainmodel.owl#umlAttributeCollection> <urn:catissuesuite-data#SpecimenCollectionGroup_2_name> .
<urn:catissuesuite-data#SpecimenCollectionGroup_2_name> <http://www.w3.org/1999/02/22-rdf-syntax-ns#type> <http://www.cs.ucl.ac.uk/staff/a.gonzalezbeltran/owl/catissuecore1_2.owl#SpecimenCollectionGroup_name> .
<urn:catissuesuite-data#SpecimenCollectionGroup_2_name> <http://www.cs.ucl.ac.uk/staff/a.gonzalezbeltran/owl/domainmodel.owl#datatype> "CCRF"^^<http://www.w3.org/2001/XMLSchema#string> .
<urn:catissuesuite-data#SpecimenCollectionGroup_2> <http://www.cs.ucl.ac.uk/staff/a.gonzalezbeltran/owl/domainmodel.owl#umlAttributeCollection> <urn:catissuesuite-data#SpecimenCollectionGroup_2_offset> .
<urn:catissuesuite-data#SpecimenCollectionGroup_2_offset> <http://www.w3.org/1999/02/22-rdf-syntax-ns#type> <http://www.cs.ucl.ac.uk/staff/a.gonzalezbeltran/owl/catissuecore1_2.owl#SpecimenCollectionGroup_offset> .
<urn:catissuesuite-data#SpecimenCollectionGroup_2_offset> <http://www.cs.ucl.ac.uk/staff/a.gonzalezbeltran/owl/domainmodel.owl#datatype> "0"^^<http://www.w3.org/2001/XMLSchema#string> .
<urn:catissuesuite-data#SpecimenCollectionGroup_2> <http://www.cs.ucl.ac.uk/staff/a.gonzalezbeltran/owl/domainmodel.owl#umlAttributeCollection> <urn:catissuesuite-data#SpecimenCollectionGroup_2_surgicalPathologyNumber> .
<urn:catissuesuite-data#SpecimenCollectionGroup_2_surgicalPathologyNumber> <http://www.w3.org/1999/02/22-rdf-syntax-ns#type> <http://www.cs.ucl.ac.uk/staff/a.gonzalezbeltran/owl/catissuecore1_2.owl#SpecimenCollectionGroup_surgicalPathologyNumber> .
<urn:catissuesuite-data#SpecimenCollectionGroup_2_surgicalPathologyNumber> <http://www.cs.ucl.ac.uk/staff/a.gonzalezbeltran/owl/domainmodel.owl#datatype> ""^^<http://www.w3.org/2001/XMLSchema#string> .
<urn:catissuesuite-data#CellSpecimen_2> <http://www.w3.org/1999/02/22-rdf-syntax-ns#type> <http://www.cs.ucl.ac.uk/staff/a.gonzalezbeltran/owl/catissuecore1_2.owl#CellSpecimen> .
<urn:catissuesuite-data#SpecimenCollectionGroup_2> <http://www.cs.ucl.ac.uk/staff/a.gonzalezbeltran/owl/catissuecore1_2.owl#SpecimenCollectionGroup_specimenCollection_CellSpecimen> <urn:catissuesuite-data#CellSpecimen_2> .
<urn:catissuesuite-data#CellSpecimen_2> <http://www.cs.ucl.ac.uk/staff/a.gonzalezbeltran/owl/domainmodel.owl#umlAttributeCollection> <urn:catissuesuite-data#CellSpecimen_2_activityStatus> .
<urn:catissuesuite-data#CellSpecimen_2_activityStatus> <http://www.w3.org/1999/02/22-rdf-syntax-ns#type> <http://www.cs.ucl.ac.uk/staff/a.gonzalezbeltran/owl/catissuecore1_2.owl#CellSpecimen_activityStatus> .
<urn:catissuesuite-data#CellSpecimen_2_activityStatus> <http://www.cs.ucl.ac.uk/staff/a.gonzalezbeltran/owl/domainmodel.owl#datatype> "Active"^^<http://www.w3.org/2001/XMLSchema#string> .
<urn:catissuesuite-data#CellSpecimen_2> <http://www.cs.ucl.ac.uk/staff/a.gonzalezbeltran/owl/domainmodel.owl#umlAttributeCollection> <urn:catissuesuite-data#CellSpecimen_2_availableQuantity> .
<urn:catissuesuite-data#CellSpecimen_2_availableQuantity> <http://www.w3.org/1999/02/22-rdf-syntax-ns#type> <http://www.cs.ucl.ac.uk/staff/a.gonzalezbeltran/owl/catissuecore1_2.owl#CellSpecimen_availableQuantity> .
<urn:catissuesuite-data#CellSpecimen_2_availableQuantity> <http://www.cs.ucl.ac.uk/staff/a.gonzalezbeltran/owl/domainmodel.owl#datatype> "0.0"^^<http://www.w3.org/2001/XMLSchema#string> .
<urn:catissuesuite-data#CellSpecimen_2> <http://www.cs.ucl.ac.uk/staff/a.gonzalezbeltran/owl/domainmodel.owl#umlAttributeCollection> <urn:catissuesuite-data#CellSpecimen_2_barcode> .
<urn:catissuesuite-data#CellSpecimen_2_barcode> <http://www.w3.org/1999/02/22-rdf-syntax-ns#type> <http://www.cs.ucl.ac.uk/staff/a.gonzalezbeltran/owl/catissuecore1_2.owl#CellSpecimen_barcode> .
<urn:catissuesuite-data#CellSpecimen_2_barcode> <http://www.cs.ucl.ac.uk/staff/a.gonzalezbeltran/owl/domainmodel.owl#datatype> "CCRF"^^<http://www.w3.org/2001/XMLSchema#string> .
<urn:catissuesuite-data#CellSpecimen_2> <http://www.cs.ucl.ac.uk/staff/a.gonzalezbeltran/owl/domainmodel.owl#umlAttributeCollection> <urn:catissuesuite-data#CellSpecimen_2_collectionStatus> .
<urn:catissuesuite-data#CellSpecimen_2_collectionStatus> <http://www.w3.org/1999/02/22-rdf-syntax-ns#type> <http://www.cs.ucl.ac.uk/staff/a.gonzalezbeltran/owl/catissuecore1_2.owl#CellSpecimen_collectionStatus> .
<urn:catissuesuite-data#CellSpecimen_2_collectionStatus> <http://www.cs.ucl.ac.uk/staff/a.gonzalezbeltran/owl/domainmodel.owl#datatype> "Collected"^^<http://www.w3.org/2001/XMLSchema#string> .
<urn:catissuesuite-data#CellSpecimen_2> <http://www.cs.ucl.ac.uk/staff/a.gonzalezbeltran/owl/domainmodel.owl#umlAttributeCollection> <urn:catissuesuite-data#CellSpecimen_2_comment> .
<urn:catissuesuite-data#CellSpecimen_2_comment> <http://www.w3.org/1999/02/22-rdf-syntax-ns#type> <http://www.cs.ucl.ac.uk/staff/a.gonzalezbeltran/owl/catissuecore1_2.owl#CellSpecimen_comment> .
<urn:catissuesuite-data#CellSpecimen_2_comment> <http://www.cs.ucl.ac.uk/staff/a.gonzalezbeltran/owl/domainmodel.owl#datatype> "Reference Authors  Roschke AV, Tonon G, Gehlhaus KS, McTyre N, Bussey KJ, Lababidi S, Scudiero DA, Weinstein JN, Kirsch IR. Title  Karyotypic complexity of the NCI-60 drug-screening panel. Journal  Cancer Res. 63 : 8634-8647, 2003"^^<http://www.w3.org/2001/XMLSchema#string> .
<urn:catissuesuite-data#CellSpecimen_2> <http://www.cs.ucl.ac.uk/staff/a.gonzalezbeltran/owl/domainmodel.owl#umlAttributeCollection> <urn:catissuesuite-data#CellSpecimen_2_id> .
<urn:catissuesuite-data#CellSpecimen_2_id> <http://www.w3.org/1999/02/22-rdf-syntax-ns#type> <http://www.cs.ucl.ac.uk/staff/a.gonzalezbeltran/owl/catissuecore1_2.owl#CellSpecimen_id> .
<urn:catissuesuite-data#CellSpecimen_2_id> <http://www.cs.ucl.ac.uk/staff/a.gonzalezbeltran/owl/domainmodel.owl#datatype> "2"^^<http://www.w3.org/2001/XMLSchema#string> .
<urn:catissuesuite-data#CellSpecimen_2> <http://www.cs.ucl.ac.uk/staff/a.gonzalezbeltran/owl/domainmodel.owl#umlAttributeCollection> <urn:catissuesuite-data#CellSpecimen_2_initialQuantity> .
<urn:catissuesuite-data#CellSpecimen_2_initialQuantity> <http://www.w3.org/1999/02/22-rdf-syntax-ns#type> <http://www.cs.ucl.ac.uk/staff/a.gonzalezbeltran/owl/catissuecore1_2.owl#CellSpecimen_initialQuantity> .
<urn:catissuesuite-data#CellSpecimen_2_initialQuantity> <http://www.cs.ucl.ac.uk/staff/a.gonzalezbeltran/owl/domainmodel.owl#datatype> "0.0"^^<http://www.w3.org/2001/XMLSchema#string> .
<urn:catissuesuite-data#CellSpecimen_2> <http://www.cs.ucl.ac.uk/staff/a.gonzalezbeltran/owl/domainmodel.owl#umlAttributeCollection> <urn:catissuesuite-data#CellSpecimen_2_isAvailable> .
<urn:catissuesuite-data#CellSpecimen_2_isAvailable> <http://www.w3.org/1999/02/22-rdf-syntax-ns#type> <http://www.cs.ucl.ac.uk/staff/a.gonzalezbeltran/owl/catissuecore1_2.owl#CellSpecimen_isAvailable> .
<urn:catissuesuite-data#CellSpecimen_2_isAvailable> <http://www.cs.ucl.ac.uk/staff/a.gonzalezbeltran/owl/domainmodel.owl#datatype> "false"^^<http://www.w3.org/2001/XMLSchema#string> .
<urn:catissuesuite-data#CellSpecimen_2> <http://www.cs.ucl.ac.uk/staff/a.gonzalezbeltran/owl/domainmodel.owl#umlAttributeCollection> <urn:catissuesuite-data#CellSpecimen_2_label> .
<urn:catissuesuite-data#CellSpecimen_2_label> <http://www.w3.org/1999/02/22-rdf-syntax-ns#type> <http://www.cs.ucl.ac.uk/staff/a.gonzalezbeltran/owl/catissuecore1_2.owl#CellSpecimen_label> .
<urn:catissuesuite-data#CellSpecimen_2_label> <http://www.cs.ucl.ac.uk/staff/a.gonzalezbeltran/owl/domainmodel.owl#datatype> "CCRF-CEM"^^<http://www.w3.org/2001/XMLSchema#string> .
<urn:catissuesuite-data#CellSpecimen_2> <http://www.cs.ucl.ac.uk/staff/a.gonzalezbeltran/owl/domainmodel.owl#umlAttributeCollection> <urn:catissuesuite-data#CellSpecimen_2_lineage> .
<urn:catissuesuite-data#CellSpecimen_2_lineage> <http://www.w3.org/1999/02/22-rdf-syntax-ns#type> <http://www.cs.ucl.ac.uk/staff/a.gonzalezbeltran/owl/catissuecore1_2.owl#CellSpecimen_lineage> .
<urn:catissuesuite-data#CellSpecimen_2_lineage> <http://www.cs.ucl.ac.uk/staff/a.gonzalezbeltran/owl/domainmodel.owl#datatype> "New"^^<http://www.w3.org/2001/XMLSchema#string> .
<urn:catissuesuite-data#CellSpecimen_2> <http://www.cs.ucl.ac.uk/staff/a.gonzalezbeltran/owl/domainmodel.owl#umlAttributeCollection> <urn:catissuesuite-data#CellSpecimen_2_pathologicalStatus> .
<urn:catissuesuite-data#CellSpecimen_2_pathologicalStatus> <http://www.w3.org/1999/02/22-rdf-syntax-ns#type> <http://www.cs.ucl.ac.uk/staff/a.gonzalezbeltran/owl/catissuecore1_2.owl#CellSpecimen_pathologicalStatus> .
<urn:catissuesuite-data#CellSpecimen_2_pathologicalStatus> <http://www.cs.ucl.ac.uk/staff/a.gonzalezbeltran/owl/domainmodel.owl#datatype> "Malignant"^^<http://www.w3.org/2001/XMLSchema#string> .
<urn:catissuesuite-data#CellSpecimen_2> <http://www.cs.ucl.ac.uk/staff/a.gonzalezbeltran/owl/domainmodel.owl#umlAttributeCollection> <urn:catissuesuite-data#CellSpecimen_2_specimenClass> .
<urn:catissuesuite-data#CellSpecimen_2_specimenClass> <http://www.w3.org/1999/02/22-rdf-syntax-ns#type> <http://www.cs.ucl.ac.uk/staff/a.gonzalezbeltran/owl/catissuecore1_2.owl#CellSpecimen_specimenClass> .
<urn:catissuesuite-data#CellSpecimen_2_specimenClass> <http://www.cs.ucl.ac.uk/staff/a.gonzalezbeltran/owl/domainmodel.owl#datatype> "Cell"^^<http://www.w3.org/2001/XMLSchema#string> .
<urn:catissuesuite-data#CellSpecimen_2> <http://www.cs.ucl.ac.uk/staff/a.gonzalezbeltran/owl/domainmodel.owl#umlAttributeCollection> <urn:catissuesuite-data#CellSpecimen_2_specimenType> .
<urn:catissuesuite-data#CellSpecimen_2_specimenType> <http://www.w3.org/1999/02/22-rdf-syntax-ns#type> <http://www.cs.ucl.ac.uk/staff/a.gonzalezbeltran/owl/catissuecore1_2.owl#CellSpecimen_specimenType> .
<urn:catissuesuite-data#CellSpecimen_2_specimenType> <http://www.cs.ucl.ac.uk/staff/a.gonzalezbeltran/owl/domainmodel.owl#datatype> "Not Specified"^^<http://www.w3.org/2001/XMLSchema#string> .
<urn:catissuesuite-data#CollectionProtocolRegistration_2> <http://www.w3.org/1999/02/22-rdf-syntax-ns#type> <http://www.cs.ucl.ac.uk/staff/a.gonzalezbeltran/owl/catissuecore1_2.owl#CollectionProtocolRegistration> .
<urn:catissuesuite-data#CollectionProtocol_1> <http://www.cs.ucl.ac.uk/staff/a.gonzalezbeltran/owl/catissuecore1_2.owl#CollectionProtocol_collectionProtocolRegistrationCollection_CollectionProtocolRegistration> <urn:catissuesuite-data#CollectionProtocolRegistration_2> .
<urn:catissuesuite-data#CollectionProtocolRegistration_2> <http://www.cs.ucl.ac.uk/staff/a.gonzalezbeltran/owl/domainmodel.owl#umlAttributeCollection> <urn:catissuesuite-data#CollectionProtocolRegistration_2_activityStatus> .
<urn:catissuesuite-data#CollectionProtocolRegistration_2_activityStatus> <http://www.w3.org/1999/02/22-rdf-syntax-ns#type> <http://www.cs.ucl.ac.uk/staff/a.gonzalezbeltran/owl/catissuecore1_2.owl#CollectionProtocolRegistration_activityStatus> .
<urn:catissuesuite-data#CollectionProtocolRegistration_2_activityStatus> <http://www.cs.ucl.ac.uk/staff/a.gonzalezbeltran/owl/domainmodel.owl#datatype> "Active"^^<http://www.w3.org/2001/XMLSchema#string> .
<urn:catissuesuite-data#CollectionProtocolRegistration_2> <http://www.cs.ucl.ac.uk/staff/a.gonzalezbeltran/owl/domainmodel.owl#umlAttributeCollection> <urn:catissuesuite-data#CollectionProtocolRegistration_2_id> .
<urn:catissuesuite-data#CollectionProtocolRegistration_2_id> <http://www.w3.org/1999/02/22-rdf-syntax-ns#type> <http://www.cs.ucl.ac.uk/staff/a.gonzalezbeltran/owl/catissuecore1_2.owl#CollectionProtocolRegistration_id> .
<urn:catissuesuite-data#CollectionProtocolRegistration_2_id> <http://www.cs.ucl.ac.uk/staff/a.gonzalezbeltran/owl/domainmodel.owl#datatype> "2"^^<http://www.w3.org/2001/XMLSchema#string> .
<urn:catissuesuite-data#CollectionProtocolRegistration_2> <http://www.cs.ucl.ac.uk/staff/a.gonzalezbeltran/owl/domainmodel.owl#umlAttributeCollection> <urn:catissuesuite-data#CollectionProtocolRegistration_2_protocolParticipantIdentifier> .
<urn:catissuesuite-data#CollectionProtocolRegistration_2_protocolParticipantIdentifier> <http://www.w3.org/1999/02/22-rdf-syntax-ns#type> <http://www.cs.ucl.ac.uk/staff/a.gonzalezbeltran/owl/catissuecore1_2.owl#CollectionProtocolRegistration_protocolParticipantIdentifier> .
<urn:catissuesuite-data#CollectionProtocolRegistration_2_protocolParticipantIdentifier> <http://www.cs.ucl.ac.uk/staff/a.gonzalezbeltran/owl/domainmodel.owl#datatype> "HL-60"^^<http://www.w3.org/2001/XMLSchema#string> .
<urn:catissuesuite-data#CollectionProtocolRegistration_2> <http://www.cs.ucl.ac.uk/staff/a.gonzalezbeltran/owl/domainmodel.owl#umlAttributeCollection> <urn:catissuesuite-data#CollectionProtocolRegistration_2_registrationDate> .
<urn:catissuesuite-data#CollectionProtocolRegistration_2_registrationDate> <http://www.w3.org/1999/02/22-rdf-syntax-ns#type> <http://www.cs.ucl.ac.uk/staff/a.gonzalezbeltran/owl/catissuecore1_2.owl#CollectionProtocolRegistration_registrationDate> .
<urn:catissuesuite-data#CollectionProtocolRegistration_2_registrationDate> <http://www.cs.ucl.ac.uk/staff/a.gonzalezbeltran/owl/domainmodel.owl#datatype> "2009-03-11T00:00:00.000-04:00"^^<http://www.w3.org/2001/XMLSchema#string> .
<urn:catissuesuite-data#SpecimenCollectionGroup_3> <http://www.w3.org/1999/02/22-rdf-syntax-ns#type> <http://www.cs.ucl.ac.uk/staff/a.gonzalezbeltran/owl/catissuecore1_2.owl#SpecimenCollectionGroup> .
<urn:catissuesuite-data#CollectionProtocolRegistration_2> <http://www.cs.ucl.ac.uk/staff/a.gonzalezbeltran/owl/catissuecore1_2.owl#CollectionProtocolRegistration_specimenCollectionGroupCollection_SpecimenCollectionGroup> <urn:catissuesuite-data#SpecimenCollectionGroup_3> .
<urn:catissuesuite-data#SpecimenCollectionGroup_3> <http://www.cs.ucl.ac.uk/staff/a.gonzalezbeltran/owl/domainmodel.owl#umlAttributeCollection> <urn:catissuesuite-data#SpecimenCollectionGroup_3_activityStatus> .
<urn:catissuesuite-data#SpecimenCollectionGroup_3_activityStatus> <http://www.w3.org/1999/02/22-rdf-syntax-ns#type> <http://www.cs.ucl.ac.uk/staff/a.gonzalezbeltran/owl/catissuecore1_2.owl#SpecimenCollectionGroup_activityStatus> .
<urn:catissuesuite-data#SpecimenCollectionGroup_3_activityStatus> <http://www.cs.ucl.ac.uk/staff/a.gonzalezbeltran/owl/domainmodel.owl#datatype> "Active"^^<http://www.w3.org/2001/XMLSchema#string> .
<urn:catissuesuite-data#SpecimenCollectionGroup_3> <http://www.cs.ucl.ac.uk/staff/a.gonzalezbeltran/owl/domainmodel.owl#umlAttributeCollection> <urn:catissuesuite-data#SpecimenCollectionGroup_3_clinicalDiagnosis> .
<urn:catissuesuite-data#SpecimenCollectionGroup_3_clinicalDiagnosis> <http://www.w3.org/1999/02/22-rdf-syntax-ns#type> <http://www.cs.ucl.ac.uk/staff/a.gonzalezbeltran/owl/catissuecore1_2.owl#SpecimenCollectionGroup_clinicalDiagnosis> .
<urn:catissuesuite-data#SpecimenCollectionGroup_3_clinicalDiagnosis> <http://www.cs.ucl.ac.uk/staff/a.gonzalezbeltran/owl/domainmodel.owl#datatype> "Prolymphocytic leukemia"^^<http://www.w3.org/2001/XMLSchema#string> .
<urn:catissuesuite-data#SpecimenCollectionGroup_3> <http://www.cs.ucl.ac.uk/staff/a.gonzalezbeltran/owl/domainmodel.owl#umlAttributeCollection> <urn:catissuesuite-data#SpecimenCollectionGroup_3_clinicalStatus> .
<urn:catissuesuite-data#SpecimenCollectionGroup_3_clinicalStatus> <http://www.w3.org/1999/02/22-rdf-syntax-ns#type> <http://www.cs.ucl.ac.uk/staff/a.gonzalezbeltran/owl/catissuecore1_2.owl#SpecimenCollectionGroup_clinicalStatus> .
<urn:catissuesuite-data#SpecimenCollectionGroup_3_clinicalStatus> <http://www.cs.ucl.ac.uk/staff/a.gonzalezbeltran/owl/domainmodel.owl#datatype> "Not Specified"^^<http://www.w3.org/2001/XMLSchema#string> .
<urn:catissuesuite-data#SpecimenCollectionGroup_3> <http://www.cs.ucl.ac.uk/staff/a.gonzalezbeltran/owl/domainmodel.owl#umlAttributeCollection> <urn:catissuesuite-data#SpecimenCollectionGroup_3_collectionStatus> .
<urn:catissuesuite-data#SpecimenCollectionGroup_3_collectionStatus> <http://www.w3.org/1999/02/22-rdf-syntax-ns#type> <http://www.cs.ucl.ac.uk/staff/a.gonzalezbeltran/owl/catissuecore1_2.owl#SpecimenCollectionGroup_collectionStatus> .
<urn:catissuesuite-data#SpecimenCollectionGroup_3_collectionStatus> <http://www.cs.ucl.ac.uk/staff/a.gonzalezbeltran/owl/domainmodel.owl#datatype> "Complete"^^<http://www.w3.org/2001/XMLSchema#string> .
<urn:catissuesuite-data#SpecimenCollectionGroup_3> <http://www.cs.ucl.ac.uk/staff/a.gonzalezbeltran/owl/domainmodel.owl#umlAttributeCollection> <urn:catissuesuite-data#SpecimenCollectionGroup_3_comment> .
<urn:catissuesuite-data#SpecimenCollectionGroup_3_comment> <http://www.w3.org/1999/02/22-rdf-syntax-ns#type> <http://www.cs.ucl.ac.uk/staff/a.gonzalezbeltran/owl/catissuecore1_2.owl#SpecimenCollectionGroup_comment> .
<urn:catissuesuite-data#SpecimenCollectionGroup_3_comment> <http://www.cs.ucl.ac.uk/staff/a.gonzalezbeltran/owl/domainmodel.owl#datatype> ""^^<http://www.w3.org/2001/XMLSchema#string> .
<urn:catissuesuite-data#SpecimenCollectionGroup_3> <http://www.cs.ucl.ac.uk/staff/a.gonzalezbeltran/owl/domainmodel.owl#umlAttributeCollection> <urn:catissuesuite-data#SpecimenCollectionGroup_3_id> .
<urn:catissuesuite-data#SpecimenCollectionGroup_3_id> <http://www.w3.org/1999/02/22-rdf-syntax-ns#type> <http://www.cs.ucl.ac.uk/staff/a.gonzalezbeltran/owl/catissuecore1_2.owl#SpecimenCollectionGroup_id> .
<urn:catissuesuite-data#SpecimenCollectionGroup_3_id> <http://www.cs.ucl.ac.uk/staff/a.gonzalezbeltran/owl/domainmodel.owl#datatype> "3"^^<http://www.w3.org/2001/XMLSchema#string> .
<urn:catissuesuite-data#SpecimenCollectionGroup_3> <http://www.cs.ucl.ac.uk/staff/a.gonzalezbeltran/owl/domainmodel.owl#umlAttributeCollection> <urn:catissuesuite-data#SpecimenCollectionGroup_3_name> .
<urn:catissuesuite-data#SpecimenCollectionGroup_3_name> <http://www.w3.org/1999/02/22-rdf-syntax-ns#type> <http://www.cs.ucl.ac.uk/staff/a.gonzalezbeltran/owl/catissuecore1_2.owl#SpecimenCollectionGroup_name> .
<urn:catissuesuite-data#SpecimenCollectionGroup_3_name> <http://www.cs.ucl.ac.uk/staff/a.gonzalezbeltran/owl/domainmodel.owl#datatype> "HL-60"^^<http://www.w3.org/2001/XMLSchema#string> .
<urn:catissuesuite-data#SpecimenCollectionGroup_3> <http://www.cs.ucl.ac.uk/staff/a.gonzalezbeltran/owl/domainmodel.owl#umlAttributeCollection> <urn:catissuesuite-data#SpecimenCollectionGroup_3_offset> .
<urn:catissuesuite-data#SpecimenCollectionGroup_3_offset> <http://www.w3.org/1999/02/22-rdf-syntax-ns#type> <http://www.cs.ucl.ac.uk/staff/a.gonzalezbeltran/owl/catissuecore1_2.owl#SpecimenCollectionGroup_offset> .
<urn:catissuesuite-data#SpecimenCollectionGroup_3_offset> <http://www.cs.ucl.ac.uk/staff/a.gonzalezbeltran/owl/domainmodel.owl#datatype> "0"^^<http://www.w3.org/2001/XMLSchema#string> .
<urn:catissuesuite-data#SpecimenCollectionGroup_3> <http://www.cs.ucl.ac.uk/staff/a.gonzalezbeltran/owl/domainmodel.owl#umlAttributeCollection> <urn:catissuesuite-data#SpecimenCollectionGroup_3_surgicalPathologyNumber> .
<urn:catissuesuite-data#SpecimenCollectionGroup_3_surgicalPathologyNumber> <http://www.w3.org/1999/02/22-rdf-syntax-ns#type> <http://www.cs.ucl.ac.uk/staff/a.gonzalezbeltran/owl/catissuecore1_2.owl#SpecimenCollectionGroup_surgicalPathologyNumber> .
<urn:catissuesuite-data#SpecimenCollectionGroup_3_surgicalPathologyNumber> <http://www.cs.ucl.ac.uk/staff/a.gonzalezbeltran/owl/domainmodel.owl#datatype> ""^^<http://www.w3.org/2001/XMLSchema#string> .
<urn:catissuesuite-data#CellSpecimen_3> <http://www.w3.org/1999/02/22-rdf-syntax-ns#type> <http://www.cs.ucl.ac.uk/staff/a.gonzalezbeltran/owl/catissuecore1_2.owl#CellSpecimen> .
<urn:catissuesuite-data#SpecimenCollectionGroup_3> <http://www.cs.ucl.ac.uk/staff/a.gonzalezbeltran/owl/catissuecore1_2.owl#SpecimenCollectionGroup_specimenCollection_CellSpecimen> <urn:catissuesuite-data#CellSpecimen_3> .
<urn:catissuesuite-data#CellSpecimen_3> <http://www.cs.ucl.ac.uk/staff/a.gonzalezbeltran/owl/domainmodel.owl#umlAttributeCollection> <urn:catissuesuite-data#CellSpecimen_3_activityStatus> .
<urn:catissuesuite-data#CellSpecimen_3_activityStatus> <http://www.w3.org/1999/02/22-rdf-syntax-ns#type> <http://www.cs.ucl.ac.uk/staff/a.gonzalezbeltran/owl/catissuecore1_2.owl#CellSpecimen_activityStatus> .
<urn:catissuesuite-data#CellSpecimen_3_activityStatus> <http://www.cs.ucl.ac.uk/staff/a.gonzalezbeltran/owl/domainmodel.owl#datatype> "Active"^^<http://www.w3.org/2001/XMLSchema#string> .
<urn:catissuesuite-data#CellSpecimen_3> <http://www.cs.ucl.ac.uk/staff/a.gonzalezbeltran/owl/domainmodel.owl#umlAttributeCollection> <urn:catissuesuite-data#CellSpecimen_3_availableQuantity> .
<urn:catissuesuite-data#CellSpecimen_3_availableQuantity> <http://www.w3.org/1999/02/22-rdf-syntax-ns#type> <http://www.cs.ucl.ac.uk/staff/a.gonzalezbeltran/owl/catissuecore1_2.owl#CellSpecimen_availableQuantity> .
<urn:catissuesuite-data#CellSpecimen_3_availableQuantity> <http://www.cs.ucl.ac.uk/staff/a.gonzalezbeltran/owl/domainmodel.owl#datatype> "0.0"^^<http://www.w3.org/2001/XMLSchema#string> .
<urn:catissuesuite-data#CellSpecimen_3> <http://www.cs.ucl.ac.uk/staff/a.gonzalezbeltran/owl/domainmodel.owl#umlAttributeCollection> <urn:catissuesuite-data#CellSpecimen_3_barcode> .
<urn:catissuesuite-data#CellSpecimen_3_barcode> <http://www.w3.org/1999/02/22-rdf-syntax-ns#type> <http://www.cs.ucl.ac.uk/staff/a.gonzalezbeltran/owl/catissuecore1_2.owl#CellSpecimen_barcode> .
<urn:catissuesuite-data#CellSpecimen_3_barcode> <http://www.cs.ucl.ac.uk/staff/a.gonzalezbeltran/owl/domainmodel.owl#datatype> "HL-60"^^<http://www.w3.org/2001/XMLSchema#string> .
<urn:catissuesuite-data#CellSpecimen_3> <http://www.cs.ucl.ac.uk/staff/a.gonzalezbeltran/owl/domainmodel.owl#umlAttributeCollection> <urn:catissuesuite-data#CellSpecimen_3_collectionStatus> .
<urn:catissuesuite-data#CellSpecimen_3_collectionStatus> <http://www.w3.org/1999/02/22-rdf-syntax-ns#type> <http://www.cs.ucl.ac.uk/staff/a.gonzalezbeltran/owl/catissuecore1_2.owl#CellSpecimen_collectionStatus> .
<urn:catissuesuite-data#CellSpecimen_3_collectionStatus> <http://www.cs.ucl.ac.uk/staff/a.gonzalezbeltran/owl/domainmodel.owl#datatype> "Collected"^^<http://www.w3.org/2001/XMLSchema#string> .
<urn:catissuesuite-data#CellSpecimen_3> <http://www.cs.ucl.ac.uk/staff/a.gonzalezbeltran/owl/domainmodel.owl#umlAttributeCollection> <urn:catissuesuite-data#CellSpecimen_3_comment> .
<urn:catissuesuite-data#CellSpecimen_3_comment> <http://www.w3.org/1999/02/22-rdf-syntax-ns#type> <http://www.cs.ucl.ac.uk/staff/a.gonzalezbeltran/owl/catissuecore1_2.owl#CellSpecimen_comment> .
<urn:catissuesuite-data#CellSpecimen_3_comment> <http://www.cs.ucl.ac.uk/staff/a.gonzalezbeltran/owl/domainmodel.owl#datatype> "Reference Authors  Roschke AV, Tonon G, Gehlhaus KS, McTyre N, Bussey KJ, Lababidi S, Scudiero DA, Weinstein JN, Kirsch IR. Title  Karyotypic complexity of the NCI-60 drug-screening panel. Journal  Cancer Res. 63 : 8634-8647, 2003"^^<http://www.w3.org/2001/XMLSchema#string> .
<urn:catissuesuite-data#CellSpecimen_3> <http://www.cs.ucl.ac.uk/staff/a.gonzalezbeltran/owl/domainmodel.owl#umlAttributeCollection> <urn:catissuesuite-data#CellSpecimen_3_id> .
<urn:catissuesuite-data#CellSpecimen_3_id> <http://www.w3.org/1999/02/22-rdf-syntax-ns#type> <http://www.cs.ucl.ac.uk/staff/a.gonzalezbeltran/owl/catissuecore1_2.owl#CellSpecimen_id> .
<urn:catissuesuite-data#CellSpecimen_3_id> <http://www.cs.ucl.ac.uk/staff/a.gonzalezbeltran/owl/domainmodel.owl#datatype> "3"^^<http://www.w3.org/2001/XMLSchema#string> .
<urn:catissuesuite-data#CellSpecimen_3> <http://www.cs.ucl.ac.uk/staff/a.gonzalezbeltran/owl/domainmodel.owl#umlAttributeCollection> <urn:catissuesuite-data#CellSpecimen_3_initialQuantity> .
<urn:catissuesuite-data#CellSpecimen_3_initialQuantity> <http://www.w3.org/1999/02/22-rdf-syntax-ns#type> <http://www.cs.ucl.ac.uk/staff/a.gonzalezbeltran/owl/catissuecore1_2.owl#CellSpecimen_initialQuantity> .
<urn:catissuesuite-data#CellSpecimen_3_initialQuantity> <http://www.cs.ucl.ac.uk/staff/a.gonzalezbeltran/owl/domainmodel.owl#datatype> "0.0"^^<http://www.w3.org/2001/XMLSchema#string> .
<urn:catissuesuite-data#CellSpecimen_3> <http://www.cs.ucl.ac.uk/staff/a.gonzalezbeltran/owl/domainmodel.owl#umlAttributeCollection> <urn:catissuesuite-data#CellSpecimen_3_isAvailable> .
<urn:catissuesuite-data#CellSpecimen_3_isAvailable> <http://www.w3.org/1999/02/22-rdf-syntax-ns#type> <http://www.cs.ucl.ac.uk/staff/a.gonzalezbeltran/owl/catissuecore1_2.owl#CellSpecimen_isAvailable> .
<urn:catissuesuite-data#CellSpecimen_3_isAvailable> <http://www.cs.ucl.ac.uk/staff/a.gonzalezbeltran/owl/domainmodel.owl#datatype> "false"^^<http://www.w3.org/2001/XMLSchema#string> .
<urn:catissuesuite-data#CellSpecimen_3> <http://www.cs.ucl.ac.uk/staff/a.gonzalezbeltran/owl/domainmodel.owl#umlAttributeCollection> <urn:catissuesuite-data#CellSpecimen_3_label> .
<urn:catissuesuite-data#CellSpecimen_3_label> <http://www.w3.org/1999/02/22-rdf-syntax-ns#type> <http://www.cs.ucl.ac.uk/staff/a.gonzalezbeltran/owl/catissuecore1_2.owl#CellSpecimen_label> .
<urn:catissuesuite-data#CellSpecimen_3_label> <http://www.cs.ucl.ac.uk/staff/a.gonzalezbeltran/owl/domainmodel.owl#datatype> "HL-60"^^<http://www.w3.org/2001/XMLSchema#string> .
<urn:catissuesuite-data#CellSpecimen_3> <http://www.cs.ucl.ac.uk/staff/a.gonzalezbeltran/owl/domainmodel.owl#umlAttributeCollection> <urn:catissuesuite-data#CellSpecimen_3_lineage> .
<urn:catissuesuite-data#CellSpecimen_3_lineage> <http://www.w3.org/1999/02/22-rdf-syntax-ns#type> <http://www.cs.ucl.ac.uk/staff/a.gonzalezbeltran/owl/catissuecore1_2.owl#CellSpecimen_lineage> .
<urn:catissuesuite-data#CellSpecimen_3_lineage> <http://www.cs.ucl.ac.uk/staff/a.gonzalezbeltran/owl/domainmodel.owl#datatype> "New"^^<http://www.w3.org/2001/XMLSchema#string> .
<urn:catissuesuite-data#CellSpecimen_3> <http://www.cs.ucl.ac.uk/staff/a.gonzalezbeltran/owl/domainmodel.owl#umlAttributeCollection> <urn:catissuesuite-data#CellSpecimen_3_pathologicalStatus> .
<urn:catissuesuite-data#CellSpecimen_3_pathologicalStatus> <http://www.w3.org/1999/02/22-rdf-syntax-ns#type> <http://www.cs.ucl.ac.uk/staff/a.gonzalezbeltran/owl/catissuecore1_2.owl#CellSpecimen_pathologicalStatus> .
<urn:catissuesuite-data#CellSpecimen_3_pathologicalStatus> <http://www.cs.ucl.ac.uk/staff/a.gonzalezbeltran/owl/domainmodel.owl#datatype> "Not Specified"^^<http://www.w3.org/2001/XMLSchema#string> .
<urn:catissuesuite-data#CellSpecimen_3> <http://www.cs.ucl.ac.uk/staff/a.gonzalezbeltran/owl/domainmodel.owl#umlAttributeCollection> <urn:catissuesuite-data#CellSpecimen_3_specimenClass> .
<urn:catissuesuite-data#CellSpecimen_3_specimenClass> <http://www.w3.org/1999/02/22-rdf-syntax-ns#type> <http://www.cs.ucl.ac.uk/staff/a.gonzalezbeltran/owl/catissuecore1_2.owl#CellSpecimen_specimenClass> .
<urn:catissuesuite-data#CellSpecimen_3_specimenClass> <http://www.cs.ucl.ac.uk/staff/a.gonzalezbeltran/owl/domainmodel.owl#datatype> "Cell"^^<http://www.w3.org/2001/XMLSchema#string> .
<urn:catissuesuite-data#CellSpecimen_3> <http://www.cs.ucl.ac.uk/staff/a.gonzalezbeltran/owl/domainmodel.owl#umlAttributeCollection> <urn:catissuesuite-data#CellSpecimen_3_specimenType> .
<urn:catissuesuite-data#CellSpecimen_3_specimenType> <http://www.w3.org/1999/02/22-rdf-syntax-ns#type> <http://www.cs.ucl.ac.uk/staff/a.gonzalezbeltran/owl/catissuecore1_2.owl#CellSpecimen_specimenType> .
<urn:catissuesuite-data#CellSpecimen_3_specimenType> <http://www.cs.ucl.ac.uk/staff/a.gonzalezbeltran/owl/domainmodel.owl#datatype> "Not Specified"^^<http://www.w3.org/2001/XMLSchema#string> .
<urn:catissuesuite-data#CollectionProtocolRegistration_3> <http://www.w3.org/1999/02/22-rdf-syntax-ns#type> <http://www.cs.ucl.ac.uk/staff/a.gonzalezbeltran/owl/catissuecore1_2.owl#CollectionProtocolRegistration> .
<urn:catissuesuite-data#CollectionProtocol_1> <http://www.cs.ucl.ac.uk/staff/a.gonzalezbeltran/owl/catissuecore1_2.owl#CollectionProtocol_collectionProtocolRegistrationCollection_CollectionProtocolRegistration> <urn:catissuesuite-data#CollectionProtocolRegistration_3> .
<urn:catissuesuite-data#CollectionProtocolRegistration_3> <http://www.cs.ucl.ac.uk/staff/a.gonzalezbeltran/owl/domainmodel.owl#umlAttributeCollection> <urn:catissuesuite-data#CollectionProtocolRegistration_3_activityStatus> .
<urn:catissuesuite-data#CollectionProtocolRegistration_3_activityStatus> <http://www.w3.org/1999/02/22-rdf-syntax-ns#type> <http://www.cs.ucl.ac.uk/staff/a.gonzalezbeltran/owl/catissuecore1_2.owl#CollectionProtocolRegistration_activityStatus> .
<urn:catissuesuite-data#CollectionProtocolRegistration_3_activityStatus> <http://www.cs.ucl.ac.uk/staff/a.gonzalezbeltran/owl/domainmodel.owl#datatype> "Active"^^<http://www.w3.org/2001/XMLSchema#string> .
<urn:catissuesuite-data#CollectionProtocolRegistration_3> <http://www.cs.ucl.ac.uk/staff/a.gonzalezbeltran/owl/domainmodel.owl#umlAttributeCollection> <urn:catissuesuite-data#CollectionProtocolRegistration_3_id> .
<urn:catissuesuite-data#CollectionProtocolRegistration_3_id> <http://www.w3.org/1999/02/22-rdf-syntax-ns#type> <http://www.cs.ucl.ac.uk/staff/a.gonzalezbeltran/owl/catissuecore1_2.owl#CollectionProtocolRegistration_id> .
<urn:catissuesuite-data#CollectionProtocolRegistration_3_id> <http://www.cs.ucl.ac.uk/staff/a.gonzalezbeltran/owl/domainmodel.owl#datatype> "3"^^<http://www.w3.org/2001/XMLSchema#string> .
<urn:catissuesuite-data#CollectionProtocolRegistration_3> <http://www.cs.ucl.ac.uk/staff/a.gonzalezbeltran/owl/domainmodel.owl#umlAttributeCollection> <urn:catissuesuite-data#CollectionProtocolRegistration_3_protocolParticipantIdentifier> .
<urn:catissuesuite-data#CollectionProtocolRegistration_3_protocolParticipantIdentifier> <http://www.w3.org/1999/02/22-rdf-syntax-ns#type> <http://www.cs.ucl.ac.uk/staff/a.gonzalezbeltran/owl/catissuecore1_2.owl#CollectionProtocolRegistration_protocolParticipantIdentifier> .
<urn:catissuesuite-data#CollectionProtocolRegistration_3_protocolParticipantIdentifier> <http://www.cs.ucl.ac.uk/staff/a.gonzalezbeltran/owl/domainmodel.owl#datatype> "K-562"^^<http://www.w3.org/2001/XMLSchema#string> .
<urn:catissuesuite-data#CollectionProtocolRegistration_3> <http://www.cs.ucl.ac.uk/staff/a.gonzalezbeltran/owl/domainmodel.owl#umlAttributeCollection> <urn:catissuesuite-data#CollectionProtocolRegistration_3_registrationDate> .
<urn:catissuesuite-data#CollectionProtocolRegistration_3_registrationDate> <http://www.w3.org/1999/02/22-rdf-syntax-ns#type> <http://www.cs.ucl.ac.uk/staff/a.gonzalezbeltran/owl/catissuecore1_2.owl#CollectionProtocolRegistration_registrationDate> .
<urn:catissuesuite-data#CollectionProtocolRegistration_3_registrationDate> <http://www.cs.ucl.ac.uk/staff/a.gonzalezbeltran/owl/domainmodel.owl#datatype> "2009-03-11T00:00:00.000-04:00"^^<http://www.w3.org/2001/XMLSchema#string> .
<urn:catissuesuite-data#SpecimenCollectionGroup_4> <http://www.w3.org/1999/02/22-rdf-syntax-ns#type> <http://www.cs.ucl.ac.uk/staff/a.gonzalezbeltran/owl/catissuecore1_2.owl#SpecimenCollectionGroup> .
<urn:catissuesuite-data#CollectionProtocolRegistration_3> <http://www.cs.ucl.ac.uk/staff/a.gonzalezbeltran/owl/catissuecore1_2.owl#CollectionProtocolRegistration_specimenCollectionGroupCollection_SpecimenCollectionGroup> <urn:catissuesuite-data#SpecimenCollectionGroup_4> .
<urn:catissuesuite-data#SpecimenCollectionGroup_4> <http://www.cs.ucl.ac.uk/staff/a.gonzalezbeltran/owl/domainmodel.owl#umlAttributeCollection> <urn:catissuesuite-data#SpecimenCollectionGroup_4_activityStatus> .
<urn:catissuesuite-data#SpecimenCollectionGroup_4_activityStatus> <http://www.w3.org/1999/02/22-rdf-syntax-ns#type> <http://www.cs.ucl.ac.uk/staff/a.gonzalezbeltran/owl/catissuecore1_2.owl#SpecimenCollectionGroup_activityStatus> .
<urn:catissuesuite-data#SpecimenCollectionGroup_4_activityStatus> <http://www.cs.ucl.ac.uk/staff/a.gonzalezbeltran/owl/domainmodel.owl#datatype> "Active"^^<http://www.w3.org/2001/XMLSchema#string> .
<urn:catissuesuite-data#SpecimenCollectionGroup_4> <http://www.cs.ucl.ac.uk/staff/a.gonzalezbeltran/owl/domainmodel.owl#umlAttributeCollection> <urn:catissuesuite-data#SpecimenCollectionGroup_4_clinicalDiagnosis> .
<urn:catissuesuite-data#SpecimenCollectionGroup_4_clinicalDiagnosis> <http://www.w3.org/1999/02/22-rdf-syntax-ns#type> <http://www.cs.ucl.ac.uk/staff/a.gonzalezbeltran/owl/catissuecore1_2.owl#SpecimenCollectionGroup_clinicalDiagnosis> .
<urn:catissuesuite-data#SpecimenCollectionGroup_4_clinicalDiagnosis> <http://www.cs.ucl.ac.uk/staff/a.gonzalezbeltran/owl/domainmodel.owl#datatype> "Acute myeloid leukemia"^^<http://www.w3.org/2001/XMLSchema#string> .
<urn:catissuesuite-data#SpecimenCollectionGroup_4> <http://www.cs.ucl.ac.uk/staff/a.gonzalezbeltran/owl/domainmodel.owl#umlAttributeCollection> <urn:catissuesuite-data#SpecimenCollectionGroup_4_clinicalStatus> .
<urn:catissuesuite-data#SpecimenCollectionGroup_4_clinicalStatus> <http://www.w3.org/1999/02/22-rdf-syntax-ns#type> <http://www.cs.ucl.ac.uk/staff/a.gonzalezbeltran/owl/catissuecore1_2.owl#SpecimenCollectionGroup_clinicalStatus> .
<urn:catissuesuite-data#SpecimenCollectionGroup_4_clinicalStatus> <http://www.cs.ucl.ac.uk/staff/a.gonzalezbeltran/owl/domainmodel.owl#datatype> "Not Specified"^^<http://www.w3.org/2001/XMLSchema#string> .
<urn:catissuesuite-data#SpecimenCollectionGroup_4> <http://www.cs.ucl.ac.uk/staff/a.gonzalezbeltran/owl/domainmodel.owl#umlAttributeCollection> <urn:catissuesuite-data#SpecimenCollectionGroup_4_collectionStatus> .
<urn:catissuesuite-data#SpecimenCollectionGroup_4_collectionStatus> <http://www.w3.org/1999/02/22-rdf-syntax-ns#type> <http://www.cs.ucl.ac.uk/staff/a.gonzalezbeltran/owl/catissuecore1_2.owl#SpecimenCollectionGroup_collectionStatus> .
<urn:catissuesuite-data#SpecimenCollectionGroup_4_collectionStatus> <http://www.cs.ucl.ac.uk/staff/a.gonzalezbeltran/owl/domainmodel.owl#datatype> "Complete"^^<http://www.w3.org/2001/XMLSchema#string> .
<urn:catissuesuite-data#SpecimenCollectionGroup_4> <http://www.cs.ucl.ac.uk/staff/a.gonzalezbeltran/owl/domainmodel.owl#umlAttributeCollection> <urn:catissuesuite-data#SpecimenCollectionGroup_4_comment> .
<urn:catissuesuite-data#SpecimenCollectionGroup_4_comment> <http://www.w3.org/1999/02/22-rdf-syntax-ns#type> <http://www.cs.ucl.ac.uk/staff/a.gonzalezbeltran/owl/catissuecore1_2.owl#SpecimenCollectionGroup_comment> .
<urn:catissuesuite-data#SpecimenCollectionGroup_4_comment> <http://www.cs.ucl.ac.uk/staff/a.gonzalezbeltran/owl/domainmodel.owl#datatype> ""^^<http://www.w3.org/2001/XMLSchema#string> .
<urn:catissuesuite-data#SpecimenCollectionGroup_4> <http://www.cs.ucl.ac.uk/staff/a.gonzalezbeltran/owl/domainmodel.owl#umlAttributeCollection> <urn:catissuesuite-data#SpecimenCollectionGroup_4_id> .
<urn:catissuesuite-data#SpecimenCollectionGroup_4_id> <http://www.w3.org/1999/02/22-rdf-syntax-ns#type> <http://www.cs.ucl.ac.uk/staff/a.gonzalezbeltran/owl/catissuecore1_2.owl#SpecimenCollectionGroup_id> .
<urn:catissuesuite-data#SpecimenCollectionGroup_4_id> <http://www.cs.ucl.ac.uk/staff/a.gonzalezbeltran/owl/domainmodel.owl#datatype> "4"^^<http://www.w3.org/2001/XMLSchema#string> .
<urn:catissuesuite-data#SpecimenCollectionGroup_4> <http://www.cs.ucl.ac.uk/staff/a.gonzalezbeltran/owl/domainmodel.owl#umlAttributeCollection> <urn:catissuesuite-data#SpecimenCollectionGroup_4_name> .
<urn:catissuesuite-data#SpecimenCollectionGroup_4_name> <http://www.w3.org/1999/02/22-rdf-syntax-ns#type> <http://www.cs.ucl.ac.uk/staff/a.gonzalezbeltran/owl/catissuecore1_2.owl#SpecimenCollectionGroup_name> .
<urn:catissuesuite-data#SpecimenCollectionGroup_4_name> <http://www.cs.ucl.ac.uk/staff/a.gonzalezbeltran/owl/domainmodel.owl#datatype> "K-562"^^<http://www.w3.org/2001/XMLSchema#string> .
<urn:catissuesuite-data#SpecimenCollectionGroup_4> <http://www.cs.ucl.ac.uk/staff/a.gonzalezbeltran/owl/domainmodel.owl#umlAttributeCollection> <urn:catissuesuite-data#SpecimenCollectionGroup_4_offset> .
<urn:catissuesuite-data#SpecimenCollectionGroup_4_offset> <http://www.w3.org/1999/02/22-rdf-syntax-ns#type> <http://www.cs.ucl.ac.uk/staff/a.gonzalezbeltran/owl/catissuecore1_2.owl#SpecimenCollectionGroup_offset> .
<urn:catissuesuite-data#SpecimenCollectionGroup_4_offset> <http://www.cs.ucl.ac.uk/staff/a.gonzalezbeltran/owl/domainmodel.owl#datatype> "0"^^<http://www.w3.org/2001/XMLSchema#string> .
<urn:catissuesuite-data#SpecimenCollectionGroup_4> <http://www.cs.ucl.ac.uk/staff/a.gonzalezbeltran/owl/domainmodel.owl#umlAttributeCollection> <urn:catissuesuite-data#SpecimenCollectionGroup_4_surgicalPathologyNumber> .
<urn:catissuesuite-data#SpecimenCollectionGroup_4_surgicalPathologyNumber> <http://www.w3.org/1999/02/22-rdf-syntax-ns#type> <http://www.cs.ucl.ac.uk/staff/a.gonzalezbeltran/owl/catissuecore1_2.owl#SpecimenCollectionGroup_surgicalPathologyNumber> .
<urn:catissuesuite-data#SpecimenCollectionGroup_4_surgicalPathologyNumber> <http://www.cs.ucl.ac.uk/staff/a.gonzalezbeltran/owl/domainmodel.owl#datatype> ""^^<http://www.w3.org/2001/XMLSchema#string> .
<urn:catissuesuite-data#CellSpecimen_4> <http://www.w3.org/1999/02/22-rdf-syntax-ns#type> <http://www.cs.ucl.ac.uk/staff/a.gonzalezbeltran/owl/catissuecore1_2.owl#CellSpecimen> .
<urn:catissuesuite-data#SpecimenCollectionGroup_4> <http://www.cs.ucl.ac.uk/staff/a.gonzalezbeltran/owl/catissuecore1_2.owl#SpecimenCollectionGroup_specimenCollection_CellSpecimen> <urn:catissuesuite-data#CellSpecimen_4> .
<urn:catissuesuite-data#CellSpecimen_4> <http://www.cs.ucl.ac.uk/staff/a.gonzalezbeltran/owl/domainmodel.owl#umlAttributeCollection> <urn:catissuesuite-data#CellSpecimen_4_activityStatus> .
<urn:catissuesuite-data#CellSpecimen_4_activityStatus> <http://www.w3.org/1999/02/22-rdf-syntax-ns#type> <http://www.cs.ucl.ac.uk/staff/a.gonzalezbeltran/owl/catissuecore1_2.owl#CellSpecimen_activityStatus> .
<urn:catissuesuite-data#CellSpecimen_4_activityStatus> <http://www.cs.ucl.ac.uk/staff/a.gonzalezbeltran/owl/domainmodel.owl#datatype> "Active"^^<http://www.w3.org/2001/XMLSchema#string> .
<urn:catissuesuite-data#CellSpecimen_4> <http://www.cs.ucl.ac.uk/staff/a.gonzalezbeltran/owl/domainmodel.owl#umlAttributeCollection> <urn:catissuesuite-data#CellSpecimen_4_availableQuantity> .
<urn:catissuesuite-data#CellSpecimen_4_availableQuantity> <http://www.w3.org/1999/02/22-rdf-syntax-ns#type> <http://www.cs.ucl.ac.uk/staff/a.gonzalezbeltran/owl/catissuecore1_2.owl#CellSpecimen_availableQuantity> .
<urn:catissuesuite-data#CellSpecimen_4_availableQuantity> <http://www.cs.ucl.ac.uk/staff/a.gonzalezbeltran/owl/domainmodel.owl#datatype> "0.0"^^<http://www.w3.org/2001/XMLSchema#string> .
<urn:catissuesuite-data#CellSpecimen_4> <http://www.cs.ucl.ac.uk/staff/a.gonzalezbeltran/owl/domainmodel.owl#umlAttributeCollection> <urn:catissuesuite-data#CellSpecimen_4_barcode> .
<urn:catissuesuite-data#CellSpecimen_4_barcode> <http://www.w3.org/1999/02/22-rdf-syntax-ns#type> <http://www.cs.ucl.ac.uk/staff/a.gonzalezbeltran/owl/catissuecore1_2.owl#CellSpecimen_barcode> .
<urn:catissuesuite-data#CellSpecimen_4_barcode> <http://www.cs.ucl.ac.uk/staff/a.gonzalezbeltran/owl/domainmodel.owl#datatype> "K-562"^^<http://www.w3.org/2001/XMLSchema#string> .
<urn:catissuesuite-data#CellSpecimen_4> <http://www.cs.ucl.ac.uk/staff/a.gonzalezbeltran/owl/domainmodel.owl#umlAttributeCollection> <urn:catissuesuite-data#CellSpecimen_4_collectionStatus> .
<urn:catissuesuite-data#CellSpecimen_4_collectionStatus> <http://www.w3.org/1999/02/22-rdf-syntax-ns#type> <http://www.cs.ucl.ac.uk/staff/a.gonzalezbeltran/owl/catissuecore1_2.owl#CellSpecimen_collectionStatus> .
<urn:catissuesuite-data#CellSpecimen_4_collectionStatus> <http://www.cs.ucl.ac.uk/staff/a.gonzalezbeltran/owl/domainmodel.owl#datatype> "Collected"^^<http://www.w3.org/2001/XMLSchema#string> .
<urn:catissuesuite-data#CellSpecimen_4> <http://www.cs.ucl.ac.uk/staff/a.gonzalezbeltran/owl/domainmodel.owl#umlAttributeCollection> <urn:catissuesuite-data#CellSpecimen_4_comment> .
<urn:catissuesuite-data#CellSpecimen_4_comment> <http://www.w3.org/1999/02/22-rdf-syntax-ns#type> <http://www.cs.ucl.ac.uk/staff/a.gonzalezbeltran/owl/catissuecore1_2.owl#CellSpecimen_comment> .
<urn:catissuesuite-data#CellSpecimen_4_comment> <http://www.cs.ucl.ac.uk/staff/a.gonzalezbeltran/owl/domainmodel.owl#datatype> "Reference Authors  Roschke AV, Tonon G, Gehlhaus KS, McTyre N, Bussey KJ, Lababidi S, Scudiero DA, Weinstein JN, Kirsch IR. Title  Karyotypic complexity of the NCI-60 drug-screening panel. Journal  Cancer Res. 63 : 8634-8647, 2003"^^<http://www.w3.org/2001/XMLSchema#string> .
<urn:catissuesuite-data#CellSpecimen_4> <http://www.cs.ucl.ac.uk/staff/a.gonzalezbeltran/owl/domainmodel.owl#umlAttributeCollection> <urn:catissuesuite-data#CellSpecimen_4_createdOn> .
<urn:catissuesuite-data#CellSpecimen_4_createdOn> <http://www.w3.org/1999/02/22-rdf-syntax-ns#type> <http://www.cs.ucl.ac.uk/staff/a.gonzalezbeltran/owl/catissuecore1_2.owl#CellSpecimen_createdOn> .
<urn:catissuesuite-data#CellSpecimen_4_createdOn> <http://www.cs.ucl.ac.uk/staff/a.gonzalezbeltran/owl/domainmodel.owl#datatype> "1953-01-01T00:00:00.000-05:00"^^<http://www.w3.org/2001/XMLSchema#string> .
<urn:catissuesuite-data#CellSpecimen_4> <http://www.cs.ucl.ac.uk/staff/a.gonzalezbeltran/owl/domainmodel.owl#umlAttributeCollection> <urn:catissuesuite-data#CellSpecimen_4_id> .
<urn:catissuesuite-data#CellSpecimen_4_id> <http://www.w3.org/1999/02/22-rdf-syntax-ns#type> <http://www.cs.ucl.ac.uk/staff/a.gonzalezbeltran/owl/catissuecore1_2.owl#CellSpecimen_id> .
<urn:catissuesuite-data#CellSpecimen_4_id> <http://www.cs.ucl.ac.uk/staff/a.gonzalezbeltran/owl/domainmodel.owl#datatype> "4"^^<http://www.w3.org/2001/XMLSchema#string> .
<urn:catissuesuite-data#CellSpecimen_4> <http://www.cs.ucl.ac.uk/staff/a.gonzalezbeltran/owl/domainmodel.owl#umlAttributeCollection> <urn:catissuesuite-data#CellSpecimen_4_initialQuantity> .
<urn:catissuesuite-data#CellSpecimen_4_initialQuantity> <http://www.w3.org/1999/02/22-rdf-syntax-ns#type> <http://www.cs.ucl.ac.uk/staff/a.gonzalezbeltran/owl/catissuecore1_2.owl#CellSpecimen_initialQuantity> .
<urn:catissuesuite-data#CellSpecimen_4_initialQuantity> <http://www.cs.ucl.ac.uk/staff/a.gonzalezbeltran/owl/domainmodel.owl#datatype> "0.0"^^<http://www.w3.org/2001/XMLSchema#string> .
<urn:catissuesuite-data#CellSpecimen_4> <http://www.cs.ucl.ac.uk/staff/a.gonzalezbeltran/owl/domainmodel.owl#umlAttributeCollection> <urn:catissuesuite-data#CellSpecimen_4_isAvailable> .
<urn:catissuesuite-data#CellSpecimen_4_isAvailable> <http://www.w3.org/1999/02/22-rdf-syntax-ns#type> <http://www.cs.ucl.ac.uk/staff/a.gonzalezbeltran/owl/catissuecore1_2.owl#CellSpecimen_isAvailable> .
<urn:catissuesuite-data#CellSpecimen_4_isAvailable> <http://www.cs.ucl.ac.uk/staff/a.gonzalezbeltran/owl/domainmodel.owl#datatype> "false"^^<http://www.w3.org/2001/XMLSchema#string> .
<urn:catissuesuite-data#CellSpecimen_4> <http://www.cs.ucl.ac.uk/staff/a.gonzalezbeltran/owl/domainmodel.owl#umlAttributeCollection> <urn:catissuesuite-data#CellSpecimen_4_label> .
<urn:catissuesuite-data#CellSpecimen_4_label> <http://www.w3.org/1999/02/22-rdf-syntax-ns#type> <http://www.cs.ucl.ac.uk/staff/a.gonzalezbeltran/owl/catissuecore1_2.owl#CellSpecimen_label> .
<urn:catissuesuite-data#CellSpecimen_4_label> <http://www.cs.ucl.ac.uk/staff/a.gonzalezbeltran/owl/domainmodel.owl#datatype> "K-562"^^<http://www.w3.org/2001/XMLSchema#string> .
<urn:catissuesuite-data#CellSpecimen_4> <http://www.cs.ucl.ac.uk/staff/a.gonzalezbeltran/owl/domainmodel.owl#umlAttributeCollection> <urn:catissuesuite-data#CellSpecimen_4_lineage> .
<urn:catissuesuite-data#CellSpecimen_4_lineage> <http://www.w3.org/1999/02/22-rdf-syntax-ns#type> <http://www.cs.ucl.ac.uk/staff/a.gonzalezbeltran/owl/catissuecore1_2.owl#CellSpecimen_lineage> .
<urn:catissuesuite-data#CellSpecimen_4_lineage> <http://www.cs.ucl.ac.uk/staff/a.gonzalezbeltran/owl/domainmodel.owl#datatype> "New"^^<http://www.w3.org/2001/XMLSchema#string> .
<urn:catissuesuite-data#CellSpecimen_4> <http://www.cs.ucl.ac.uk/staff/a.gonzalezbeltran/owl/domainmodel.owl#umlAttributeCollection> <urn:catissuesuite-data#CellSpecimen_4_pathologicalStatus> .
<urn:catissuesuite-data#CellSpecimen_4_pathologicalStatus> <http://www.w3.org/1999/02/22-rdf-syntax-ns#type> <http://www.cs.ucl.ac.uk/staff/a.gonzalezbeltran/owl/catissuecore1_2.owl#CellSpecimen_pathologicalStatus> .
<urn:catissuesuite-data#CellSpecimen_4_pathologicalStatus> <http://www.cs.ucl.ac.uk/staff/a.gonzalezbeltran/owl/domainmodel.owl#datatype> "Metastatic"^^<http://www.w3.org/2001/XMLSchema#string> .
<urn:catissuesuite-data#CellSpecimen_4> <http://www.cs.ucl.ac.uk/staff/a.gonzalezbeltran/owl/domainmodel.owl#umlAttributeCollection> <urn:catissuesuite-data#CellSpecimen_4_specimenClass> .
<urn:catissuesuite-data#CellSpecimen_4_specimenClass> <http://www.w3.org/1999/02/22-rdf-syntax-ns#type> <http://www.cs.ucl.ac.uk/staff/a.gonzalezbeltran/owl/catissuecore1_2.owl#CellSpecimen_specimenClass> .
<urn:catissuesuite-data#CellSpecimen_4_specimenClass> <http://www.cs.ucl.ac.uk/staff/a.gonzalezbeltran/owl/domainmodel.owl#datatype> "Cell"^^<http://www.w3.org/2001/XMLSchema#string> .
<urn:catissuesuite-data#CellSpecimen_4> <http://www.cs.ucl.ac.uk/staff/a.gonzalezbeltran/owl/domainmodel.owl#umlAttributeCollection> <urn:catissuesuite-data#CellSpecimen_4_specimenType> .
<urn:catissuesuite-data#CellSpecimen_4_specimenType> <http://www.w3.org/1999/02/22-rdf-syntax-ns#type> <http://www.cs.ucl.ac.uk/staff/a.gonzalezbeltran/owl/catissuecore1_2.owl#CellSpecimen_specimenType> .
<urn:catissuesuite-data#CellSpecimen_4_specimenType> <http://www.cs.ucl.ac.uk/staff/a.gonzalezbeltran/owl/domainmodel.owl#datatype> "Not Specified"^^<http://www.w3.org/2001/XMLSchema#string> .
<urn:catissuesuite-data#CollectionProtocolRegistration_4> <http://www.w3.org/1999/02/22-rdf-syntax-ns#type> <http://www.cs.ucl.ac.uk/staff/a.gonzalezbeltran/owl/catissuecore1_2.owl#CollectionProtocolRegistration> .
<urn:catissuesuite-data#CollectionProtocol_1> <http://www.cs.ucl.ac.uk/staff/a.gonzalezbeltran/owl/catissuecore1_2.owl#CollectionProtocol_collectionProtocolRegistrationCollection_CollectionProtocolRegistration> <urn:catissuesuite-data#CollectionProtocolRegistration_4> .
<urn:catissuesuite-data#CollectionProtocolRegistration_4> <http://www.cs.ucl.ac.uk/staff/a.gonzalezbeltran/owl/domainmodel.owl#umlAttributeCollection> <urn:catissuesuite-data#CollectionProtocolRegistration_4_activityStatus> .
<urn:catissuesuite-data#CollectionProtocolRegistration_4_activityStatus> <http://www.w3.org/1999/02/22-rdf-syntax-ns#type> <http://www.cs.ucl.ac.uk/staff/a.gonzalezbeltran/owl/catissuecore1_2.owl#CollectionProtocolRegistration_activityStatus> .
<urn:catissuesuite-data#CollectionProtocolRegistration_4_activityStatus> <http://www.cs.ucl.ac.uk/staff/a.gonzalezbeltran/owl/domainmodel.owl#datatype> "Active"^^<http://www.w3.org/2001/XMLSchema#string> .
<urn:catissuesuite-data#CollectionProtocolRegistration_4> <http://www.cs.ucl.ac.uk/staff/a.gonzalezbeltran/owl/domainmodel.owl#umlAttributeCollection> <urn:catissuesuite-data#CollectionProtocolRegistration_4_id> .
<urn:catissuesuite-data#CollectionProtocolRegistration_4_id> <http://www.w3.org/1999/02/22-rdf-syntax-ns#type> <http://www.cs.ucl.ac.uk/staff/a.gonzalezbeltran/owl/catissuecore1_2.owl#CollectionProtocolRegistration_id> .
<urn:catissuesuite-data#CollectionProtocolRegistration_4_id> <http://www.cs.ucl.ac.uk/staff/a.gonzalezbeltran/owl/domainmodel.owl#datatype> "4"^^<http://www.w3.org/2001/XMLSchema#string> .
<urn:catissuesuite-data#CollectionProtocolRegistration_4> <http://www.cs.ucl.ac.uk/staff/a.gonzalezbeltran/owl/domainmodel.owl#umlAttributeCollection> <urn:catissuesuite-data#CollectionProtocolRegistration_4_protocolParticipantIdentifier> .
<urn:catissuesuite-data#CollectionProtocolRegistration_4_protocolParticipantIdentifier> <http://www.w3.org/1999/02/22-rdf-syntax-ns#type> <http://www.cs.ucl.ac.uk/staff/a.gonzalezbeltran/owl/catissuecore1_2.owl#CollectionProtocolRegistration_protocolParticipantIdentifier> .
<urn:catissuesuite-data#CollectionProtocolRegistration_4_protocolParticipantIdentifier> <http://www.cs.ucl.ac.uk/staff/a.gonzalezbeltran/owl/domainmodel.owl#datatype> "MOLT-4"^^<http://www.w3.org/2001/XMLSchema#string> .
<urn:catissuesuite-data#CollectionProtocolRegistration_4> <http://www.cs.ucl.ac.uk/staff/a.gonzalezbeltran/owl/domainmodel.owl#umlAttributeCollection> <urn:catissuesuite-data#CollectionProtocolRegistration_4_registrationDate> .
<urn:catissuesuite-data#CollectionProtocolRegistration_4_registrationDate> <http://www.w3.org/1999/02/22-rdf-syntax-ns#type> <http://www.cs.ucl.ac.uk/staff/a.gonzalezbeltran/owl/catissuecore1_2.owl#CollectionProtocolRegistration_registrationDate> .
<urn:catissuesuite-data#CollectionProtocolRegistration_4_registrationDate> <http://www.cs.ucl.ac.uk/staff/a.gonzalezbeltran/owl/domainmodel.owl#datatype> "2009-03-11T00:00:00.000-04:00"^^<http://www.w3.org/2001/XMLSchema#string> .
<urn:catissuesuite-data#SpecimenCollectionGroup_5> <http://www.w3.org/1999/02/22-rdf-syntax-ns#type> <http://www.cs.ucl.ac.uk/staff/a.gonzalezbeltran/owl/catissuecore1_2.owl#SpecimenCollectionGroup> .
<urn:catissuesuite-data#CollectionProtocolRegistration_4> <http://www.cs.ucl.ac.uk/staff/a.gonzalezbeltran/owl/catissuecore1_2.owl#CollectionProtocolRegistration_specimenCollectionGroupCollection_SpecimenCollectionGroup> <urn:catissuesuite-data#SpecimenCollectionGroup_5> .
<urn:catissuesuite-data#SpecimenCollectionGroup_5> <http://www.cs.ucl.ac.uk/staff/a.gonzalezbeltran/owl/domainmodel.owl#umlAttributeCollection> <urn:catissuesuite-data#SpecimenCollectionGroup_5_activityStatus> .
<urn:catissuesuite-data#SpecimenCollectionGroup_5_activityStatus> <http://www.w3.org/1999/02/22-rdf-syntax-ns#type> <http://www.cs.ucl.ac.uk/staff/a.gonzalezbeltran/owl/catissuecore1_2.owl#SpecimenCollectionGroup_activityStatus> .
<urn:catissuesuite-data#SpecimenCollectionGroup_5_activityStatus> <http://www.cs.ucl.ac.uk/staff/a.gonzalezbeltran/owl/domainmodel.owl#datatype> "Active"^^<http://www.w3.org/2001/XMLSchema#string> .
<urn:catissuesuite-data#SpecimenCollectionGroup_5> <http://www.cs.ucl.ac.uk/staff/a.gonzalezbeltran/owl/domainmodel.owl#umlAttributeCollection> <urn:catissuesuite-data#SpecimenCollectionGroup_5_clinicalDiagnosis> .
<urn:catissuesuite-data#SpecimenCollectionGroup_5_clinicalDiagnosis> <http://www.w3.org/1999/02/22-rdf-syntax-ns#type> <http://www.cs.ucl.ac.uk/staff/a.gonzalezbeltran/owl/catissuecore1_2.owl#SpecimenCollectionGroup_clinicalDiagnosis> .
<urn:catissuesuite-data#SpecimenCollectionGroup_5_clinicalDiagnosis> <http://www.cs.ucl.ac.uk/staff/a.gonzalezbeltran/owl/domainmodel.owl#datatype> "Acute lymphoblastic leukemia"^^<http://www.w3.org/2001/XMLSchema#string> .
<urn:catissuesuite-data#SpecimenCollectionGroup_5> <http://www.cs.ucl.ac.uk/staff/a.gonzalezbeltran/owl/domainmodel.owl#umlAttributeCollection> <urn:catissuesuite-data#SpecimenCollectionGroup_5_clinicalStatus> .
<urn:catissuesuite-data#SpecimenCollectionGroup_5_clinicalStatus> <http://www.w3.org/1999/02/22-rdf-syntax-ns#type> <http://www.cs.ucl.ac.uk/staff/a.gonzalezbeltran/owl/catissuecore1_2.owl#SpecimenCollectionGroup_clinicalStatus> .
<urn:catissuesuite-data#SpecimenCollectionGroup_5_clinicalStatus> <http://www.cs.ucl.ac.uk/staff/a.gonzalezbeltran/owl/domainmodel.owl#datatype> "Not Specified"^^<http://www.w3.org/2001/XMLSchema#string> .
<urn:catissuesuite-data#SpecimenCollectionGroup_5> <http://www.cs.ucl.ac.uk/staff/a.gonzalezbeltran/owl/domainmodel.owl#umlAttributeCollection> <urn:catissuesuite-data#SpecimenCollectionGroup_5_collectionStatus> .
<urn:catissuesuite-data#SpecimenCollectionGroup_5_collectionStatus> <http://www.w3.org/1999/02/22-rdf-syntax-ns#type> <http://www.cs.ucl.ac.uk/staff/a.gonzalezbeltran/owl/catissuecore1_2.owl#SpecimenCollectionGroup_collectionStatus> .
<urn:catissuesuite-data#SpecimenCollectionGroup_5_collectionStatus> <http://www.cs.ucl.ac.uk/staff/a.gonzalezbeltran/owl/domainmodel.owl#datatype> "Complete"^^<http://www.w3.org/2001/XMLSchema#string> .
<urn:catissuesuite-data#SpecimenCollectionGroup_5> <http://www.cs.ucl.ac.uk/staff/a.gonzalezbeltran/owl/domainmodel.owl#umlAttributeCollection> <urn:catissuesuite-data#SpecimenCollectionGroup_5_comment> .
<urn:catissuesuite-data#SpecimenCollectionGroup_5_comment> <http://www.w3.org/1999/02/22-rdf-syntax-ns#type> <http://www.cs.ucl.ac.uk/staff/a.gonzalezbeltran/owl/catissuecore1_2.owl#SpecimenCollectionGroup_comment> .
<urn:catissuesuite-data#SpecimenCollectionGroup_5_comment> <http://www.cs.ucl.ac.uk/staff/a.gonzalezbeltran/owl/domainmodel.owl#datatype> ""^^<http://www.w3.org/2001/XMLSchema#string> .
<urn:catissuesuite-data#SpecimenCollectionGroup_5> <http://www.cs.ucl.ac.uk/staff/a.gonzalezbeltran/owl/domainmodel.owl#umlAttributeCollection> <urn:catissuesuite-data#SpecimenCollectionGroup_5_id> .
<urn:catissuesuite-data#SpecimenCollectionGroup_5_id> <http://www.w3.org/1999/02/22-rdf-syntax-ns#type> <http://www.cs.ucl.ac.uk/staff/a.gonzalezbeltran/owl/catissuecore1_2.owl#SpecimenCollectionGroup_id> .
<urn:catissuesuite-data#SpecimenCollectionGroup_5_id> <http://www.cs.ucl.ac.uk/staff/a.gonzalezbeltran/owl/domainmodel.owl#datatype> "5"^^<http://www.w3.org/2001/XMLSchema#string> .
<urn:catissuesuite-data#SpecimenCollectionGroup_5> <http://www.cs.ucl.ac.uk/staff/a.gonzalezbeltran/owl/domainmodel.owl#umlAttributeCollection> <urn:catissuesuite-data#SpecimenCollectionGroup_5_name> .
<urn:catissuesuite-data#SpecimenCollectionGroup_5_name> <http://www.w3.org/1999/02/22-rdf-syntax-ns#type> <http://www.cs.ucl.ac.uk/staff/a.gonzalezbeltran/owl/catissuecore1_2.owl#SpecimenCollectionGroup_name> .
<urn:catissuesuite-data#SpecimenCollectionGroup_5_name> <http://www.cs.ucl.ac.uk/staff/a.gonzalezbeltran/owl/domainmodel.owl#datatype> "MOLT-4"^^<http://www.w3.org/2001/XMLSchema#string> .
<urn:catissuesuite-data#SpecimenCollectionGroup_5> <http://www.cs.ucl.ac.uk/staff/a.gonzalezbeltran/owl/domainmodel.owl#umlAttributeCollection> <urn:catissuesuite-data#SpecimenCollectionGroup_5_offset> .
<urn:catissuesuite-data#SpecimenCollectionGroup_5_offset> <http://www.w3.org/1999/02/22-rdf-syntax-ns#type> <http://www.cs.ucl.ac.uk/staff/a.gonzalezbeltran/owl/catissuecore1_2.owl#SpecimenCollectionGroup_offset> .
<urn:catissuesuite-data#SpecimenCollectionGroup_5_offset> <http://www.cs.ucl.ac.uk/staff/a.gonzalezbeltran/owl/domainmodel.owl#datatype> "0"^^<http://www.w3.org/2001/XMLSchema#string> .
<urn:catissuesuite-data#SpecimenCollectionGroup_5> <http://www.cs.ucl.ac.uk/staff/a.gonzalezbeltran/owl/domainmodel.owl#umlAttributeCollection> <urn:catissuesuite-data#SpecimenCollectionGroup_5_surgicalPathologyNumber> .
<urn:catissuesuite-data#SpecimenCollectionGroup_5_surgicalPathologyNumber> <http://www.w3.org/1999/02/22-rdf-syntax-ns#type> <http://www.cs.ucl.ac.uk/staff/a.gonzalezbeltran/owl/catissuecore1_2.owl#SpecimenCollectionGroup_surgicalPathologyNumber> .
<urn:catissuesuite-data#SpecimenCollectionGroup_5_surgicalPathologyNumber> <http://www.cs.ucl.ac.uk/staff/a.gonzalezbeltran/owl/domainmodel.owl#datatype> ""^^<http://www.w3.org/2001/XMLSchema#string> .
<urn:catissuesuite-data#CellSpecimen_5> <http://www.w3.org/1999/02/22-rdf-syntax-ns#type> <http://www.cs.ucl.ac.uk/staff/a.gonzalezbeltran/owl/catissuecore1_2.owl#CellSpecimen> .
<urn:catissuesuite-data#SpecimenCollectionGroup_5> <http://www.cs.ucl.ac.uk/staff/a.gonzalezbeltran/owl/catissuecore1_2.owl#SpecimenCollectionGroup_specimenCollection_CellSpecimen> <urn:catissuesuite-data#CellSpecimen_5> .
<urn:catissuesuite-data#CellSpecimen_5> <http://www.cs.ucl.ac.uk/staff/a.gonzalezbeltran/owl/domainmodel.owl#umlAttributeCollection> <urn:catissuesuite-data#CellSpecimen_5_activityStatus> .
<urn:catissuesuite-data#CellSpecimen_5_activityStatus> <http://www.w3.org/1999/02/22-rdf-syntax-ns#type> <http://www.cs.ucl.ac.uk/staff/a.gonzalezbeltran/owl/catissuecore1_2.owl#CellSpecimen_activityStatus> .
<urn:catissuesuite-data#CellSpecimen_5_activityStatus> <http://www.cs.ucl.ac.uk/staff/a.gonzalezbeltran/owl/domainmodel.owl#datatype> "Active"^^<http://www.w3.org/2001/XMLSchema#string> .
<urn:catissuesuite-data#CellSpecimen_5> <http://www.cs.ucl.ac.uk/staff/a.gonzalezbeltran/owl/domainmodel.owl#umlAttributeCollection> <urn:catissuesuite-data#CellSpecimen_5_availableQuantity> .
<urn:catissuesuite-data#CellSpecimen_5_availableQuantity> <http://www.w3.org/1999/02/22-rdf-syntax-ns#type> <http://www.cs.ucl.ac.uk/staff/a.gonzalezbeltran/owl/catissuecore1_2.owl#CellSpecimen_availableQuantity> .
<urn:catissuesuite-data#CellSpecimen_5_availableQuantity> <http://www.cs.ucl.ac.uk/staff/a.gonzalezbeltran/owl/domainmodel.owl#datatype> "0.0"^^<http://www.w3.org/2001/XMLSchema#string> .
<urn:catissuesuite-data#CellSpecimen_5> <http://www.cs.ucl.ac.uk/staff/a.gonzalezbeltran/owl/domainmodel.owl#umlAttributeCollection> <urn:catissuesuite-data#CellSpecimen_5_barcode> .
<urn:catissuesuite-data#CellSpecimen_5_barcode> <http://www.w3.org/1999/02/22-rdf-syntax-ns#type> <http://www.cs.ucl.ac.uk/staff/a.gonzalezbeltran/owl/catissuecore1_2.owl#CellSpecimen_barcode> .
<urn:catissuesuite-data#CellSpecimen_5_barcode> <http://www.cs.ucl.ac.uk/staff/a.gonzalezbeltran/owl/domainmodel.owl#datatype> "MOLT-4"^^<http://www.w3.org/2001/XMLSchema#string> .
<urn:catissuesuite-data#CellSpecimen_5> <http://www.cs.ucl.ac.uk/staff/a.gonzalezbeltran/owl/domainmodel.owl#umlAttributeCollection> <urn:catissuesuite-data#CellSpecimen_5_collectionStatus> .
<urn:catissuesuite-data#CellSpecimen_5_collectionStatus> <http://www.w3.org/1999/02/22-rdf-syntax-ns#type> <http://www.cs.ucl.ac.uk/staff/a.gonzalezbeltran/owl/catissuecore1_2.owl#CellSpecimen_collectionStatus> .
<urn:catissuesuite-data#CellSpecimen_5_collectionStatus> <http://www.cs.ucl.ac.uk/staff/a.gonzalezbeltran/owl/domainmodel.owl#datatype> "Collected"^^<http://www.w3.org/2001/XMLSchema#string> .
<urn:catissuesuite-data#CellSpecimen_5> <http://www.cs.ucl.ac.uk/staff/a.gonzalezbeltran/owl/domainmodel.owl#umlAttributeCollection> <urn:catissuesuite-data#CellSpecimen_5_comment> .
<urn:catissuesuite-data#CellSpecimen_5_comment> <http://www.w3.org/1999/02/22-rdf-syntax-ns#type> <http://www.cs.ucl.ac.uk/staff/a.gonzalezbeltran/owl/catissuecore1_2.owl#CellSpecimen_comment> .
<urn:catissuesuite-data#CellSpecimen_5_comment> <http://www.cs.ucl.ac.uk/staff/a.gonzalezbeltran/owl/domainmodel.owl#datatype> "Reference Authors  Roschke AV, Tonon G, Gehlhaus KS, McTyre N, Bussey KJ, Lababidi S, Scudiero DA, Weinstein JN, Kirsch IR. Title  Karyotypic complexity of the NCI-60 drug-screening panel. Journal  Cancer Res. 63 : 8634-8647, 2003"^^<http://www.w3.org/2001/XMLSchema#string> .
<urn:catissuesuite-data#CellSpecimen_5> <http://www.cs.ucl.ac.uk/staff/a.gonzalezbeltran/owl/domainmodel.owl#umlAttributeCollection> <urn:catissuesuite-data#CellSpecimen_5_id> .
<urn:catissuesuite-data#CellSpecimen_5_id> <http://www.w3.org/1999/02/22-rdf-syntax-ns#type> <http://www.cs.ucl.ac.uk/staff/a.gonzalezbeltran/owl/catissuecore1_2.owl#CellSpecimen_id> .
<urn:catissuesuite-data#CellSpecimen_5_id> <http://www.cs.ucl.ac.uk/staff/a.gonzalezbeltran/owl/domainmodel.owl#datatype> "5"^^<http://www.w3.org/2001/XMLSchema#string> .
<urn:catissuesuite-data#CellSpecimen_5> <http://www.cs.ucl.ac.uk/staff/a.gonzalezbeltran/owl/domainmodel.owl#umlAttributeCollection> <urn:catissuesuite-data#CellSpecimen_5_initialQuantity> .
<urn:catissuesuite-data#CellSpecimen_5_initialQuantity> <http://www.w3.org/1999/02/22-rdf-syntax-ns#type> <http://www.cs.ucl.ac.uk/staff/a.gonzalezbeltran/owl/catissuecore1_2.owl#CellSpecimen_initialQuantity> .
<urn:catissuesuite-data#CellSpecimen_5_initialQuantity> <http://www.cs.ucl.ac.uk/staff/a.gonzalezbeltran/owl/domainmodel.owl#datatype> "0.0"^^<http://www.w3.org/2001/XMLSchema#string> .
<urn:catissuesuite-data#CellSpecimen_5> <http://www.cs.ucl.ac.uk/staff/a.gonzalezbeltran/owl/domainmodel.owl#umlAttributeCollection> <urn:catissuesuite-data#CellSpecimen_5_isAvailable> .
<urn:catissuesuite-data#CellSpecimen_5_isAvailable> <http://www.w3.org/1999/02/22-rdf-syntax-ns#type> <http://www.cs.ucl.ac.uk/staff/a.gonzalezbeltran/owl/catissuecore1_2.owl#CellSpecimen_isAvailable> .
<urn:catissuesuite-data#CellSpecimen_5_isAvailable> <http://www.cs.ucl.ac.uk/staff/a.gonzalezbeltran/owl/domainmodel.owl#datatype> "false"^^<http://www.w3.org/2001/XMLSchema#string> .
<urn:catissuesuite-data#CellSpecimen_5> <http://www.cs.ucl.ac.uk/staff/a.gonzalezbeltran/owl/domainmodel.owl#umlAttributeCollection> <urn:catissuesuite-data#CellSpecimen_5_label> .
<urn:catissuesuite-data#CellSpecimen_5_label> <http://www.w3.org/1999/02/22-rdf-syntax-ns#type> <http://www.cs.ucl.ac.uk/staff/a.gonzalezbeltran/owl/catissuecore1_2.owl#CellSpecimen_label> .
<urn:catissuesuite-data#CellSpecimen_5_label> <http://www.cs.ucl.ac.uk/staff/a.gonzalezbeltran/owl/domainmodel.owl#datatype> "MOLT-4"^^<http://www.w3.org/2001/XMLSchema#string> .
<urn:catissuesuite-data#CellSpecimen_5> <http://www.cs.ucl.ac.uk/staff/a.gonzalezbeltran/owl/domainmodel.owl#umlAttributeCollection> <urn:catissuesuite-data#CellSpecimen_5_lineage> .
<urn:catissuesuite-data#CellSpecimen_5_lineage> <http://www.w3.org/1999/02/22-rdf-syntax-ns#type> <http://www.cs.ucl.ac.uk/staff/a.gonzalezbeltran/owl/catissuecore1_2.owl#CellSpecimen_lineage> .
<urn:catissuesuite-data#CellSpecimen_5_lineage> <http://www.cs.ucl.ac.uk/staff/a.gonzalezbeltran/owl/domainmodel.owl#datatype> "New"^^<http://www.w3.org/2001/XMLSchema#string> .
<urn:catissuesuite-data#CellSpecimen_5> <http://www.cs.ucl.ac.uk/staff/a.gonzalezbeltran/owl/domainmodel.owl#umlAttributeCollection> <urn:catissuesuite-data#CellSpecimen_5_pathologicalStatus> .
<urn:catissuesuite-data#CellSpecimen_5_pathologicalStatus> <http://www.w3.org/1999/02/22-rdf-syntax-ns#type> <http://www.cs.ucl.ac.uk/staff/a.gonzalezbeltran/owl/catissuecore1_2.owl#CellSpecimen_pathologicalStatus> .
<urn:catissuesuite-data#CellSpecimen_5_pathologicalStatus> <http://www.cs.ucl.ac.uk/staff/a.gonzalezbeltran/owl/domainmodel.owl#datatype> "Not Specified"^^<http://www.w3.org/2001/XMLSchema#string> .
<urn:catissuesuite-data#CellSpecimen_5> <http://www.cs.ucl.ac.uk/staff/a.gonzalezbeltran/owl/domainmodel.owl#umlAttributeCollection> <urn:catissuesuite-data#CellSpecimen_5_specimenClass> .
<urn:catissuesuite-data#CellSpecimen_5_specimenClass> <http://www.w3.org/1999/02/22-rdf-syntax-ns#type> <http://www.cs.ucl.ac.uk/staff/a.gonzalezbeltran/owl/catissuecore1_2.owl#CellSpecimen_specimenClass> .
<urn:catissuesuite-data#CellSpecimen_5_specimenClass> <http://www.cs.ucl.ac.uk/staff/a.gonzalezbeltran/owl/domainmodel.owl#datatype> "Cell"^^<http://www.w3.org/2001/XMLSchema#string> .
<urn:catissuesuite-data#CellSpecimen_5> <http://www.cs.ucl.ac.uk/staff/a.gonzalezbeltran/owl/domainmodel.owl#umlAttributeCollection> <urn:catissuesuite-data#CellSpecimen_5_specimenType> .
<urn:catissuesuite-data#CellSpecimen_5_specimenType> <http://www.w3.org/1999/02/22-rdf-syntax-ns#type> <http://www.cs.ucl.ac.uk/staff/a.gonzalezbeltran/owl/catissuecore1_2.owl#CellSpecimen_specimenType> .
<urn:catissuesuite-data#CellSpecimen_5_specimenType> <http://www.cs.ucl.ac.uk/staff/a.gonzalezbeltran/owl/domainmodel.owl#datatype> "Not Specified"^^<http://www.w3.org/2001/XMLSchema#string> .
<urn:catissuesuite-data#CollectionProtocolRegistration_5> <http://www.w3.org/1999/02/22-rdf-syntax-ns#type> <http://www.cs.ucl.ac.uk/staff/a.gonzalezbeltran/owl/catissuecore1_2.owl#CollectionProtocolRegistration> .
<urn:catissuesuite-data#CollectionProtocol_1> <http://www.cs.ucl.ac.uk/staff/a.gonzalezbeltran/owl/catissuecore1_2.owl#CollectionProtocol_collectionProtocolRegistrationCollection_CollectionProtocolRegistration> <urn:catissuesuite-data#CollectionProtocolRegistration_5> .
<urn:catissuesuite-data#CollectionProtocolRegistration_5> <http://www.cs.ucl.ac.uk/staff/a.gonzalezbeltran/owl/domainmodel.owl#umlAttributeCollection> <urn:catissuesuite-data#CollectionProtocolRegistration_5_activityStatus> .
<urn:catissuesuite-data#CollectionProtocolRegistration_5_activityStatus> <http://www.w3.org/1999/02/22-rdf-syntax-ns#type> <http://www.cs.ucl.ac.uk/staff/a.gonzalezbeltran/owl/catissuecore1_2.owl#CollectionProtocolRegistration_activityStatus> .
<urn:catissuesuite-data#CollectionProtocolRegistration_5_activityStatus> <http://www.cs.ucl.ac.uk/staff/a.gonzalezbeltran/owl/domainmodel.owl#datatype> "Active"^^<http://www.w3.org/2001/XMLSchema#string> .
<urn:catissuesuite-data#CollectionProtocolRegistration_5> <http://www.cs.ucl.ac.uk/staff/a.gonzalezbeltran/owl/domainmodel.owl#umlAttributeCollection> <urn:catissuesuite-data#CollectionProtocolRegistration_5_id> .
<urn:catissuesuite-data#CollectionProtocolRegistration_5_id> <http://www.w3.org/1999/02/22-rdf-syntax-ns#type> <http://www.cs.ucl.ac.uk/staff/a.gonzalezbeltran/owl/catissuecore1_2.owl#CollectionProtocolRegistration_id> .
<urn:catissuesuite-data#CollectionProtocolRegistration_5_id> <http://www.cs.ucl.ac.uk/staff/a.gonzalezbeltran/owl/domainmodel.owl#datatype> "5"^^<http://www.w3.org/2001/XMLSchema#string> .
<urn:catissuesuite-data#CollectionProtocolRegistration_5> <http://www.cs.ucl.ac.uk/staff/a.gonzalezbeltran/owl/domainmodel.owl#umlAttributeCollection> <urn:catissuesuite-data#CollectionProtocolRegistration_5_protocolParticipantIdentifier> .
<urn:catissuesuite-data#CollectionProtocolRegistration_5_protocolParticipantIdentifier> <http://www.w3.org/1999/02/22-rdf-syntax-ns#type> <http://www.cs.ucl.ac.uk/staff/a.gonzalezbeltran/owl/catissuecore1_2.owl#CollectionProtocolRegistration_protocolParticipantIdentifier> .
<urn:catissuesuite-data#CollectionProtocolRegistration_5_protocolParticipantIdentifier> <http://www.cs.ucl.ac.uk/staff/a.gonzalezbeltran/owl/domainmodel.owl#datatype> "RPMI-8226"^^<http://www.w3.org/2001/XMLSchema#string> .
<urn:catissuesuite-data#CollectionProtocolRegistration_5> <http://www.cs.ucl.ac.uk/staff/a.gonzalezbeltran/owl/domainmodel.owl#umlAttributeCollection> <urn:catissuesuite-data#CollectionProtocolRegistration_5_registrationDate> .
<urn:catissuesuite-data#CollectionProtocolRegistration_5_registrationDate> <http://www.w3.org/1999/02/22-rdf-syntax-ns#type> <http://www.cs.ucl.ac.uk/staff/a.gonzalezbeltran/owl/catissuecore1_2.owl#CollectionProtocolRegistration_registrationDate> .
<urn:catissuesuite-data#CollectionProtocolRegistration_5_registrationDate> <http://www.cs.ucl.ac.uk/staff/a.gonzalezbeltran/owl/domainmodel.owl#datatype> "2009-03-11T00:00:00.000-04:00"^^<http://www.w3.org/2001/XMLSchema#string> .
<urn:catissuesuite-data#SpecimenCollectionGroup_6> <http://www.w3.org/1999/02/22-rdf-syntax-ns#type> <http://www.cs.ucl.ac.uk/staff/a.gonzalezbeltran/owl/catissuecore1_2.owl#SpecimenCollectionGroup> .
<urn:catissuesuite-data#CollectionProtocolRegistration_5> <http://www.cs.ucl.ac.uk/staff/a.gonzalezbeltran/owl/catissuecore1_2.owl#CollectionProtocolRegistration_specimenCollectionGroupCollection_SpecimenCollectionGroup> <urn:catissuesuite-data#SpecimenCollectionGroup_6> .
<urn:catissuesuite-data#SpecimenCollectionGroup_6> <http://www.cs.ucl.ac.uk/staff/a.gonzalezbeltran/owl/domainmodel.owl#umlAttributeCollection> <urn:catissuesuite-data#SpecimenCollectionGroup_6_activityStatus> .
<urn:catissuesuite-data#SpecimenCollectionGroup_6_activityStatus> <http://www.w3.org/1999/02/22-rdf-syntax-ns#type> <http://www.cs.ucl.ac.uk/staff/a.gonzalezbeltran/owl/catissuecore1_2.owl#SpecimenCollectionGroup_activityStatus> .
<urn:catissuesuite-data#SpecimenCollectionGroup_6_activityStatus> <http://www.cs.ucl.ac.uk/staff/a.gonzalezbeltran/owl/domainmodel.owl#datatype> "Active"^^<http://www.w3.org/2001/XMLSchema#string> .
<urn:catissuesuite-data#SpecimenCollectionGroup_6> <http://www.cs.ucl.ac.uk/staff/a.gonzalezbeltran/owl/domainmodel.owl#umlAttributeCollection> <urn:catissuesuite-data#SpecimenCollectionGroup_6_clinicalDiagnosis> .
<urn:catissuesuite-data#SpecimenCollectionGroup_6_clinicalDiagnosis> <http://www.w3.org/1999/02/22-rdf-syntax-ns#type> <http://www.cs.ucl.ac.uk/staff/a.gonzalezbeltran/owl/catissuecore1_2.owl#SpecimenCollectionGroup_clinicalDiagnosis> .
<urn:catissuesuite-data#SpecimenCollectionGroup_6_clinicalDiagnosis> <http://www.cs.ucl.ac.uk/staff/a.gonzalezbeltran/owl/domainmodel.owl#datatype> "Multiple myeloma"^^<http://www.w3.org/2001/XMLSchema#string> .
<urn:catissuesuite-data#SpecimenCollectionGroup_6> <http://www.cs.ucl.ac.uk/staff/a.gonzalezbeltran/owl/domainmodel.owl#umlAttributeCollection> <urn:catissuesuite-data#SpecimenCollectionGroup_6_clinicalStatus> .
<urn:catissuesuite-data#SpecimenCollectionGroup_6_clinicalStatus> <http://www.w3.org/1999/02/22-rdf-syntax-ns#type> <http://www.cs.ucl.ac.uk/staff/a.gonzalezbeltran/owl/catissuecore1_2.owl#SpecimenCollectionGroup_clinicalStatus> .
<urn:catissuesuite-data#SpecimenCollectionGroup_6_clinicalStatus> <http://www.cs.ucl.ac.uk/staff/a.gonzalezbeltran/owl/domainmodel.owl#datatype> "Not Specified"^^<http://www.w3.org/2001/XMLSchema#string> .
<urn:catissuesuite-data#SpecimenCollectionGroup_6> <http://www.cs.ucl.ac.uk/staff/a.gonzalezbeltran/owl/domainmodel.owl#umlAttributeCollection> <urn:catissuesuite-data#SpecimenCollectionGroup_6_collectionStatus> .
<urn:catissuesuite-data#SpecimenCollectionGroup_6_collectionStatus> <http://www.w3.org/1999/02/22-rdf-syntax-ns#type> <http://www.cs.ucl.ac.uk/staff/a.gonzalezbeltran/owl/catissuecore1_2.owl#SpecimenCollectionGroup_collectionStatus> .
<urn:catissuesuite-data#SpecimenCollectionGroup_6_collectionStatus> <http://www.cs.ucl.ac.uk/staff/a.gonzalezbeltran/owl/domainmodel.owl#datatype> "Complete"^^<http://www.w3.org/2001/XMLSchema#string> .
<urn:catissuesuite-data#SpecimenCollectionGroup_6> <http://www.cs.ucl.ac.uk/staff/a.gonzalezbeltran/owl/domainmodel.owl#umlAttributeCollection> <urn:catissuesuite-data#SpecimenCollectionGroup_6_comment> .
<urn:catissuesuite-data#SpecimenCollectionGroup_6_comment> <http://www.w3.org/1999/02/22-rdf-syntax-ns#type> <http://www.cs.ucl.ac.uk/staff/a.gonzalezbeltran/owl/catissuecore1_2.owl#SpecimenCollectionGroup_comment> .
<urn:catissuesuite-data#SpecimenCollectionGroup_6_comment> <http://www.cs.ucl.ac.uk/staff/a.gonzalezbeltran/owl/domainmodel.owl#datatype> ""^^<http://www.w3.org/2001/XMLSchema#string> .
<urn:catissuesuite-data#SpecimenCollectionGroup_6> <http://www.cs.ucl.ac.uk/staff/a.gonzalezbeltran/owl/domainmodel.owl#umlAttributeCollection> <urn:catissuesuite-data#SpecimenCollectionGroup_6_id> .
<urn:catissuesuite-data#SpecimenCollectionGroup_6_id> <http://www.w3.org/1999/02/22-rdf-syntax-ns#type> <http://www.cs.ucl.ac.uk/staff/a.gonzalezbeltran/owl/catissuecore1_2.owl#SpecimenCollectionGroup_id> .
<urn:catissuesuite-data#SpecimenCollectionGroup_6_id> <http://www.cs.ucl.ac.uk/staff/a.gonzalezbeltran/owl/domainmodel.owl#datatype> "6"^^<http://www.w3.org/2001/XMLSchema#string> .
<urn:catissuesuite-data#SpecimenCollectionGroup_6> <http://www.cs.ucl.ac.uk/staff/a.gonzalezbeltran/owl/domainmodel.owl#umlAttributeCollection> <urn:catissuesuite-data#SpecimenCollectionGroup_6_name> .
<urn:catissuesuite-data#SpecimenCollectionGroup_6_name> <http://www.w3.org/1999/02/22-rdf-syntax-ns#type> <http://www.cs.ucl.ac.uk/staff/a.gonzalezbeltran/owl/catissuecore1_2.owl#SpecimenCollectionGroup_name> .
<urn:catissuesuite-data#SpecimenCollectionGroup_6_name> <http://www.cs.ucl.ac.uk/staff/a.gonzalezbeltran/owl/domainmodel.owl#datatype> "RPMI-8226"^^<http://www.w3.org/2001/XMLSchema#string> .
<urn:catissuesuite-data#SpecimenCollectionGroup_6> <http://www.cs.ucl.ac.uk/staff/a.gonzalezbeltran/owl/domainmodel.owl#umlAttributeCollection> <urn:catissuesuite-data#SpecimenCollectionGroup_6_offset> .
<urn:catissuesuite-data#SpecimenCollectionGroup_6_offset> <http://www.w3.org/1999/02/22-rdf-syntax-ns#type> <http://www.cs.ucl.ac.uk/staff/a.gonzalezbeltran/owl/catissuecore1_2.owl#SpecimenCollectionGroup_offset> .
<urn:catissuesuite-data#SpecimenCollectionGroup_6_offset> <http://www.cs.ucl.ac.uk/staff/a.gonzalezbeltran/owl/domainmodel.owl#datatype> "0"^^<http://www.w3.org/2001/XMLSchema#string> .
<urn:catissuesuite-data#SpecimenCollectionGroup_6> <http://www.cs.ucl.ac.uk/staff/a.gonzalezbeltran/owl/domainmodel.owl#umlAttributeCollection> <urn:catissuesuite-data#SpecimenCollectionGroup_6_surgicalPathologyNumber> .
<urn:catissuesuite-data#SpecimenCollectionGroup_6_surgicalPathologyNumber> <http://www.w3.org/1999/02/22-rdf-syntax-ns#type> <http://www.cs.ucl.ac.uk/staff/a.gonzalezbeltran/owl/catissuecore1_2.owl#SpecimenCollectionGroup_surgicalPathologyNumber> .
<urn:catissuesuite-data#SpecimenCollectionGroup_6_surgicalPathologyNumber> <http://www.cs.ucl.ac.uk/staff/a.gonzalezbeltran/owl/domainmodel.owl#datatype> ""^^<http://www.w3.org/2001/XMLSchema#string> .
<urn:catissuesuite-data#CellSpecimen_6> <http://www.w3.org/1999/02/22-rdf-syntax-ns#type> <http://www.cs.ucl.ac.uk/staff/a.gonzalezbeltran/owl/catissuecore1_2.owl#CellSpecimen> .
<urn:catissuesuite-data#SpecimenCollectionGroup_6> <http://www.cs.ucl.ac.uk/staff/a.gonzalezbeltran/owl/catissuecore1_2.owl#SpecimenCollectionGroup_specimenCollection_CellSpecimen> <urn:catissuesuite-data#CellSpecimen_6> .
<urn:catissuesuite-data#CellSpecimen_6> <http://www.cs.ucl.ac.uk/staff/a.gonzalezbeltran/owl/domainmodel.owl#umlAttributeCollection> <urn:catissuesuite-data#CellSpecimen_6_activityStatus> .
<urn:catissuesuite-data#CellSpecimen_6_activityStatus> <http://www.w3.org/1999/02/22-rdf-syntax-ns#type> <http://www.cs.ucl.ac.uk/staff/a.gonzalezbeltran/owl/catissuecore1_2.owl#CellSpecimen_activityStatus> .
<urn:catissuesuite-data#CellSpecimen_6_activityStatus> <http://www.cs.ucl.ac.uk/staff/a.gonzalezbeltran/owl/domainmodel.owl#datatype> "Active"^^<http://www.w3.org/2001/XMLSchema#string> .
<urn:catissuesuite-data#CellSpecimen_6> <http://www.cs.ucl.ac.uk/staff/a.gonzalezbeltran/owl/domainmodel.owl#umlAttributeCollection> <urn:catissuesuite-data#CellSpecimen_6_availableQuantity> .
<urn:catissuesuite-data#CellSpecimen_6_availableQuantity> <http://www.w3.org/1999/02/22-rdf-syntax-ns#type> <http://www.cs.ucl.ac.uk/staff/a.gonzalezbeltran/owl/catissuecore1_2.owl#CellSpecimen_availableQuantity> .
<urn:catissuesuite-data#CellSpecimen_6_availableQuantity> <http://www.cs.ucl.ac.uk/staff/a.gonzalezbeltran/owl/domainmodel.owl#datatype> "0.0"^^<http://www.w3.org/2001/XMLSchema#string> .
<urn:catissuesuite-data#CellSpecimen_6> <http://www.cs.ucl.ac.uk/staff/a.gonzalezbeltran/owl/domainmodel.owl#umlAttributeCollection> <urn:catissuesuite-data#CellSpecimen_6_barcode> .
<urn:catissuesuite-data#CellSpecimen_6_barcode> <http://www.w3.org/1999/02/22-rdf-syntax-ns#type> <http://www.cs.ucl.ac.uk/staff/a.gonzalezbeltran/owl/catissuecore1_2.owl#CellSpecimen_barcode> .
<urn:catissuesuite-data#CellSpecimen_6_barcode> <http://www.cs.ucl.ac.uk/staff/a.gonzalezbeltran/owl/domainmodel.owl#datatype> "RPMI-8226"^^<http://www.w3.org/2001/XMLSchema#string> .
<urn:catissuesuite-data#CellSpecimen_6> <http://www.cs.ucl.ac.uk/staff/a.gonzalezbeltran/owl/domainmodel.owl#umlAttributeCollection> <urn:catissuesuite-data#CellSpecimen_6_collectionStatus> .
<urn:catissuesuite-data#CellSpecimen_6_collectionStatus> <http://www.w3.org/1999/02/22-rdf-syntax-ns#type> <http://www.cs.ucl.ac.uk/staff/a.gonzalezbeltran/owl/catissuecore1_2.owl#CellSpecimen_collectionStatus> .
<urn:catissuesuite-data#CellSpecimen_6_collectionStatus> <http://www.cs.ucl.ac.uk/staff/a.gonzalezbeltran/owl/domainmodel.owl#datatype> "Collected"^^<http://www.w3.org/2001/XMLSchema#string> .
<urn:catissuesuite-data#CellSpecimen_6> <http://www.cs.ucl.ac.uk/staff/a.gonzalezbeltran/owl/domainmodel.owl#umlAttributeCollection> <urn:catissuesuite-data#CellSpecimen_6_comment> .
<urn:catissuesuite-data#CellSpecimen_6_comment> <http://www.w3.org/1999/02/22-rdf-syntax-ns#type> <http://www.cs.ucl.ac.uk/staff/a.gonzalezbeltran/owl/catissuecore1_2.owl#CellSpecimen_comment> .
<urn:catissuesuite-data#CellSpecimen_6_comment> <http://www.cs.ucl.ac.uk/staff/a.gonzalezbeltran/owl/domainmodel.owl#datatype> "Reference Authors  Roschke AV, Tonon G, Gehlhaus KS, McTyre N, Bussey KJ, Lababidi S, Scudiero DA, Weinstein JN, Kirsch IR. Title  Karyotypic complexity of the NCI-60 drug-screening panel. Journal  Cancer Res. 63 : 8634-8647, 2003"^^<http://www.w3.org/2001/XMLSchema#string> .
<urn:catissuesuite-data#CellSpecimen_6> <http://www.cs.ucl.ac.uk/staff/a.gonzalezbeltran/owl/domainmodel.owl#umlAttributeCollection> <urn:catissuesuite-data#CellSpecimen_6_id> .
<urn:catissuesuite-data#CellSpecimen_6_id> <http://www.w3.org/1999/02/22-rdf-syntax-ns#type> <http://www.cs.ucl.ac.uk/staff/a.gonzalezbeltran/owl/catissuecore1_2.owl#CellSpecimen_id> .
<urn:catissuesuite-data#CellSpecimen_6_id> <http://www.cs.ucl.ac.uk/staff/a.gonzalezbeltran/owl/domainmodel.owl#datatype> "6"^^<http://www.w3.org/2001/XMLSchema#string> .
<urn:catissuesuite-data#CellSpecimen_6> <http://www.cs.ucl.ac.uk/staff/a.gonzalezbeltran/owl/domainmodel.owl#umlAttributeCollection> <urn:catissuesuite-data#CellSpecimen_6_initialQuantity> .
<urn:catissuesuite-data#CellSpecimen_6_initialQuantity> <http://www.w3.org/1999/02/22-rdf-syntax-ns#type> <http://www.cs.ucl.ac.uk/staff/a.gonzalezbeltran/owl/catissuecore1_2.owl#CellSpecimen_initialQuantity> .
<urn:catissuesuite-data#CellSpecimen_6_initialQuantity> <http://www.cs.ucl.ac.uk/staff/a.gonzalezbeltran/owl/domainmodel.owl#datatype> "0.0"^^<http://www.w3.org/2001/XMLSchema#string> .
<urn:catissuesuite-data#CellSpecimen_6> <http://www.cs.ucl.ac.uk/staff/a.gonzalezbeltran/owl/domainmodel.owl#umlAttributeCollection> <urn:catissuesuite-data#CellSpecimen_6_isAvailable> .
<urn:catissuesuite-data#CellSpecimen_6_isAvailable> <http://www.w3.org/1999/02/22-rdf-syntax-ns#type> <http://www.cs.ucl.ac.uk/staff/a.gonzalezbeltran/owl/catissuecore1_2.owl#CellSpecimen_isAvailable> .
<urn:catissuesuite-data#CellSpecimen_6_isAvailable> <http://www.cs.ucl.ac.uk/staff/a.gonzalezbeltran/owl/domainmodel.owl#datatype> "false"^^<http://www.w3.org/2001/XMLSchema#string> .
<urn:catissuesuite-data#CellSpecimen_6> <http://www.cs.ucl.ac.uk/staff/a.gonzalezbeltran/owl/domainmodel.owl#umlAttributeCollection> <urn:catissuesuite-data#CellSpecimen_6_label> .
<urn:catissuesuite-data#CellSpecimen_6_label> <http://www.w3.org/1999/02/22-rdf-syntax-ns#type> <http://www.cs.ucl.ac.uk/staff/a.gonzalezbeltran/owl/catissuecore1_2.owl#CellSpecimen_label> .
<urn:catissuesuite-data#CellSpecimen_6_label> <http://www.cs.ucl.ac.uk/staff/a.gonzalezbeltran/owl/domainmodel.owl#datatype> "RPMI-8226"^^<http://www.w3.org/2001/XMLSchema#string> .
<urn:catissuesuite-data#CellSpecimen_6> <http://www.cs.ucl.ac.uk/staff/a.gonzalezbeltran/owl/domainmodel.owl#umlAttributeCollection> <urn:catissuesuite-data#CellSpecimen_6_lineage> .
<urn:catissuesuite-data#CellSpecimen_6_lineage> <http://www.w3.org/1999/02/22-rdf-syntax-ns#type> <http://www.cs.ucl.ac.uk/staff/a.gonzalezbeltran/owl/catissuecore1_2.owl#CellSpecimen_lineage> .
<urn:catissuesuite-data#CellSpecimen_6_lineage> <http://www.cs.ucl.ac.uk/staff/a.gonzalezbeltran/owl/domainmodel.owl#datatype> "New"^^<http://www.w3.org/2001/XMLSchema#string> .
<urn:catissuesuite-data#CellSpecimen_6> <http://www.cs.ucl.ac.uk/staff/a.gonzalezbeltran/owl/domainmodel.owl#umlAttributeCollection> <urn:catissuesuite-data#CellSpecimen_6_pathologicalStatus> .
<urn:catissuesuite-data#CellSpecimen_6_pathologicalStatus> <http://www.w3.org/1999/02/22-rdf-syntax-ns#type> <http://www.cs.ucl.ac.uk/staff/a.gonzalezbeltran/owl/catissuecore1_2.owl#CellSpecimen_pathologicalStatus> .
<urn:catissuesuite-data#CellSpecimen_6_pathologicalStatus> <http://www.cs.ucl.ac.uk/staff/a.gonzalezbeltran/owl/domainmodel.owl#datatype> "Not Specified"^^<http://www.w3.org/2001/XMLSchema#string> .
<urn:catissuesuite-data#CellSpecimen_6> <http://www.cs.ucl.ac.uk/staff/a.gonzalezbeltran/owl/domainmodel.owl#umlAttributeCollection> <urn:catissuesuite-data#CellSpecimen_6_specimenClass> .
<urn:catissuesuite-data#CellSpecimen_6_specimenClass> <http://www.w3.org/1999/02/22-rdf-syntax-ns#type> <http://www.cs.ucl.ac.uk/staff/a.gonzalezbeltran/owl/catissuecore1_2.owl#CellSpecimen_specimenClass> .
<urn:catissuesuite-data#CellSpecimen_6_specimenClass> <http://www.cs.ucl.ac.uk/staff/a.gonzalezbeltran/owl/domainmodel.owl#datatype> "Cell"^^<http://www.w3.org/2001/XMLSchema#string> .
<urn:catissuesuite-data#CellSpecimen_6> <http://www.cs.ucl.ac.uk/staff/a.gonzalezbeltran/owl/domainmodel.owl#umlAttributeCollection> <urn:catissuesuite-data#CellSpecimen_6_specimenType> .
<urn:catissuesuite-data#CellSpecimen_6_specimenType> <http://www.w3.org/1999/02/22-rdf-syntax-ns#type> <http://www.cs.ucl.ac.uk/staff/a.gonzalezbeltran/owl/catissuecore1_2.owl#CellSpecimen_specimenType> .
<urn:catissuesuite-data#CellSpecimen_6_specimenType> <http://www.cs.ucl.ac.uk/staff/a.gonzalezbeltran/owl/domainmodel.owl#datatype> "Not Specified"^^<http://www.w3.org/2001/XMLSchema#string> .
<urn:catissuesuite-data#CollectionProtocolRegistration_6> <http://www.w3.org/1999/02/22-rdf-syntax-ns#type> <http://www.cs.ucl.ac.uk/staff/a.gonzalezbeltran/owl/catissuecore1_2.owl#CollectionProtocolRegistration> .
<urn:catissuesuite-data#CollectionProtocol_1> <http://www.cs.ucl.ac.uk/staff/a.gonzalezbeltran/owl/catissuecore1_2.owl#CollectionProtocol_collectionProtocolRegistrationCollection_CollectionProtocolRegistration> <urn:catissuesuite-data#CollectionProtocolRegistration_6> .
<urn:catissuesuite-data#CollectionProtocolRegistration_6> <http://www.cs.ucl.ac.uk/staff/a.gonzalezbeltran/owl/domainmodel.owl#umlAttributeCollection> <urn:catissuesuite-data#CollectionProtocolRegistration_6_activityStatus> .
<urn:catissuesuite-data#CollectionProtocolRegistration_6_activityStatus> <http://www.w3.org/1999/02/22-rdf-syntax-ns#type> <http://www.cs.ucl.ac.uk/staff/a.gonzalezbeltran/owl/catissuecore1_2.owl#CollectionProtocolRegistration_activityStatus> .
<urn:catissuesuite-data#CollectionProtocolRegistration_6_activityStatus> <http://www.cs.ucl.ac.uk/staff/a.gonzalezbeltran/owl/domainmodel.owl#datatype> "Active"^^<http://www.w3.org/2001/XMLSchema#string> .
<urn:catissuesuite-data#CollectionProtocolRegistration_6> <http://www.cs.ucl.ac.uk/staff/a.gonzalezbeltran/owl/domainmodel.owl#umlAttributeCollection> <urn:catissuesuite-data#CollectionProtocolRegistration_6_id> .
<urn:catissuesuite-data#CollectionProtocolRegistration_6_id> <http://www.w3.org/1999/02/22-rdf-syntax-ns#type> <http://www.cs.ucl.ac.uk/staff/a.gonzalezbeltran/owl/catissuecore1_2.owl#CollectionProtocolRegistration_id> .
<urn:catissuesuite-data#CollectionProtocolRegistration_6_id> <http://www.cs.ucl.ac.uk/staff/a.gonzalezbeltran/owl/domainmodel.owl#datatype> "6"^^<http://www.w3.org/2001/XMLSchema#string> .
<urn:catissuesuite-data#CollectionProtocolRegistration_6> <http://www.cs.ucl.ac.uk/staff/a.gonzalezbeltran/owl/domainmodel.owl#umlAttributeCollection> <urn:catissuesuite-data#CollectionProtocolRegistration_6_protocolParticipantIdentifier> .
<urn:catissuesuite-data#CollectionProtocolRegistration_6_protocolParticipantIdentifier> <http://www.w3.org/1999/02/22-rdf-syntax-ns#type> <http://www.cs.ucl.ac.uk/staff/a.gonzalezbeltran/owl/catissuecore1_2.owl#CollectionProtocolRegistration_protocolParticipantIdentifier> .
<urn:catissuesuite-data#CollectionProtocolRegistration_6_protocolParticipantIdentifier> <http://www.cs.ucl.ac.uk/staff/a.gonzalezbeltran/owl/domainmodel.owl#datatype> "SR"^^<http://www.w3.org/2001/XMLSchema#string> .
<urn:catissuesuite-data#CollectionProtocolRegistration_6> <http://www.cs.ucl.ac.uk/staff/a.gonzalezbeltran/owl/domainmodel.owl#umlAttributeCollection> <urn:catissuesuite-data#CollectionProtocolRegistration_6_registrationDate> .
<urn:catissuesuite-data#CollectionProtocolRegistration_6_registrationDate> <http://www.w3.org/1999/02/22-rdf-syntax-ns#type> <http://www.cs.ucl.ac.uk/staff/a.gonzalezbeltran/owl/catissuecore1_2.owl#CollectionProtocolRegistration_registrationDate> .
<urn:catissuesuite-data#CollectionProtocolRegistration_6_registrationDate> <http://www.cs.ucl.ac.uk/staff/a.gonzalezbeltran/owl/domainmodel.owl#datatype> "2009-03-11T00:00:00.000-04:00"^^<http://www.w3.org/2001/XMLSchema#string> .
<urn:catissuesuite-data#SpecimenCollectionGroup_7> <http://www.w3.org/1999/02/22-rdf-syntax-ns#type> <http://www.cs.ucl.ac.uk/staff/a.gonzalezbeltran/owl/catissuecore1_2.owl#SpecimenCollectionGroup> .
<urn:catissuesuite-data#CollectionProtocolRegistration_6> <http://www.cs.ucl.ac.uk/staff/a.gonzalezbeltran/owl/catissuecore1_2.owl#CollectionProtocolRegistration_specimenCollectionGroupCollection_SpecimenCollectionGroup> <urn:catissuesuite-data#SpecimenCollectionGroup_7> .
<urn:catissuesuite-data#SpecimenCollectionGroup_7> <http://www.cs.ucl.ac.uk/staff/a.gonzalezbeltran/owl/domainmodel.owl#umlAttributeCollection> <urn:catissuesuite-data#SpecimenCollectionGroup_7_activityStatus> .
<urn:catissuesuite-data#SpecimenCollectionGroup_7_activityStatus> <http://www.w3.org/1999/02/22-rdf-syntax-ns#type> <http://www.cs.ucl.ac.uk/staff/a.gonzalezbeltran/owl/catissuecore1_2.owl#SpecimenCollectionGroup_activityStatus> .
<urn:catissuesuite-data#SpecimenCollectionGroup_7_activityStatus> <http://www.cs.ucl.ac.uk/staff/a.gonzalezbeltran/owl/domainmodel.owl#datatype> "Active"^^<http://www.w3.org/2001/XMLSchema#string> .
<urn:catissuesuite-data#SpecimenCollectionGroup_7> <http://www.cs.ucl.ac.uk/staff/a.gonzalezbeltran/owl/domainmodel.owl#umlAttributeCollection> <urn:catissuesuite-data#SpecimenCollectionGroup_7_barcode> .
<urn:catissuesuite-data#SpecimenCollectionGroup_7_barcode> <http://www.w3.org/1999/02/22-rdf-syntax-ns#type> <http://www.cs.ucl.ac.uk/staff/a.gonzalezbeltran/owl/catissuecore1_2.owl#SpecimenCollectionGroup_barcode> .
<urn:catissuesuite-data#SpecimenCollectionGroup_7_barcode> <http://www.cs.ucl.ac.uk/staff/a.gonzalezbeltran/owl/domainmodel.owl#datatype> "SR"^^<http://www.w3.org/2001/XMLSchema#string> .
<urn:catissuesuite-data#SpecimenCollectionGroup_7> <http://www.cs.ucl.ac.uk/staff/a.gonzalezbeltran/owl/domainmodel.owl#umlAttributeCollection> <urn:catissuesuite-data#SpecimenCollectionGroup_7_clinicalDiagnosis> .
<urn:catissuesuite-data#SpecimenCollectionGroup_7_clinicalDiagnosis> <http://www.w3.org/1999/02/22-rdf-syntax-ns#type> <http://www.cs.ucl.ac.uk/staff/a.gonzalezbeltran/owl/catissuecore1_2.owl#SpecimenCollectionGroup_clinicalDiagnosis> .
<urn:catissuesuite-data#SpecimenCollectionGroup_7_clinicalDiagnosis> <http://www.cs.ucl.ac.uk/staff/a.gonzalezbeltran/owl/domainmodel.owl#datatype> "Leukemia, disease (disorder)"^^<http://www.w3.org/2001/XMLSchema#string> .
<urn:catissuesuite-data#SpecimenCollectionGroup_7> <http://www.cs.ucl.ac.uk/staff/a.gonzalezbeltran/owl/domainmodel.owl#umlAttributeCollection> <urn:catissuesuite-data#SpecimenCollectionGroup_7_clinicalStatus> .
<urn:catissuesuite-data#SpecimenCollectionGroup_7_clinicalStatus> <http://www.w3.org/1999/02/22-rdf-syntax-ns#type> <http://www.cs.ucl.ac.uk/staff/a.gonzalezbeltran/owl/catissuecore1_2.owl#SpecimenCollectionGroup_clinicalStatus> .
<urn:catissuesuite-data#SpecimenCollectionGroup_7_clinicalStatus> <http://www.cs.ucl.ac.uk/staff/a.gonzalezbeltran/owl/domainmodel.owl#datatype> "Not Specified"^^<http://www.w3.org/2001/XMLSchema#string> .
<urn:catissuesuite-data#SpecimenCollectionGroup_7> <http://www.cs.ucl.ac.uk/staff/a.gonzalezbeltran/owl/domainmodel.owl#umlAttributeCollection> <urn:catissuesuite-data#SpecimenCollectionGroup_7_collectionStatus> .
<urn:catissuesuite-data#SpecimenCollectionGroup_7_collectionStatus> <http://www.w3.org/1999/02/22-rdf-syntax-ns#type> <http://www.cs.ucl.ac.uk/staff/a.gonzalezbeltran/owl/catissuecore1_2.owl#SpecimenCollectionGroup_collectionStatus> .
<urn:catissuesuite-data#SpecimenCollectionGroup_7_collectionStatus> <http://www.cs.ucl.ac.uk/staff/a.gonzalezbeltran/owl/domainmodel.owl#datatype> "Complete"^^<http://www.w3.org/2001/XMLSchema#string> .
<urn:catissuesuite-data#SpecimenCollectionGroup_7> <http://www.cs.ucl.ac.uk/staff/a.gonzalezbeltran/owl/domainmodel.owl#umlAttributeCollection> <urn:catissuesuite-data#SpecimenCollectionGroup_7_comment> .
<urn:catissuesuite-data#SpecimenCollectionGroup_7_comment> <http://www.w3.org/1999/02/22-rdf-syntax-ns#type> <http://www.cs.ucl.ac.uk/staff/a.gonzalezbeltran/owl/catissuecore1_2.owl#SpecimenCollectionGroup_comment> .
<urn:catissuesuite-data#SpecimenCollectionGroup_7_comment> <http://www.cs.ucl.ac.uk/staff/a.gonzalezbeltran/owl/domainmodel.owl#datatype> ""^^<http://www.w3.org/2001/XMLSchema#string> .
<urn:catissuesuite-data#SpecimenCollectionGroup_7> <http://www.cs.ucl.ac.uk/staff/a.gonzalezbeltran/owl/domainmodel.owl#umlAttributeCollection> <urn:catissuesuite-data#SpecimenCollectionGroup_7_id> .
<urn:catissuesuite-data#SpecimenCollectionGroup_7_id> <http://www.w3.org/1999/02/22-rdf-syntax-ns#type> <http://www.cs.ucl.ac.uk/staff/a.gonzalezbeltran/owl/catissuecore1_2.owl#SpecimenCollectionGroup_id> .
<urn:catissuesuite-data#SpecimenCollectionGroup_7_id> <http://www.cs.ucl.ac.uk/staff/a.gonzalezbeltran/owl/domainmodel.owl#datatype> "7"^^<http://www.w3.org/2001/XMLSchema#string> .
<urn:catissuesuite-data#SpecimenCollectionGroup_7> <http://www.cs.ucl.ac.uk/staff/a.gonzalezbeltran/owl/domainmodel.owl#umlAttributeCollection> <urn:catissuesuite-data#SpecimenCollectionGroup_7_name> .
<urn:catissuesuite-data#SpecimenCollectionGroup_7_name> <http://www.w3.org/1999/02/22-rdf-syntax-ns#type> <http://www.cs.ucl.ac.uk/staff/a.gonzalezbeltran/owl/catissuecore1_2.owl#SpecimenCollectionGroup_name> .
<urn:catissuesuite-data#SpecimenCollectionGroup_7_name> <http://www.cs.ucl.ac.uk/staff/a.gonzalezbeltran/owl/domainmodel.owl#datatype> "SR"^^<http://www.w3.org/2001/XMLSchema#string> .
<urn:catissuesuite-data#SpecimenCollectionGroup_7> <http://www.cs.ucl.ac.uk/staff/a.gonzalezbeltran/owl/domainmodel.owl#umlAttributeCollection> <urn:catissuesuite-data#SpecimenCollectionGroup_7_offset> .
<urn:catissuesuite-data#SpecimenCollectionGroup_7_offset> <http://www.w3.org/1999/02/22-rdf-syntax-ns#type> <http://www.cs.ucl.ac.uk/staff/a.gonzalezbeltran/owl/catissuecore1_2.owl#SpecimenCollectionGroup_offset> .
<urn:catissuesuite-data#SpecimenCollectionGroup_7_offset> <http://www.cs.ucl.ac.uk/staff/a.gonzalezbeltran/owl/domainmodel.owl#datatype> "0"^^<http://www.w3.org/2001/XMLSchema#string> .
<urn:catissuesuite-data#SpecimenCollectionGroup_7> <http://www.cs.ucl.ac.uk/staff/a.gonzalezbeltran/owl/domainmodel.owl#umlAttributeCollection> <urn:catissuesuite-data#SpecimenCollectionGroup_7_surgicalPathologyNumber> .
<urn:catissuesuite-data#SpecimenCollectionGroup_7_surgicalPathologyNumber> <http://www.w3.org/1999/02/22-rdf-syntax-ns#type> <http://www.cs.ucl.ac.uk/staff/a.gonzalezbeltran/owl/catissuecore1_2.owl#SpecimenCollectionGroup_surgicalPathologyNumber> .
<urn:catissuesuite-data#SpecimenCollectionGroup_7_surgicalPathologyNumber> <http://www.cs.ucl.ac.uk/staff/a.gonzalezbeltran/owl/domainmodel.owl#datatype> ""^^<http://www.w3.org/2001/XMLSchema#string> .
<urn:catissuesuite-data#CellSpecimen_7> <http://www.w3.org/1999/02/22-rdf-syntax-ns#type> <http://www.cs.ucl.ac.uk/staff/a.gonzalezbeltran/owl/catissuecore1_2.owl#CellSpecimen> .
<urn:catissuesuite-data#SpecimenCollectionGroup_7> <http://www.cs.ucl.ac.uk/staff/a.gonzalezbeltran/owl/catissuecore1_2.owl#SpecimenCollectionGroup_specimenCollection_CellSpecimen> <urn:catissuesuite-data#CellSpecimen_7> .
<urn:catissuesuite-data#CellSpecimen_7> <http://www.cs.ucl.ac.uk/staff/a.gonzalezbeltran/owl/domainmodel.owl#umlAttributeCollection> <urn:catissuesuite-data#CellSpecimen_7_activityStatus> .
<urn:catissuesuite-data#CellSpecimen_7_activityStatus> <http://www.w3.org/1999/02/22-rdf-syntax-ns#type> <http://www.cs.ucl.ac.uk/staff/a.gonzalezbeltran/owl/catissuecore1_2.owl#CellSpecimen_activityStatus> .
<urn:catissuesuite-data#CellSpecimen_7_activityStatus> <http://www.cs.ucl.ac.uk/staff/a.gonzalezbeltran/owl/domainmodel.owl#datatype> "Active"^^<http://www.w3.org/2001/XMLSchema#string> .
<urn:catissuesuite-data#CellSpecimen_7> <http://www.cs.ucl.ac.uk/staff/a.gonzalezbeltran/owl/domainmodel.owl#umlAttributeCollection> <urn:catissuesuite-data#CellSpecimen_7_availableQuantity> .
<urn:catissuesuite-data#CellSpecimen_7_availableQuantity> <http://www.w3.org/1999/02/22-rdf-syntax-ns#type> <http://www.cs.ucl.ac.uk/staff/a.gonzalezbeltran/owl/catissuecore1_2.owl#CellSpecimen_availableQuantity> .
<urn:catissuesuite-data#CellSpecimen_7_availableQuantity> <http://www.cs.ucl.ac.uk/staff/a.gonzalezbeltran/owl/domainmodel.owl#datatype> "0.0"^^<http://www.w3.org/2001/XMLSchema#string> .
<urn:catissuesuite-data#CellSpecimen_7> <http://www.cs.ucl.ac.uk/staff/a.gonzalezbeltran/owl/domainmodel.owl#umlAttributeCollection> <urn:catissuesuite-data#CellSpecimen_7_barcode> .
<urn:catissuesuite-data#CellSpecimen_7_barcode> <http://www.w3.org/1999/02/22-rdf-syntax-ns#type> <http://www.cs.ucl.ac.uk/staff/a.gonzalezbeltran/owl/catissuecore1_2.owl#CellSpecimen_barcode> .
<urn:catissuesuite-data#CellSpecimen_7_barcode> <http://www.cs.ucl.ac.uk/staff/a.gonzalezbeltran/owl/domainmodel.owl#datatype> "SR"^^<http://www.w3.org/2001/XMLSchema#string> .
<urn:catissuesuite-data#CellSpecimen_7> <http://www.cs.ucl.ac.uk/staff/a.gonzalezbeltran/owl/domainmodel.owl#umlAttributeCollection> <urn:catissuesuite-data#CellSpecimen_7_collectionStatus> .
<urn:catissuesuite-data#CellSpecimen_7_collectionStatus> <http://www.w3.org/1999/02/22-rdf-syntax-ns#type> <http://www.cs.ucl.ac.uk/staff/a.gonzalezbeltran/owl/catissuecore1_2.owl#CellSpecimen_collectionStatus> .
<urn:catissuesuite-data#CellSpecimen_7_collectionStatus> <http://www.cs.ucl.ac.uk/staff/a.gonzalezbeltran/owl/domainmodel.owl#datatype> "Collected"^^<http://www.w3.org/2001/XMLSchema#string> .
<urn:catissuesuite-data#CellSpecimen_7> <http://www.cs.ucl.ac.uk/staff/a.gonzalezbeltran/owl/domainmodel.owl#umlAttributeCollection> <urn:catissuesuite-data#CellSpecimen_7_comment> .
<urn:catissuesuite-data#CellSpecimen_7_comment> <http://www.w3.org/1999/02/22-rdf-syntax-ns#type> <http://www.cs.ucl.ac.uk/staff/a.gonzalezbeltran/owl/catissuecore1_2.owl#CellSpecimen_comment> .
<urn:catissuesuite-data#CellSpecimen_7_comment> <http://www.cs.ucl.ac.uk/staff/a.gonzalezbeltran/owl/domainmodel.owl#datatype> "Reference Authors  Roschke AV, Tonon G, Gehlhaus KS, McTyre N, Bussey KJ, Lababidi S, Scudiero DA, Weinstein JN, Kirsch IR. Title  Karyotypic complexity of the NCI-60 drug-screening panel. Journal  Cancer Res. 63 : 8634-8647, 2003"^^<http://www.w3.org/2001/XMLSchema#string> .
<urn:catissuesuite-data#CellSpecimen_7> <http://www.cs.ucl.ac.uk/staff/a.gonzalezbeltran/owl/domainmodel.owl#umlAttributeCollection> <urn:catissuesuite-data#CellSpecimen_7_id> .
<urn:catissuesuite-data#CellSpecimen_7_id> <http://www.w3.org/1999/02/22-rdf-syntax-ns#type> <http://www.cs.ucl.ac.uk/staff/a.gonzalezbeltran/owl/catissuecore1_2.owl#CellSpecimen_id> .
<urn:catissuesuite-data#CellSpecimen_7_id> <http://www.cs.ucl.ac.uk/staff/a.gonzalezbeltran/owl/domainmodel.owl#datatype> "7"^^<http://www.w3.org/2001/XMLSchema#string> .
<urn:catissuesuite-data#CellSpecimen_7> <http://www.cs.ucl.ac.uk/staff/a.gonzalezbeltran/owl/domainmodel.owl#umlAttributeCollection> <urn:catissuesuite-data#CellSpecimen_7_initialQuantity> .
<urn:catissuesuite-data#CellSpecimen_7_initialQuantity> <http://www.w3.org/1999/02/22-rdf-syntax-ns#type> <http://www.cs.ucl.ac.uk/staff/a.gonzalezbeltran/owl/catissuecore1_2.owl#CellSpecimen_initialQuantity> .
<urn:catissuesuite-data#CellSpecimen_7_initialQuantity> <http://www.cs.ucl.ac.uk/staff/a.gonzalezbeltran/owl/domainmodel.owl#datatype> "0.0"^^<http://www.w3.org/2001/XMLSchema#string> .
<urn:catissuesuite-data#CellSpecimen_7> <http://www.cs.ucl.ac.uk/staff/a.gonzalezbeltran/owl/domainmodel.owl#umlAttributeCollection> <urn:catissuesuite-data#CellSpecimen_7_isAvailable> .
<urn:catissuesuite-data#CellSpecimen_7_isAvailable> <http://www.w3.org/1999/02/22-rdf-syntax-ns#type> <http://www.cs.ucl.ac.uk/staff/a.gonzalezbeltran/owl/catissuecore1_2.owl#CellSpecimen_isAvailable> .
<urn:catissuesuite-data#CellSpecimen_7_isAvailable> <http://www.cs.ucl.ac.uk/staff/a.gonzalezbeltran/owl/domainmodel.owl#datatype> "false"^^<http://www.w3.org/2001/XMLSchema#string> .
<urn:catissuesuite-data#CellSpecimen_7> <http://www.cs.ucl.ac.uk/staff/a.gonzalezbeltran/owl/domainmodel.owl#umlAttributeCollection> <urn:catissuesuite-data#CellSpecimen_7_label> .
<urn:catissuesuite-data#CellSpecimen_7_label> <http://www.w3.org/1999/02/22-rdf-syntax-ns#type> <http://www.cs.ucl.ac.uk/staff/a.gonzalezbeltran/owl/catissuecore1_2.owl#CellSpecimen_label> .
<urn:catissuesuite-data#CellSpecimen_7_label> <http://www.cs.ucl.ac.uk/staff/a.gonzalezbeltran/owl/domainmodel.owl#datatype> "SR"^^<http://www.w3.org/2001/XMLSchema#string> .
<urn:catissuesuite-data#CellSpecimen_7> <http://www.cs.ucl.ac.uk/staff/a.gonzalezbeltran/owl/domainmodel.owl#umlAttributeCollection> <urn:catissuesuite-data#CellSpecimen_7_lineage> .
<urn:catissuesuite-data#CellSpecimen_7_lineage> <http://www.w3.org/1999/02/22-rdf-syntax-ns#type> <http://www.cs.ucl.ac.uk/staff/a.gonzalezbeltran/owl/catissuecore1_2.owl#CellSpecimen_lineage> .
<urn:catissuesuite-data#CellSpecimen_7_lineage> <http://www.cs.ucl.ac.uk/staff/a.gonzalezbeltran/owl/domainmodel.owl#datatype> "New"^^<http://www.w3.org/2001/XMLSchema#string> .
<urn:catissuesuite-data#CellSpecimen_7> <http://www.cs.ucl.ac.uk/staff/a.gonzalezbeltran/owl/domainmodel.owl#umlAttributeCollection> <urn:catissuesuite-data#CellSpecimen_7_pathologicalStatus> .
<urn:catissuesuite-data#CellSpecimen_7_pathologicalStatus> <http://www.w3.org/1999/02/22-rdf-syntax-ns#type> <http://www.cs.ucl.ac.uk/staff/a.gonzalezbeltran/owl/catissuecore1_2.owl#CellSpecimen_pathologicalStatus> .
<urn:catissuesuite-data#CellSpecimen_7_pathologicalStatus> <http://www.cs.ucl.ac.uk/staff/a.gonzalezbeltran/owl/domainmodel.owl#datatype> "Not Specified"^^<http://www.w3.org/2001/XMLSchema#string> .
<urn:catissuesuite-data#CellSpecimen_7> <http://www.cs.ucl.ac.uk/staff/a.gonzalezbeltran/owl/domainmodel.owl#umlAttributeCollection> <urn:catissuesuite-data#CellSpecimen_7_specimenClass> .
<urn:catissuesuite-data#CellSpecimen_7_specimenClass> <http://www.w3.org/1999/02/22-rdf-syntax-ns#type> <http://www.cs.ucl.ac.uk/staff/a.gonzalezbeltran/owl/catissuecore1_2.owl#CellSpecimen_specimenClass> .
<urn:catissuesuite-data#CellSpecimen_7_specimenClass> <http://www.cs.ucl.ac.uk/staff/a.gonzalezbeltran/owl/domainmodel.owl#datatype> "Cell"^^<http://www.w3.org/2001/XMLSchema#string> .
<urn:catissuesuite-data#CellSpecimen_7> <http://www.cs.ucl.ac.uk/staff/a.gonzalezbeltran/owl/domainmodel.owl#umlAttributeCollection> <urn:catissuesuite-data#CellSpecimen_7_specimenType> .
<urn:catissuesuite-data#CellSpecimen_7_specimenType> <http://www.w3.org/1999/02/22-rdf-syntax-ns#type> <http://www.cs.ucl.ac.uk/staff/a.gonzalezbeltran/owl/catissuecore1_2.owl#CellSpecimen_specimenType> .
<urn:catissuesuite-data#CellSpecimen_7_specimenType> <http://www.cs.ucl.ac.uk/staff/a.gonzalezbeltran/owl/domainmodel.owl#datatype> "Not Specified"^^<http://www.w3.org/2001/XMLSchema#string> .
<urn:catissuesuite-data#CollectionProtocolRegistration_7> <http://www.w3.org/1999/02/22-rdf-syntax-ns#type> <http://www.cs.ucl.ac.uk/staff/a.gonzalezbeltran/owl/catissuecore1_2.owl#CollectionProtocolRegistration> .
<urn:catissuesuite-data#CollectionProtocol_1> <http://www.cs.ucl.ac.uk/staff/a.gonzalezbeltran/owl/catissuecore1_2.owl#CollectionProtocol_collectionProtocolRegistrationCollection_CollectionProtocolRegistration> <urn:catissuesuite-data#CollectionProtocolRegistration_7> .
<urn:catissuesuite-data#CollectionProtocolRegistration_7> <http://www.cs.ucl.ac.uk/staff/a.gonzalezbeltran/owl/domainmodel.owl#umlAttributeCollection> <urn:catissuesuite-data#CollectionProtocolRegistration_7_activityStatus> .
<urn:catissuesuite-data#CollectionProtocolRegistration_7_activityStatus> <http://www.w3.org/1999/02/22-rdf-syntax-ns#type> <http://www.cs.ucl.ac.uk/staff/a.gonzalezbeltran/owl/catissuecore1_2.owl#CollectionProtocolRegistration_activityStatus> .
<urn:catissuesuite-data#CollectionProtocolRegistration_7_activityStatus> <http://www.cs.ucl.ac.uk/staff/a.gonzalezbeltran/owl/domainmodel.owl#datatype> "Active"^^<http://www.w3.org/2001/XMLSchema#string> .
<urn:catissuesuite-data#CollectionProtocolRegistration_7> <http://www.cs.ucl.ac.uk/staff/a.gonzalezbeltran/owl/domainmodel.owl#umlAttributeCollection> <urn:catissuesuite-data#CollectionProtocolRegistration_7_id> .
<urn:catissuesuite-data#CollectionProtocolRegistration_7_id> <http://www.w3.org/1999/02/22-rdf-syntax-ns#type> <http://www.cs.ucl.ac.uk/staff/a.gonzalezbeltran/owl/catissuecore1_2.owl#CollectionProtocolRegistration_id> .
<urn:catissuesuite-data#CollectionProtocolRegistration_7_id> <http://www.cs.ucl.ac.uk/staff/a.gonzalezbeltran/owl/domainmodel.owl#datatype> "7"^^<http://www.w3.org/2001/XMLSchema#string> .
<urn:catissuesuite-data#CollectionProtocolRegistration_7> <http://www.cs.ucl.ac.uk/staff/a.gonzalezbeltran/owl/domainmodel.owl#umlAttributeCollection> <urn:catissuesuite-data#CollectionProtocolRegistration_7_protocolParticipantIdentifier> .
<urn:catissuesuite-data#CollectionProtocolRegistration_7_protocolParticipantIdentifier> <http://www.w3.org/1999/02/22-rdf-syntax-ns#type> <http://www.cs.ucl.ac.uk/staff/a.gonzalezbeltran/owl/catissuecore1_2.owl#CollectionProtocolRegistration_protocolParticipantIdentifier> .
<urn:catissuesuite-data#CollectionProtocolRegistration_7_protocolParticipantIdentifier> <http://www.cs.ucl.ac.uk/staff/a.gonzalezbeltran/owl/domainmodel.owl#datatype> "A549/ATCC"^^<http://www.w3.org/2001/XMLSchema#string> .
<urn:catissuesuite-data#CollectionProtocolRegistration_7> <http://www.cs.ucl.ac.uk/staff/a.gonzalezbeltran/owl/domainmodel.owl#umlAttributeCollection> <urn:catissuesuite-data#CollectionProtocolRegistration_7_registrationDate> .
<urn:catissuesuite-data#CollectionProtocolRegistration_7_registrationDate> <http://www.w3.org/1999/02/22-rdf-syntax-ns#type> <http://www.cs.ucl.ac.uk/staff/a.gonzalezbeltran/owl/catissuecore1_2.owl#CollectionProtocolRegistration_registrationDate> .
<urn:catissuesuite-data#CollectionProtocolRegistration_7_registrationDate> <http://www.cs.ucl.ac.uk/staff/a.gonzalezbeltran/owl/domainmodel.owl#datatype> "2009-03-11T00:00:00.000-04:00"^^<http://www.w3.org/2001/XMLSchema#string> .
<urn:catissuesuite-data#SpecimenCollectionGroup_8> <http://www.w3.org/1999/02/22-rdf-syntax-ns#type> <http://www.cs.ucl.ac.uk/staff/a.gonzalezbeltran/owl/catissuecore1_2.owl#SpecimenCollectionGroup> .
<urn:catissuesuite-data#CollectionProtocolRegistration_7> <http://www.cs.ucl.ac.uk/staff/a.gonzalezbeltran/owl/catissuecore1_2.owl#CollectionProtocolRegistration_specimenCollectionGroupCollection_SpecimenCollectionGroup> <urn:catissuesuite-data#SpecimenCollectionGroup_8> .
<urn:catissuesuite-data#SpecimenCollectionGroup_8> <http://www.cs.ucl.ac.uk/staff/a.gonzalezbeltran/owl/domainmodel.owl#umlAttributeCollection> <urn:catissuesuite-data#SpecimenCollectionGroup_8_activityStatus> .
<urn:catissuesuite-data#SpecimenCollectionGroup_8_activityStatus> <http://www.w3.org/1999/02/22-rdf-syntax-ns#type> <http://www.cs.ucl.ac.uk/staff/a.gonzalezbeltran/owl/catissuecore1_2.owl#SpecimenCollectionGroup_activityStatus> .
<urn:catissuesuite-data#SpecimenCollectionGroup_8_activityStatus> <http://www.cs.ucl.ac.uk/staff/a.gonzalezbeltran/owl/domainmodel.owl#datatype> "Active"^^<http://www.w3.org/2001/XMLSchema#string> .
<urn:catissuesuite-data#SpecimenCollectionGroup_8> <http://www.cs.ucl.ac.uk/staff/a.gonzalezbeltran/owl/domainmodel.owl#umlAttributeCollection> <urn:catissuesuite-data#SpecimenCollectionGroup_8_barcode> .
<urn:catissuesuite-data#SpecimenCollectionGroup_8_barcode> <http://www.w3.org/1999/02/22-rdf-syntax-ns#type> <http://www.cs.ucl.ac.uk/staff/a.gonzalezbeltran/owl/catissuecore1_2.owl#SpecimenCollectionGroup_barcode> .
<urn:catissuesuite-data#SpecimenCollectionGroup_8_barcode> <http://www.cs.ucl.ac.uk/staff/a.gonzalezbeltran/owl/domainmodel.owl#datatype> "A549/ATCC"^^<http://www.w3.org/2001/XMLSchema#string> .
<urn:catissuesuite-data#SpecimenCollectionGroup_8> <http://www.cs.ucl.ac.uk/staff/a.gonzalezbeltran/owl/domainmodel.owl#umlAttributeCollection> <urn:catissuesuite-data#SpecimenCollectionGroup_8_clinicalDiagnosis> .
<urn:catissuesuite-data#SpecimenCollectionGroup_8_clinicalDiagnosis> <http://www.w3.org/1999/02/22-rdf-syntax-ns#type> <http://www.cs.ucl.ac.uk/staff/a.gonzalezbeltran/owl/catissuecore1_2.owl#SpecimenCollectionGroup_clinicalDiagnosis> .
<urn:catissuesuite-data#SpecimenCollectionGroup_8_clinicalDiagnosis> <http://www.cs.ucl.ac.uk/staff/a.gonzalezbeltran/owl/domainmodel.owl#datatype> "Adenocarcinoma of lung (disorder)"^^<http://www.w3.org/2001/XMLSchema#string> .
<urn:catissuesuite-data#SpecimenCollectionGroup_8> <http://www.cs.ucl.ac.uk/staff/a.gonzalezbeltran/owl/domainmodel.owl#umlAttributeCollection> <urn:catissuesuite-data#SpecimenCollectionGroup_8_clinicalStatus> .
<urn:catissuesuite-data#SpecimenCollectionGroup_8_clinicalStatus> <http://www.w3.org/1999/02/22-rdf-syntax-ns#type> <http://www.cs.ucl.ac.uk/staff/a.gonzalezbeltran/owl/catissuecore1_2.owl#SpecimenCollectionGroup_clinicalStatus> .
<urn:catissuesuite-data#SpecimenCollectionGroup_8_clinicalStatus> <http://www.cs.ucl.ac.uk/staff/a.gonzalezbeltran/owl/domainmodel.owl#datatype> "Not Specified"^^<http://www.w3.org/2001/XMLSchema#string> .
<urn:catissuesuite-data#SpecimenCollectionGroup_8> <http://www.cs.ucl.ac.uk/staff/a.gonzalezbeltran/owl/domainmodel.owl#umlAttributeCollection> <urn:catissuesuite-data#SpecimenCollectionGroup_8_collectionStatus> .
<urn:catissuesuite-data#SpecimenCollectionGroup_8_collectionStatus> <http://www.w3.org/1999/02/22-rdf-syntax-ns#type> <http://www.cs.ucl.ac.uk/staff/a.gonzalezbeltran/owl/catissuecore1_2.owl#SpecimenCollectionGroup_collectionStatus> .
<urn:catissuesuite-data#SpecimenCollectionGroup_8_collectionStatus> <http://www.cs.ucl.ac.uk/staff/a.gonzalezbeltran/owl/domainmodel.owl#datatype> "Complete"^^<http://www.w3.org/2001/XMLSchema#string> .
<urn:catissuesuite-data#SpecimenCollectionGroup_8> <http://www.cs.ucl.ac.uk/staff/a.gonzalezbeltran/owl/domainmodel.owl#umlAttributeCollection> <urn:catissuesuite-data#SpecimenCollectionGroup_8_comment> .
<urn:catissuesuite-data#SpecimenCollectionGroup_8_comment> <http://www.w3.org/1999/02/22-rdf-syntax-ns#type> <http://www.cs.ucl.ac.uk/staff/a.gonzalezbeltran/owl/catissuecore1_2.owl#SpecimenCollectionGroup_comment> .
<urn:catissuesuite-data#SpecimenCollectionGroup_8_comment> <http://www.cs.ucl.ac.uk/staff/a.gonzalezbeltran/owl/domainmodel.owl#datatype> ""^^<http://www.w3.org/2001/XMLSchema#string> .
<urn:catissuesuite-data#SpecimenCollectionGroup_8> <http://www.cs.ucl.ac.uk/staff/a.gonzalezbeltran/owl/domainmodel.owl#umlAttributeCollection> <urn:catissuesuite-data#SpecimenCollectionGroup_8_id> .
<urn:catissuesuite-data#SpecimenCollectionGroup_8_id> <http://www.w3.org/1999/02/22-rdf-syntax-ns#type> <http://www.cs.ucl.ac.uk/staff/a.gonzalezbeltran/owl/catissuecore1_2.owl#SpecimenCollectionGroup_id> .
<urn:catissuesuite-data#SpecimenCollectionGroup_8_id> <http://www.cs.ucl.ac.uk/staff/a.gonzalezbeltran/owl/domainmodel.owl#datatype> "8"^^<http://www.w3.org/2001/XMLSchema#string> .
<urn:catissuesuite-data#SpecimenCollectionGroup_8> <http://www.cs.ucl.ac.uk/staff/a.gonzalezbeltran/owl/domainmodel.owl#umlAttributeCollection> <urn:catissuesuite-data#SpecimenCollectionGroup_8_name> .
<urn:catissuesuite-data#SpecimenCollectionGroup_8_name> <http://www.w3.org/1999/02/22-rdf-syntax-ns#type> <http://www.cs.ucl.ac.uk/staff/a.gonzalezbeltran/owl/catissuecore1_2.owl#SpecimenCollectionGroup_name> .
<urn:catissuesuite-data#SpecimenCollectionGroup_8_name> <http://www.cs.ucl.ac.uk/staff/a.gonzalezbeltran/owl/domainmodel.owl#datatype> "A549/ATCC"^^<http://www.w3.org/2001/XMLSchema#string> .
<urn:catissuesuite-data#SpecimenCollectionGroup_8> <http://www.cs.ucl.ac.uk/staff/a.gonzalezbeltran/owl/domainmodel.owl#umlAttributeCollection> <urn:catissuesuite-data#SpecimenCollectionGroup_8_offset> .
<urn:catissuesuite-data#SpecimenCollectionGroup_8_offset> <http://www.w3.org/1999/02/22-rdf-syntax-ns#type> <http://www.cs.ucl.ac.uk/staff/a.gonzalezbeltran/owl/catissuecore1_2.owl#SpecimenCollectionGroup_offset> .
<urn:catissuesuite-data#SpecimenCollectionGroup_8_offset> <http://www.cs.ucl.ac.uk/staff/a.gonzalezbeltran/owl/domainmodel.owl#datatype> "0"^^<http://www.w3.org/2001/XMLSchema#string> .
<urn:catissuesuite-data#SpecimenCollectionGroup_8> <http://www.cs.ucl.ac.uk/staff/a.gonzalezbeltran/owl/domainmodel.owl#umlAttributeCollection> <urn:catissuesuite-data#SpecimenCollectionGroup_8_surgicalPathologyNumber> .
<urn:catissuesuite-data#SpecimenCollectionGroup_8_surgicalPathologyNumber> <http://www.w3.org/1999/02/22-rdf-syntax-ns#type> <http://www.cs.ucl.ac.uk/staff/a.gonzalezbeltran/owl/catissuecore1_2.owl#SpecimenCollectionGroup_surgicalPathologyNumber> .
<urn:catissuesuite-data#SpecimenCollectionGroup_8_surgicalPathologyNumber> <http://www.cs.ucl.ac.uk/staff/a.gonzalezbeltran/owl/domainmodel.owl#datatype> ""^^<http://www.w3.org/2001/XMLSchema#string> .
<urn:catissuesuite-data#CellSpecimen_8> <http://www.w3.org/1999/02/22-rdf-syntax-ns#type> <http://www.cs.ucl.ac.uk/staff/a.gonzalezbeltran/owl/catissuecore1_2.owl#CellSpecimen> .
<urn:catissuesuite-data#SpecimenCollectionGroup_8> <http://www.cs.ucl.ac.uk/staff/a.gonzalezbeltran/owl/catissuecore1_2.owl#SpecimenCollectionGroup_specimenCollection_CellSpecimen> <urn:catissuesuite-data#CellSpecimen_8> .
<urn:catissuesuite-data#CellSpecimen_8> <http://www.cs.ucl.ac.uk/staff/a.gonzalezbeltran/owl/domainmodel.owl#umlAttributeCollection> <urn:catissuesuite-data#CellSpecimen_8_activityStatus> .
<urn:catissuesuite-data#CellSpecimen_8_activityStatus> <http://www.w3.org/1999/02/22-rdf-syntax-ns#type> <http://www.cs.ucl.ac.uk/staff/a.gonzalezbeltran/owl/catissuecore1_2.owl#CellSpecimen_activityStatus> .
<urn:catissuesuite-data#CellSpecimen_8_activityStatus> <http://www.cs.ucl.ac.uk/staff/a.gonzalezbeltran/owl/domainmodel.owl#datatype> "Active"^^<http://www.w3.org/2001/XMLSchema#string> .
<urn:catissuesuite-data#CellSpecimen_8> <http://www.cs.ucl.ac.uk/staff/a.gonzalezbeltran/owl/domainmodel.owl#umlAttributeCollection> <urn:catissuesuite-data#CellSpecimen_8_availableQuantity> .
<urn:catissuesuite-data#CellSpecimen_8_availableQuantity> <http://www.w3.org/1999/02/22-rdf-syntax-ns#type> <http://www.cs.ucl.ac.uk/staff/a.gonzalezbeltran/owl/catissuecore1_2.owl#CellSpecimen_availableQuantity> .
<urn:catissuesuite-data#CellSpecimen_8_availableQuantity> <http://www.cs.ucl.ac.uk/staff/a.gonzalezbeltran/owl/domainmodel.owl#datatype> "0.0"^^<http://www.w3.org/2001/XMLSchema#string> .
<urn:catissuesuite-data#CellSpecimen_8> <http://www.cs.ucl.ac.uk/staff/a.gonzalezbeltran/owl/domainmodel.owl#umlAttributeCollection> <urn:catissuesuite-data#CellSpecimen_8_barcode> .
<urn:catissuesuite-data#CellSpecimen_8_barcode> <http://www.w3.org/1999/02/22-rdf-syntax-ns#type> <http://www.cs.ucl.ac.uk/staff/a.gonzalezbeltran/owl/catissuecore1_2.owl#CellSpecimen_barcode> .
<urn:catissuesuite-data#CellSpecimen_8_barcode> <http://www.cs.ucl.ac.uk/staff/a.gonzalezbeltran/owl/domainmodel.owl#datatype> "A549/ATCC"^^<http://www.w3.org/2001/XMLSchema#string> .
<urn:catissuesuite-data#CellSpecimen_8> <http://www.cs.ucl.ac.uk/staff/a.gonzalezbeltran/owl/domainmodel.owl#umlAttributeCollection> <urn:catissuesuite-data#CellSpecimen_8_collectionStatus> .
<urn:catissuesuite-data#CellSpecimen_8_collectionStatus> <http://www.w3.org/1999/02/22-rdf-syntax-ns#type> <http://www.cs.ucl.ac.uk/staff/a.gonzalezbeltran/owl/catissuecore1_2.owl#CellSpecimen_collectionStatus> .
<urn:catissuesuite-data#CellSpecimen_8_collectionStatus> <http://www.cs.ucl.ac.uk/staff/a.gonzalezbeltran/owl/domainmodel.owl#datatype> "Collected"^^<http://www.w3.org/2001/XMLSchema#string> .
<urn:catissuesuite-data#CellSpecimen_8> <http://www.cs.ucl.ac.uk/staff/a.gonzalezbeltran/owl/domainmodel.owl#umlAttributeCollection> <urn:catissuesuite-data#CellSpecimen_8_comment> .
<urn:catissuesuite-data#CellSpecimen_8_comment> <http://www.w3.org/1999/02/22-rdf-syntax-ns#type> <http://www.cs.ucl.ac.uk/staff/a.gonzalezbeltran/owl/catissuecore1_2.owl#CellSpecimen_comment> .
<urn:catissuesuite-data#CellSpecimen_8_comment> <http://www.cs.ucl.ac.uk/staff/a.gonzalezbeltran/owl/domainmodel.owl#datatype> "Reference Authors  Roschke AV, Tonon G, Gehlhaus KS, McTyre N, Bussey KJ, Lababidi S, Scudiero DA, Weinstein JN, Kirsch IR. Title  Karyotypic complexity of the NCI-60 drug-screening panel. Journal  Cancer Res. 63 : 8634-8647, 2003"^^<http://www.w3.org/2001/XMLSchema#string> .
<urn:catissuesuite-data#CellSpecimen_8> <http://www.cs.ucl.ac.uk/staff/a.gonzalezbeltran/owl/domainmodel.owl#umlAttributeCollection> <urn:catissuesuite-data#CellSpecimen_8_id> .
<urn:catissuesuite-data#CellSpecimen_8_id> <http://www.w3.org/1999/02/22-rdf-syntax-ns#type> <http://www.cs.ucl.ac.uk/staff/a.gonzalezbeltran/owl/catissuecore1_2.owl#CellSpecimen_id> .
<urn:catissuesuite-data#CellSpecimen_8_id> <http://www.cs.ucl.ac.uk/staff/a.gonzalezbeltran/owl/domainmodel.owl#datatype> "8"^^<http://www.w3.org/2001/XMLSchema#string> .
<urn:catissuesuite-data#CellSpecimen_8> <http://www.cs.ucl.ac.uk/staff/a.gonzalezbeltran/owl/domainmodel.owl#umlAttributeCollection> <urn:catissuesuite-data#CellSpecimen_8_initialQuantity> .
<urn:catissuesuite-data#CellSpecimen_8_initialQuantity> <http://www.w3.org/1999/02/22-rdf-syntax-ns#type> <http://www.cs.ucl.ac.uk/staff/a.gonzalezbeltran/owl/catissuecore1_2.owl#CellSpecimen_initialQuantity> .
<urn:catissuesuite-data#CellSpecimen_8_initialQuantity> <http://www.cs.ucl.ac.uk/staff/a.gonzalezbeltran/owl/domainmodel.owl#datatype> "0.0"^^<http://www.w3.org/2001/XMLSchema#string> .
<urn:catissuesuite-data#CellSpecimen_8> <http://www.cs.ucl.ac.uk/staff/a.gonzalezbeltran/owl/domainmodel.owl#umlAttributeCollection> <urn:catissuesuite-data#CellSpecimen_8_isAvailable> .
<urn:catissuesuite-data#CellSpecimen_8_isAvailable> <http://www.w3.org/1999/02/22-rdf-syntax-ns#type> <http://www.cs.ucl.ac.uk/staff/a.gonzalezbeltran/owl/catissuecore1_2.owl#CellSpecimen_isAvailable> .
<urn:catissuesuite-data#CellSpecimen_8_isAvailable> <http://www.cs.ucl.ac.uk/staff/a.gonzalezbeltran/owl/domainmodel.owl#datatype> "false"^^<http://www.w3.org/2001/XMLSchema#string> .
<urn:catissuesuite-data#CellSpecimen_8> <http://www.cs.ucl.ac.uk/staff/a.gonzalezbeltran/owl/domainmodel.owl#umlAttributeCollection> <urn:catissuesuite-data#CellSpecimen_8_label> .
<urn:catissuesuite-data#CellSpecimen_8_label> <http://www.w3.org/1999/02/22-rdf-syntax-ns#type> <http://www.cs.ucl.ac.uk/staff/a.gonzalezbeltran/owl/catissuecore1_2.owl#CellSpecimen_label> .
<urn:catissuesuite-data#CellSpecimen_8_label> <http://www.cs.ucl.ac.uk/staff/a.gonzalezbeltran/owl/domainmodel.owl#datatype> "A549/ATCC"^^<http://www.w3.org/2001/XMLSchema#string> .
<urn:catissuesuite-data#CellSpecimen_8> <http://www.cs.ucl.ac.uk/staff/a.gonzalezbeltran/owl/domainmodel.owl#umlAttributeCollection> <urn:catissuesuite-data#CellSpecimen_8_lineage> .
<urn:catissuesuite-data#CellSpecimen_8_lineage> <http://www.w3.org/1999/02/22-rdf-syntax-ns#type> <http://www.cs.ucl.ac.uk/staff/a.gonzalezbeltran/owl/catissuecore1_2.owl#CellSpecimen_lineage> .
<urn:catissuesuite-data#CellSpecimen_8_lineage> <http://www.cs.ucl.ac.uk/staff/a.gonzalezbeltran/owl/domainmodel.owl#datatype> "New"^^<http://www.w3.org/2001/XMLSchema#string> .
<urn:catissuesuite-data#CellSpecimen_8> <http://www.cs.ucl.ac.uk/staff/a.gonzalezbeltran/owl/domainmodel.owl#umlAttributeCollection> <urn:catissuesuite-data#CellSpecimen_8_pathologicalStatus> .
<urn:catissuesuite-data#CellSpecimen_8_pathologicalStatus> <http://www.w3.org/1999/02/22-rdf-syntax-ns#type> <http://www.cs.ucl.ac.uk/staff/a.gonzalezbeltran/owl/catissuecore1_2.owl#CellSpecimen_pathologicalStatus> .
<urn:catissuesuite-data#CellSpecimen_8_pathologicalStatus> <http://www.cs.ucl.ac.uk/staff/a.gonzalezbeltran/owl/domainmodel.owl#datatype> "Not Specified"^^<http://www.w3.org/2001/XMLSchema#string> .
<urn:catissuesuite-data#CellSpecimen_8> <http://www.cs.ucl.ac.uk/staff/a.gonzalezbeltran/owl/domainmodel.owl#umlAttributeCollection> <urn:catissuesuite-data#CellSpecimen_8_specimenClass> .
<urn:catissuesuite-data#CellSpecimen_8_specimenClass> <http://www.w3.org/1999/02/22-rdf-syntax-ns#type> <http://www.cs.ucl.ac.uk/staff/a.gonzalezbeltran/owl/catissuecore1_2.owl#CellSpecimen_specimenClass> .
<urn:catissuesuite-data#CellSpecimen_8_specimenClass> <http://www.cs.ucl.ac.uk/staff/a.gonzalezbeltran/owl/domainmodel.owl#datatype> "Cell"^^<http://www.w3.org/2001/XMLSchema#string> .
<urn:catissuesuite-data#CellSpecimen_8> <http://www.cs.ucl.ac.uk/staff/a.gonzalezbeltran/owl/domainmodel.owl#umlAttributeCollection> <urn:catissuesuite-data#CellSpecimen_8_specimenType> .
<urn:catissuesuite-data#CellSpecimen_8_specimenType> <http://www.w3.org/1999/02/22-rdf-syntax-ns#type> <http://www.cs.ucl.ac.uk/staff/a.gonzalezbeltran/owl/catissuecore1_2.owl#CellSpecimen_specimenType> .
<urn:catissuesuite-data#CellSpecimen_8_specimenType> <http://www.cs.ucl.ac.uk/staff/a.gonzalezbeltran/owl/domainmodel.owl#datatype> "Not Specified"^^<http://www.w3.org/2001/XMLSchema#string> .
<urn:catissuesuite-data#CollectionProtocolRegistration_8> <http://www.w3.org/1999/02/22-rdf-syntax-ns#type> <http://www.cs.ucl.ac.uk/staff/a.gonzalezbeltran/owl/catissuecore1_2.owl#CollectionProtocolRegistration> .
<urn:catissuesuite-data#CollectionProtocol_1> <http://www.cs.ucl.ac.uk/staff/a.gonzalezbeltran/owl/catissuecore1_2.owl#CollectionProtocol_collectionProtocolRegistrationCollection_CollectionProtocolRegistration> <urn:catissuesuite-data#CollectionProtocolRegistration_8> .
<urn:catissuesuite-data#CollectionProtocolRegistration_8> <http://www.cs.ucl.ac.uk/staff/a.gonzalezbeltran/owl/domainmodel.owl#umlAttributeCollection> <urn:catissuesuite-data#CollectionProtocolRegistration_8_activityStatus> .
<urn:catissuesuite-data#CollectionProtocolRegistration_8_activityStatus> <http://www.w3.org/1999/02/22-rdf-syntax-ns#type> <http://www.cs.ucl.ac.uk/staff/a.gonzalezbeltran/owl/catissuecore1_2.owl#CollectionProtocolRegistration_activityStatus> .
<urn:catissuesuite-data#CollectionProtocolRegistration_8_activityStatus> <http://www.cs.ucl.ac.uk/staff/a.gonzalezbeltran/owl/domainmodel.owl#datatype> "Active"^^<http://www.w3.org/2001/XMLSchema#string> .
<urn:catissuesuite-data#CollectionProtocolRegistration_8> <http://www.cs.ucl.ac.uk/staff/a.gonzalezbeltran/owl/domainmodel.owl#umlAttributeCollection> <urn:catissuesuite-data#CollectionProtocolRegistration_8_id> .
<urn:catissuesuite-data#CollectionProtocolRegistration_8_id> <http://www.w3.org/1999/02/22-rdf-syntax-ns#type> <http://www.cs.ucl.ac.uk/staff/a.gonzalezbeltran/owl/catissuecore1_2.owl#CollectionProtocolRegistration_id> .
<urn:catissuesuite-data#CollectionProtocolRegistration_8_id> <http://www.cs.ucl.ac.uk/staff/a.gonzalezbeltran/owl/domainmodel.owl#datatype> "8"^^<http://www.w3.org/2001/XMLSchema#string> .
<urn:catissuesuite-data#CollectionProtocolRegistration_8> <http://www.cs.ucl.ac.uk/staff/a.gonzalezbeltran/owl/domainmodel.owl#umlAttributeCollection> <urn:catissuesuite-data#CollectionProtocolRegistration_8_protocolParticipantIdentifier> .
<urn:catissuesuite-data#CollectionProtocolRegistration_8_protocolParticipantIdentifier> <http://www.w3.org/1999/02/22-rdf-syntax-ns#type> <http://www.cs.ucl.ac.uk/staff/a.gonzalezbeltran/owl/catissuecore1_2.owl#CollectionProtocolRegistration_protocolParticipantIdentifier> .
<urn:catissuesuite-data#CollectionProtocolRegistration_8_protocolParticipantIdentifier> <http://www.cs.ucl.ac.uk/staff/a.gonzalezbeltran/owl/domainmodel.owl#datatype> "EKVX"^^<http://www.w3.org/2001/XMLSchema#string> .
<urn:catissuesuite-data#CollectionProtocolRegistration_8> <http://www.cs.ucl.ac.uk/staff/a.gonzalezbeltran/owl/domainmodel.owl#umlAttributeCollection> <urn:catissuesuite-data#CollectionProtocolRegistration_8_registrationDate> .
<urn:catissuesuite-data#CollectionProtocolRegistration_8_registrationDate> <http://www.w3.org/1999/02/22-rdf-syntax-ns#type> <http://www.cs.ucl.ac.uk/staff/a.gonzalezbeltran/owl/catissuecore1_2.owl#CollectionProtocolRegistration_registrationDate> .
<urn:catissuesuite-data#CollectionProtocolRegistration_8_registrationDate> <http://www.cs.ucl.ac.uk/staff/a.gonzalezbeltran/owl/domainmodel.owl#datatype> "2009-03-11T00:00:00.000-04:00"^^<http://www.w3.org/2001/XMLSchema#string> .
<urn:catissuesuite-data#SpecimenCollectionGroup_9> <http://www.w3.org/1999/02/22-rdf-syntax-ns#type> <http://www.cs.ucl.ac.uk/staff/a.gonzalezbeltran/owl/catissuecore1_2.owl#SpecimenCollectionGroup> .
<urn:catissuesuite-data#CollectionProtocolRegistration_8> <http://www.cs.ucl.ac.uk/staff/a.gonzalezbeltran/owl/catissuecore1_2.owl#CollectionProtocolRegistration_specimenCollectionGroupCollection_SpecimenCollectionGroup> <urn:catissuesuite-data#SpecimenCollectionGroup_9> .
<urn:catissuesuite-data#SpecimenCollectionGroup_9> <http://www.cs.ucl.ac.uk/staff/a.gonzalezbeltran/owl/domainmodel.owl#umlAttributeCollection> <urn:catissuesuite-data#SpecimenCollectionGroup_9_activityStatus> .
<urn:catissuesuite-data#SpecimenCollectionGroup_9_activityStatus> <http://www.w3.org/1999/02/22-rdf-syntax-ns#type> <http://www.cs.ucl.ac.uk/staff/a.gonzalezbeltran/owl/catissuecore1_2.owl#SpecimenCollectionGroup_activityStatus> .
<urn:catissuesuite-data#SpecimenCollectionGroup_9_activityStatus> <http://www.cs.ucl.ac.uk/staff/a.gonzalezbeltran/owl/domainmodel.owl#datatype> "Active"^^<http://www.w3.org/2001/XMLSchema#string> .
<urn:catissuesuite-data#SpecimenCollectionGroup_9> <http://www.cs.ucl.ac.uk/staff/a.gonzalezbeltran/owl/domainmodel.owl#umlAttributeCollection> <urn:catissuesuite-data#SpecimenCollectionGroup_9_barcode> .
<urn:catissuesuite-data#SpecimenCollectionGroup_9_barcode> <http://www.w3.org/1999/02/22-rdf-syntax-ns#type> <http://www.cs.ucl.ac.uk/staff/a.gonzalezbeltran/owl/catissuecore1_2.owl#SpecimenCollectionGroup_barcode> .
<urn:catissuesuite-data#SpecimenCollectionGroup_9_barcode> <http://www.cs.ucl.ac.uk/staff/a.gonzalezbeltran/owl/domainmodel.owl#datatype> "EKVX"^^<http://www.w3.org/2001/XMLSchema#string> .
<urn:catissuesuite-data#SpecimenCollectionGroup_9> <http://www.cs.ucl.ac.uk/staff/a.gonzalezbeltran/owl/domainmodel.owl#umlAttributeCollection> <urn:catissuesuite-data#SpecimenCollectionGroup_9_clinicalDiagnosis> .
<urn:catissuesuite-data#SpecimenCollectionGroup_9_clinicalDiagnosis> <http://www.w3.org/1999/02/22-rdf-syntax-ns#type> <http://www.cs.ucl.ac.uk/staff/a.gonzalezbeltran/owl/catissuecore1_2.owl#SpecimenCollectionGroup_clinicalDiagnosis> .
<urn:catissuesuite-data#SpecimenCollectionGroup_9_clinicalDiagnosis> <http://www.cs.ucl.ac.uk/staff/a.gonzalezbeltran/owl/domainmodel.owl#datatype> "Adenocarcinoma of lung (disorder)"^^<http://www.w3.org/2001/XMLSchema#string> .
<urn:catissuesuite-data#SpecimenCollectionGroup_9> <http://www.cs.ucl.ac.uk/staff/a.gonzalezbeltran/owl/domainmodel.owl#umlAttributeCollection> <urn:catissuesuite-data#SpecimenCollectionGroup_9_clinicalStatus> .
<urn:catissuesuite-data#SpecimenCollectionGroup_9_clinicalStatus> <http://www.w3.org/1999/02/22-rdf-syntax-ns#type> <http://www.cs.ucl.ac.uk/staff/a.gonzalezbeltran/owl/catissuecore1_2.owl#SpecimenCollectionGroup_clinicalStatus> .
<urn:catissuesuite-data#SpecimenCollectionGroup_9_clinicalStatus> <http://www.cs.ucl.ac.uk/staff/a.gonzalezbeltran/owl/domainmodel.owl#datatype> "Not Specified"^^<http://www.w3.org/2001/XMLSchema#string> .
<urn:catissuesuite-data#SpecimenCollectionGroup_9> <http://www.cs.ucl.ac.uk/staff/a.gonzalezbeltran/owl/domainmodel.owl#umlAttributeCollection> <urn:catissuesuite-data#SpecimenCollectionGroup_9_collectionStatus> .
<urn:catissuesuite-data#SpecimenCollectionGroup_9_collectionStatus> <http://www.w3.org/1999/02/22-rdf-syntax-ns#type> <http://www.cs.ucl.ac.uk/staff/a.gonzalezbeltran/owl/catissuecore1_2.owl#SpecimenCollectionGroup_collectionStatus> .
<urn:catissuesuite-data#SpecimenCollectionGroup_9_collectionStatus> <http://www.cs.ucl.ac.uk/staff/a.gonzalezbeltran/owl/domainmodel.owl#datatype> "Complete"^^<http://www.w3.org/2001/XMLSchema#string> .
<urn:catissuesuite-data#SpecimenCollectionGroup_9> <http://www.cs.ucl.ac.uk/staff/a.gonzalezbeltran/owl/domainmodel.owl#umlAttributeCollection> <urn:catissuesuite-data#SpecimenCollectionGroup_9_comment> .
<urn:catissuesuite-data#SpecimenCollectionGroup_9_comment> <http://www.w3.org/1999/02/22-rdf-syntax-ns#type> <http://www.cs.ucl.ac.uk/staff/a.gonzalezbeltran/owl/catissuecore1_2.owl#SpecimenCollectionGroup_comment> .
<urn:catissuesuite-data#SpecimenCollectionGroup_9_comment> <http://www.cs.ucl.ac.uk/staff/a.gonzalezbeltran/owl/domainmodel.owl#datatype> ""^^<http://www.w3.org/2001/XMLSchema#string> .
<urn:catissuesuite-data#SpecimenCollectionGroup_9> <http://www.cs.ucl.ac.uk/staff/a.gonzalezbeltran/owl/domainmodel.owl#umlAttributeCollection> <urn:catissuesuite-data#SpecimenCollectionGroup_9_id> .
<urn:catissuesuite-data#SpecimenCollectionGroup_9_id> <http://www.w3.org/1999/02/22-rdf-syntax-ns#type> <http://www.cs.ucl.ac.uk/staff/a.gonzalezbeltran/owl/catissuecore1_2.owl#SpecimenCollectionGroup_id> .
<urn:catissuesuite-data#SpecimenCollectionGroup_9_id> <http://www.cs.ucl.ac.uk/staff/a.gonzalezbeltran/owl/domainmodel.owl#datatype> "9"^^<http://www.w3.org/2001/XMLSchema#string> .
<urn:catissuesuite-data#SpecimenCollectionGroup_9> <http://www.cs.ucl.ac.uk/staff/a.gonzalezbeltran/owl/domainmodel.owl#umlAttributeCollection> <urn:catissuesuite-data#SpecimenCollectionGroup_9_name> .
<urn:catissuesuite-data#SpecimenCollectionGroup_9_name> <http://www.w3.org/1999/02/22-rdf-syntax-ns#type> <http://www.cs.ucl.ac.uk/staff/a.gonzalezbeltran/owl/catissuecore1_2.owl#SpecimenCollectionGroup_name> .
<urn:catissuesuite-data#SpecimenCollectionGroup_9_name> <http://www.cs.ucl.ac.uk/staff/a.gonzalezbeltran/owl/domainmodel.owl#datatype> "EKVX"^^<http://www.w3.org/2001/XMLSchema#string> .
<urn:catissuesuite-data#SpecimenCollectionGroup_9> <http://www.cs.ucl.ac.uk/staff/a.gonzalezbeltran/owl/domainmodel.owl#umlAttributeCollection> <urn:catissuesuite-data#SpecimenCollectionGroup_9_offset> .
<urn:catissuesuite-data#SpecimenCollectionGroup_9_offset> <http://www.w3.org/1999/02/22-rdf-syntax-ns#type> <http://www.cs.ucl.ac.uk/staff/a.gonzalezbeltran/owl/catissuecore1_2.owl#SpecimenCollectionGroup_offset> .
<urn:catissuesuite-data#SpecimenCollectionGroup_9_offset> <http://www.cs.ucl.ac.uk/staff/a.gonzalezbeltran/owl/domainmodel.owl#datatype> "0"^^<http://www.w3.org/2001/XMLSchema#string> .
<urn:catissuesuite-data#SpecimenCollectionGroup_9> <http://www.cs.ucl.ac.uk/staff/a.gonzalezbeltran/owl/domainmodel.owl#umlAttributeCollection> <urn:catissuesuite-data#SpecimenCollectionGroup_9_surgicalPathologyNumber> .
<urn:catissuesuite-data#SpecimenCollectionGroup_9_surgicalPathologyNumber> <http://www.w3.org/1999/02/22-rdf-syntax-ns#type> <http://www.cs.ucl.ac.uk/staff/a.gonzalezbeltran/owl/catissuecore1_2.owl#SpecimenCollectionGroup_surgicalPathologyNumber> .
<urn:catissuesuite-data#SpecimenCollectionGroup_9_surgicalPathologyNumber> <http://www.cs.ucl.ac.uk/staff/a.gonzalezbeltran/owl/domainmodel.owl#datatype> ""^^<http://www.w3.org/2001/XMLSchema#string> .
<urn:catissuesuite-data#CellSpecimen_9> <http://www.w3.org/1999/02/22-rdf-syntax-ns#type> <http://www.cs.ucl.ac.uk/staff/a.gonzalezbeltran/owl/catissuecore1_2.owl#CellSpecimen> .
<urn:catissuesuite-data#SpecimenCollectionGroup_9> <http://www.cs.ucl.ac.uk/staff/a.gonzalezbeltran/owl/catissuecore1_2.owl#SpecimenCollectionGroup_specimenCollection_CellSpecimen> <urn:catissuesuite-data#CellSpecimen_9> .
<urn:catissuesuite-data#CellSpecimen_9> <http://www.cs.ucl.ac.uk/staff/a.gonzalezbeltran/owl/domainmodel.owl#umlAttributeCollection> <urn:catissuesuite-data#CellSpecimen_9_activityStatus> .
<urn:catissuesuite-data#CellSpecimen_9_activityStatus> <http://www.w3.org/1999/02/22-rdf-syntax-ns#type> <http://www.cs.ucl.ac.uk/staff/a.gonzalezbeltran/owl/catissuecore1_2.owl#CellSpecimen_activityStatus> .
<urn:catissuesuite-data#CellSpecimen_9_activityStatus> <http://www.cs.ucl.ac.uk/staff/a.gonzalezbeltran/owl/domainmodel.owl#datatype> "Active"^^<http://www.w3.org/2001/XMLSchema#string> .
<urn:catissuesuite-data#CellSpecimen_9> <http://www.cs.ucl.ac.uk/staff/a.gonzalezbeltran/owl/domainmodel.owl#umlAttributeCollection> <urn:catissuesuite-data#CellSpecimen_9_availableQuantity> .
<urn:catissuesuite-data#CellSpecimen_9_availableQuantity> <http://www.w3.org/1999/02/22-rdf-syntax-ns#type> <http://www.cs.ucl.ac.uk/staff/a.gonzalezbeltran/owl/catissuecore1_2.owl#CellSpecimen_availableQuantity> .
<urn:catissuesuite-data#CellSpecimen_9_availableQuantity> <http://www.cs.ucl.ac.uk/staff/a.gonzalezbeltran/owl/domainmodel.owl#datatype> "0.0"^^<http://www.w3.org/2001/XMLSchema#string> .
<urn:catissuesuite-data#CellSpecimen_9> <http://www.cs.ucl.ac.uk/staff/a.gonzalezbeltran/owl/domainmodel.owl#umlAttributeCollection> <urn:catissuesuite-data#CellSpecimen_9_barcode> .
<urn:catissuesuite-data#CellSpecimen_9_barcode> <http://www.w3.org/1999/02/22-rdf-syntax-ns#type> <http://www.cs.ucl.ac.uk/staff/a.gonzalezbeltran/owl/catissuecore1_2.owl#CellSpecimen_barcode> .
<urn:catissuesuite-data#CellSpecimen_9_barcode> <http://www.cs.ucl.ac.uk/staff/a.gonzalezbeltran/owl/domainmodel.owl#datatype> "EKVX"^^<http://www.w3.org/2001/XMLSchema#string> .
<urn:catissuesuite-data#CellSpecimen_9> <http://www.cs.ucl.ac.uk/staff/a.gonzalezbeltran/owl/domainmodel.owl#umlAttributeCollection> <urn:catissuesuite-data#CellSpecimen_9_collectionStatus> .
<urn:catissuesuite-data#CellSpecimen_9_collectionStatus> <http://www.w3.org/1999/02/22-rdf-syntax-ns#type> <http://www.cs.ucl.ac.uk/staff/a.gonzalezbeltran/owl/catissuecore1_2.owl#CellSpecimen_collectionStatus> .
<urn:catissuesuite-data#CellSpecimen_9_collectionStatus> <http://www.cs.ucl.ac.uk/staff/a.gonzalezbeltran/owl/domainmodel.owl#datatype> "Collected"^^<http://www.w3.org/2001/XMLSchema#string> .
<urn:catissuesuite-data#CellSpecimen_9> <http://www.cs.ucl.ac.uk/staff/a.gonzalezbeltran/owl/domainmodel.owl#umlAttributeCollection> <urn:catissuesuite-data#CellSpecimen_9_comment> .
<urn:catissuesuite-data#CellSpecimen_9_comment> <http://www.w3.org/1999/02/22-rdf-syntax-ns#type> <http://www.cs.ucl.ac.uk/staff/a.gonzalezbeltran/owl/catissuecore1_2.owl#CellSpecimen_comment> .
<urn:catissuesuite-data#CellSpecimen_9_comment> <http://www.cs.ucl.ac.uk/staff/a.gonzalezbeltran/owl/domainmodel.owl#datatype> "Reference Authors  Roschke AV, Tonon G, Gehlhaus KS, McTyre N, Bussey KJ, Lababidi S, Scudiero DA, Weinstein JN, Kirsch IR. Title  Karyotypic complexity of the NCI-60 drug-screening panel. Journal  Cancer Res. 63 : 8634-8647, 2003"^^<http://www.w3.org/2001/XMLSchema#string> .
<urn:catissuesuite-data#CellSpecimen_9> <http://www.cs.ucl.ac.uk/staff/a.gonzalezbeltran/owl/domainmodel.owl#umlAttributeCollection> <urn:catissuesuite-data#CellSpecimen_9_id> .
<urn:catissuesuite-data#CellSpecimen_9_id> <http://www.w3.org/1999/02/22-rdf-syntax-ns#type> <http://www.cs.ucl.ac.uk/staff/a.gonzalezbeltran/owl/catissuecore1_2.owl#CellSpecimen_id> .
<urn:catissuesuite-data#CellSpecimen_9_id> <http://www.cs.ucl.ac.uk/staff/a.gonzalezbeltran/owl/domainmodel.owl#datatype> "9"^^<http://www.w3.org/2001/XMLSchema#string> .
<urn:catissuesuite-data#CellSpecimen_9> <http://www.cs.ucl.ac.uk/staff/a.gonzalezbeltran/owl/domainmodel.owl#umlAttributeCollection> <urn:catissuesuite-data#CellSpecimen_9_initialQuantity> .
<urn:catissuesuite-data#CellSpecimen_9_initialQuantity> <http://www.w3.org/1999/02/22-rdf-syntax-ns#type> <http://www.cs.ucl.ac.uk/staff/a.gonzalezbeltran/owl/catissuecore1_2.owl#CellSpecimen_initialQuantity> .
<urn:catissuesuite-data#CellSpecimen_9_initialQuantity> <http://www.cs.ucl.ac.uk/staff/a.gonzalezbeltran/owl/domainmodel.owl#datatype> "0.0"^^<http://www.w3.org/2001/XMLSchema#string> .
<urn:catissuesuite-data#CellSpecimen_9> <http://www.cs.ucl.ac.uk/staff/a.gonzalezbeltran/owl/domainmodel.owl#umlAttributeCollection> <urn:catissuesuite-data#CellSpecimen_9_isAvailable> .
<urn:catissuesuite-data#CellSpecimen_9_isAvailable> <http://www.w3.org/1999/02/22-rdf-syntax-ns#type> <http://www.cs.ucl.ac.uk/staff/a.gonzalezbeltran/owl/catissuecore1_2.owl#CellSpecimen_isAvailable> .
<urn:catissuesuite-data#CellSpecimen_9_isAvailable> <http://www.cs.ucl.ac.uk/staff/a.gonzalezbeltran/owl/domainmodel.owl#datatype> "false"^^<http://www.w3.org/2001/XMLSchema#string> .
<urn:catissuesuite-data#CellSpecimen_9> <http://www.cs.ucl.ac.uk/staff/a.gonzalezbeltran/owl/domainmodel.owl#umlAttributeCollection> <urn:catissuesuite-data#CellSpecimen_9_label> .
<urn:catissuesuite-data#CellSpecimen_9_label> <http://www.w3.org/1999/02/22-rdf-syntax-ns#type> <http://www.cs.ucl.ac.uk/staff/a.gonzalezbeltran/owl/catissuecore1_2.owl#CellSpecimen_label> .
<urn:catissuesuite-data#CellSpecimen_9_label> <http://www.cs.ucl.ac.uk/staff/a.gonzalezbeltran/owl/domainmodel.owl#datatype> "EKVX"^^<http://www.w3.org/2001/XMLSchema#string> .
<urn:catissuesuite-data#CellSpecimen_9> <http://www.cs.ucl.ac.uk/staff/a.gonzalezbeltran/owl/domainmodel.owl#umlAttributeCollection> <urn:catissuesuite-data#CellSpecimen_9_lineage> .
<urn:catissuesuite-data#CellSpecimen_9_lineage> <http://www.w3.org/1999/02/22-rdf-syntax-ns#type> <http://www.cs.ucl.ac.uk/staff/a.gonzalezbeltran/owl/catissuecore1_2.owl#CellSpecimen_lineage> .
<urn:catissuesuite-data#CellSpecimen_9_lineage> <http://www.cs.ucl.ac.uk/staff/a.gonzalezbeltran/owl/domainmodel.owl#datatype> "New"^^<http://www.w3.org/2001/XMLSchema#string> .
<urn:catissuesuite-data#CellSpecimen_9> <http://www.cs.ucl.ac.uk/staff/a.gonzalezbeltran/owl/domainmodel.owl#umlAttributeCollection> <urn:catissuesuite-data#CellSpecimen_9_pathologicalStatus> .
<urn:catissuesuite-data#CellSpecimen_9_pathologicalStatus> <http://www.w3.org/1999/02/22-rdf-syntax-ns#type> <http://www.cs.ucl.ac.uk/staff/a.gonzalezbeltran/owl/catissuecore1_2.owl#CellSpecimen_pathologicalStatus> .
<urn:catissuesuite-data#CellSpecimen_9_pathologicalStatus> <http://www.cs.ucl.ac.uk/staff/a.gonzalezbeltran/owl/domainmodel.owl#datatype> "Not Specified"^^<http://www.w3.org/2001/XMLSchema#string> .
<urn:catissuesuite-data#CellSpecimen_9> <http://www.cs.ucl.ac.uk/staff/a.gonzalezbeltran/owl/domainmodel.owl#umlAttributeCollection> <urn:catissuesuite-data#CellSpecimen_9_specimenClass> .
<urn:catissuesuite-data#CellSpecimen_9_specimenClass> <http://www.w3.org/1999/02/22-rdf-syntax-ns#type> <http://www.cs.ucl.ac.uk/staff/a.gonzalezbeltran/owl/catissuecore1_2.owl#CellSpecimen_specimenClass> .
<urn:catissuesuite-data#CellSpecimen_9_specimenClass> <http://www.cs.ucl.ac.uk/staff/a.gonzalezbeltran/owl/domainmodel.owl#datatype> "Cell"^^<http://www.w3.org/2001/XMLSchema#string> .
<urn:catissuesuite-data#CellSpecimen_9> <http://www.cs.ucl.ac.uk/staff/a.gonzalezbeltran/owl/domainmodel.owl#umlAttributeCollection> <urn:catissuesuite-data#CellSpecimen_9_specimenType> .
<urn:catissuesuite-data#CellSpecimen_9_specimenType> <http://www.w3.org/1999/02/22-rdf-syntax-ns#type> <http://www.cs.ucl.ac.uk/staff/a.gonzalezbeltran/owl/catissuecore1_2.owl#CellSpecimen_specimenType> .
<urn:catissuesuite-data#CellSpecimen_9_specimenType> <http://www.cs.ucl.ac.uk/staff/a.gonzalezbeltran/owl/domainmodel.owl#datatype> "Not Specified"^^<http://www.w3.org/2001/XMLSchema#string> .
<urn:catissuesuite-data#CollectionProtocolRegistration_9> <http://www.w3.org/1999/02/22-rdf-syntax-ns#type> <http://www.cs.ucl.ac.uk/staff/a.gonzalezbeltran/owl/catissuecore1_2.owl#CollectionProtocolRegistration> .
<urn:catissuesuite-data#CollectionProtocol_1> <http://www.cs.ucl.ac.uk/staff/a.gonzalezbeltran/owl/catissuecore1_2.owl#CollectionProtocol_collectionProtocolRegistrationCollection_CollectionProtocolRegistration> <urn:catissuesuite-data#CollectionProtocolRegistration_9> .
<urn:catissuesuite-data#CollectionProtocolRegistration_9> <http://www.cs.ucl.ac.uk/staff/a.gonzalezbeltran/owl/domainmodel.owl#umlAttributeCollection> <urn:catissuesuite-data#CollectionProtocolRegistration_9_activityStatus> .
<urn:catissuesuite-data#CollectionProtocolRegistration_9_activityStatus> <http://www.w3.org/1999/02/22-rdf-syntax-ns#type> <http://www.cs.ucl.ac.uk/staff/a.gonzalezbeltran/owl/catissuecore1_2.owl#CollectionProtocolRegistration_activityStatus> .
<urn:catissuesuite-data#CollectionProtocolRegistration_9_activityStatus> <http://www.cs.ucl.ac.uk/staff/a.gonzalezbeltran/owl/domainmodel.owl#datatype> "Active"^^<http://www.w3.org/2001/XMLSchema#string> .
<urn:catissuesuite-data#CollectionProtocolRegistration_9> <http://www.cs.ucl.ac.uk/staff/a.gonzalezbeltran/owl/domainmodel.owl#umlAttributeCollection> <urn:catissuesuite-data#CollectionProtocolRegistration_9_id> .
<urn:catissuesuite-data#CollectionProtocolRegistration_9_id> <http://www.w3.org/1999/02/22-rdf-syntax-ns#type> <http://www.cs.ucl.ac.uk/staff/a.gonzalezbeltran/owl/catissuecore1_2.owl#CollectionProtocolRegistration_id> .
<urn:catissuesuite-data#CollectionProtocolRegistration_9_id> <http://www.cs.ucl.ac.uk/staff/a.gonzalezbeltran/owl/domainmodel.owl#datatype> "9"^^<http://www.w3.org/2001/XMLSchema#string> .
<urn:catissuesuite-data#CollectionProtocolRegistration_9> <http://www.cs.ucl.ac.uk/staff/a.gonzalezbeltran/owl/domainmodel.owl#umlAttributeCollection> <urn:catissuesuite-data#CollectionProtocolRegistration_9_protocolParticipantIdentifier> .
<urn:catissuesuite-data#CollectionProtocolRegistration_9_protocolParticipantIdentifier> <http://www.w3.org/1999/02/22-rdf-syntax-ns#type> <http://www.cs.ucl.ac.uk/staff/a.gonzalezbeltran/owl/catissuecore1_2.owl#CollectionProtocolRegistration_protocolParticipantIdentifier> .
<urn:catissuesuite-data#CollectionProtocolRegistration_9_protocolParticipantIdentifier> <http://www.cs.ucl.ac.uk/staff/a.gonzalezbeltran/owl/domainmodel.owl#datatype> "HOP-62"^^<http://www.w3.org/2001/XMLSchema#string> .
<urn:catissuesuite-data#CollectionProtocolRegistration_9> <http://www.cs.ucl.ac.uk/staff/a.gonzalezbeltran/owl/domainmodel.owl#umlAttributeCollection> <urn:catissuesuite-data#CollectionProtocolRegistration_9_registrationDate> .
<urn:catissuesuite-data#CollectionProtocolRegistration_9_registrationDate> <http://www.w3.org/1999/02/22-rdf-syntax-ns#type> <http://www.cs.ucl.ac.uk/staff/a.gonzalezbeltran/owl/catissuecore1_2.owl#CollectionProtocolRegistration_registrationDate> .
<urn:catissuesuite-data#CollectionProtocolRegistration_9_registrationDate> <http://www.cs.ucl.ac.uk/staff/a.gonzalezbeltran/owl/domainmodel.owl#datatype> "2009-03-11T00:00:00.000-04:00"^^<http://www.w3.org/2001/XMLSchema#string> .
<urn:catissuesuite-data#SpecimenCollectionGroup_10> <http://www.w3.org/1999/02/22-rdf-syntax-ns#type> <http://www.cs.ucl.ac.uk/staff/a.gonzalezbeltran/owl/catissuecore1_2.owl#SpecimenCollectionGroup> .
<urn:catissuesuite-data#CollectionProtocolRegistration_9> <http://www.cs.ucl.ac.uk/staff/a.gonzalezbeltran/owl/catissuecore1_2.owl#CollectionProtocolRegistration_specimenCollectionGroupCollection_SpecimenCollectionGroup> <urn:catissuesuite-data#SpecimenCollectionGroup_10> .
<urn:catissuesuite-data#SpecimenCollectionGroup_10> <http://www.cs.ucl.ac.uk/staff/a.gonzalezbeltran/owl/domainmodel.owl#umlAttributeCollection> <urn:catissuesuite-data#SpecimenCollectionGroup_10_activityStatus> .
<urn:catissuesuite-data#SpecimenCollectionGroup_10_activityStatus> <http://www.w3.org/1999/02/22-rdf-syntax-ns#type> <http://www.cs.ucl.ac.uk/staff/a.gonzalezbeltran/owl/catissuecore1_2.owl#SpecimenCollectionGroup_activityStatus> .
<urn:catissuesuite-data#SpecimenCollectionGroup_10_activityStatus> <http://www.cs.ucl.ac.uk/staff/a.gonzalezbeltran/owl/domainmodel.owl#datatype> "Active"^^<http://www.w3.org/2001/XMLSchema#string> .
<urn:catissuesuite-data#SpecimenCollectionGroup_10> <http://www.cs.ucl.ac.uk/staff/a.gonzalezbeltran/owl/domainmodel.owl#umlAttributeCollection> <urn:catissuesuite-data#SpecimenCollectionGroup_10_barcode> .
<urn:catissuesuite-data#SpecimenCollectionGroup_10_barcode> <http://www.w3.org/1999/02/22-rdf-syntax-ns#type> <http://www.cs.ucl.ac.uk/staff/a.gonzalezbeltran/owl/catissuecore1_2.owl#SpecimenCollectionGroup_barcode> .
<urn:catissuesuite-data#SpecimenCollectionGroup_10_barcode> <http://www.cs.ucl.ac.uk/staff/a.gonzalezbeltran/owl/domainmodel.owl#datatype> "HOP-62"^^<http://www.w3.org/2001/XMLSchema#string> .
<urn:catissuesuite-data#SpecimenCollectionGroup_10> <http://www.cs.ucl.ac.uk/staff/a.gonzalezbeltran/owl/domainmodel.owl#umlAttributeCollection> <urn:catissuesuite-data#SpecimenCollectionGroup_10_clinicalDiagnosis> .
<urn:catissuesuite-data#SpecimenCollectionGroup_10_clinicalDiagnosis> <http://www.w3.org/1999/02/22-rdf-syntax-ns#type> <http://www.cs.ucl.ac.uk/staff/a.gonzalezbeltran/owl/catissuecore1_2.owl#SpecimenCollectionGroup_clinicalDiagnosis> .
<urn:catissuesuite-data#SpecimenCollectionGroup_10_clinicalDiagnosis> <http://www.cs.ucl.ac.uk/staff/a.gonzalezbeltran/owl/domainmodel.owl#datatype> "Adenocarcinoma of lung (disorder)"^^<http://www.w3.org/2001/XMLSchema#string> .
<urn:catissuesuite-data#SpecimenCollectionGroup_10> <http://www.cs.ucl.ac.uk/staff/a.gonzalezbeltran/owl/domainmodel.owl#umlAttributeCollection> <urn:catissuesuite-data#SpecimenCollectionGroup_10_clinicalStatus> .
<urn:catissuesuite-data#SpecimenCollectionGroup_10_clinicalStatus> <http://www.w3.org/1999/02/22-rdf-syntax-ns#type> <http://www.cs.ucl.ac.uk/staff/a.gonzalezbeltran/owl/catissuecore1_2.owl#SpecimenCollectionGroup_clinicalStatus> .
<urn:catissuesuite-data#SpecimenCollectionGroup_10_clinicalStatus> <http://www.cs.ucl.ac.uk/staff/a.gonzalezbeltran/owl/domainmodel.owl#datatype> "Not Specified"^^<http://www.w3.org/2001/XMLSchema#string> .
<urn:catissuesuite-data#SpecimenCollectionGroup_10> <http://www.cs.ucl.ac.uk/staff/a.gonzalezbeltran/owl/domainmodel.owl#umlAttributeCollection> <urn:catissuesuite-data#SpecimenCollectionGroup_10_collectionStatus> .
<urn:catissuesuite-data#SpecimenCollectionGroup_10_collectionStatus> <http://www.w3.org/1999/02/22-rdf-syntax-ns#type> <http://www.cs.ucl.ac.uk/staff/a.gonzalezbeltran/owl/catissuecore1_2.owl#SpecimenCollectionGroup_collectionStatus> .
<urn:catissuesuite-data#SpecimenCollectionGroup_10_collectionStatus> <http://www.cs.ucl.ac.uk/staff/a.gonzalezbeltran/owl/domainmodel.owl#datatype> "Complete"^^<http://www.w3.org/2001/XMLSchema#string> .
<urn:catissuesuite-data#SpecimenCollectionGroup_10> <http://www.cs.ucl.ac.uk/staff/a.gonzalezbeltran/owl/domainmodel.owl#umlAttributeCollection> <urn:catissuesuite-data#SpecimenCollectionGroup_10_comment> .
<urn:catissuesuite-data#SpecimenCollectionGroup_10_comment> <http://www.w3.org/1999/02/22-rdf-syntax-ns#type> <http://www.cs.ucl.ac.uk/staff/a.gonzalezbeltran/owl/catissuecore1_2.owl#SpecimenCollectionGroup_comment> .
<urn:catissuesuite-data#SpecimenCollectionGroup_10_comment> <http://www.cs.ucl.ac.uk/staff/a.gonzalezbeltran/owl/domainmodel.owl#datatype> ""^^<http://www.w3.org/2001/XMLSchema#string> .
<urn:catissuesuite-data#SpecimenCollectionGroup_10> <http://www.cs.ucl.ac.uk/staff/a.gonzalezbeltran/owl/domainmodel.owl#umlAttributeCollection> <urn:catissuesuite-data#SpecimenCollectionGroup_10_id> .
<urn:catissuesuite-data#SpecimenCollectionGroup_10_id> <http://www.w3.org/1999/02/22-rdf-syntax-ns#type> <http://www.cs.ucl.ac.uk/staff/a.gonzalezbeltran/owl/catissuecore1_2.owl#SpecimenCollectionGroup_id> .
<urn:catissuesuite-data#SpecimenCollectionGroup_10_id> <http://www.cs.ucl.ac.uk/staff/a.gonzalezbeltran/owl/domainmodel.owl#datatype> "10"^^<http://www.w3.org/2001/XMLSchema#string> .
<urn:catissuesuite-data#SpecimenCollectionGroup_10> <http://www.cs.ucl.ac.uk/staff/a.gonzalezbeltran/owl/domainmodel.owl#umlAttributeCollection> <urn:catissuesuite-data#SpecimenCollectionGroup_10_name> .
<urn:catissuesuite-data#SpecimenCollectionGroup_10_name> <http://www.w3.org/1999/02/22-rdf-syntax-ns#type> <http://www.cs.ucl.ac.uk/staff/a.gonzalezbeltran/owl/catissuecore1_2.owl#SpecimenCollectionGroup_name> .
<urn:catissuesuite-data#SpecimenCollectionGroup_10_name> <http://www.cs.ucl.ac.uk/staff/a.gonzalezbeltran/owl/domainmodel.owl#datatype> "HOP-62"^^<http://www.w3.org/2001/XMLSchema#string> .
<urn:catissuesuite-data#SpecimenCollectionGroup_10> <http://www.cs.ucl.ac.uk/staff/a.gonzalezbeltran/owl/domainmodel.owl#umlAttributeCollection> <urn:catissuesuite-data#SpecimenCollectionGroup_10_offset> .
<urn:catissuesuite-data#SpecimenCollectionGroup_10_offset> <http://www.w3.org/1999/02/22-rdf-syntax-ns#type> <http://www.cs.ucl.ac.uk/staff/a.gonzalezbeltran/owl/catissuecore1_2.owl#SpecimenCollectionGroup_offset> .
<urn:catissuesuite-data#SpecimenCollectionGroup_10_offset> <http://www.cs.ucl.ac.uk/staff/a.gonzalezbeltran/owl/domainmodel.owl#datatype> "0"^^<http://www.w3.org/2001/XMLSchema#string> .
<urn:catissuesuite-data#SpecimenCollectionGroup_10> <http://www.cs.ucl.ac.uk/staff/a.gonzalezbeltran/owl/domainmodel.owl#umlAttributeCollection> <urn:catissuesuite-data#SpecimenCollectionGroup_10_surgicalPathologyNumber> .
<urn:catissuesuite-data#SpecimenCollectionGroup_10_surgicalPathologyNumber> <http://www.w3.org/1999/02/22-rdf-syntax-ns#type> <http://www.cs.ucl.ac.uk/staff/a.gonzalezbeltran/owl/catissuecore1_2.owl#SpecimenCollectionGroup_surgicalPathologyNumber> .
<urn:catissuesuite-data#SpecimenCollectionGroup_10_surgicalPathologyNumber> <http://www.cs.ucl.ac.uk/staff/a.gonzalezbeltran/owl/domainmodel.owl#datatype> ""^^<http://www.w3.org/2001/XMLSchema#string> .
<urn:catissuesuite-data#CellSpecimen_10> <http://www.w3.org/1999/02/22-rdf-syntax-ns#type> <http://www.cs.ucl.ac.uk/staff/a.gonzalezbeltran/owl/catissuecore1_2.owl#CellSpecimen> .
<urn:catissuesuite-data#SpecimenCollectionGroup_10> <http://www.cs.ucl.ac.uk/staff/a.gonzalezbeltran/owl/catissuecore1_2.owl#SpecimenCollectionGroup_specimenCollection_CellSpecimen> <urn:catissuesuite-data#CellSpecimen_10> .
<urn:catissuesuite-data#CellSpecimen_10> <http://www.cs.ucl.ac.uk/staff/a.gonzalezbeltran/owl/domainmodel.owl#umlAttributeCollection> <urn:catissuesuite-data#CellSpecimen_10_activityStatus> .
<urn:catissuesuite-data#CellSpecimen_10_activityStatus> <http://www.w3.org/1999/02/22-rdf-syntax-ns#type> <http://www.cs.ucl.ac.uk/staff/a.gonzalezbeltran/owl/catissuecore1_2.owl#CellSpecimen_activityStatus> .
<urn:catissuesuite-data#CellSpecimen_10_activityStatus> <http://www.cs.ucl.ac.uk/staff/a.gonzalezbeltran/owl/domainmodel.owl#datatype> "Active"^^<http://www.w3.org/2001/XMLSchema#string> .
<urn:catissuesuite-data#CellSpecimen_10> <http://www.cs.ucl.ac.uk/staff/a.gonzalezbeltran/owl/domainmodel.owl#umlAttributeCollection> <urn:catissuesuite-data#CellSpecimen_10_availableQuantity> .
<urn:catissuesuite-data#CellSpecimen_10_availableQuantity> <http://www.w3.org/1999/02/22-rdf-syntax-ns#type> <http://www.cs.ucl.ac.uk/staff/a.gonzalezbeltran/owl/catissuecore1_2.owl#CellSpecimen_availableQuantity> .
<urn:catissuesuite-data#CellSpecimen_10_availableQuantity> <http://www.cs.ucl.ac.uk/staff/a.gonzalezbeltran/owl/domainmodel.owl#datatype> "0.0"^^<http://www.w3.org/2001/XMLSchema#string> .
<urn:catissuesuite-data#CellSpecimen_10> <http://www.cs.ucl.ac.uk/staff/a.gonzalezbeltran/owl/domainmodel.owl#umlAttributeCollection> <urn:catissuesuite-data#CellSpecimen_10_barcode> .
<urn:catissuesuite-data#CellSpecimen_10_barcode> <http://www.w3.org/1999/02/22-rdf-syntax-ns#type> <http://www.cs.ucl.ac.uk/staff/a.gonzalezbeltran/owl/catissuecore1_2.owl#CellSpecimen_barcode> .
<urn:catissuesuite-data#CellSpecimen_10_barcode> <http://www.cs.ucl.ac.uk/staff/a.gonzalezbeltran/owl/domainmodel.owl#datatype> "HOP-62"^^<http://www.w3.org/2001/XMLSchema#string> .
<urn:catissuesuite-data#CellSpecimen_10> <http://www.cs.ucl.ac.uk/staff/a.gonzalezbeltran/owl/domainmodel.owl#umlAttributeCollection> <urn:catissuesuite-data#CellSpecimen_10_collectionStatus> .
<urn:catissuesuite-data#CellSpecimen_10_collectionStatus> <http://www.w3.org/1999/02/22-rdf-syntax-ns#type> <http://www.cs.ucl.ac.uk/staff/a.gonzalezbeltran/owl/catissuecore1_2.owl#CellSpecimen_collectionStatus> .
<urn:catissuesuite-data#CellSpecimen_10_collectionStatus> <http://www.cs.ucl.ac.uk/staff/a.gonzalezbeltran/owl/domainmodel.owl#datatype> "Collected"^^<http://www.w3.org/2001/XMLSchema#string> .
<urn:catissuesuite-data#CellSpecimen_10> <http://www.cs.ucl.ac.uk/staff/a.gonzalezbeltran/owl/domainmodel.owl#umlAttributeCollection> <urn:catissuesuite-data#CellSpecimen_10_comment> .
<urn:catissuesuite-data#CellSpecimen_10_comment> <http://www.w3.org/1999/02/22-rdf-syntax-ns#type> <http://www.cs.ucl.ac.uk/staff/a.gonzalezbeltran/owl/catissuecore1_2.owl#CellSpecimen_comment> .
<urn:catissuesuite-data#CellSpecimen_10_comment> <http://www.cs.ucl.ac.uk/staff/a.gonzalezbeltran/owl/domainmodel.owl#datatype> "Reference Authors  Roschke AV, Tonon G, Gehlhaus KS, McTyre N, Bussey KJ, Lababidi S, Scudiero DA, Weinstein JN, Kirsch IR. Title  Karyotypic complexity of the NCI-60 drug-screening panel. Journal  Cancer Res. 63 : 8634-8647, 2003"^^<http://www.w3.org/2001/XMLSchema#string> .
<urn:catissuesuite-data#CellSpecimen_10> <http://www.cs.ucl.ac.uk/staff/a.gonzalezbeltran/owl/domainmodel.owl#umlAttributeCollection> <urn:catissuesuite-data#CellSpecimen_10_id> .
<urn:catissuesuite-data#CellSpecimen_10_id> <http://www.w3.org/1999/02/22-rdf-syntax-ns#type> <http://www.cs.ucl.ac.uk/staff/a.gonzalezbeltran/owl/catissuecore1_2.owl#CellSpecimen_id> .
<urn:catissuesuite-data#CellSpecimen_10_id> <http://www.cs.ucl.ac.uk/staff/a.gonzalezbeltran/owl/domainmodel.owl#datatype> "10"^^<http://www.w3.org/2001/XMLSchema#string> .
<urn:catissuesuite-data#CellSpecimen_10> <http://www.cs.ucl.ac.uk/staff/a.gonzalezbeltran/owl/domainmodel.owl#umlAttributeCollection> <urn:catissuesuite-data#CellSpecimen_10_initialQuantity> .
<urn:catissuesuite-data#CellSpecimen_10_initialQuantity> <http://www.w3.org/1999/02/22-rdf-syntax-ns#type> <http://www.cs.ucl.ac.uk/staff/a.gonzalezbeltran/owl/catissuecore1_2.owl#CellSpecimen_initialQuantity> .
<urn:catissuesuite-data#CellSpecimen_10_initialQuantity> <http://www.cs.ucl.ac.uk/staff/a.gonzalezbeltran/owl/domainmodel.owl#datatype> "0.0"^^<http://www.w3.org/2001/XMLSchema#string> .
<urn:catissuesuite-data#CellSpecimen_10> <http://www.cs.ucl.ac.uk/staff/a.gonzalezbeltran/owl/domainmodel.owl#umlAttributeCollection> <urn:catissuesuite-data#CellSpecimen_10_isAvailable> .
<urn:catissuesuite-data#CellSpecimen_10_isAvailable> <http://www.w3.org/1999/02/22-rdf-syntax-ns#type> <http://www.cs.ucl.ac.uk/staff/a.gonzalezbeltran/owl/catissuecore1_2.owl#CellSpecimen_isAvailable> .
<urn:catissuesuite-data#CellSpecimen_10_isAvailable> <http://www.cs.ucl.ac.uk/staff/a.gonzalezbeltran/owl/domainmodel.owl#datatype> "false"^^<http://www.w3.org/2001/XMLSchema#string> .
<urn:catissuesuite-data#CellSpecimen_10> <http://www.cs.ucl.ac.uk/staff/a.gonzalezbeltran/owl/domainmodel.owl#umlAttributeCollection> <urn:catissuesuite-data#CellSpecimen_10_label> .
<urn:catissuesuite-data#CellSpecimen_10_label> <http://www.w3.org/1999/02/22-rdf-syntax-ns#type> <http://www.cs.ucl.ac.uk/staff/a.gonzalezbeltran/owl/catissuecore1_2.owl#CellSpecimen_label> .
<urn:catissuesuite-data#CellSpecimen_10_label> <http://www.cs.ucl.ac.uk/staff/a.gonzalezbeltran/owl/domainmodel.owl#datatype> "HOP-62"^^<http://www.w3.org/2001/XMLSchema#string> .
<urn:catissuesuite-data#CellSpecimen_10> <http://www.cs.ucl.ac.uk/staff/a.gonzalezbeltran/owl/domainmodel.owl#umlAttributeCollection> <urn:catissuesuite-data#CellSpecimen_10_lineage> .
<urn:catissuesuite-data#CellSpecimen_10_lineage> <http://www.w3.org/1999/02/22-rdf-syntax-ns#type> <http://www.cs.ucl.ac.uk/staff/a.gonzalezbeltran/owl/catissuecore1_2.owl#CellSpecimen_lineage> .
<urn:catissuesuite-data#CellSpecimen_10_lineage> <http://www.cs.ucl.ac.uk/staff/a.gonzalezbeltran/owl/domainmodel.owl#datatype> "New"^^<http://www.w3.org/2001/XMLSchema#string> .
<urn:catissuesuite-data#CellSpecimen_10> <http://www.cs.ucl.ac.uk/staff/a.gonzalezbeltran/owl/domainmodel.owl#umlAttributeCollection> <urn:catissuesuite-data#CellSpecimen_10_pathologicalStatus> .
<urn:catissuesuite-data#CellSpecimen_10_pathologicalStatus> <http://www.w3.org/1999/02/22-rdf-syntax-ns#type> <http://www.cs.ucl.ac.uk/staff/a.gonzalezbeltran/owl/catissuecore1_2.owl#CellSpecimen_pathologicalStatus> .
<urn:catissuesuite-data#CellSpecimen_10_pathologicalStatus> <http://www.cs.ucl.ac.uk/staff/a.gonzalezbeltran/owl/domainmodel.owl#datatype> "Not Specified"^^<http://www.w3.org/2001/XMLSchema#string> .
<urn:catissuesuite-data#CellSpecimen_10> <http://www.cs.ucl.ac.uk/staff/a.gonzalezbeltran/owl/domainmodel.owl#umlAttributeCollection> <urn:catissuesuite-data#CellSpecimen_10_specimenClass> .
<urn:catissuesuite-data#CellSpecimen_10_specimenClass> <http://www.w3.org/1999/02/22-rdf-syntax-ns#type> <http://www.cs.ucl.ac.uk/staff/a.gonzalezbeltran/owl/catissuecore1_2.owl#CellSpecimen_specimenClass> .
<urn:catissuesuite-data#CellSpecimen_10_specimenClass> <http://www.cs.ucl.ac.uk/staff/a.gonzalezbeltran/owl/domainmodel.owl#datatype> "Cell"^^<http://www.w3.org/2001/XMLSchema#string> .
<urn:catissuesuite-data#CellSpecimen_10> <http://www.cs.ucl.ac.uk/staff/a.gonzalezbeltran/owl/domainmodel.owl#umlAttributeCollection> <urn:catissuesuite-data#CellSpecimen_10_specimenType> .
<urn:catissuesuite-data#CellSpecimen_10_specimenType> <http://www.w3.org/1999/02/22-rdf-syntax-ns#type> <http://www.cs.ucl.ac.uk/staff/a.gonzalezbeltran/owl/catissuecore1_2.owl#CellSpecimen_specimenType> .
<urn:catissuesuite-data#CellSpecimen_10_specimenType> <http://www.cs.ucl.ac.uk/staff/a.gonzalezbeltran/owl/domainmodel.owl#datatype> "Not Specified"^^<http://www.w3.org/2001/XMLSchema#string> .
<urn:catissuesuite-data#CollectionProtocolRegistration_10> <http://www.w3.org/1999/02/22-rdf-syntax-ns#type> <http://www.cs.ucl.ac.uk/staff/a.gonzalezbeltran/owl/catissuecore1_2.owl#CollectionProtocolRegistration> .
<urn:catissuesuite-data#CollectionProtocol_1> <http://www.cs.ucl.ac.uk/staff/a.gonzalezbeltran/owl/catissuecore1_2.owl#CollectionProtocol_collectionProtocolRegistrationCollection_CollectionProtocolRegistration> <urn:catissuesuite-data#CollectionProtocolRegistration_10> .
<urn:catissuesuite-data#CollectionProtocolRegistration_10> <http://www.cs.ucl.ac.uk/staff/a.gonzalezbeltran/owl/domainmodel.owl#umlAttributeCollection> <urn:catissuesuite-data#CollectionProtocolRegistration_10_activityStatus> .
<urn:catissuesuite-data#CollectionProtocolRegistration_10_activityStatus> <http://www.w3.org/1999/02/22-rdf-syntax-ns#type> <http://www.cs.ucl.ac.uk/staff/a.gonzalezbeltran/owl/catissuecore1_2.owl#CollectionProtocolRegistration_activityStatus> .
<urn:catissuesuite-data#CollectionProtocolRegistration_10_activityStatus> <http://www.cs.ucl.ac.uk/staff/a.gonzalezbeltran/owl/domainmodel.owl#datatype> "Active"^^<http://www.w3.org/2001/XMLSchema#string> .
<urn:catissuesuite-data#CollectionProtocolRegistration_10> <http://www.cs.ucl.ac.uk/staff/a.gonzalezbeltran/owl/domainmodel.owl#umlAttributeCollection> <urn:catissuesuite-data#CollectionProtocolRegistration_10_id> .
<urn:catissuesuite-data#CollectionProtocolRegistration_10_id> <http://www.w3.org/1999/02/22-rdf-syntax-ns#type> <http://www.cs.ucl.ac.uk/staff/a.gonzalezbeltran/owl/catissuecore1_2.owl#CollectionProtocolRegistration_id> .
<urn:catissuesuite-data#CollectionProtocolRegistration_10_id> <http://www.cs.ucl.ac.uk/staff/a.gonzalezbeltran/owl/domainmodel.owl#datatype> "10"^^<http://www.w3.org/2001/XMLSchema#string> .
<urn:catissuesuite-data#CollectionProtocolRegistration_10> <http://www.cs.ucl.ac.uk/staff/a.gonzalezbeltran/owl/domainmodel.owl#umlAttributeCollection> <urn:catissuesuite-data#CollectionProtocolRegistration_10_protocolParticipantIdentifier> .
<urn:catissuesuite-data#CollectionProtocolRegistration_10_protocolParticipantIdentifier> <http://www.w3.org/1999/02/22-rdf-syntax-ns#type> <http://www.cs.ucl.ac.uk/staff/a.gonzalezbeltran/owl/catissuecore1_2.owl#CollectionProtocolRegistration_protocolParticipantIdentifier> .
<urn:catissuesuite-data#CollectionProtocolRegistration_10_protocolParticipantIdentifier> <http://www.cs.ucl.ac.uk/staff/a.gonzalezbeltran/owl/domainmodel.owl#datatype> "HOP-92"^^<http://www.w3.org/2001/XMLSchema#string> .
<urn:catissuesuite-data#CollectionProtocolRegistration_10> <http://www.cs.ucl.ac.uk/staff/a.gonzalezbeltran/owl/domainmodel.owl#umlAttributeCollection> <urn:catissuesuite-data#CollectionProtocolRegistration_10_registrationDate> .
<urn:catissuesuite-data#CollectionProtocolRegistration_10_registrationDate> <http://www.w3.org/1999/02/22-rdf-syntax-ns#type> <http://www.cs.ucl.ac.uk/staff/a.gonzalezbeltran/owl/catissuecore1_2.owl#CollectionProtocolRegistration_registrationDate> .
<urn:catissuesuite-data#CollectionProtocolRegistration_10_registrationDate> <http://www.cs.ucl.ac.uk/staff/a.gonzalezbeltran/owl/domainmodel.owl#datatype> "2009-03-11T00:00:00.000-04:00"^^<http://www.w3.org/2001/XMLSchema#string> .
<urn:catissuesuite-data#SpecimenCollectionGroup_11> <http://www.w3.org/1999/02/22-rdf-syntax-ns#type> <http://www.cs.ucl.ac.uk/staff/a.gonzalezbeltran/owl/catissuecore1_2.owl#SpecimenCollectionGroup> .
<urn:catissuesuite-data#CollectionProtocolRegistration_10> <http://www.cs.ucl.ac.uk/staff/a.gonzalezbeltran/owl/catissuecore1_2.owl#CollectionProtocolRegistration_specimenCollectionGroupCollection_SpecimenCollectionGroup> <urn:catissuesuite-data#SpecimenCollectionGroup_11> .
<urn:catissuesuite-data#SpecimenCollectionGroup_11> <http://www.cs.ucl.ac.uk/staff/a.gonzalezbeltran/owl/domainmodel.owl#umlAttributeCollection> <urn:catissuesuite-data#SpecimenCollectionGroup_11_activityStatus> .
<urn:catissuesuite-data#SpecimenCollectionGroup_11_activityStatus> <http://www.w3.org/1999/02/22-rdf-syntax-ns#type> <http://www.cs.ucl.ac.uk/staff/a.gonzalezbeltran/owl/catissuecore1_2.owl#SpecimenCollectionGroup_activityStatus> .
<urn:catissuesuite-data#SpecimenCollectionGroup_11_activityStatus> <http://www.cs.ucl.ac.uk/staff/a.gonzalezbeltran/owl/domainmodel.owl#datatype> "Active"^^<http://www.w3.org/2001/XMLSchema#string> .
<urn:catissuesuite-data#SpecimenCollectionGroup_11> <http://www.cs.ucl.ac.uk/staff/a.gonzalezbeltran/owl/domainmodel.owl#umlAttributeCollection> <urn:catissuesuite-data#SpecimenCollectionGroup_11_barcode> .
<urn:catissuesuite-data#SpecimenCollectionGroup_11_barcode> <http://www.w3.org/1999/02/22-rdf-syntax-ns#type> <http://www.cs.ucl.ac.uk/staff/a.gonzalezbeltran/owl/catissuecore1_2.owl#SpecimenCollectionGroup_barcode> .
<urn:catissuesuite-data#SpecimenCollectionGroup_11_barcode> <http://www.cs.ucl.ac.uk/staff/a.gonzalezbeltran/owl/domainmodel.owl#datatype> "HOP-92"^^<http://www.w3.org/2001/XMLSchema#string> .
<urn:catissuesuite-data#SpecimenCollectionGroup_11> <http://www.cs.ucl.ac.uk/staff/a.gonzalezbeltran/owl/domainmodel.owl#umlAttributeCollection> <urn:catissuesuite-data#SpecimenCollectionGroup_11_clinicalDiagnosis> .
<urn:catissuesuite-data#SpecimenCollectionGroup_11_clinicalDiagnosis> <http://www.w3.org/1999/02/22-rdf-syntax-ns#type> <http://www.cs.ucl.ac.uk/staff/a.gonzalezbeltran/owl/catissuecore1_2.owl#SpecimenCollectionGroup_clinicalDiagnosis> .
<urn:catissuesuite-data#SpecimenCollectionGroup_11_clinicalDiagnosis> <http://www.cs.ucl.ac.uk/staff/a.gonzalezbeltran/owl/domainmodel.owl#datatype> "Undifferentiated large cell carcinomatosis (disorder)"^^<http://www.w3.org/2001/XMLSchema#string> .
<urn:catissuesuite-data#SpecimenCollectionGroup_11> <http://www.cs.ucl.ac.uk/staff/a.gonzalezbeltran/owl/domainmodel.owl#umlAttributeCollection> <urn:catissuesuite-data#SpecimenCollectionGroup_11_clinicalStatus> .
<urn:catissuesuite-data#SpecimenCollectionGroup_11_clinicalStatus> <http://www.w3.org/1999/02/22-rdf-syntax-ns#type> <http://www.cs.ucl.ac.uk/staff/a.gonzalezbeltran/owl/catissuecore1_2.owl#SpecimenCollectionGroup_clinicalStatus> .
<urn:catissuesuite-data#SpecimenCollectionGroup_11_clinicalStatus> <http://www.cs.ucl.ac.uk/staff/a.gonzalezbeltran/owl/domainmodel.owl#datatype> "Not Specified"^^<http://www.w3.org/2001/XMLSchema#string> .
<urn:catissuesuite-data#SpecimenCollectionGroup_11> <http://www.cs.ucl.ac.uk/staff/a.gonzalezbeltran/owl/domainmodel.owl#umlAttributeCollection> <urn:catissuesuite-data#SpecimenCollectionGroup_11_collectionStatus> .
<urn:catissuesuite-data#SpecimenCollectionGroup_11_collectionStatus> <http://www.w3.org/1999/02/22-rdf-syntax-ns#type> <http://www.cs.ucl.ac.uk/staff/a.gonzalezbeltran/owl/catissuecore1_2.owl#SpecimenCollectionGroup_collectionStatus> .
<urn:catissuesuite-data#SpecimenCollectionGroup_11_collectionStatus> <http://www.cs.ucl.ac.uk/staff/a.gonzalezbeltran/owl/domainmodel.owl#datatype> "Complete"^^<http://www.w3.org/2001/XMLSchema#string> .
<urn:catissuesuite-data#SpecimenCollectionGroup_11> <http://www.cs.ucl.ac.uk/staff/a.gonzalezbeltran/owl/domainmodel.owl#umlAttributeCollection> <urn:catissuesuite-data#SpecimenCollectionGroup_11_comment> .
<urn:catissuesuite-data#SpecimenCollectionGroup_11_comment> <http://www.w3.org/1999/02/22-rdf-syntax-ns#type> <http://www.cs.ucl.ac.uk/staff/a.gonzalezbeltran/owl/catissuecore1_2.owl#SpecimenCollectionGroup_comment> .
<urn:catissuesuite-data#SpecimenCollectionGroup_11_comment> <http://www.cs.ucl.ac.uk/staff/a.gonzalezbeltran/owl/domainmodel.owl#datatype> ""^^<http://www.w3.org/2001/XMLSchema#string> .
<urn:catissuesuite-data#SpecimenCollectionGroup_11> <http://www.cs.ucl.ac.uk/staff/a.gonzalezbeltran/owl/domainmodel.owl#umlAttributeCollection> <urn:catissuesuite-data#SpecimenCollectionGroup_11_id> .
<urn:catissuesuite-data#SpecimenCollectionGroup_11_id> <http://www.w3.org/1999/02/22-rdf-syntax-ns#type> <http://www.cs.ucl.ac.uk/staff/a.gonzalezbeltran/owl/catissuecore1_2.owl#SpecimenCollectionGroup_id> .
<urn:catissuesuite-data#SpecimenCollectionGroup_11_id> <http://www.cs.ucl.ac.uk/staff/a.gonzalezbeltran/owl/domainmodel.owl#datatype> "11"^^<http://www.w3.org/2001/XMLSchema#string> .
<urn:catissuesuite-data#SpecimenCollectionGroup_11> <http://www.cs.ucl.ac.uk/staff/a.gonzalezbeltran/owl/domainmodel.owl#umlAttributeCollection> <urn:catissuesuite-data#SpecimenCollectionGroup_11_name> .
<urn:catissuesuite-data#SpecimenCollectionGroup_11_name> <http://www.w3.org/1999/02/22-rdf-syntax-ns#type> <http://www.cs.ucl.ac.uk/staff/a.gonzalezbeltran/owl/catissuecore1_2.owl#SpecimenCollectionGroup_name> .
<urn:catissuesuite-data#SpecimenCollectionGroup_11_name> <http://www.cs.ucl.ac.uk/staff/a.gonzalezbeltran/owl/domainmodel.owl#datatype> "HOP-92"^^<http://www.w3.org/2001/XMLSchema#string> .
<urn:catissuesuite-data#SpecimenCollectionGroup_11> <http://www.cs.ucl.ac.uk/staff/a.gonzalezbeltran/owl/domainmodel.owl#umlAttributeCollection> <urn:catissuesuite-data#SpecimenCollectionGroup_11_offset> .
<urn:catissuesuite-data#SpecimenCollectionGroup_11_offset> <http://www.w3.org/1999/02/22-rdf-syntax-ns#type> <http://www.cs.ucl.ac.uk/staff/a.gonzalezbeltran/owl/catissuecore1_2.owl#SpecimenCollectionGroup_offset> .
<urn:catissuesuite-data#SpecimenCollectionGroup_11_offset> <http://www.cs.ucl.ac.uk/staff/a.gonzalezbeltran/owl/domainmodel.owl#datatype> "0"^^<http://www.w3.org/2001/XMLSchema#string> .
<urn:catissuesuite-data#SpecimenCollectionGroup_11> <http://www.cs.ucl.ac.uk/staff/a.gonzalezbeltran/owl/domainmodel.owl#umlAttributeCollection> <urn:catissuesuite-data#SpecimenCollectionGroup_11_surgicalPathologyNumber> .
<urn:catissuesuite-data#SpecimenCollectionGroup_11_surgicalPathologyNumber> <http://www.w3.org/1999/02/22-rdf-syntax-ns#type> <http://www.cs.ucl.ac.uk/staff/a.gonzalezbeltran/owl/catissuecore1_2.owl#SpecimenCollectionGroup_surgicalPathologyNumber> .
<urn:catissuesuite-data#SpecimenCollectionGroup_11_surgicalPathologyNumber> <http://www.cs.ucl.ac.uk/staff/a.gonzalezbeltran/owl/domainmodel.owl#datatype> ""^^<http://www.w3.org/2001/XMLSchema#string> .
<urn:catissuesuite-data#CellSpecimen_11> <http://www.w3.org/1999/02/22-rdf-syntax-ns#type> <http://www.cs.ucl.ac.uk/staff/a.gonzalezbeltran/owl/catissuecore1_2.owl#CellSpecimen> .
<urn:catissuesuite-data#SpecimenCollectionGroup_11> <http://www.cs.ucl.ac.uk/staff/a.gonzalezbeltran/owl/catissuecore1_2.owl#SpecimenCollectionGroup_specimenCollection_CellSpecimen> <urn:catissuesuite-data#CellSpecimen_11> .
<urn:catissuesuite-data#CellSpecimen_11> <http://www.cs.ucl.ac.uk/staff/a.gonzalezbeltran/owl/domainmodel.owl#umlAttributeCollection> <urn:catissuesuite-data#CellSpecimen_11_activityStatus> .
<urn:catissuesuite-data#CellSpecimen_11_activityStatus> <http://www.w3.org/1999/02/22-rdf-syntax-ns#type> <http://www.cs.ucl.ac.uk/staff/a.gonzalezbeltran/owl/catissuecore1_2.owl#CellSpecimen_activityStatus> .
<urn:catissuesuite-data#CellSpecimen_11_activityStatus> <http://www.cs.ucl.ac.uk/staff/a.gonzalezbeltran/owl/domainmodel.owl#datatype> "Active"^^<http://www.w3.org/2001/XMLSchema#string> .
<urn:catissuesuite-data#CellSpecimen_11> <http://www.cs.ucl.ac.uk/staff/a.gonzalezbeltran/owl/domainmodel.owl#umlAttributeCollection> <urn:catissuesuite-data#CellSpecimen_11_availableQuantity> .
<urn:catissuesuite-data#CellSpecimen_11_availableQuantity> <http://www.w3.org/1999/02/22-rdf-syntax-ns#type> <http://www.cs.ucl.ac.uk/staff/a.gonzalezbeltran/owl/catissuecore1_2.owl#CellSpecimen_availableQuantity> .
<urn:catissuesuite-data#CellSpecimen_11_availableQuantity> <http://www.cs.ucl.ac.uk/staff/a.gonzalezbeltran/owl/domainmodel.owl#datatype> "0.0"^^<http://www.w3.org/2001/XMLSchema#string> .
<urn:catissuesuite-data#CellSpecimen_11> <http://www.cs.ucl.ac.uk/staff/a.gonzalezbeltran/owl/domainmodel.owl#umlAttributeCollection> <urn:catissuesuite-data#CellSpecimen_11_barcode> .
<urn:catissuesuite-data#CellSpecimen_11_barcode> <http://www.w3.org/1999/02/22-rdf-syntax-ns#type> <http://www.cs.ucl.ac.uk/staff/a.gonzalezbeltran/owl/catissuecore1_2.owl#CellSpecimen_barcode> .
<urn:catissuesuite-data#CellSpecimen_11_barcode> <http://www.cs.ucl.ac.uk/staff/a.gonzalezbeltran/owl/domainmodel.owl#datatype> "HOP-92"^^<http://www.w3.org/2001/XMLSchema#string> .
<urn:catissuesuite-data#CellSpecimen_11> <http://www.cs.ucl.ac.uk/staff/a.gonzalezbeltran/owl/domainmodel.owl#umlAttributeCollection> <urn:catissuesuite-data#CellSpecimen_11_collectionStatus> .
<urn:catissuesuite-data#CellSpecimen_11_collectionStatus> <http://www.w3.org/1999/02/22-rdf-syntax-ns#type> <http://www.cs.ucl.ac.uk/staff/a.gonzalezbeltran/owl/catissuecore1_2.owl#CellSpecimen_collectionStatus> .
<urn:catissuesuite-data#CellSpecimen_11_collectionStatus> <http://www.cs.ucl.ac.uk/staff/a.gonzalezbeltran/owl/domainmodel.owl#datatype> "Collected"^^<http://www.w3.org/2001/XMLSchema#string> .
<urn:catissuesuite-data#CellSpecimen_11> <http://www.cs.ucl.ac.uk/staff/a.gonzalezbeltran/owl/domainmodel.owl#umlAttributeCollection> <urn:catissuesuite-data#CellSpecimen_11_comment> .
<urn:catissuesuite-data#CellSpecimen_11_comment> <http://www.w3.org/1999/02/22-rdf-syntax-ns#type> <http://www.cs.ucl.ac.uk/staff/a.gonzalezbeltran/owl/catissuecore1_2.owl#CellSpecimen_comment> .
<urn:catissuesuite-data#CellSpecimen_11_comment> <http://www.cs.ucl.ac.uk/staff/a.gonzalezbeltran/owl/domainmodel.owl#datatype> "Reference Authors  Roschke AV, Tonon G, Gehlhaus KS, McTyre N, Bussey KJ, Lababidi S, Scudiero DA, Weinstein JN, Kirsch IR. Title  Karyotypic complexity of the NCI-60 drug-screening panel. Journal  Cancer Res. 63 : 8634-8647, 2003"^^<http://www.w3.org/2001/XMLSchema#string> .
<urn:catissuesuite-data#CellSpecimen_11> <http://www.cs.ucl.ac.uk/staff/a.gonzalezbeltran/owl/domainmodel.owl#umlAttributeCollection> <urn:catissuesuite-data#CellSpecimen_11_id> .
<urn:catissuesuite-data#CellSpecimen_11_id> <http://www.w3.org/1999/02/22-rdf-syntax-ns#type> <http://www.cs.ucl.ac.uk/staff/a.gonzalezbeltran/owl/catissuecore1_2.owl#CellSpecimen_id> .
<urn:catissuesuite-data#CellSpecimen_11_id> <http://www.cs.ucl.ac.uk/staff/a.gonzalezbeltran/owl/domainmodel.owl#datatype> "11"^^<http://www.w3.org/2001/XMLSchema#string> .
<urn:catissuesuite-data#CellSpecimen_11> <http://www.cs.ucl.ac.uk/staff/a.gonzalezbeltran/owl/domainmodel.owl#umlAttributeCollection> <urn:catissuesuite-data#CellSpecimen_11_initialQuantity> .
<urn:catissuesuite-data#CellSpecimen_11_initialQuantity> <http://www.w3.org/1999/02/22-rdf-syntax-ns#type> <http://www.cs.ucl.ac.uk/staff/a.gonzalezbeltran/owl/catissuecore1_2.owl#CellSpecimen_initialQuantity> .
<urn:catissuesuite-data#CellSpecimen_11_initialQuantity> <http://www.cs.ucl.ac.uk/staff/a.gonzalezbeltran/owl/domainmodel.owl#datatype> "0.0"^^<http://www.w3.org/2001/XMLSchema#string> .
<urn:catissuesuite-data#CellSpecimen_11> <http://www.cs.ucl.ac.uk/staff/a.gonzalezbeltran/owl/domainmodel.owl#umlAttributeCollection> <urn:catissuesuite-data#CellSpecimen_11_isAvailable> .
<urn:catissuesuite-data#CellSpecimen_11_isAvailable> <http://www.w3.org/1999/02/22-rdf-syntax-ns#type> <http://www.cs.ucl.ac.uk/staff/a.gonzalezbeltran/owl/catissuecore1_2.owl#CellSpecimen_isAvailable> .
<urn:catissuesuite-data#CellSpecimen_11_isAvailable> <http://www.cs.ucl.ac.uk/staff/a.gonzalezbeltran/owl/domainmodel.owl#datatype> "false"^^<http://www.w3.org/2001/XMLSchema#string> .
<urn:catissuesuite-data#CellSpecimen_11> <http://www.cs.ucl.ac.uk/staff/a.gonzalezbeltran/owl/domainmodel.owl#umlAttributeCollection> <urn:catissuesuite-data#CellSpecimen_11_label> .
<urn:catissuesuite-data#CellSpecimen_11_label> <http://www.w3.org/1999/02/22-rdf-syntax-ns#type> <http://www.cs.ucl.ac.uk/staff/a.gonzalezbeltran/owl/catissuecore1_2.owl#CellSpecimen_label> .
<urn:catissuesuite-data#CellSpecimen_11_label> <http://www.cs.ucl.ac.uk/staff/a.gonzalezbeltran/owl/domainmodel.owl#datatype> "HOP-92"^^<http://www.w3.org/2001/XMLSchema#string> .
<urn:catissuesuite-data#CellSpecimen_11> <http://www.cs.ucl.ac.uk/staff/a.gonzalezbeltran/owl/domainmodel.owl#umlAttributeCollection> <urn:catissuesuite-data#CellSpecimen_11_lineage> .
<urn:catissuesuite-data#CellSpecimen_11_lineage> <http://www.w3.org/1999/02/22-rdf-syntax-ns#type> <http://www.cs.ucl.ac.uk/staff/a.gonzalezbeltran/owl/catissuecore1_2.owl#CellSpecimen_lineage> .
<urn:catissuesuite-data#CellSpecimen_11_lineage> <http://www.cs.ucl.ac.uk/staff/a.gonzalezbeltran/owl/domainmodel.owl#datatype> "New"^^<http://www.w3.org/2001/XMLSchema#string> .
<urn:catissuesuite-data#CellSpecimen_11> <http://www.cs.ucl.ac.uk/staff/a.gonzalezbeltran/owl/domainmodel.owl#umlAttributeCollection> <urn:catissuesuite-data#CellSpecimen_11_pathologicalStatus> .
<urn:catissuesuite-data#CellSpecimen_11_pathologicalStatus> <http://www.w3.org/1999/02/22-rdf-syntax-ns#type> <http://www.cs.ucl.ac.uk/staff/a.gonzalezbeltran/owl/catissuecore1_2.owl#CellSpecimen_pathologicalStatus> .
<urn:catissuesuite-data#CellSpecimen_11_pathologicalStatus> <http://www.cs.ucl.ac.uk/staff/a.gonzalezbeltran/owl/domainmodel.owl#datatype> "Not Specified"^^<http://www.w3.org/2001/XMLSchema#string> .
<urn:catissuesuite-data#CellSpecimen_11> <http://www.cs.ucl.ac.uk/staff/a.gonzalezbeltran/owl/domainmodel.owl#umlAttributeCollection> <urn:catissuesuite-data#CellSpecimen_11_specimenClass> .
<urn:catissuesuite-data#CellSpecimen_11_specimenClass> <http://www.w3.org/1999/02/22-rdf-syntax-ns#type> <http://www.cs.ucl.ac.uk/staff/a.gonzalezbeltran/owl/catissuecore1_2.owl#CellSpecimen_specimenClass> .
<urn:catissuesuite-data#CellSpecimen_11_specimenClass> <http://www.cs.ucl.ac.uk/staff/a.gonzalezbeltran/owl/domainmodel.owl#datatype> "Cell"^^<http://www.w3.org/2001/XMLSchema#string> .
<urn:catissuesuite-data#CellSpecimen_11> <http://www.cs.ucl.ac.uk/staff/a.gonzalezbeltran/owl/domainmodel.owl#umlAttributeCollection> <urn:catissuesuite-data#CellSpecimen_11_specimenType> .
<urn:catissuesuite-data#CellSpecimen_11_specimenType> <http://www.w3.org/1999/02/22-rdf-syntax-ns#type> <http://www.cs.ucl.ac.uk/staff/a.gonzalezbeltran/owl/catissuecore1_2.owl#CellSpecimen_specimenType> .
<urn:catissuesuite-data#CellSpecimen_11_specimenType> <http://www.cs.ucl.ac.uk/staff/a.gonzalezbeltran/owl/domainmodel.owl#datatype> "Not Specified"^^<http://www.w3.org/2001/XMLSchema#string> .
<urn:catissuesuite-data#CollectionProtocolRegistration_11> <http://www.w3.org/1999/02/22-rdf-syntax-ns#type> <http://www.cs.ucl.ac.uk/staff/a.gonzalezbeltran/owl/catissuecore1_2.owl#CollectionProtocolRegistration> .
<urn:catissuesuite-data#CollectionProtocol_1> <http://www.cs.ucl.ac.uk/staff/a.gonzalezbeltran/owl/catissuecore1_2.owl#CollectionProtocol_collectionProtocolRegistrationCollection_CollectionProtocolRegistration> <urn:catissuesuite-data#CollectionProtocolRegistration_11> .
<urn:catissuesuite-data#CollectionProtocolRegistration_11> <http://www.cs.ucl.ac.uk/staff/a.gonzalezbeltran/owl/domainmodel.owl#umlAttributeCollection> <urn:catissuesuite-data#CollectionProtocolRegistration_11_activityStatus> .
<urn:catissuesuite-data#CollectionProtocolRegistration_11_activityStatus> <http://www.w3.org/1999/02/22-rdf-syntax-ns#type> <http://www.cs.ucl.ac.uk/staff/a.gonzalezbeltran/owl/catissuecore1_2.owl#CollectionProtocolRegistration_activityStatus> .
<urn:catissuesuite-data#CollectionProtocolRegistration_11_activityStatus> <http://www.cs.ucl.ac.uk/staff/a.gonzalezbeltran/owl/domainmodel.owl#datatype> "Active"^^<http://www.w3.org/2001/XMLSchema#string> .
<urn:catissuesuite-data#CollectionProtocolRegistration_11> <http://www.cs.ucl.ac.uk/staff/a.gonzalezbeltran/owl/domainmodel.owl#umlAttributeCollection> <urn:catissuesuite-data#CollectionProtocolRegistration_11_id> .
<urn:catissuesuite-data#CollectionProtocolRegistration_11_id> <http://www.w3.org/1999/02/22-rdf-syntax-ns#type> <http://www.cs.ucl.ac.uk/staff/a.gonzalezbeltran/owl/catissuecore1_2.owl#CollectionProtocolRegistration_id> .
<urn:catissuesuite-data#CollectionProtocolRegistration_11_id> <http://www.cs.ucl.ac.uk/staff/a.gonzalezbeltran/owl/domainmodel.owl#datatype> "11"^^<http://www.w3.org/2001/XMLSchema#string> .
<urn:catissuesuite-data#CollectionProtocolRegistration_11> <http://www.cs.ucl.ac.uk/staff/a.gonzalezbeltran/owl/domainmodel.owl#umlAttributeCollection> <urn:catissuesuite-data#CollectionProtocolRegistration_11_protocolParticipantIdentifier> .
<urn:catissuesuite-data#CollectionProtocolRegistration_11_protocolParticipantIdentifier> <http://www.w3.org/1999/02/22-rdf-syntax-ns#type> <http://www.cs.ucl.ac.uk/staff/a.gonzalezbeltran/owl/catissuecore1_2.owl#CollectionProtocolRegistration_protocolParticipantIdentifier> .
<urn:catissuesuite-data#CollectionProtocolRegistration_11_protocolParticipantIdentifier> <http://www.cs.ucl.ac.uk/staff/a.gonzalezbeltran/owl/domainmodel.owl#datatype> "NCI-H226"^^<http://www.w3.org/2001/XMLSchema#string> .
<urn:catissuesuite-data#CollectionProtocolRegistration_11> <http://www.cs.ucl.ac.uk/staff/a.gonzalezbeltran/owl/domainmodel.owl#umlAttributeCollection> <urn:catissuesuite-data#CollectionProtocolRegistration_11_registrationDate> .
<urn:catissuesuite-data#CollectionProtocolRegistration_11_registrationDate> <http://www.w3.org/1999/02/22-rdf-syntax-ns#type> <http://www.cs.ucl.ac.uk/staff/a.gonzalezbeltran/owl/catissuecore1_2.owl#CollectionProtocolRegistration_registrationDate> .
<urn:catissuesuite-data#CollectionProtocolRegistration_11_registrationDate> <http://www.cs.ucl.ac.uk/staff/a.gonzalezbeltran/owl/domainmodel.owl#datatype> "2009-03-11T00:00:00.000-04:00"^^<http://www.w3.org/2001/XMLSchema#string> .
<urn:catissuesuite-data#SpecimenCollectionGroup_12> <http://www.w3.org/1999/02/22-rdf-syntax-ns#type> <http://www.cs.ucl.ac.uk/staff/a.gonzalezbeltran/owl/catissuecore1_2.owl#SpecimenCollectionGroup> .
<urn:catissuesuite-data#CollectionProtocolRegistration_11> <http://www.cs.ucl.ac.uk/staff/a.gonzalezbeltran/owl/catissuecore1_2.owl#CollectionProtocolRegistration_specimenCollectionGroupCollection_SpecimenCollectionGroup> <urn:catissuesuite-data#SpecimenCollectionGroup_12> .
<urn:catissuesuite-data#SpecimenCollectionGroup_12> <http://www.cs.ucl.ac.uk/staff/a.gonzalezbeltran/owl/domainmodel.owl#umlAttributeCollection> <urn:catissuesuite-data#SpecimenCollectionGroup_12_activityStatus> .
<urn:catissuesuite-data#SpecimenCollectionGroup_12_activityStatus> <http://www.w3.org/1999/02/22-rdf-syntax-ns#type> <http://www.cs.ucl.ac.uk/staff/a.gonzalezbeltran/owl/catissuecore1_2.owl#SpecimenCollectionGroup_activityStatus> .
<urn:catissuesuite-data#SpecimenCollectionGroup_12_activityStatus> <http://www.cs.ucl.ac.uk/staff/a.gonzalezbeltran/owl/domainmodel.owl#datatype> "Active"^^<http://www.w3.org/2001/XMLSchema#string> .
<urn:catissuesuite-data#SpecimenCollectionGroup_12> <http://www.cs.ucl.ac.uk/staff/a.gonzalezbeltran/owl/domainmodel.owl#umlAttributeCollection> <urn:catissuesuite-data#SpecimenCollectionGroup_12_barcode> .
<urn:catissuesuite-data#SpecimenCollectionGroup_12_barcode> <http://www.w3.org/1999/02/22-rdf-syntax-ns#type> <http://www.cs.ucl.ac.uk/staff/a.gonzalezbeltran/owl/catissuecore1_2.owl#SpecimenCollectionGroup_barcode> .
<urn:catissuesuite-data#SpecimenCollectionGroup_12_barcode> <http://www.cs.ucl.ac.uk/staff/a.gonzalezbeltran/owl/domainmodel.owl#datatype> "NCI-H226"^^<http://www.w3.org/2001/XMLSchema#string> .
<urn:catissuesuite-data#SpecimenCollectionGroup_12> <http://www.cs.ucl.ac.uk/staff/a.gonzalezbeltran/owl/domainmodel.owl#umlAttributeCollection> <urn:catissuesuite-data#SpecimenCollectionGroup_12_clinicalDiagnosis> .
<urn:catissuesuite-data#SpecimenCollectionGroup_12_clinicalDiagnosis> <http://www.w3.org/1999/02/22-rdf-syntax-ns#type> <http://www.cs.ucl.ac.uk/staff/a.gonzalezbeltran/owl/catissuecore1_2.owl#SpecimenCollectionGroup_clinicalDiagnosis> .
<urn:catissuesuite-data#SpecimenCollectionGroup_12_clinicalDiagnosis> <http://www.cs.ucl.ac.uk/staff/a.gonzalezbeltran/owl/domainmodel.owl#datatype> "Squamous cell carcinoma of lung (disorder)"^^<http://www.w3.org/2001/XMLSchema#string> .
<urn:catissuesuite-data#SpecimenCollectionGroup_12> <http://www.cs.ucl.ac.uk/staff/a.gonzalezbeltran/owl/domainmodel.owl#umlAttributeCollection> <urn:catissuesuite-data#SpecimenCollectionGroup_12_clinicalStatus> .
<urn:catissuesuite-data#SpecimenCollectionGroup_12_clinicalStatus> <http://www.w3.org/1999/02/22-rdf-syntax-ns#type> <http://www.cs.ucl.ac.uk/staff/a.gonzalezbeltran/owl/catissuecore1_2.owl#SpecimenCollectionGroup_clinicalStatus> .
<urn:catissuesuite-data#SpecimenCollectionGroup_12_clinicalStatus> <http://www.cs.ucl.ac.uk/staff/a.gonzalezbeltran/owl/domainmodel.owl#datatype> "Not Specified"^^<http://www.w3.org/2001/XMLSchema#string> .
<urn:catissuesuite-data#SpecimenCollectionGroup_12> <http://www.cs.ucl.ac.uk/staff/a.gonzalezbeltran/owl/domainmodel.owl#umlAttributeCollection> <urn:catissuesuite-data#SpecimenCollectionGroup_12_collectionStatus> .
<urn:catissuesuite-data#SpecimenCollectionGroup_12_collectionStatus> <http://www.w3.org/1999/02/22-rdf-syntax-ns#type> <http://www.cs.ucl.ac.uk/staff/a.gonzalezbeltran/owl/catissuecore1_2.owl#SpecimenCollectionGroup_collectionStatus> .
<urn:catissuesuite-data#SpecimenCollectionGroup_12_collectionStatus> <http://www.cs.ucl.ac.uk/staff/a.gonzalezbeltran/owl/domainmodel.owl#datatype> "Complete"^^<http://www.w3.org/2001/XMLSchema#string> .
<urn:catissuesuite-data#SpecimenCollectionGroup_12> <http://www.cs.ucl.ac.uk/staff/a.gonzalezbeltran/owl/domainmodel.owl#umlAttributeCollection> <urn:catissuesuite-data#SpecimenCollectionGroup_12_comment> .
<urn:catissuesuite-data#SpecimenCollectionGroup_12_comment> <http://www.w3.org/1999/02/22-rdf-syntax-ns#type> <http://www.cs.ucl.ac.uk/staff/a.gonzalezbeltran/owl/catissuecore1_2.owl#SpecimenCollectionGroup_comment> .
<urn:catissuesuite-data#SpecimenCollectionGroup_12_comment> <http://www.cs.ucl.ac.uk/staff/a.gonzalezbeltran/owl/domainmodel.owl#datatype> ""^^<http://www.w3.org/2001/XMLSchema#string> .
<urn:catissuesuite-data#SpecimenCollectionGroup_12> <http://www.cs.ucl.ac.uk/staff/a.gonzalezbeltran/owl/domainmodel.owl#umlAttributeCollection> <urn:catissuesuite-data#SpecimenCollectionGroup_12_id> .
<urn:catissuesuite-data#SpecimenCollectionGroup_12_id> <http://www.w3.org/1999/02/22-rdf-syntax-ns#type> <http://www.cs.ucl.ac.uk/staff/a.gonzalezbeltran/owl/catissuecore1_2.owl#SpecimenCollectionGroup_id> .
<urn:catissuesuite-data#SpecimenCollectionGroup_12_id> <http://www.cs.ucl.ac.uk/staff/a.gonzalezbeltran/owl/domainmodel.owl#datatype> "12"^^<http://www.w3.org/2001/XMLSchema#string> .
<urn:catissuesuite-data#SpecimenCollectionGroup_12> <http://www.cs.ucl.ac.uk/staff/a.gonzalezbeltran/owl/domainmodel.owl#umlAttributeCollection> <urn:catissuesuite-data#SpecimenCollectionGroup_12_name> .
<urn:catissuesuite-data#SpecimenCollectionGroup_12_name> <http://www.w3.org/1999/02/22-rdf-syntax-ns#type> <http://www.cs.ucl.ac.uk/staff/a.gonzalezbeltran/owl/catissuecore1_2.owl#SpecimenCollectionGroup_name> .
<urn:catissuesuite-data#SpecimenCollectionGroup_12_name> <http://www.cs.ucl.ac.uk/staff/a.gonzalezbeltran/owl/domainmodel.owl#datatype> "NCI-H226"^^<http://www.w3.org/2001/XMLSchema#string> .
<urn:catissuesuite-data#SpecimenCollectionGroup_12> <http://www.cs.ucl.ac.uk/staff/a.gonzalezbeltran/owl/domainmodel.owl#umlAttributeCollection> <urn:catissuesuite-data#SpecimenCollectionGroup_12_offset> .
<urn:catissuesuite-data#SpecimenCollectionGroup_12_offset> <http://www.w3.org/1999/02/22-rdf-syntax-ns#type> <http://www.cs.ucl.ac.uk/staff/a.gonzalezbeltran/owl/catissuecore1_2.owl#SpecimenCollectionGroup_offset> .
<urn:catissuesuite-data#SpecimenCollectionGroup_12_offset> <http://www.cs.ucl.ac.uk/staff/a.gonzalezbeltran/owl/domainmodel.owl#datatype> "0"^^<http://www.w3.org/2001/XMLSchema#string> .
<urn:catissuesuite-data#SpecimenCollectionGroup_12> <http://www.cs.ucl.ac.uk/staff/a.gonzalezbeltran/owl/domainmodel.owl#umlAttributeCollection> <urn:catissuesuite-data#SpecimenCollectionGroup_12_surgicalPathologyNumber> .
<urn:catissuesuite-data#SpecimenCollectionGroup_12_surgicalPathologyNumber> <http://www.w3.org/1999/02/22-rdf-syntax-ns#type> <http://www.cs.ucl.ac.uk/staff/a.gonzalezbeltran/owl/catissuecore1_2.owl#SpecimenCollectionGroup_surgicalPathologyNumber> .
<urn:catissuesuite-data#SpecimenCollectionGroup_12_surgicalPathologyNumber> <http://www.cs.ucl.ac.uk/staff/a.gonzalezbeltran/owl/domainmodel.owl#datatype> ""^^<http://www.w3.org/2001/XMLSchema#string> .
<urn:catissuesuite-data#CellSpecimen_12> <http://www.w3.org/1999/02/22-rdf-syntax-ns#type> <http://www.cs.ucl.ac.uk/staff/a.gonzalezbeltran/owl/catissuecore1_2.owl#CellSpecimen> .
<urn:catissuesuite-data#SpecimenCollectionGroup_12> <http://www.cs.ucl.ac.uk/staff/a.gonzalezbeltran/owl/catissuecore1_2.owl#SpecimenCollectionGroup_specimenCollection_CellSpecimen> <urn:catissuesuite-data#CellSpecimen_12> .
<urn:catissuesuite-data#CellSpecimen_12> <http://www.cs.ucl.ac.uk/staff/a.gonzalezbeltran/owl/domainmodel.owl#umlAttributeCollection> <urn:catissuesuite-data#CellSpecimen_12_activityStatus> .
<urn:catissuesuite-data#CellSpecimen_12_activityStatus> <http://www.w3.org/1999/02/22-rdf-syntax-ns#type> <http://www.cs.ucl.ac.uk/staff/a.gonzalezbeltran/owl/catissuecore1_2.owl#CellSpecimen_activityStatus> .
<urn:catissuesuite-data#CellSpecimen_12_activityStatus> <http://www.cs.ucl.ac.uk/staff/a.gonzalezbeltran/owl/domainmodel.owl#datatype> "Active"^^<http://www.w3.org/2001/XMLSchema#string> .
<urn:catissuesuite-data#CellSpecimen_12> <http://www.cs.ucl.ac.uk/staff/a.gonzalezbeltran/owl/domainmodel.owl#umlAttributeCollection> <urn:catissuesuite-data#CellSpecimen_12_availableQuantity> .
<urn:catissuesuite-data#CellSpecimen_12_availableQuantity> <http://www.w3.org/1999/02/22-rdf-syntax-ns#type> <http://www.cs.ucl.ac.uk/staff/a.gonzalezbeltran/owl/catissuecore1_2.owl#CellSpecimen_availableQuantity> .
<urn:catissuesuite-data#CellSpecimen_12_availableQuantity> <http://www.cs.ucl.ac.uk/staff/a.gonzalezbeltran/owl/domainmodel.owl#datatype> "0.0"^^<http://www.w3.org/2001/XMLSchema#string> .
<urn:catissuesuite-data#CellSpecimen_12> <http://www.cs.ucl.ac.uk/staff/a.gonzalezbeltran/owl/domainmodel.owl#umlAttributeCollection> <urn:catissuesuite-data#CellSpecimen_12_barcode> .
<urn:catissuesuite-data#CellSpecimen_12_barcode> <http://www.w3.org/1999/02/22-rdf-syntax-ns#type> <http://www.cs.ucl.ac.uk/staff/a.gonzalezbeltran/owl/catissuecore1_2.owl#CellSpecimen_barcode> .
<urn:catissuesuite-data#CellSpecimen_12_barcode> <http://www.cs.ucl.ac.uk/staff/a.gonzalezbeltran/owl/domainmodel.owl#datatype> "NCI-H226"^^<http://www.w3.org/2001/XMLSchema#string> .
<urn:catissuesuite-data#CellSpecimen_12> <http://www.cs.ucl.ac.uk/staff/a.gonzalezbeltran/owl/domainmodel.owl#umlAttributeCollection> <urn:catissuesuite-data#CellSpecimen_12_collectionStatus> .
<urn:catissuesuite-data#CellSpecimen_12_collectionStatus> <http://www.w3.org/1999/02/22-rdf-syntax-ns#type> <http://www.cs.ucl.ac.uk/staff/a.gonzalezbeltran/owl/catissuecore1_2.owl#CellSpecimen_collectionStatus> .
<urn:catissuesuite-data#CellSpecimen_12_collectionStatus> <http://www.cs.ucl.ac.uk/staff/a.gonzalezbeltran/owl/domainmodel.owl#datatype> "Collected"^^<http://www.w3.org/2001/XMLSchema#string> .
<urn:catissuesuite-data#CellSpecimen_12> <http://www.cs.ucl.ac.uk/staff/a.gonzalezbeltran/owl/domainmodel.owl#umlAttributeCollection> <urn:catissuesuite-data#CellSpecimen_12_comment> .
<urn:catissuesuite-data#CellSpecimen_12_comment> <http://www.w3.org/1999/02/22-rdf-syntax-ns#type> <http://www.cs.ucl.ac.uk/staff/a.gonzalezbeltran/owl/catissuecore1_2.owl#CellSpecimen_comment> .
<urn:catissuesuite-data#CellSpecimen_12_comment> <http://www.cs.ucl.ac.uk/staff/a.gonzalezbeltran/owl/domainmodel.owl#datatype> "Reference Authors  Roschke AV, Tonon G, Gehlhaus KS, McTyre N, Bussey KJ, Lababidi S, Scudiero DA, Weinstein JN, Kirsch IR. Title  Karyotypic complexity of the NCI-60 drug-screening panel. Journal  Cancer Res. 63 : 8634-8647, 2003"^^<http://www.w3.org/2001/XMLSchema#string> .
<urn:catissuesuite-data#CellSpecimen_12> <http://www.cs.ucl.ac.uk/staff/a.gonzalezbeltran/owl/domainmodel.owl#umlAttributeCollection> <urn:catissuesuite-data#CellSpecimen_12_id> .
<urn:catissuesuite-data#CellSpecimen_12_id> <http://www.w3.org/1999/02/22-rdf-syntax-ns#type> <http://www.cs.ucl.ac.uk/staff/a.gonzalezbeltran/owl/catissuecore1_2.owl#CellSpecimen_id> .
<urn:catissuesuite-data#CellSpecimen_12_id> <http://www.cs.ucl.ac.uk/staff/a.gonzalezbeltran/owl/domainmodel.owl#datatype> "12"^^<http://www.w3.org/2001/XMLSchema#string> .
<urn:catissuesuite-data#CellSpecimen_12> <http://www.cs.ucl.ac.uk/staff/a.gonzalezbeltran/owl/domainmodel.owl#umlAttributeCollection> <urn:catissuesuite-data#CellSpecimen_12_initialQuantity> .
<urn:catissuesuite-data#CellSpecimen_12_initialQuantity> <http://www.w3.org/1999/02/22-rdf-syntax-ns#type> <http://www.cs.ucl.ac.uk/staff/a.gonzalezbeltran/owl/catissuecore1_2.owl#CellSpecimen_initialQuantity> .
<urn:catissuesuite-data#CellSpecimen_12_initialQuantity> <http://www.cs.ucl.ac.uk/staff/a.gonzalezbeltran/owl/domainmodel.owl#datatype> "0.0"^^<http://www.w3.org/2001/XMLSchema#string> .
<urn:catissuesuite-data#CellSpecimen_12> <http://www.cs.ucl.ac.uk/staff/a.gonzalezbeltran/owl/domainmodel.owl#umlAttributeCollection> <urn:catissuesuite-data#CellSpecimen_12_isAvailable> .
<urn:catissuesuite-data#CellSpecimen_12_isAvailable> <http://www.w3.org/1999/02/22-rdf-syntax-ns#type> <http://www.cs.ucl.ac.uk/staff/a.gonzalezbeltran/owl/catissuecore1_2.owl#CellSpecimen_isAvailable> .
<urn:catissuesuite-data#CellSpecimen_12_isAvailable> <http://www.cs.ucl.ac.uk/staff/a.gonzalezbeltran/owl/domainmodel.owl#datatype> "false"^^<http://www.w3.org/2001/XMLSchema#string> .
<urn:catissuesuite-data#CellSpecimen_12> <http://www.cs.ucl.ac.uk/staff/a.gonzalezbeltran/owl/domainmodel.owl#umlAttributeCollection> <urn:catissuesuite-data#CellSpecimen_12_label> .
<urn:catissuesuite-data#CellSpecimen_12_label> <http://www.w3.org/1999/02/22-rdf-syntax-ns#type> <http://www.cs.ucl.ac.uk/staff/a.gonzalezbeltran/owl/catissuecore1_2.owl#CellSpecimen_label> .
<urn:catissuesuite-data#CellSpecimen_12_label> <http://www.cs.ucl.ac.uk/staff/a.gonzalezbeltran/owl/domainmodel.owl#datatype> "NCI-H226"^^<http://www.w3.org/2001/XMLSchema#string> .
<urn:catissuesuite-data#CellSpecimen_12> <http://www.cs.ucl.ac.uk/staff/a.gonzalezbeltran/owl/domainmodel.owl#umlAttributeCollection> <urn:catissuesuite-data#CellSpecimen_12_lineage> .
<urn:catissuesuite-data#CellSpecimen_12_lineage> <http://www.w3.org/1999/02/22-rdf-syntax-ns#type> <http://www.cs.ucl.ac.uk/staff/a.gonzalezbeltran/owl/catissuecore1_2.owl#CellSpecimen_lineage> .
<urn:catissuesuite-data#CellSpecimen_12_lineage> <http://www.cs.ucl.ac.uk/staff/a.gonzalezbeltran/owl/domainmodel.owl#datatype> "New"^^<http://www.w3.org/2001/XMLSchema#string> .
<urn:catissuesuite-data#CellSpecimen_12> <http://www.cs.ucl.ac.uk/staff/a.gonzalezbeltran/owl/domainmodel.owl#umlAttributeCollection> <urn:catissuesuite-data#CellSpecimen_12_pathologicalStatus> .
<urn:catissuesuite-data#CellSpecimen_12_pathologicalStatus> <http://www.w3.org/1999/02/22-rdf-syntax-ns#type> <http://www.cs.ucl.ac.uk/staff/a.gonzalezbeltran/owl/catissuecore1_2.owl#CellSpecimen_pathologicalStatus> .
<urn:catissuesuite-data#CellSpecimen_12_pathologicalStatus> <http://www.cs.ucl.ac.uk/staff/a.gonzalezbeltran/owl/domainmodel.owl#datatype> "Not Specified"^^<http://www.w3.org/2001/XMLSchema#string> .
<urn:catissuesuite-data#CellSpecimen_12> <http://www.cs.ucl.ac.uk/staff/a.gonzalezbeltran/owl/domainmodel.owl#umlAttributeCollection> <urn:catissuesuite-data#CellSpecimen_12_specimenClass> .
<urn:catissuesuite-data#CellSpecimen_12_specimenClass> <http://www.w3.org/1999/02/22-rdf-syntax-ns#type> <http://www.cs.ucl.ac.uk/staff/a.gonzalezbeltran/owl/catissuecore1_2.owl#CellSpecimen_specimenClass> .
<urn:catissuesuite-data#CellSpecimen_12_specimenClass> <http://www.cs.ucl.ac.uk/staff/a.gonzalezbeltran/owl/domainmodel.owl#datatype> "Cell"^^<http://www.w3.org/2001/XMLSchema#string> .
<urn:catissuesuite-data#CellSpecimen_12> <http://www.cs.ucl.ac.uk/staff/a.gonzalezbeltran/owl/domainmodel.owl#umlAttributeCollection> <urn:catissuesuite-data#CellSpecimen_12_specimenType> .
<urn:catissuesuite-data#CellSpecimen_12_specimenType> <http://www.w3.org/1999/02/22-rdf-syntax-ns#type> <http://www.cs.ucl.ac.uk/staff/a.gonzalezbeltran/owl/catissuecore1_2.owl#CellSpecimen_specimenType> .
<urn:catissuesuite-data#CellSpecimen_12_specimenType> <http://www.cs.ucl.ac.uk/staff/a.gonzalezbeltran/owl/domainmodel.owl#datatype> "Not Specified"^^<http://www.w3.org/2001/XMLSchema#string> .
<urn:catissuesuite-data#CollectionProtocolRegistration_12> <http://www.w3.org/1999/02/22-rdf-syntax-ns#type> <http://www.cs.ucl.ac.uk/staff/a.gonzalezbeltran/owl/catissuecore1_2.owl#CollectionProtocolRegistration> .
<urn:catissuesuite-data#CollectionProtocol_1> <http://www.cs.ucl.ac.uk/staff/a.gonzalezbeltran/owl/catissuecore1_2.owl#CollectionProtocol_collectionProtocolRegistrationCollection_CollectionProtocolRegistration> <urn:catissuesuite-data#CollectionProtocolRegistration_12> .
<urn:catissuesuite-data#CollectionProtocolRegistration_12> <http://www.cs.ucl.ac.uk/staff/a.gonzalezbeltran/owl/domainmodel.owl#umlAttributeCollection> <urn:catissuesuite-data#CollectionProtocolRegistration_12_activityStatus> .
<urn:catissuesuite-data#CollectionProtocolRegistration_12_activityStatus> <http://www.w3.org/1999/02/22-rdf-syntax-ns#type> <http://www.cs.ucl.ac.uk/staff/a.gonzalezbeltran/owl/catissuecore1_2.owl#CollectionProtocolRegistration_activityStatus> .
<urn:catissuesuite-data#CollectionProtocolRegistration_12_activityStatus> <http://www.cs.ucl.ac.uk/staff/a.gonzalezbeltran/owl/domainmodel.owl#datatype> "Active"^^<http://www.w3.org/2001/XMLSchema#string> .
<urn:catissuesuite-data#CollectionProtocolRegistration_12> <http://www.cs.ucl.ac.uk/staff/a.gonzalezbeltran/owl/domainmodel.owl#umlAttributeCollection> <urn:catissuesuite-data#CollectionProtocolRegistration_12_id> .
<urn:catissuesuite-data#CollectionProtocolRegistration_12_id> <http://www.w3.org/1999/02/22-rdf-syntax-ns#type> <http://www.cs.ucl.ac.uk/staff/a.gonzalezbeltran/owl/catissuecore1_2.owl#CollectionProtocolRegistration_id> .
<urn:catissuesuite-data#CollectionProtocolRegistration_12_id> <http://www.cs.ucl.ac.uk/staff/a.gonzalezbeltran/owl/domainmodel.owl#datatype> "12"^^<http://www.w3.org/2001/XMLSchema#string> .
<urn:catissuesuite-data#CollectionProtocolRegistration_12> <http://www.cs.ucl.ac.uk/staff/a.gonzalezbeltran/owl/domainmodel.owl#umlAttributeCollection> <urn:catissuesuite-data#CollectionProtocolRegistration_12_protocolParticipantIdentifier> .
<urn:catissuesuite-data#CollectionProtocolRegistration_12_protocolParticipantIdentifier> <http://www.w3.org/1999/02/22-rdf-syntax-ns#type> <http://www.cs.ucl.ac.uk/staff/a.gonzalezbeltran/owl/catissuecore1_2.owl#CollectionProtocolRegistration_protocolParticipantIdentifier> .
<urn:catissuesuite-data#CollectionProtocolRegistration_12_protocolParticipantIdentifier> <http://www.cs.ucl.ac.uk/staff/a.gonzalezbeltran/owl/domainmodel.owl#datatype> "NCI-H23"^^<http://www.w3.org/2001/XMLSchema#string> .
<urn:catissuesuite-data#CollectionProtocolRegistration_12> <http://www.cs.ucl.ac.uk/staff/a.gonzalezbeltran/owl/domainmodel.owl#umlAttributeCollection> <urn:catissuesuite-data#CollectionProtocolRegistration_12_registrationDate> .
<urn:catissuesuite-data#CollectionProtocolRegistration_12_registrationDate> <http://www.w3.org/1999/02/22-rdf-syntax-ns#type> <http://www.cs.ucl.ac.uk/staff/a.gonzalezbeltran/owl/catissuecore1_2.owl#CollectionProtocolRegistration_registrationDate> .
<urn:catissuesuite-data#CollectionProtocolRegistration_12_registrationDate> <http://www.cs.ucl.ac.uk/staff/a.gonzalezbeltran/owl/domainmodel.owl#datatype> "2009-03-11T00:00:00.000-04:00"^^<http://www.w3.org/2001/XMLSchema#string> .
<urn:catissuesuite-data#SpecimenCollectionGroup_13> <http://www.w3.org/1999/02/22-rdf-syntax-ns#type> <http://www.cs.ucl.ac.uk/staff/a.gonzalezbeltran/owl/catissuecore1_2.owl#SpecimenCollectionGroup> .
<urn:catissuesuite-data#CollectionProtocolRegistration_12> <http://www.cs.ucl.ac.uk/staff/a.gonzalezbeltran/owl/catissuecore1_2.owl#CollectionProtocolRegistration_specimenCollectionGroupCollection_SpecimenCollectionGroup> <urn:catissuesuite-data#SpecimenCollectionGroup_13> .
<urn:catissuesuite-data#SpecimenCollectionGroup_13> <http://www.cs.ucl.ac.uk/staff/a.gonzalezbeltran/owl/domainmodel.owl#umlAttributeCollection> <urn:catissuesuite-data#SpecimenCollectionGroup_13_activityStatus> .
<urn:catissuesuite-data#SpecimenCollectionGroup_13_activityStatus> <http://www.w3.org/1999/02/22-rdf-syntax-ns#type> <http://www.cs.ucl.ac.uk/staff/a.gonzalezbeltran/owl/catissuecore1_2.owl#SpecimenCollectionGroup_activityStatus> .
<urn:catissuesuite-data#SpecimenCollectionGroup_13_activityStatus> <http://www.cs.ucl.ac.uk/staff/a.gonzalezbeltran/owl/domainmodel.owl#datatype> "Active"^^<http://www.w3.org/2001/XMLSchema#string> .
<urn:catissuesuite-data#SpecimenCollectionGroup_13> <http://www.cs.ucl.ac.uk/staff/a.gonzalezbeltran/owl/domainmodel.owl#umlAttributeCollection> <urn:catissuesuite-data#SpecimenCollectionGroup_13_barcode> .
<urn:catissuesuite-data#SpecimenCollectionGroup_13_barcode> <http://www.w3.org/1999/02/22-rdf-syntax-ns#type> <http://www.cs.ucl.ac.uk/staff/a.gonzalezbeltran/owl/catissuecore1_2.owl#SpecimenCollectionGroup_barcode> .
<urn:catissuesuite-data#SpecimenCollectionGroup_13_barcode> <http://www.cs.ucl.ac.uk/staff/a.gonzalezbeltran/owl/domainmodel.owl#datatype> "NCI-H23"^^<http://www.w3.org/2001/XMLSchema#string> .
<urn:catissuesuite-data#SpecimenCollectionGroup_13> <http://www.cs.ucl.ac.uk/staff/a.gonzalezbeltran/owl/domainmodel.owl#umlAttributeCollection> <urn:catissuesuite-data#SpecimenCollectionGroup_13_clinicalDiagnosis> .
<urn:catissuesuite-data#SpecimenCollectionGroup_13_clinicalDiagnosis> <http://www.w3.org/1999/02/22-rdf-syntax-ns#type> <http://www.cs.ucl.ac.uk/staff/a.gonzalezbeltran/owl/catissuecore1_2.owl#SpecimenCollectionGroup_clinicalDiagnosis> .
<urn:catissuesuite-data#SpecimenCollectionGroup_13_clinicalDiagnosis> <http://www.cs.ucl.ac.uk/staff/a.gonzalezbeltran/owl/domainmodel.owl#datatype> "Adenocarcinoma of lung (disorder)"^^<http://www.w3.org/2001/XMLSchema#string> .
<urn:catissuesuite-data#SpecimenCollectionGroup_13> <http://www.cs.ucl.ac.uk/staff/a.gonzalezbeltran/owl/domainmodel.owl#umlAttributeCollection> <urn:catissuesuite-data#SpecimenCollectionGroup_13_clinicalStatus> .
<urn:catissuesuite-data#SpecimenCollectionGroup_13_clinicalStatus> <http://www.w3.org/1999/02/22-rdf-syntax-ns#type> <http://www.cs.ucl.ac.uk/staff/a.gonzalezbeltran/owl/catissuecore1_2.owl#SpecimenCollectionGroup_clinicalStatus> .
<urn:catissuesuite-data#SpecimenCollectionGroup_13_clinicalStatus> <http://www.cs.ucl.ac.uk/staff/a.gonzalezbeltran/owl/domainmodel.owl#datatype> "Not Specified"^^<http://www.w3.org/2001/XMLSchema#string> .
<urn:catissuesuite-data#SpecimenCollectionGroup_13> <http://www.cs.ucl.ac.uk/staff/a.gonzalezbeltran/owl/domainmodel.owl#umlAttributeCollection> <urn:catissuesuite-data#SpecimenCollectionGroup_13_collectionStatus> .
<urn:catissuesuite-data#SpecimenCollectionGroup_13_collectionStatus> <http://www.w3.org/1999/02/22-rdf-syntax-ns#type> <http://www.cs.ucl.ac.uk/staff/a.gonzalezbeltran/owl/catissuecore1_2.owl#SpecimenCollectionGroup_collectionStatus> .
<urn:catissuesuite-data#SpecimenCollectionGroup_13_collectionStatus> <http://www.cs.ucl.ac.uk/staff/a.gonzalezbeltran/owl/domainmodel.owl#datatype> "Complete"^^<http://www.w3.org/2001/XMLSchema#string> .
<urn:catissuesuite-data#SpecimenCollectionGroup_13> <http://www.cs.ucl.ac.uk/staff/a.gonzalezbeltran/owl/domainmodel.owl#umlAttributeCollection> <urn:catissuesuite-data#SpecimenCollectionGroup_13_comment> .
<urn:catissuesuite-data#SpecimenCollectionGroup_13_comment> <http://www.w3.org/1999/02/22-rdf-syntax-ns#type> <http://www.cs.ucl.ac.uk/staff/a.gonzalezbeltran/owl/catissuecore1_2.owl#SpecimenCollectionGroup_comment> .
<urn:catissuesuite-data#SpecimenCollectionGroup_13_comment> <http://www.cs.ucl.ac.uk/staff/a.gonzalezbeltran/owl/domainmodel.owl#datatype> ""^^<http://www.w3.org/2001/XMLSchema#string> .
<urn:catissuesuite-data#SpecimenCollectionGroup_13> <http://www.cs.ucl.ac.uk/staff/a.gonzalezbeltran/owl/domainmodel.owl#umlAttributeCollection> <urn:catissuesuite-data#SpecimenCollectionGroup_13_id> .
<urn:catissuesuite-data#SpecimenCollectionGroup_13_id> <http://www.w3.org/1999/02/22-rdf-syntax-ns#type> <http://www.cs.ucl.ac.uk/staff/a.gonzalezbeltran/owl/catissuecore1_2.owl#SpecimenCollectionGroup_id> .
<urn:catissuesuite-data#SpecimenCollectionGroup_13_id> <http://www.cs.ucl.ac.uk/staff/a.gonzalezbeltran/owl/domainmodel.owl#datatype> "13"^^<http://www.w3.org/2001/XMLSchema#string> .
<urn:catissuesuite-data#SpecimenCollectionGroup_13> <http://www.cs.ucl.ac.uk/staff/a.gonzalezbeltran/owl/domainmodel.owl#umlAttributeCollection> <urn:catissuesuite-data#SpecimenCollectionGroup_13_name> .
<urn:catissuesuite-data#SpecimenCollectionGroup_13_name> <http://www.w3.org/1999/02/22-rdf-syntax-ns#type> <http://www.cs.ucl.ac.uk/staff/a.gonzalezbeltran/owl/catissuecore1_2.owl#SpecimenCollectionGroup_name> .
<urn:catissuesuite-data#SpecimenCollectionGroup_13_name> <http://www.cs.ucl.ac.uk/staff/a.gonzalezbeltran/owl/domainmodel.owl#datatype> "NCI-H23"^^<http://www.w3.org/2001/XMLSchema#string> .
<urn:catissuesuite-data#SpecimenCollectionGroup_13> <http://www.cs.ucl.ac.uk/staff/a.gonzalezbeltran/owl/domainmodel.owl#umlAttributeCollection> <urn:catissuesuite-data#SpecimenCollectionGroup_13_offset> .
<urn:catissuesuite-data#SpecimenCollectionGroup_13_offset> <http://www.w3.org/1999/02/22-rdf-syntax-ns#type> <http://www.cs.ucl.ac.uk/staff/a.gonzalezbeltran/owl/catissuecore1_2.owl#SpecimenCollectionGroup_offset> .
<urn:catissuesuite-data#SpecimenCollectionGroup_13_offset> <http://www.cs.ucl.ac.uk/staff/a.gonzalezbeltran/owl/domainmodel.owl#datatype> "0"^^<http://www.w3.org/2001/XMLSchema#string> .
<urn:catissuesuite-data#SpecimenCollectionGroup_13> <http://www.cs.ucl.ac.uk/staff/a.gonzalezbeltran/owl/domainmodel.owl#umlAttributeCollection> <urn:catissuesuite-data#SpecimenCollectionGroup_13_surgicalPathologyNumber> .
<urn:catissuesuite-data#SpecimenCollectionGroup_13_surgicalPathologyNumber> <http://www.w3.org/1999/02/22-rdf-syntax-ns#type> <http://www.cs.ucl.ac.uk/staff/a.gonzalezbeltran/owl/catissuecore1_2.owl#SpecimenCollectionGroup_surgicalPathologyNumber> .
<urn:catissuesuite-data#SpecimenCollectionGroup_13_surgicalPathologyNumber> <http://www.cs.ucl.ac.uk/staff/a.gonzalezbeltran/owl/domainmodel.owl#datatype> ""^^<http://www.w3.org/2001/XMLSchema#string> .
<urn:catissuesuite-data#CellSpecimen_13> <http://www.w3.org/1999/02/22-rdf-syntax-ns#type> <http://www.cs.ucl.ac.uk/staff/a.gonzalezbeltran/owl/catissuecore1_2.owl#CellSpecimen> .
<urn:catissuesuite-data#SpecimenCollectionGroup_13> <http://www.cs.ucl.ac.uk/staff/a.gonzalezbeltran/owl/catissuecore1_2.owl#SpecimenCollectionGroup_specimenCollection_CellSpecimen> <urn:catissuesuite-data#CellSpecimen_13> .
<urn:catissuesuite-data#CellSpecimen_13> <http://www.cs.ucl.ac.uk/staff/a.gonzalezbeltran/owl/domainmodel.owl#umlAttributeCollection> <urn:catissuesuite-data#CellSpecimen_13_activityStatus> .
<urn:catissuesuite-data#CellSpecimen_13_activityStatus> <http://www.w3.org/1999/02/22-rdf-syntax-ns#type> <http://www.cs.ucl.ac.uk/staff/a.gonzalezbeltran/owl/catissuecore1_2.owl#CellSpecimen_activityStatus> .
<urn:catissuesuite-data#CellSpecimen_13_activityStatus> <http://www.cs.ucl.ac.uk/staff/a.gonzalezbeltran/owl/domainmodel.owl#datatype> "Active"^^<http://www.w3.org/2001/XMLSchema#string> .
<urn:catissuesuite-data#CellSpecimen_13> <http://www.cs.ucl.ac.uk/staff/a.gonzalezbeltran/owl/domainmodel.owl#umlAttributeCollection> <urn:catissuesuite-data#CellSpecimen_13_availableQuantity> .
<urn:catissuesuite-data#CellSpecimen_13_availableQuantity> <http://www.w3.org/1999/02/22-rdf-syntax-ns#type> <http://www.cs.ucl.ac.uk/staff/a.gonzalezbeltran/owl/catissuecore1_2.owl#CellSpecimen_availableQuantity> .
<urn:catissuesuite-data#CellSpecimen_13_availableQuantity> <http://www.cs.ucl.ac.uk/staff/a.gonzalezbeltran/owl/domainmodel.owl#datatype> "0.0"^^<http://www.w3.org/2001/XMLSchema#string> .
<urn:catissuesuite-data#CellSpecimen_13> <http://www.cs.ucl.ac.uk/staff/a.gonzalezbeltran/owl/domainmodel.owl#umlAttributeCollection> <urn:catissuesuite-data#CellSpecimen_13_barcode> .
<urn:catissuesuite-data#CellSpecimen_13_barcode> <http://www.w3.org/1999/02/22-rdf-syntax-ns#type> <http://www.cs.ucl.ac.uk/staff/a.gonzalezbeltran/owl/catissuecore1_2.owl#CellSpecimen_barcode> .
<urn:catissuesuite-data#CellSpecimen_13_barcode> <http://www.cs.ucl.ac.uk/staff/a.gonzalezbeltran/owl/domainmodel.owl#datatype> "NCI-H23"^^<http://www.w3.org/2001/XMLSchema#string> .
<urn:catissuesuite-data#CellSpecimen_13> <http://www.cs.ucl.ac.uk/staff/a.gonzalezbeltran/owl/domainmodel.owl#umlAttributeCollection> <urn:catissuesuite-data#CellSpecimen_13_collectionStatus> .
<urn:catissuesuite-data#CellSpecimen_13_collectionStatus> <http://www.w3.org/1999/02/22-rdf-syntax-ns#type> <http://www.cs.ucl.ac.uk/staff/a.gonzalezbeltran/owl/catissuecore1_2.owl#CellSpecimen_collectionStatus> .
<urn:catissuesuite-data#CellSpecimen_13_collectionStatus> <http://www.cs.ucl.ac.uk/staff/a.gonzalezbeltran/owl/domainmodel.owl#datatype> "Collected"^^<http://www.w3.org/2001/XMLSchema#string> .
<urn:catissuesuite-data#CellSpecimen_13> <http://www.cs.ucl.ac.uk/staff/a.gonzalezbeltran/owl/domainmodel.owl#umlAttributeCollection> <urn:catissuesuite-data#CellSpecimen_13_comment> .
<urn:catissuesuite-data#CellSpecimen_13_comment> <http://www.w3.org/1999/02/22-rdf-syntax-ns#type> <http://www.cs.ucl.ac.uk/staff/a.gonzalezbeltran/owl/catissuecore1_2.owl#CellSpecimen_comment> .
<urn:catissuesuite-data#CellSpecimen_13_comment> <http://www.cs.ucl.ac.uk/staff/a.gonzalezbeltran/owl/domainmodel.owl#datatype> "Reference Authors  Roschke AV, Tonon G, Gehlhaus KS, McTyre N, Bussey KJ, Lababidi S, Scudiero DA, Weinstein JN, Kirsch IR. Title  Karyotypic complexity of the NCI-60 drug-screening panel. Journal  Cancer Res. 63 : 8634-8647, 2003"^^<http://www.w3.org/2001/XMLSchema#string> .
<urn:catissuesuite-data#CellSpecimen_13> <http://www.cs.ucl.ac.uk/staff/a.gonzalezbeltran/owl/domainmodel.owl#umlAttributeCollection> <urn:catissuesuite-data#CellSpecimen_13_id> .
<urn:catissuesuite-data#CellSpecimen_13_id> <http://www.w3.org/1999/02/22-rdf-syntax-ns#type> <http://www.cs.ucl.ac.uk/staff/a.gonzalezbeltran/owl/catissuecore1_2.owl#CellSpecimen_id> .
<urn:catissuesuite-data#CellSpecimen_13_id> <http://www.cs.ucl.ac.uk/staff/a.gonzalezbeltran/owl/domainmodel.owl#datatype> "13"^^<http://www.w3.org/2001/XMLSchema#string> .
<urn:catissuesuite-data#CellSpecimen_13> <http://www.cs.ucl.ac.uk/staff/a.gonzalezbeltran/owl/domainmodel.owl#umlAttributeCollection> <urn:catissuesuite-data#CellSpecimen_13_initialQuantity> .
<urn:catissuesuite-data#CellSpecimen_13_initialQuantity> <http://www.w3.org/1999/02/22-rdf-syntax-ns#type> <http://www.cs.ucl.ac.uk/staff/a.gonzalezbeltran/owl/catissuecore1_2.owl#CellSpecimen_initialQuantity> .
<urn:catissuesuite-data#CellSpecimen_13_initialQuantity> <http://www.cs.ucl.ac.uk/staff/a.gonzalezbeltran/owl/domainmodel.owl#datatype> "0.0"^^<http://www.w3.org/2001/XMLSchema#string> .
<urn:catissuesuite-data#CellSpecimen_13> <http://www.cs.ucl.ac.uk/staff/a.gonzalezbeltran/owl/domainmodel.owl#umlAttributeCollection> <urn:catissuesuite-data#CellSpecimen_13_isAvailable> .
<urn:catissuesuite-data#CellSpecimen_13_isAvailable> <http://www.w3.org/1999/02/22-rdf-syntax-ns#type> <http://www.cs.ucl.ac.uk/staff/a.gonzalezbeltran/owl/catissuecore1_2.owl#CellSpecimen_isAvailable> .
<urn:catissuesuite-data#CellSpecimen_13_isAvailable> <http://www.cs.ucl.ac.uk/staff/a.gonzalezbeltran/owl/domainmodel.owl#datatype> "false"^^<http://www.w3.org/2001/XMLSchema#string> .
<urn:catissuesuite-data#CellSpecimen_13> <http://www.cs.ucl.ac.uk/staff/a.gonzalezbeltran/owl/domainmodel.owl#umlAttributeCollection> <urn:catissuesuite-data#CellSpecimen_13_label> .
<urn:catissuesuite-data#CellSpecimen_13_label> <http://www.w3.org/1999/02/22-rdf-syntax-ns#type> <http://www.cs.ucl.ac.uk/staff/a.gonzalezbeltran/owl/catissuecore1_2.owl#CellSpecimen_label> .
<urn:catissuesuite-data#CellSpecimen_13_label> <http://www.cs.ucl.ac.uk/staff/a.gonzalezbeltran/owl/domainmodel.owl#datatype> "NCI-H23"^^<http://www.w3.org/2001/XMLSchema#string> .
<urn:catissuesuite-data#CellSpecimen_13> <http://www.cs.ucl.ac.uk/staff/a.gonzalezbeltran/owl/domainmodel.owl#umlAttributeCollection> <urn:catissuesuite-data#CellSpecimen_13_lineage> .
<urn:catissuesuite-data#CellSpecimen_13_lineage> <http://www.w3.org/1999/02/22-rdf-syntax-ns#type> <http://www.cs.ucl.ac.uk/staff/a.gonzalezbeltran/owl/catissuecore1_2.owl#CellSpecimen_lineage> .
<urn:catissuesuite-data#CellSpecimen_13_lineage> <http://www.cs.ucl.ac.uk/staff/a.gonzalezbeltran/owl/domainmodel.owl#datatype> "New"^^<http://www.w3.org/2001/XMLSchema#string> .
<urn:catissuesuite-data#CellSpecimen_13> <http://www.cs.ucl.ac.uk/staff/a.gonzalezbeltran/owl/domainmodel.owl#umlAttributeCollection> <urn:catissuesuite-data#CellSpecimen_13_pathologicalStatus> .
<urn:catissuesuite-data#CellSpecimen_13_pathologicalStatus> <http://www.w3.org/1999/02/22-rdf-syntax-ns#type> <http://www.cs.ucl.ac.uk/staff/a.gonzalezbeltran/owl/catissuecore1_2.owl#CellSpecimen_pathologicalStatus> .
<urn:catissuesuite-data#CellSpecimen_13_pathologicalStatus> <http://www.cs.ucl.ac.uk/staff/a.gonzalezbeltran/owl/domainmodel.owl#datatype> "Not Specified"^^<http://www.w3.org/2001/XMLSchema#string> .
<urn:catissuesuite-data#CellSpecimen_13> <http://www.cs.ucl.ac.uk/staff/a.gonzalezbeltran/owl/domainmodel.owl#umlAttributeCollection> <urn:catissuesuite-data#CellSpecimen_13_specimenClass> .
<urn:catissuesuite-data#CellSpecimen_13_specimenClass> <http://www.w3.org/1999/02/22-rdf-syntax-ns#type> <http://www.cs.ucl.ac.uk/staff/a.gonzalezbeltran/owl/catissuecore1_2.owl#CellSpecimen_specimenClass> .
<urn:catissuesuite-data#CellSpecimen_13_specimenClass> <http://www.cs.ucl.ac.uk/staff/a.gonzalezbeltran/owl/domainmodel.owl#datatype> "Cell"^^<http://www.w3.org/2001/XMLSchema#string> .
<urn:catissuesuite-data#CellSpecimen_13> <http://www.cs.ucl.ac.uk/staff/a.gonzalezbeltran/owl/domainmodel.owl#umlAttributeCollection> <urn:catissuesuite-data#CellSpecimen_13_specimenType> .
<urn:catissuesuite-data#CellSpecimen_13_specimenType> <http://www.w3.org/1999/02/22-rdf-syntax-ns#type> <http://www.cs.ucl.ac.uk/staff/a.gonzalezbeltran/owl/catissuecore1_2.owl#CellSpecimen_specimenType> .
<urn:catissuesuite-data#CellSpecimen_13_specimenType> <http://www.cs.ucl.ac.uk/staff/a.gonzalezbeltran/owl/domainmodel.owl#datatype> "Not Specified"^^<http://www.w3.org/2001/XMLSchema#string> .
<urn:catissuesuite-data#CollectionProtocolRegistration_13> <http://www.w3.org/1999/02/22-rdf-syntax-ns#type> <http://www.cs.ucl.ac.uk/staff/a.gonzalezbeltran/owl/catissuecore1_2.owl#CollectionProtocolRegistration> .
<urn:catissuesuite-data#CollectionProtocol_1> <http://www.cs.ucl.ac.uk/staff/a.gonzalezbeltran/owl/catissuecore1_2.owl#CollectionProtocol_collectionProtocolRegistrationCollection_CollectionProtocolRegistration> <urn:catissuesuite-data#CollectionProtocolRegistration_13> .
<urn:catissuesuite-data#CollectionProtocolRegistration_13> <http://www.cs.ucl.ac.uk/staff/a.gonzalezbeltran/owl/domainmodel.owl#umlAttributeCollection> <urn:catissuesuite-data#CollectionProtocolRegistration_13_activityStatus> .
<urn:catissuesuite-data#CollectionProtocolRegistration_13_activityStatus> <http://www.w3.org/1999/02/22-rdf-syntax-ns#type> <http://www.cs.ucl.ac.uk/staff/a.gonzalezbeltran/owl/catissuecore1_2.owl#CollectionProtocolRegistration_activityStatus> .
<urn:catissuesuite-data#CollectionProtocolRegistration_13_activityStatus> <http://www.cs.ucl.ac.uk/staff/a.gonzalezbeltran/owl/domainmodel.owl#datatype> "Active"^^<http://www.w3.org/2001/XMLSchema#string> .
<urn:catissuesuite-data#CollectionProtocolRegistration_13> <http://www.cs.ucl.ac.uk/staff/a.gonzalezbeltran/owl/domainmodel.owl#umlAttributeCollection> <urn:catissuesuite-data#CollectionProtocolRegistration_13_id> .
<urn:catissuesuite-data#CollectionProtocolRegistration_13_id> <http://www.w3.org/1999/02/22-rdf-syntax-ns#type> <http://www.cs.ucl.ac.uk/staff/a.gonzalezbeltran/owl/catissuecore1_2.owl#CollectionProtocolRegistration_id> .
<urn:catissuesuite-data#CollectionProtocolRegistration_13_id> <http://www.cs.ucl.ac.uk/staff/a.gonzalezbeltran/owl/domainmodel.owl#datatype> "13"^^<http://www.w3.org/2001/XMLSchema#string> .
<urn:catissuesuite-data#CollectionProtocolRegistration_13> <http://www.cs.ucl.ac.uk/staff/a.gonzalezbeltran/owl/domainmodel.owl#umlAttributeCollection> <urn:catissuesuite-data#CollectionProtocolRegistration_13_protocolParticipantIdentifier> .
<urn:catissuesuite-data#CollectionProtocolRegistration_13_protocolParticipantIdentifier> <http://www.w3.org/1999/02/22-rdf-syntax-ns#type> <http://www.cs.ucl.ac.uk/staff/a.gonzalezbeltran/owl/catissuecore1_2.owl#CollectionProtocolRegistration_protocolParticipantIdentifier> .
<urn:catissuesuite-data#CollectionProtocolRegistration_13_protocolParticipantIdentifier> <http://www.cs.ucl.ac.uk/staff/a.gonzalezbeltran/owl/domainmodel.owl#datatype> "NCI-H322M"^^<http://www.w3.org/2001/XMLSchema#string> .
<urn:catissuesuite-data#CollectionProtocolRegistration_13> <http://www.cs.ucl.ac.uk/staff/a.gonzalezbeltran/owl/domainmodel.owl#umlAttributeCollection> <urn:catissuesuite-data#CollectionProtocolRegistration_13_registrationDate> .
<urn:catissuesuite-data#CollectionProtocolRegistration_13_registrationDate> <http://www.w3.org/1999/02/22-rdf-syntax-ns#type> <http://www.cs.ucl.ac.uk/staff/a.gonzalezbeltran/owl/catissuecore1_2.owl#CollectionProtocolRegistration_registrationDate> .
<urn:catissuesuite-data#CollectionProtocolRegistration_13_registrationDate> <http://www.cs.ucl.ac.uk/staff/a.gonzalezbeltran/owl/domainmodel.owl#datatype> "2009-03-11T00:00:00.000-04:00"^^<http://www.w3.org/2001/XMLSchema#string> .
<urn:catissuesuite-data#SpecimenCollectionGroup_14> <http://www.w3.org/1999/02/22-rdf-syntax-ns#type> <http://www.cs.ucl.ac.uk/staff/a.gonzalezbeltran/owl/catissuecore1_2.owl#SpecimenCollectionGroup> .
<urn:catissuesuite-data#CollectionProtocolRegistration_13> <http://www.cs.ucl.ac.uk/staff/a.gonzalezbeltran/owl/catissuecore1_2.owl#CollectionProtocolRegistration_specimenCollectionGroupCollection_SpecimenCollectionGroup> <urn:catissuesuite-data#SpecimenCollectionGroup_14> .
<urn:catissuesuite-data#SpecimenCollectionGroup_14> <http://www.cs.ucl.ac.uk/staff/a.gonzalezbeltran/owl/domainmodel.owl#umlAttributeCollection> <urn:catissuesuite-data#SpecimenCollectionGroup_14_activityStatus> .
<urn:catissuesuite-data#SpecimenCollectionGroup_14_activityStatus> <http://www.w3.org/1999/02/22-rdf-syntax-ns#type> <http://www.cs.ucl.ac.uk/staff/a.gonzalezbeltran/owl/catissuecore1_2.owl#SpecimenCollectionGroup_activityStatus> .
<urn:catissuesuite-data#SpecimenCollectionGroup_14_activityStatus> <http://www.cs.ucl.ac.uk/staff/a.gonzalezbeltran/owl/domainmodel.owl#datatype> "Active"^^<http://www.w3.org/2001/XMLSchema#string> .
<urn:catissuesuite-data#SpecimenCollectionGroup_14> <http://www.cs.ucl.ac.uk/staff/a.gonzalezbeltran/owl/domainmodel.owl#umlAttributeCollection> <urn:catissuesuite-data#SpecimenCollectionGroup_14_barcode> .
<urn:catissuesuite-data#SpecimenCollectionGroup_14_barcode> <http://www.w3.org/1999/02/22-rdf-syntax-ns#type> <http://www.cs.ucl.ac.uk/staff/a.gonzalezbeltran/owl/catissuecore1_2.owl#SpecimenCollectionGroup_barcode> .
<urn:catissuesuite-data#SpecimenCollectionGroup_14_barcode> <http://www.cs.ucl.ac.uk/staff/a.gonzalezbeltran/owl/domainmodel.owl#datatype> "NCI-H322M"^^<http://www.w3.org/2001/XMLSchema#string> .
<urn:catissuesuite-data#SpecimenCollectionGroup_14> <http://www.cs.ucl.ac.uk/staff/a.gonzalezbeltran/owl/domainmodel.owl#umlAttributeCollection> <urn:catissuesuite-data#SpecimenCollectionGroup_14_clinicalDiagnosis> .
<urn:catissuesuite-data#SpecimenCollectionGroup_14_clinicalDiagnosis> <http://www.w3.org/1999/02/22-rdf-syntax-ns#type> <http://www.cs.ucl.ac.uk/staff/a.gonzalezbeltran/owl/catissuecore1_2.owl#SpecimenCollectionGroup_clinicalDiagnosis> .
<urn:catissuesuite-data#SpecimenCollectionGroup_14_clinicalDiagnosis> <http://www.cs.ucl.ac.uk/staff/a.gonzalezbeltran/owl/domainmodel.owl#datatype> "Adenocarcinoma of lung (disorder)"^^<http://www.w3.org/2001/XMLSchema#string> .
<urn:catissuesuite-data#SpecimenCollectionGroup_14> <http://www.cs.ucl.ac.uk/staff/a.gonzalezbeltran/owl/domainmodel.owl#umlAttributeCollection> <urn:catissuesuite-data#SpecimenCollectionGroup_14_clinicalStatus> .
<urn:catissuesuite-data#SpecimenCollectionGroup_14_clinicalStatus> <http://www.w3.org/1999/02/22-rdf-syntax-ns#type> <http://www.cs.ucl.ac.uk/staff/a.gonzalezbeltran/owl/catissuecore1_2.owl#SpecimenCollectionGroup_clinicalStatus> .
<urn:catissuesuite-data#SpecimenCollectionGroup_14_clinicalStatus> <http://www.cs.ucl.ac.uk/staff/a.gonzalezbeltran/owl/domainmodel.owl#datatype> "Not Specified"^^<http://www.w3.org/2001/XMLSchema#string> .
<urn:catissuesuite-data#SpecimenCollectionGroup_14> <http://www.cs.ucl.ac.uk/staff/a.gonzalezbeltran/owl/domainmodel.owl#umlAttributeCollection> <urn:catissuesuite-data#SpecimenCollectionGroup_14_collectionStatus> .
<urn:catissuesuite-data#SpecimenCollectionGroup_14_collectionStatus> <http://www.w3.org/1999/02/22-rdf-syntax-ns#type> <http://www.cs.ucl.ac.uk/staff/a.gonzalezbeltran/owl/catissuecore1_2.owl#SpecimenCollectionGroup_collectionStatus> .
<urn:catissuesuite-data#SpecimenCollectionGroup_14_collectionStatus> <http://www.cs.ucl.ac.uk/staff/a.gonzalezbeltran/owl/domainmodel.owl#datatype> "Complete"^^<http://www.w3.org/2001/XMLSchema#string> .
<urn:catissuesuite-data#SpecimenCollectionGroup_14> <http://www.cs.ucl.ac.uk/staff/a.gonzalezbeltran/owl/domainmodel.owl#umlAttributeCollection> <urn:catissuesuite-data#SpecimenCollectionGroup_14_comment> .
<urn:catissuesuite-data#SpecimenCollectionGroup_14_comment> <http://www.w3.org/1999/02/22-rdf-syntax-ns#type> <http://www.cs.ucl.ac.uk/staff/a.gonzalezbeltran/owl/catissuecore1_2.owl#SpecimenCollectionGroup_comment> .
<urn:catissuesuite-data#SpecimenCollectionGroup_14_comment> <http://www.cs.ucl.ac.uk/staff/a.gonzalezbeltran/owl/domainmodel.owl#datatype> ""^^<http://www.w3.org/2001/XMLSchema#string> .
<urn:catissuesuite-data#SpecimenCollectionGroup_14> <http://www.cs.ucl.ac.uk/staff/a.gonzalezbeltran/owl/domainmodel.owl#umlAttributeCollection> <urn:catissuesuite-data#SpecimenCollectionGroup_14_id> .
<urn:catissuesuite-data#SpecimenCollectionGroup_14_id> <http://www.w3.org/1999/02/22-rdf-syntax-ns#type> <http://www.cs.ucl.ac.uk/staff/a.gonzalezbeltran/owl/catissuecore1_2.owl#SpecimenCollectionGroup_id> .
<urn:catissuesuite-data#SpecimenCollectionGroup_14_id> <http://www.cs.ucl.ac.uk/staff/a.gonzalezbeltran/owl/domainmodel.owl#datatype> "14"^^<http://www.w3.org/2001/XMLSchema#string> .
<urn:catissuesuite-data#SpecimenCollectionGroup_14> <http://www.cs.ucl.ac.uk/staff/a.gonzalezbeltran/owl/domainmodel.owl#umlAttributeCollection> <urn:catissuesuite-data#SpecimenCollectionGroup_14_name> .
<urn:catissuesuite-data#SpecimenCollectionGroup_14_name> <http://www.w3.org/1999/02/22-rdf-syntax-ns#type> <http://www.cs.ucl.ac.uk/staff/a.gonzalezbeltran/owl/catissuecore1_2.owl#SpecimenCollectionGroup_name> .
<urn:catissuesuite-data#SpecimenCollectionGroup_14_name> <http://www.cs.ucl.ac.uk/staff/a.gonzalezbeltran/owl/domainmodel.owl#datatype> "NCI-H322M"^^<http://www.w3.org/2001/XMLSchema#string> .
<urn:catissuesuite-data#SpecimenCollectionGroup_14> <http://www.cs.ucl.ac.uk/staff/a.gonzalezbeltran/owl/domainmodel.owl#umlAttributeCollection> <urn:catissuesuite-data#SpecimenCollectionGroup_14_offset> .
<urn:catissuesuite-data#SpecimenCollectionGroup_14_offset> <http://www.w3.org/1999/02/22-rdf-syntax-ns#type> <http://www.cs.ucl.ac.uk/staff/a.gonzalezbeltran/owl/catissuecore1_2.owl#SpecimenCollectionGroup_offset> .
<urn:catissuesuite-data#SpecimenCollectionGroup_14_offset> <http://www.cs.ucl.ac.uk/staff/a.gonzalezbeltran/owl/domainmodel.owl#datatype> "0"^^<http://www.w3.org/2001/XMLSchema#string> .
<urn:catissuesuite-data#SpecimenCollectionGroup_14> <http://www.cs.ucl.ac.uk/staff/a.gonzalezbeltran/owl/domainmodel.owl#umlAttributeCollection> <urn:catissuesuite-data#SpecimenCollectionGroup_14_surgicalPathologyNumber> .
<urn:catissuesuite-data#SpecimenCollectionGroup_14_surgicalPathologyNumber> <http://www.w3.org/1999/02/22-rdf-syntax-ns#type> <http://www.cs.ucl.ac.uk/staff/a.gonzalezbeltran/owl/catissuecore1_2.owl#SpecimenCollectionGroup_surgicalPathologyNumber> .
<urn:catissuesuite-data#SpecimenCollectionGroup_14_surgicalPathologyNumber> <http://www.cs.ucl.ac.uk/staff/a.gonzalezbeltran/owl/domainmodel.owl#datatype> ""^^<http://www.w3.org/2001/XMLSchema#string> .
<urn:catissuesuite-data#CellSpecimen_14> <http://www.w3.org/1999/02/22-rdf-syntax-ns#type> <http://www.cs.ucl.ac.uk/staff/a.gonzalezbeltran/owl/catissuecore1_2.owl#CellSpecimen> .
<urn:catissuesuite-data#SpecimenCollectionGroup_14> <http://www.cs.ucl.ac.uk/staff/a.gonzalezbeltran/owl/catissuecore1_2.owl#SpecimenCollectionGroup_specimenCollection_CellSpecimen> <urn:catissuesuite-data#CellSpecimen_14> .
<urn:catissuesuite-data#CellSpecimen_14> <http://www.cs.ucl.ac.uk/staff/a.gonzalezbeltran/owl/domainmodel.owl#umlAttributeCollection> <urn:catissuesuite-data#CellSpecimen_14_activityStatus> .
<urn:catissuesuite-data#CellSpecimen_14_activityStatus> <http://www.w3.org/1999/02/22-rdf-syntax-ns#type> <http://www.cs.ucl.ac.uk/staff/a.gonzalezbeltran/owl/catissuecore1_2.owl#CellSpecimen_activityStatus> .
<urn:catissuesuite-data#CellSpecimen_14_activityStatus> <http://www.cs.ucl.ac.uk/staff/a.gonzalezbeltran/owl/domainmodel.owl#datatype> "Active"^^<http://www.w3.org/2001/XMLSchema#string> .
<urn:catissuesuite-data#CellSpecimen_14> <http://www.cs.ucl.ac.uk/staff/a.gonzalezbeltran/owl/domainmodel.owl#umlAttributeCollection> <urn:catissuesuite-data#CellSpecimen_14_availableQuantity> .
<urn:catissuesuite-data#CellSpecimen_14_availableQuantity> <http://www.w3.org/1999/02/22-rdf-syntax-ns#type> <http://www.cs.ucl.ac.uk/staff/a.gonzalezbeltran/owl/catissuecore1_2.owl#CellSpecimen_availableQuantity> .
<urn:catissuesuite-data#CellSpecimen_14_availableQuantity> <http://www.cs.ucl.ac.uk/staff/a.gonzalezbeltran/owl/domainmodel.owl#datatype> "0.0"^^<http://www.w3.org/2001/XMLSchema#string> .
<urn:catissuesuite-data#CellSpecimen_14> <http://www.cs.ucl.ac.uk/staff/a.gonzalezbeltran/owl/domainmodel.owl#umlAttributeCollection> <urn:catissuesuite-data#CellSpecimen_14_barcode> .
<urn:catissuesuite-data#CellSpecimen_14_barcode> <http://www.w3.org/1999/02/22-rdf-syntax-ns#type> <http://www.cs.ucl.ac.uk/staff/a.gonzalezbeltran/owl/catissuecore1_2.owl#CellSpecimen_barcode> .
<urn:catissuesuite-data#CellSpecimen_14_barcode> <http://www.cs.ucl.ac.uk/staff/a.gonzalezbeltran/owl/domainmodel.owl#datatype> "NCI-H322M"^^<http://www.w3.org/2001/XMLSchema#string> .
<urn:catissuesuite-data#CellSpecimen_14> <http://www.cs.ucl.ac.uk/staff/a.gonzalezbeltran/owl/domainmodel.owl#umlAttributeCollection> <urn:catissuesuite-data#CellSpecimen_14_collectionStatus> .
<urn:catissuesuite-data#CellSpecimen_14_collectionStatus> <http://www.w3.org/1999/02/22-rdf-syntax-ns#type> <http://www.cs.ucl.ac.uk/staff/a.gonzalezbeltran/owl/catissuecore1_2.owl#CellSpecimen_collectionStatus> .
<urn:catissuesuite-data#CellSpecimen_14_collectionStatus> <http://www.cs.ucl.ac.uk/staff/a.gonzalezbeltran/owl/domainmodel.owl#datatype> "Collected"^^<http://www.w3.org/2001/XMLSchema#string> .
<urn:catissuesuite-data#CellSpecimen_14> <http://www.cs.ucl.ac.uk/staff/a.gonzalezbeltran/owl/domainmodel.owl#umlAttributeCollection> <urn:catissuesuite-data#CellSpecimen_14_comment> .
<urn:catissuesuite-data#CellSpecimen_14_comment> <http://www.w3.org/1999/02/22-rdf-syntax-ns#type> <http://www.cs.ucl.ac.uk/staff/a.gonzalezbeltran/owl/catissuecore1_2.owl#CellSpecimen_comment> .
<urn:catissuesuite-data#CellSpecimen_14_comment> <http://www.cs.ucl.ac.uk/staff/a.gonzalezbeltran/owl/domainmodel.owl#datatype> "Reference Authors  Roschke AV, Tonon G, Gehlhaus KS, McTyre N, Bussey KJ, Lababidi S, Scudiero DA, Weinstein JN, Kirsch IR. Title  Karyotypic complexity of the NCI-60 drug-screening panel. Journal  Cancer Res. 63 : 8634-8647, 2003"^^<http://www.w3.org/2001/XMLSchema#string> .
<urn:catissuesuite-data#CellSpecimen_14> <http://www.cs.ucl.ac.uk/staff/a.gonzalezbeltran/owl/domainmodel.owl#umlAttributeCollection> <urn:catissuesuite-data#CellSpecimen_14_id> .
<urn:catissuesuite-data#CellSpecimen_14_id> <http://www.w3.org/1999/02/22-rdf-syntax-ns#type> <http://www.cs.ucl.ac.uk/staff/a.gonzalezbeltran/owl/catissuecore1_2.owl#CellSpecimen_id> .
<urn:catissuesuite-data#CellSpecimen_14_id> <http://www.cs.ucl.ac.uk/staff/a.gonzalezbeltran/owl/domainmodel.owl#datatype> "14"^^<http://www.w3.org/2001/XMLSchema#string> .
<urn:catissuesuite-data#CellSpecimen_14> <http://www.cs.ucl.ac.uk/staff/a.gonzalezbeltran/owl/domainmodel.owl#umlAttributeCollection> <urn:catissuesuite-data#CellSpecimen_14_initialQuantity> .
<urn:catissuesuite-data#CellSpecimen_14_initialQuantity> <http://www.w3.org/1999/02/22-rdf-syntax-ns#type> <http://www.cs.ucl.ac.uk/staff/a.gonzalezbeltran/owl/catissuecore1_2.owl#CellSpecimen_initialQuantity> .
<urn:catissuesuite-data#CellSpecimen_14_initialQuantity> <http://www.cs.ucl.ac.uk/staff/a.gonzalezbeltran/owl/domainmodel.owl#datatype> "0.0"^^<http://www.w3.org/2001/XMLSchema#string> .
<urn:catissuesuite-data#CellSpecimen_14> <http://www.cs.ucl.ac.uk/staff/a.gonzalezbeltran/owl/domainmodel.owl#umlAttributeCollection> <urn:catissuesuite-data#CellSpecimen_14_isAvailable> .
<urn:catissuesuite-data#CellSpecimen_14_isAvailable> <http://www.w3.org/1999/02/22-rdf-syntax-ns#type> <http://www.cs.ucl.ac.uk/staff/a.gonzalezbeltran/owl/catissuecore1_2.owl#CellSpecimen_isAvailable> .
<urn:catissuesuite-data#CellSpecimen_14_isAvailable> <http://www.cs.ucl.ac.uk/staff/a.gonzalezbeltran/owl/domainmodel.owl#datatype> "false"^^<http://www.w3.org/2001/XMLSchema#string> .
<urn:catissuesuite-data#CellSpecimen_14> <http://www.cs.ucl.ac.uk/staff/a.gonzalezbeltran/owl/domainmodel.owl#umlAttributeCollection> <urn:catissuesuite-data#CellSpecimen_14_label> .
<urn:catissuesuite-data#CellSpecimen_14_label> <http://www.w3.org/1999/02/22-rdf-syntax-ns#type> <http://www.cs.ucl.ac.uk/staff/a.gonzalezbeltran/owl/catissuecore1_2.owl#CellSpecimen_label> .
<urn:catissuesuite-data#CellSpecimen_14_label> <http://www.cs.ucl.ac.uk/staff/a.gonzalezbeltran/owl/domainmodel.owl#datatype> "NCI-H322M"^^<http://www.w3.org/2001/XMLSchema#string> .
<urn:catissuesuite-data#CellSpecimen_14> <http://www.cs.ucl.ac.uk/staff/a.gonzalezbeltran/owl/domainmodel.owl#umlAttributeCollection> <urn:catissuesuite-data#CellSpecimen_14_lineage> .
<urn:catissuesuite-data#CellSpecimen_14_lineage> <http://www.w3.org/1999/02/22-rdf-syntax-ns#type> <http://www.cs.ucl.ac.uk/staff/a.gonzalezbeltran/owl/catissuecore1_2.owl#CellSpecimen_lineage> .
<urn:catissuesuite-data#CellSpecimen_14_lineage> <http://www.cs.ucl.ac.uk/staff/a.gonzalezbeltran/owl/domainmodel.owl#datatype> "New"^^<http://www.w3.org/2001/XMLSchema#string> .
<urn:catissuesuite-data#CellSpecimen_14> <http://www.cs.ucl.ac.uk/staff/a.gonzalezbeltran/owl/domainmodel.owl#umlAttributeCollection> <urn:catissuesuite-data#CellSpecimen_14_pathologicalStatus> .
<urn:catissuesuite-data#CellSpecimen_14_pathologicalStatus> <http://www.w3.org/1999/02/22-rdf-syntax-ns#type> <http://www.cs.ucl.ac.uk/staff/a.gonzalezbeltran/owl/catissuecore1_2.owl#CellSpecimen_pathologicalStatus> .
<urn:catissuesuite-data#CellSpecimen_14_pathologicalStatus> <http://www.cs.ucl.ac.uk/staff/a.gonzalezbeltran/owl/domainmodel.owl#datatype> "Not Specified"^^<http://www.w3.org/2001/XMLSchema#string> .
<urn:catissuesuite-data#CellSpecimen_14> <http://www.cs.ucl.ac.uk/staff/a.gonzalezbeltran/owl/domainmodel.owl#umlAttributeCollection> <urn:catissuesuite-data#CellSpecimen_14_specimenClass> .
<urn:catissuesuite-data#CellSpecimen_14_specimenClass> <http://www.w3.org/1999/02/22-rdf-syntax-ns#type> <http://www.cs.ucl.ac.uk/staff/a.gonzalezbeltran/owl/catissuecore1_2.owl#CellSpecimen_specimenClass> .
<urn:catissuesuite-data#CellSpecimen_14_specimenClass> <http://www.cs.ucl.ac.uk/staff/a.gonzalezbeltran/owl/domainmodel.owl#datatype> "Cell"^^<http://www.w3.org/2001/XMLSchema#string> .
<urn:catissuesuite-data#CellSpecimen_14> <http://www.cs.ucl.ac.uk/staff/a.gonzalezbeltran/owl/domainmodel.owl#umlAttributeCollection> <urn:catissuesuite-data#CellSpecimen_14_specimenType> .
<urn:catissuesuite-data#CellSpecimen_14_specimenType> <http://www.w3.org/1999/02/22-rdf-syntax-ns#type> <http://www.cs.ucl.ac.uk/staff/a.gonzalezbeltran/owl/catissuecore1_2.owl#CellSpecimen_specimenType> .
<urn:catissuesuite-data#CellSpecimen_14_specimenType> <http://www.cs.ucl.ac.uk/staff/a.gonzalezbeltran/owl/domainmodel.owl#datatype> "Not Specified"^^<http://www.w3.org/2001/XMLSchema#string> .
<urn:catissuesuite-data#CollectionProtocolRegistration_14> <http://www.w3.org/1999/02/22-rdf-syntax-ns#type> <http://www.cs.ucl.ac.uk/staff/a.gonzalezbeltran/owl/catissuecore1_2.owl#CollectionProtocolRegistration> .
<urn:catissuesuite-data#CollectionProtocol_1> <http://www.cs.ucl.ac.uk/staff/a.gonzalezbeltran/owl/catissuecore1_2.owl#CollectionProtocol_collectionProtocolRegistrationCollection_CollectionProtocolRegistration> <urn:catissuesuite-data#CollectionProtocolRegistration_14> .
<urn:catissuesuite-data#CollectionProtocolRegistration_14> <http://www.cs.ucl.ac.uk/staff/a.gonzalezbeltran/owl/domainmodel.owl#umlAttributeCollection> <urn:catissuesuite-data#CollectionProtocolRegistration_14_activityStatus> .
<urn:catissuesuite-data#CollectionProtocolRegistration_14_activityStatus> <http://www.w3.org/1999/02/22-rdf-syntax-ns#type> <http://www.cs.ucl.ac.uk/staff/a.gonzalezbeltran/owl/catissuecore1_2.owl#CollectionProtocolRegistration_activityStatus> .
<urn:catissuesuite-data#CollectionProtocolRegistration_14_activityStatus> <http://www.cs.ucl.ac.uk/staff/a.gonzalezbeltran/owl/domainmodel.owl#datatype> "Active"^^<http://www.w3.org/2001/XMLSchema#string> .
<urn:catissuesuite-data#CollectionProtocolRegistration_14> <http://www.cs.ucl.ac.uk/staff/a.gonzalezbeltran/owl/domainmodel.owl#umlAttributeCollection> <urn:catissuesuite-data#CollectionProtocolRegistration_14_id> .
<urn:catissuesuite-data#CollectionProtocolRegistration_14_id> <http://www.w3.org/1999/02/22-rdf-syntax-ns#type> <http://www.cs.ucl.ac.uk/staff/a.gonzalezbeltran/owl/catissuecore1_2.owl#CollectionProtocolRegistration_id> .
<urn:catissuesuite-data#CollectionProtocolRegistration_14_id> <http://www.cs.ucl.ac.uk/staff/a.gonzalezbeltran/owl/domainmodel.owl#datatype> "14"^^<http://www.w3.org/2001/XMLSchema#string> .
<urn:catissuesuite-data#CollectionProtocolRegistration_14> <http://www.cs.ucl.ac.uk/staff/a.gonzalezbeltran/owl/domainmodel.owl#umlAttributeCollection> <urn:catissuesuite-data#CollectionProtocolRegistration_14_protocolParticipantIdentifier> .
<urn:catissuesuite-data#CollectionProtocolRegistration_14_protocolParticipantIdentifier> <http://www.w3.org/1999/02/22-rdf-syntax-ns#type> <http://www.cs.ucl.ac.uk/staff/a.gonzalezbeltran/owl/catissuecore1_2.owl#CollectionProtocolRegistration_protocolParticipantIdentifier> .
<urn:catissuesuite-data#CollectionProtocolRegistration_14_protocolParticipantIdentifier> <http://www.cs.ucl.ac.uk/staff/a.gonzalezbeltran/owl/domainmodel.owl#datatype> "NCI-H460"^^<http://www.w3.org/2001/XMLSchema#string> .
<urn:catissuesuite-data#CollectionProtocolRegistration_14> <http://www.cs.ucl.ac.uk/staff/a.gonzalezbeltran/owl/domainmodel.owl#umlAttributeCollection> <urn:catissuesuite-data#CollectionProtocolRegistration_14_registrationDate> .
<urn:catissuesuite-data#CollectionProtocolRegistration_14_registrationDate> <http://www.w3.org/1999/02/22-rdf-syntax-ns#type> <http://www.cs.ucl.ac.uk/staff/a.gonzalezbeltran/owl/catissuecore1_2.owl#CollectionProtocolRegistration_registrationDate> .
<urn:catissuesuite-data#CollectionProtocolRegistration_14_registrationDate> <http://www.cs.ucl.ac.uk/staff/a.gonzalezbeltran/owl/domainmodel.owl#datatype> "2009-03-11T00:00:00.000-04:00"^^<http://www.w3.org/2001/XMLSchema#string> .
<urn:catissuesuite-data#SpecimenCollectionGroup_15> <http://www.w3.org/1999/02/22-rdf-syntax-ns#type> <http://www.cs.ucl.ac.uk/staff/a.gonzalezbeltran/owl/catissuecore1_2.owl#SpecimenCollectionGroup> .
<urn:catissuesuite-data#CollectionProtocolRegistration_14> <http://www.cs.ucl.ac.uk/staff/a.gonzalezbeltran/owl/catissuecore1_2.owl#CollectionProtocolRegistration_specimenCollectionGroupCollection_SpecimenCollectionGroup> <urn:catissuesuite-data#SpecimenCollectionGroup_15> .
<urn:catissuesuite-data#SpecimenCollectionGroup_15> <http://www.cs.ucl.ac.uk/staff/a.gonzalezbeltran/owl/domainmodel.owl#umlAttributeCollection> <urn:catissuesuite-data#SpecimenCollectionGroup_15_activityStatus> .
<urn:catissuesuite-data#SpecimenCollectionGroup_15_activityStatus> <http://www.w3.org/1999/02/22-rdf-syntax-ns#type> <http://www.cs.ucl.ac.uk/staff/a.gonzalezbeltran/owl/catissuecore1_2.owl#SpecimenCollectionGroup_activityStatus> .
<urn:catissuesuite-data#SpecimenCollectionGroup_15_activityStatus> <http://www.cs.ucl.ac.uk/staff/a.gonzalezbeltran/owl/domainmodel.owl#datatype> "Active"^^<http://www.w3.org/2001/XMLSchema#string> .
<urn:catissuesuite-data#SpecimenCollectionGroup_15> <http://www.cs.ucl.ac.uk/staff/a.gonzalezbeltran/owl/domainmodel.owl#umlAttributeCollection> <urn:catissuesuite-data#SpecimenCollectionGroup_15_barcode> .
<urn:catissuesuite-data#SpecimenCollectionGroup_15_barcode> <http://www.w3.org/1999/02/22-rdf-syntax-ns#type> <http://www.cs.ucl.ac.uk/staff/a.gonzalezbeltran/owl/catissuecore1_2.owl#SpecimenCollectionGroup_barcode> .
<urn:catissuesuite-data#SpecimenCollectionGroup_15_barcode> <http://www.cs.ucl.ac.uk/staff/a.gonzalezbeltran/owl/domainmodel.owl#datatype> "NCI-H460"^^<http://www.w3.org/2001/XMLSchema#string> .
<urn:catissuesuite-data#SpecimenCollectionGroup_15> <http://www.cs.ucl.ac.uk/staff/a.gonzalezbeltran/owl/domainmodel.owl#umlAttributeCollection> <urn:catissuesuite-data#SpecimenCollectionGroup_15_clinicalDiagnosis> .
<urn:catissuesuite-data#SpecimenCollectionGroup_15_clinicalDiagnosis> <http://www.w3.org/1999/02/22-rdf-syntax-ns#type> <http://www.cs.ucl.ac.uk/staff/a.gonzalezbeltran/owl/catissuecore1_2.owl#SpecimenCollectionGroup_clinicalDiagnosis> .
<urn:catissuesuite-data#SpecimenCollectionGroup_15_clinicalDiagnosis> <http://www.cs.ucl.ac.uk/staff/a.gonzalezbeltran/owl/domainmodel.owl#datatype> "Large cell carcinoma of lung (disorder)"^^<http://www.w3.org/2001/XMLSchema#string> .
<urn:catissuesuite-data#SpecimenCollectionGroup_15> <http://www.cs.ucl.ac.uk/staff/a.gonzalezbeltran/owl/domainmodel.owl#umlAttributeCollection> <urn:catissuesuite-data#SpecimenCollectionGroup_15_clinicalStatus> .
<urn:catissuesuite-data#SpecimenCollectionGroup_15_clinicalStatus> <http://www.w3.org/1999/02/22-rdf-syntax-ns#type> <http://www.cs.ucl.ac.uk/staff/a.gonzalezbeltran/owl/catissuecore1_2.owl#SpecimenCollectionGroup_clinicalStatus> .
<urn:catissuesuite-data#SpecimenCollectionGroup_15_clinicalStatus> <http://www.cs.ucl.ac.uk/staff/a.gonzalezbeltran/owl/domainmodel.owl#datatype> "Not Specified"^^<http://www.w3.org/2001/XMLSchema#string> .
<urn:catissuesuite-data#SpecimenCollectionGroup_15> <http://www.cs.ucl.ac.uk/staff/a.gonzalezbeltran/owl/domainmodel.owl#umlAttributeCollection> <urn:catissuesuite-data#SpecimenCollectionGroup_15_collectionStatus> .
<urn:catissuesuite-data#SpecimenCollectionGroup_15_collectionStatus> <http://www.w3.org/1999/02/22-rdf-syntax-ns#type> <http://www.cs.ucl.ac.uk/staff/a.gonzalezbeltran/owl/catissuecore1_2.owl#SpecimenCollectionGroup_collectionStatus> .
<urn:catissuesuite-data#SpecimenCollectionGroup_15_collectionStatus> <http://www.cs.ucl.ac.uk/staff/a.gonzalezbeltran/owl/domainmodel.owl#datatype> "Complete"^^<http://www.w3.org/2001/XMLSchema#string> .
<urn:catissuesuite-data#SpecimenCollectionGroup_15> <http://www.cs.ucl.ac.uk/staff/a.gonzalezbeltran/owl/domainmodel.owl#umlAttributeCollection> <urn:catissuesuite-data#SpecimenCollectionGroup_15_comment> .
<urn:catissuesuite-data#SpecimenCollectionGroup_15_comment> <http://www.w3.org/1999/02/22-rdf-syntax-ns#type> <http://www.cs.ucl.ac.uk/staff/a.gonzalezbeltran/owl/catissuecore1_2.owl#SpecimenCollectionGroup_comment> .
<urn:catissuesuite-data#SpecimenCollectionGroup_15_comment> <http://www.cs.ucl.ac.uk/staff/a.gonzalezbeltran/owl/domainmodel.owl#datatype> ""^^<http://www.w3.org/2001/XMLSchema#string> .
<urn:catissuesuite-data#SpecimenCollectionGroup_15> <http://www.cs.ucl.ac.uk/staff/a.gonzalezbeltran/owl/domainmodel.owl#umlAttributeCollection> <urn:catissuesuite-data#SpecimenCollectionGroup_15_id> .
<urn:catissuesuite-data#SpecimenCollectionGroup_15_id> <http://www.w3.org/1999/02/22-rdf-syntax-ns#type> <http://www.cs.ucl.ac.uk/staff/a.gonzalezbeltran/owl/catissuecore1_2.owl#SpecimenCollectionGroup_id> .
<urn:catissuesuite-data#SpecimenCollectionGroup_15_id> <http://www.cs.ucl.ac.uk/staff/a.gonzalezbeltran/owl/domainmodel.owl#datatype> "15"^^<http://www.w3.org/2001/XMLSchema#string> .
<urn:catissuesuite-data#SpecimenCollectionGroup_15> <http://www.cs.ucl.ac.uk/staff/a.gonzalezbeltran/owl/domainmodel.owl#umlAttributeCollection> <urn:catissuesuite-data#SpecimenCollectionGroup_15_name> .
<urn:catissuesuite-data#SpecimenCollectionGroup_15_name> <http://www.w3.org/1999/02/22-rdf-syntax-ns#type> <http://www.cs.ucl.ac.uk/staff/a.gonzalezbeltran/owl/catissuecore1_2.owl#SpecimenCollectionGroup_name> .
<urn:catissuesuite-data#SpecimenCollectionGroup_15_name> <http://www.cs.ucl.ac.uk/staff/a.gonzalezbeltran/owl/domainmodel.owl#datatype> "NCI-H460"^^<http://www.w3.org/2001/XMLSchema#string> .
<urn:catissuesuite-data#SpecimenCollectionGroup_15> <http://www.cs.ucl.ac.uk/staff/a.gonzalezbeltran/owl/domainmodel.owl#umlAttributeCollection> <urn:catissuesuite-data#SpecimenCollectionGroup_15_offset> .
<urn:catissuesuite-data#SpecimenCollectionGroup_15_offset> <http://www.w3.org/1999/02/22-rdf-syntax-ns#type> <http://www.cs.ucl.ac.uk/staff/a.gonzalezbeltran/owl/catissuecore1_2.owl#SpecimenCollectionGroup_offset> .
<urn:catissuesuite-data#SpecimenCollectionGroup_15_offset> <http://www.cs.ucl.ac.uk/staff/a.gonzalezbeltran/owl/domainmodel.owl#datatype> "0"^^<http://www.w3.org/2001/XMLSchema#string> .
<urn:catissuesuite-data#SpecimenCollectionGroup_15> <http://www.cs.ucl.ac.uk/staff/a.gonzalezbeltran/owl/domainmodel.owl#umlAttributeCollection> <urn:catissuesuite-data#SpecimenCollectionGroup_15_surgicalPathologyNumber> .
<urn:catissuesuite-data#SpecimenCollectionGroup_15_surgicalPathologyNumber> <http://www.w3.org/1999/02/22-rdf-syntax-ns#type> <http://www.cs.ucl.ac.uk/staff/a.gonzalezbeltran/owl/catissuecore1_2.owl#SpecimenCollectionGroup_surgicalPathologyNumber> .
<urn:catissuesuite-data#SpecimenCollectionGroup_15_surgicalPathologyNumber> <http://www.cs.ucl.ac.uk/staff/a.gonzalezbeltran/owl/domainmodel.owl#datatype> ""^^<http://www.w3.org/2001/XMLSchema#string> .
<urn:catissuesuite-data#CellSpecimen_15> <http://www.w3.org/1999/02/22-rdf-syntax-ns#type> <http://www.cs.ucl.ac.uk/staff/a.gonzalezbeltran/owl/catissuecore1_2.owl#CellSpecimen> .
<urn:catissuesuite-data#SpecimenCollectionGroup_15> <http://www.cs.ucl.ac.uk/staff/a.gonzalezbeltran/owl/catissuecore1_2.owl#SpecimenCollectionGroup_specimenCollection_CellSpecimen> <urn:catissuesuite-data#CellSpecimen_15> .
<urn:catissuesuite-data#CellSpecimen_15> <http://www.cs.ucl.ac.uk/staff/a.gonzalezbeltran/owl/domainmodel.owl#umlAttributeCollection> <urn:catissuesuite-data#CellSpecimen_15_activityStatus> .
<urn:catissuesuite-data#CellSpecimen_15_activityStatus> <http://www.w3.org/1999/02/22-rdf-syntax-ns#type> <http://www.cs.ucl.ac.uk/staff/a.gonzalezbeltran/owl/catissuecore1_2.owl#CellSpecimen_activityStatus> .
<urn:catissuesuite-data#CellSpecimen_15_activityStatus> <http://www.cs.ucl.ac.uk/staff/a.gonzalezbeltran/owl/domainmodel.owl#datatype> "Active"^^<http://www.w3.org/2001/XMLSchema#string> .
<urn:catissuesuite-data#CellSpecimen_15> <http://www.cs.ucl.ac.uk/staff/a.gonzalezbeltran/owl/domainmodel.owl#umlAttributeCollection> <urn:catissuesuite-data#CellSpecimen_15_availableQuantity> .
<urn:catissuesuite-data#CellSpecimen_15_availableQuantity> <http://www.w3.org/1999/02/22-rdf-syntax-ns#type> <http://www.cs.ucl.ac.uk/staff/a.gonzalezbeltran/owl/catissuecore1_2.owl#CellSpecimen_availableQuantity> .
<urn:catissuesuite-data#CellSpecimen_15_availableQuantity> <http://www.cs.ucl.ac.uk/staff/a.gonzalezbeltran/owl/domainmodel.owl#datatype> "0.0"^^<http://www.w3.org/2001/XMLSchema#string> .
<urn:catissuesuite-data#CellSpecimen_15> <http://www.cs.ucl.ac.uk/staff/a.gonzalezbeltran/owl/domainmodel.owl#umlAttributeCollection> <urn:catissuesuite-data#CellSpecimen_15_barcode> .
<urn:catissuesuite-data#CellSpecimen_15_barcode> <http://www.w3.org/1999/02/22-rdf-syntax-ns#type> <http://www.cs.ucl.ac.uk/staff/a.gonzalezbeltran/owl/catissuecore1_2.owl#CellSpecimen_barcode> .
<urn:catissuesuite-data#CellSpecimen_15_barcode> <http://www.cs.ucl.ac.uk/staff/a.gonzalezbeltran/owl/domainmodel.owl#datatype> "NCI-H460"^^<http://www.w3.org/2001/XMLSchema#string> .
<urn:catissuesuite-data#CellSpecimen_15> <http://www.cs.ucl.ac.uk/staff/a.gonzalezbeltran/owl/domainmodel.owl#umlAttributeCollection> <urn:catissuesuite-data#CellSpecimen_15_collectionStatus> .
<urn:catissuesuite-data#CellSpecimen_15_collectionStatus> <http://www.w3.org/1999/02/22-rdf-syntax-ns#type> <http://www.cs.ucl.ac.uk/staff/a.gonzalezbeltran/owl/catissuecore1_2.owl#CellSpecimen_collectionStatus> .
<urn:catissuesuite-data#CellSpecimen_15_collectionStatus> <http://www.cs.ucl.ac.uk/staff/a.gonzalezbeltran/owl/domainmodel.owl#datatype> "Collected"^^<http://www.w3.org/2001/XMLSchema#string> .
<urn:catissuesuite-data#CellSpecimen_15> <http://www.cs.ucl.ac.uk/staff/a.gonzalezbeltran/owl/domainmodel.owl#umlAttributeCollection> <urn:catissuesuite-data#CellSpecimen_15_comment> .
<urn:catissuesuite-data#CellSpecimen_15_comment> <http://www.w3.org/1999/02/22-rdf-syntax-ns#type> <http://www.cs.ucl.ac.uk/staff/a.gonzalezbeltran/owl/catissuecore1_2.owl#CellSpecimen_comment> .
<urn:catissuesuite-data#CellSpecimen_15_comment> <http://www.cs.ucl.ac.uk/staff/a.gonzalezbeltran/owl/domainmodel.owl#datatype> "Reference Authors  Roschke AV, Tonon G, Gehlhaus KS, McTyre N, Bussey KJ, Lababidi S, Scudiero DA, Weinstein JN, Kirsch IR. Title  Karyotypic complexity of the NCI-60 drug-screening panel. Journal  Cancer Res. 63 : 8634-8647, 2003"^^<http://www.w3.org/2001/XMLSchema#string> .
<urn:catissuesuite-data#CellSpecimen_15> <http://www.cs.ucl.ac.uk/staff/a.gonzalezbeltran/owl/domainmodel.owl#umlAttributeCollection> <urn:catissuesuite-data#CellSpecimen_15_id> .
<urn:catissuesuite-data#CellSpecimen_15_id> <http://www.w3.org/1999/02/22-rdf-syntax-ns#type> <http://www.cs.ucl.ac.uk/staff/a.gonzalezbeltran/owl/catissuecore1_2.owl#CellSpecimen_id> .
<urn:catissuesuite-data#CellSpecimen_15_id> <http://www.cs.ucl.ac.uk/staff/a.gonzalezbeltran/owl/domainmodel.owl#datatype> "15"^^<http://www.w3.org/2001/XMLSchema#string> .
<urn:catissuesuite-data#CellSpecimen_15> <http://www.cs.ucl.ac.uk/staff/a.gonzalezbeltran/owl/domainmodel.owl#umlAttributeCollection> <urn:catissuesuite-data#CellSpecimen_15_initialQuantity> .
<urn:catissuesuite-data#CellSpecimen_15_initialQuantity> <http://www.w3.org/1999/02/22-rdf-syntax-ns#type> <http://www.cs.ucl.ac.uk/staff/a.gonzalezbeltran/owl/catissuecore1_2.owl#CellSpecimen_initialQuantity> .
<urn:catissuesuite-data#CellSpecimen_15_initialQuantity> <http://www.cs.ucl.ac.uk/staff/a.gonzalezbeltran/owl/domainmodel.owl#datatype> "0.0"^^<http://www.w3.org/2001/XMLSchema#string> .
<urn:catissuesuite-data#CellSpecimen_15> <http://www.cs.ucl.ac.uk/staff/a.gonzalezbeltran/owl/domainmodel.owl#umlAttributeCollection> <urn:catissuesuite-data#CellSpecimen_15_isAvailable> .
<urn:catissuesuite-data#CellSpecimen_15_isAvailable> <http://www.w3.org/1999/02/22-rdf-syntax-ns#type> <http://www.cs.ucl.ac.uk/staff/a.gonzalezbeltran/owl/catissuecore1_2.owl#CellSpecimen_isAvailable> .
<urn:catissuesuite-data#CellSpecimen_15_isAvailable> <http://www.cs.ucl.ac.uk/staff/a.gonzalezbeltran/owl/domainmodel.owl#datatype> "false"^^<http://www.w3.org/2001/XMLSchema#string> .
<urn:catissuesuite-data#CellSpecimen_15> <http://www.cs.ucl.ac.uk/staff/a.gonzalezbeltran/owl/domainmodel.owl#umlAttributeCollection> <urn:catissuesuite-data#CellSpecimen_15_label> .
<urn:catissuesuite-data#CellSpecimen_15_label> <http://www.w3.org/1999/02/22-rdf-syntax-ns#type> <http://www.cs.ucl.ac.uk/staff/a.gonzalezbeltran/owl/catissuecore1_2.owl#CellSpecimen_label> .
<urn:catissuesuite-data#CellSpecimen_15_label> <http://www.cs.ucl.ac.uk/staff/a.gonzalezbeltran/owl/domainmodel.owl#datatype> "NCI-H460"^^<http://www.w3.org/2001/XMLSchema#string> .
<urn:catissuesuite-data#CellSpecimen_15> <http://www.cs.ucl.ac.uk/staff/a.gonzalezbeltran/owl/domainmodel.owl#umlAttributeCollection> <urn:catissuesuite-data#CellSpecimen_15_lineage> .
<urn:catissuesuite-data#CellSpecimen_15_lineage> <http://www.w3.org/1999/02/22-rdf-syntax-ns#type> <http://www.cs.ucl.ac.uk/staff/a.gonzalezbeltran/owl/catissuecore1_2.owl#CellSpecimen_lineage> .
<urn:catissuesuite-data#CellSpecimen_15_lineage> <http://www.cs.ucl.ac.uk/staff/a.gonzalezbeltran/owl/domainmodel.owl#datatype> "New"^^<http://www.w3.org/2001/XMLSchema#string> .
<urn:catissuesuite-data#CellSpecimen_15> <http://www.cs.ucl.ac.uk/staff/a.gonzalezbeltran/owl/domainmodel.owl#umlAttributeCollection> <urn:catissuesuite-data#CellSpecimen_15_pathologicalStatus> .
<urn:catissuesuite-data#CellSpecimen_15_pathologicalStatus> <http://www.w3.org/1999/02/22-rdf-syntax-ns#type> <http://www.cs.ucl.ac.uk/staff/a.gonzalezbeltran/owl/catissuecore1_2.owl#CellSpecimen_pathologicalStatus> .
<urn:catissuesuite-data#CellSpecimen_15_pathologicalStatus> <http://www.cs.ucl.ac.uk/staff/a.gonzalezbeltran/owl/domainmodel.owl#datatype> "Not Specified"^^<http://www.w3.org/2001/XMLSchema#string> .
<urn:catissuesuite-data#CellSpecimen_15> <http://www.cs.ucl.ac.uk/staff/a.gonzalezbeltran/owl/domainmodel.owl#umlAttributeCollection> <urn:catissuesuite-data#CellSpecimen_15_specimenClass> .
<urn:catissuesuite-data#CellSpecimen_15_specimenClass> <http://www.w3.org/1999/02/22-rdf-syntax-ns#type> <http://www.cs.ucl.ac.uk/staff/a.gonzalezbeltran/owl/catissuecore1_2.owl#CellSpecimen_specimenClass> .
<urn:catissuesuite-data#CellSpecimen_15_specimenClass> <http://www.cs.ucl.ac.uk/staff/a.gonzalezbeltran/owl/domainmodel.owl#datatype> "Cell"^^<http://www.w3.org/2001/XMLSchema#string> .
<urn:catissuesuite-data#CellSpecimen_15> <http://www.cs.ucl.ac.uk/staff/a.gonzalezbeltran/owl/domainmodel.owl#umlAttributeCollection> <urn:catissuesuite-data#CellSpecimen_15_specimenType> .
<urn:catissuesuite-data#CellSpecimen_15_specimenType> <http://www.w3.org/1999/02/22-rdf-syntax-ns#type> <http://www.cs.ucl.ac.uk/staff/a.gonzalezbeltran/owl/catissuecore1_2.owl#CellSpecimen_specimenType> .
<urn:catissuesuite-data#CellSpecimen_15_specimenType> <http://www.cs.ucl.ac.uk/staff/a.gonzalezbeltran/owl/domainmodel.owl#datatype> "Not Specified"^^<http://www.w3.org/2001/XMLSchema#string> .
<urn:catissuesuite-data#CollectionProtocolRegistration_15> <http://www.w3.org/1999/02/22-rdf-syntax-ns#type> <http://www.cs.ucl.ac.uk/staff/a.gonzalezbeltran/owl/catissuecore1_2.owl#CollectionProtocolRegistration> .
<urn:catissuesuite-data#CollectionProtocol_1> <http://www.cs.ucl.ac.uk/staff/a.gonzalezbeltran/owl/catissuecore1_2.owl#CollectionProtocol_collectionProtocolRegistrationCollection_CollectionProtocolRegistration> <urn:catissuesuite-data#CollectionProtocolRegistration_15> .
<urn:catissuesuite-data#CollectionProtocolRegistration_15> <http://www.cs.ucl.ac.uk/staff/a.gonzalezbeltran/owl/domainmodel.owl#umlAttributeCollection> <urn:catissuesuite-data#CollectionProtocolRegistration_15_activityStatus> .
<urn:catissuesuite-data#CollectionProtocolRegistration_15_activityStatus> <http://www.w3.org/1999/02/22-rdf-syntax-ns#type> <http://www.cs.ucl.ac.uk/staff/a.gonzalezbeltran/owl/catissuecore1_2.owl#CollectionProtocolRegistration_activityStatus> .
<urn:catissuesuite-data#CollectionProtocolRegistration_15_activityStatus> <http://www.cs.ucl.ac.uk/staff/a.gonzalezbeltran/owl/domainmodel.owl#datatype> "Active"^^<http://www.w3.org/2001/XMLSchema#string> .
<urn:catissuesuite-data#CollectionProtocolRegistration_15> <http://www.cs.ucl.ac.uk/staff/a.gonzalezbeltran/owl/domainmodel.owl#umlAttributeCollection> <urn:catissuesuite-data#CollectionProtocolRegistration_15_id> .
<urn:catissuesuite-data#CollectionProtocolRegistration_15_id> <http://www.w3.org/1999/02/22-rdf-syntax-ns#type> <http://www.cs.ucl.ac.uk/staff/a.gonzalezbeltran/owl/catissuecore1_2.owl#CollectionProtocolRegistration_id> .
<urn:catissuesuite-data#CollectionProtocolRegistration_15_id> <http://www.cs.ucl.ac.uk/staff/a.gonzalezbeltran/owl/domainmodel.owl#datatype> "15"^^<http://www.w3.org/2001/XMLSchema#string> .
<urn:catissuesuite-data#CollectionProtocolRegistration_15> <http://www.cs.ucl.ac.uk/staff/a.gonzalezbeltran/owl/domainmodel.owl#umlAttributeCollection> <urn:catissuesuite-data#CollectionProtocolRegistration_15_protocolParticipantIdentifier> .
<urn:catissuesuite-data#CollectionProtocolRegistration_15_protocolParticipantIdentifier> <http://www.w3.org/1999/02/22-rdf-syntax-ns#type> <http://www.cs.ucl.ac.uk/staff/a.gonzalezbeltran/owl/catissuecore1_2.owl#CollectionProtocolRegistration_protocolParticipantIdentifier> .
<urn:catissuesuite-data#CollectionProtocolRegistration_15_protocolParticipantIdentifier> <http://www.cs.ucl.ac.uk/staff/a.gonzalezbeltran/owl/domainmodel.owl#datatype> "NCI-H522"^^<http://www.w3.org/2001/XMLSchema#string> .
<urn:catissuesuite-data#CollectionProtocolRegistration_15> <http://www.cs.ucl.ac.uk/staff/a.gonzalezbeltran/owl/domainmodel.owl#umlAttributeCollection> <urn:catissuesuite-data#CollectionProtocolRegistration_15_registrationDate> .
<urn:catissuesuite-data#CollectionProtocolRegistration_15_registrationDate> <http://www.w3.org/1999/02/22-rdf-syntax-ns#type> <http://www.cs.ucl.ac.uk/staff/a.gonzalezbeltran/owl/catissuecore1_2.owl#CollectionProtocolRegistration_registrationDate> .
<urn:catissuesuite-data#CollectionProtocolRegistration_15_registrationDate> <http://www.cs.ucl.ac.uk/staff/a.gonzalezbeltran/owl/domainmodel.owl#datatype> "2009-03-11T00:00:00.000-04:00"^^<http://www.w3.org/2001/XMLSchema#string> .
<urn:catissuesuite-data#SpecimenCollectionGroup_16> <http://www.w3.org/1999/02/22-rdf-syntax-ns#type> <http://www.cs.ucl.ac.uk/staff/a.gonzalezbeltran/owl/catissuecore1_2.owl#SpecimenCollectionGroup> .
<urn:catissuesuite-data#CollectionProtocolRegistration_15> <http://www.cs.ucl.ac.uk/staff/a.gonzalezbeltran/owl/catissuecore1_2.owl#CollectionProtocolRegistration_specimenCollectionGroupCollection_SpecimenCollectionGroup> <urn:catissuesuite-data#SpecimenCollectionGroup_16> .
<urn:catissuesuite-data#SpecimenCollectionGroup_16> <http://www.cs.ucl.ac.uk/staff/a.gonzalezbeltran/owl/domainmodel.owl#umlAttributeCollection> <urn:catissuesuite-data#SpecimenCollectionGroup_16_activityStatus> .
<urn:catissuesuite-data#SpecimenCollectionGroup_16_activityStatus> <http://www.w3.org/1999/02/22-rdf-syntax-ns#type> <http://www.cs.ucl.ac.uk/staff/a.gonzalezbeltran/owl/catissuecore1_2.owl#SpecimenCollectionGroup_activityStatus> .
<urn:catissuesuite-data#SpecimenCollectionGroup_16_activityStatus> <http://www.cs.ucl.ac.uk/staff/a.gonzalezbeltran/owl/domainmodel.owl#datatype> "Active"^^<http://www.w3.org/2001/XMLSchema#string> .
<urn:catissuesuite-data#SpecimenCollectionGroup_16> <http://www.cs.ucl.ac.uk/staff/a.gonzalezbeltran/owl/domainmodel.owl#umlAttributeCollection> <urn:catissuesuite-data#SpecimenCollectionGroup_16_barcode> .
<urn:catissuesuite-data#SpecimenCollectionGroup_16_barcode> <http://www.w3.org/1999/02/22-rdf-syntax-ns#type> <http://www.cs.ucl.ac.uk/staff/a.gonzalezbeltran/owl/catissuecore1_2.owl#SpecimenCollectionGroup_barcode> .
<urn:catissuesuite-data#SpecimenCollectionGroup_16_barcode> <http://www.cs.ucl.ac.uk/staff/a.gonzalezbeltran/owl/domainmodel.owl#datatype> "NCI-H522"^^<http://www.w3.org/2001/XMLSchema#string> .
<urn:catissuesuite-data#SpecimenCollectionGroup_16> <http://www.cs.ucl.ac.uk/staff/a.gonzalezbeltran/owl/domainmodel.owl#umlAttributeCollection> <urn:catissuesuite-data#SpecimenCollectionGroup_16_clinicalDiagnosis> .
<urn:catissuesuite-data#SpecimenCollectionGroup_16_clinicalDiagnosis> <http://www.w3.org/1999/02/22-rdf-syntax-ns#type> <http://www.cs.ucl.ac.uk/staff/a.gonzalezbeltran/owl/catissuecore1_2.owl#SpecimenCollectionGroup_clinicalDiagnosis> .
<urn:catissuesuite-data#SpecimenCollectionGroup_16_clinicalDiagnosis> <http://www.cs.ucl.ac.uk/staff/a.gonzalezbeltran/owl/domainmodel.owl#datatype> "Adenocarcinoma of lung (disorder)"^^<http://www.w3.org/2001/XMLSchema#string> .
<urn:catissuesuite-data#SpecimenCollectionGroup_16> <http://www.cs.ucl.ac.uk/staff/a.gonzalezbeltran/owl/domainmodel.owl#umlAttributeCollection> <urn:catissuesuite-data#SpecimenCollectionGroup_16_clinicalStatus> .
<urn:catissuesuite-data#SpecimenCollectionGroup_16_clinicalStatus> <http://www.w3.org/1999/02/22-rdf-syntax-ns#type> <http://www.cs.ucl.ac.uk/staff/a.gonzalezbeltran/owl/catissuecore1_2.owl#SpecimenCollectionGroup_clinicalStatus> .
<urn:catissuesuite-data#SpecimenCollectionGroup_16_clinicalStatus> <http://www.cs.ucl.ac.uk/staff/a.gonzalezbeltran/owl/domainmodel.owl#datatype> "Not Specified"^^<http://www.w3.org/2001/XMLSchema#string> .
<urn:catissuesuite-data#SpecimenCollectionGroup_16> <http://www.cs.ucl.ac.uk/staff/a.gonzalezbeltran/owl/domainmodel.owl#umlAttributeCollection> <urn:catissuesuite-data#SpecimenCollectionGroup_16_collectionStatus> .
<urn:catissuesuite-data#SpecimenCollectionGroup_16_collectionStatus> <http://www.w3.org/1999/02/22-rdf-syntax-ns#type> <http://www.cs.ucl.ac.uk/staff/a.gonzalezbeltran/owl/catissuecore1_2.owl#SpecimenCollectionGroup_collectionStatus> .
<urn:catissuesuite-data#SpecimenCollectionGroup_16_collectionStatus> <http://www.cs.ucl.ac.uk/staff/a.gonzalezbeltran/owl/domainmodel.owl#datatype> "Complete"^^<http://www.w3.org/2001/XMLSchema#string> .
<urn:catissuesuite-data#SpecimenCollectionGroup_16> <http://www.cs.ucl.ac.uk/staff/a.gonzalezbeltran/owl/domainmodel.owl#umlAttributeCollection> <urn:catissuesuite-data#SpecimenCollectionGroup_16_comment> .
<urn:catissuesuite-data#SpecimenCollectionGroup_16_comment> <http://www.w3.org/1999/02/22-rdf-syntax-ns#type> <http://www.cs.ucl.ac.uk/staff/a.gonzalezbeltran/owl/catissuecore1_2.owl#SpecimenCollectionGroup_comment> .
<urn:catissuesuite-data#SpecimenCollectionGroup_16_comment> <http://www.cs.ucl.ac.uk/staff/a.gonzalezbeltran/owl/domainmodel.owl#datatype> ""^^<http://www.w3.org/2001/XMLSchema#string> .
<urn:catissuesuite-data#SpecimenCollectionGroup_16> <http://www.cs.ucl.ac.uk/staff/a.gonzalezbeltran/owl/domainmodel.owl#umlAttributeCollection> <urn:catissuesuite-data#SpecimenCollectionGroup_16_id> .
<urn:catissuesuite-data#SpecimenCollectionGroup_16_id> <http://www.w3.org/1999/02/22-rdf-syntax-ns#type> <http://www.cs.ucl.ac.uk/staff/a.gonzalezbeltran/owl/catissuecore1_2.owl#SpecimenCollectionGroup_id> .
<urn:catissuesuite-data#SpecimenCollectionGroup_16_id> <http://www.cs.ucl.ac.uk/staff/a.gonzalezbeltran/owl/domainmodel.owl#datatype> "16"^^<http://www.w3.org/2001/XMLSchema#string> .
<urn:catissuesuite-data#SpecimenCollectionGroup_16> <http://www.cs.ucl.ac.uk/staff/a.gonzalezbeltran/owl/domainmodel.owl#umlAttributeCollection> <urn:catissuesuite-data#SpecimenCollectionGroup_16_name> .
<urn:catissuesuite-data#SpecimenCollectionGroup_16_name> <http://www.w3.org/1999/02/22-rdf-syntax-ns#type> <http://www.cs.ucl.ac.uk/staff/a.gonzalezbeltran/owl/catissuecore1_2.owl#SpecimenCollectionGroup_name> .
<urn:catissuesuite-data#SpecimenCollectionGroup_16_name> <http://www.cs.ucl.ac.uk/staff/a.gonzalezbeltran/owl/domainmodel.owl#datatype> "NCI-H522"^^<http://www.w3.org/2001/XMLSchema#string> .
<urn:catissuesuite-data#SpecimenCollectionGroup_16> <http://www.cs.ucl.ac.uk/staff/a.gonzalezbeltran/owl/domainmodel.owl#umlAttributeCollection> <urn:catissuesuite-data#SpecimenCollectionGroup_16_offset> .
<urn:catissuesuite-data#SpecimenCollectionGroup_16_offset> <http://www.w3.org/1999/02/22-rdf-syntax-ns#type> <http://www.cs.ucl.ac.uk/staff/a.gonzalezbeltran/owl/catissuecore1_2.owl#SpecimenCollectionGroup_offset> .
<urn:catissuesuite-data#SpecimenCollectionGroup_16_offset> <http://www.cs.ucl.ac.uk/staff/a.gonzalezbeltran/owl/domainmodel.owl#datatype> "0"^^<http://www.w3.org/2001/XMLSchema#string> .
<urn:catissuesuite-data#SpecimenCollectionGroup_16> <http://www.cs.ucl.ac.uk/staff/a.gonzalezbeltran/owl/domainmodel.owl#umlAttributeCollection> <urn:catissuesuite-data#SpecimenCollectionGroup_16_surgicalPathologyNumber> .
<urn:catissuesuite-data#SpecimenCollectionGroup_16_surgicalPathologyNumber> <http://www.w3.org/1999/02/22-rdf-syntax-ns#type> <http://www.cs.ucl.ac.uk/staff/a.gonzalezbeltran/owl/catissuecore1_2.owl#SpecimenCollectionGroup_surgicalPathologyNumber> .
<urn:catissuesuite-data#SpecimenCollectionGroup_16_surgicalPathologyNumber> <http://www.cs.ucl.ac.uk/staff/a.gonzalezbeltran/owl/domainmodel.owl#datatype> ""^^<http://www.w3.org/2001/XMLSchema#string> .
<urn:catissuesuite-data#CellSpecimen_16> <http://www.w3.org/1999/02/22-rdf-syntax-ns#type> <http://www.cs.ucl.ac.uk/staff/a.gonzalezbeltran/owl/catissuecore1_2.owl#CellSpecimen> .
<urn:catissuesuite-data#SpecimenCollectionGroup_16> <http://www.cs.ucl.ac.uk/staff/a.gonzalezbeltran/owl/catissuecore1_2.owl#SpecimenCollectionGroup_specimenCollection_CellSpecimen> <urn:catissuesuite-data#CellSpecimen_16> .
<urn:catissuesuite-data#CellSpecimen_16> <http://www.cs.ucl.ac.uk/staff/a.gonzalezbeltran/owl/domainmodel.owl#umlAttributeCollection> <urn:catissuesuite-data#CellSpecimen_16_activityStatus> .
<urn:catissuesuite-data#CellSpecimen_16_activityStatus> <http://www.w3.org/1999/02/22-rdf-syntax-ns#type> <http://www.cs.ucl.ac.uk/staff/a.gonzalezbeltran/owl/catissuecore1_2.owl#CellSpecimen_activityStatus> .
<urn:catissuesuite-data#CellSpecimen_16_activityStatus> <http://www.cs.ucl.ac.uk/staff/a.gonzalezbeltran/owl/domainmodel.owl#datatype> "Active"^^<http://www.w3.org/2001/XMLSchema#string> .
<urn:catissuesuite-data#CellSpecimen_16> <http://www.cs.ucl.ac.uk/staff/a.gonzalezbeltran/owl/domainmodel.owl#umlAttributeCollection> <urn:catissuesuite-data#CellSpecimen_16_availableQuantity> .
<urn:catissuesuite-data#CellSpecimen_16_availableQuantity> <http://www.w3.org/1999/02/22-rdf-syntax-ns#type> <http://www.cs.ucl.ac.uk/staff/a.gonzalezbeltran/owl/catissuecore1_2.owl#CellSpecimen_availableQuantity> .
<urn:catissuesuite-data#CellSpecimen_16_availableQuantity> <http://www.cs.ucl.ac.uk/staff/a.gonzalezbeltran/owl/domainmodel.owl#datatype> "0.0"^^<http://www.w3.org/2001/XMLSchema#string> .
<urn:catissuesuite-data#CellSpecimen_16> <http://www.cs.ucl.ac.uk/staff/a.gonzalezbeltran/owl/domainmodel.owl#umlAttributeCollection> <urn:catissuesuite-data#CellSpecimen_16_barcode> .
<urn:catissuesuite-data#CellSpecimen_16_barcode> <http://www.w3.org/1999/02/22-rdf-syntax-ns#type> <http://www.cs.ucl.ac.uk/staff/a.gonzalezbeltran/owl/catissuecore1_2.owl#CellSpecimen_barcode> .
<urn:catissuesuite-data#CellSpecimen_16_barcode> <http://www.cs.ucl.ac.uk/staff/a.gonzalezbeltran/owl/domainmodel.owl#datatype> "NCI-H522"^^<http://www.w3.org/2001/XMLSchema#string> .
<urn:catissuesuite-data#CellSpecimen_16> <http://www.cs.ucl.ac.uk/staff/a.gonzalezbeltran/owl/domainmodel.owl#umlAttributeCollection> <urn:catissuesuite-data#CellSpecimen_16_collectionStatus> .
<urn:catissuesuite-data#CellSpecimen_16_collectionStatus> <http://www.w3.org/1999/02/22-rdf-syntax-ns#type> <http://www.cs.ucl.ac.uk/staff/a.gonzalezbeltran/owl/catissuecore1_2.owl#CellSpecimen_collectionStatus> .
<urn:catissuesuite-data#CellSpecimen_16_collectionStatus> <http://www.cs.ucl.ac.uk/staff/a.gonzalezbeltran/owl/domainmodel.owl#datatype> "Collected"^^<http://www.w3.org/2001/XMLSchema#string> .
<urn:catissuesuite-data#CellSpecimen_16> <http://www.cs.ucl.ac.uk/staff/a.gonzalezbeltran/owl/domainmodel.owl#umlAttributeCollection> <urn:catissuesuite-data#CellSpecimen_16_comment> .
<urn:catissuesuite-data#CellSpecimen_16_comment> <http://www.w3.org/1999/02/22-rdf-syntax-ns#type> <http://www.cs.ucl.ac.uk/staff/a.gonzalezbeltran/owl/catissuecore1_2.owl#CellSpecimen_comment> .
<urn:catissuesuite-data#CellSpecimen_16_comment> <http://www.cs.ucl.ac.uk/staff/a.gonzalezbeltran/owl/domainmodel.owl#datatype> "Reference Authors  Roschke AV, Tonon G, Gehlhaus KS, McTyre N, Bussey KJ, Lababidi S, Scudiero DA, Weinstein JN, Kirsch IR. Title  Karyotypic complexity of the NCI-60 drug-screening panel. Journal  Cancer Res. 63 : 8634-8647, 2003"^^<http://www.w3.org/2001/XMLSchema#string> .
<urn:catissuesuite-data#CellSpecimen_16> <http://www.cs.ucl.ac.uk/staff/a.gonzalezbeltran/owl/domainmodel.owl#umlAttributeCollection> <urn:catissuesuite-data#CellSpecimen_16_id> .
<urn:catissuesuite-data#CellSpecimen_16_id> <http://www.w3.org/1999/02/22-rdf-syntax-ns#type> <http://www.cs.ucl.ac.uk/staff/a.gonzalezbeltran/owl/catissuecore1_2.owl#CellSpecimen_id> .
<urn:catissuesuite-data#CellSpecimen_16_id> <http://www.cs.ucl.ac.uk/staff/a.gonzalezbeltran/owl/domainmodel.owl#datatype> "16"^^<http://www.w3.org/2001/XMLSchema#string> .
<urn:catissuesuite-data#CellSpecimen_16> <http://www.cs.ucl.ac.uk/staff/a.gonzalezbeltran/owl/domainmodel.owl#umlAttributeCollection> <urn:catissuesuite-data#CellSpecimen_16_initialQuantity> .
<urn:catissuesuite-data#CellSpecimen_16_initialQuantity> <http://www.w3.org/1999/02/22-rdf-syntax-ns#type> <http://www.cs.ucl.ac.uk/staff/a.gonzalezbeltran/owl/catissuecore1_2.owl#CellSpecimen_initialQuantity> .
<urn:catissuesuite-data#CellSpecimen_16_initialQuantity> <http://www.cs.ucl.ac.uk/staff/a.gonzalezbeltran/owl/domainmodel.owl#datatype> "0.0"^^<http://www.w3.org/2001/XMLSchema#string> .
<urn:catissuesuite-data#CellSpecimen_16> <http://www.cs.ucl.ac.uk/staff/a.gonzalezbeltran/owl/domainmodel.owl#umlAttributeCollection> <urn:catissuesuite-data#CellSpecimen_16_isAvailable> .
<urn:catissuesuite-data#CellSpecimen_16_isAvailable> <http://www.w3.org/1999/02/22-rdf-syntax-ns#type> <http://www.cs.ucl.ac.uk/staff/a.gonzalezbeltran/owl/catissuecore1_2.owl#CellSpecimen_isAvailable> .
<urn:catissuesuite-data#CellSpecimen_16_isAvailable> <http://www.cs.ucl.ac.uk/staff/a.gonzalezbeltran/owl/domainmodel.owl#datatype> "false"^^<http://www.w3.org/2001/XMLSchema#string> .
<urn:catissuesuite-data#CellSpecimen_16> <http://www.cs.ucl.ac.uk/staff/a.gonzalezbeltran/owl/domainmodel.owl#umlAttributeCollection> <urn:catissuesuite-data#CellSpecimen_16_label> .
<urn:catissuesuite-data#CellSpecimen_16_label> <http://www.w3.org/1999/02/22-rdf-syntax-ns#type> <http://www.cs.ucl.ac.uk/staff/a.gonzalezbeltran/owl/catissuecore1_2.owl#CellSpecimen_label> .
<urn:catissuesuite-data#CellSpecimen_16_label> <http://www.cs.ucl.ac.uk/staff/a.gonzalezbeltran/owl/domainmodel.owl#datatype> "NCI-H522"^^<http://www.w3.org/2001/XMLSchema#string> .
<urn:catissuesuite-data#CellSpecimen_16> <http://www.cs.ucl.ac.uk/staff/a.gonzalezbeltran/owl/domainmodel.owl#umlAttributeCollection> <urn:catissuesuite-data#CellSpecimen_16_lineage> .
<urn:catissuesuite-data#CellSpecimen_16_lineage> <http://www.w3.org/1999/02/22-rdf-syntax-ns#type> <http://www.cs.ucl.ac.uk/staff/a.gonzalezbeltran/owl/catissuecore1_2.owl#CellSpecimen_lineage> .
<urn:catissuesuite-data#CellSpecimen_16_lineage> <http://www.cs.ucl.ac.uk/staff/a.gonzalezbeltran/owl/domainmodel.owl#datatype> "New"^^<http://www.w3.org/2001/XMLSchema#string> .
<urn:catissuesuite-data#CellSpecimen_16> <http://www.cs.ucl.ac.uk/staff/a.gonzalezbeltran/owl/domainmodel.owl#umlAttributeCollection> <urn:catissuesuite-data#CellSpecimen_16_pathologicalStatus> .
<urn:catissuesuite-data#CellSpecimen_16_pathologicalStatus> <http://www.w3.org/1999/02/22-rdf-syntax-ns#type> <http://www.cs.ucl.ac.uk/staff/a.gonzalezbeltran/owl/catissuecore1_2.owl#CellSpecimen_pathologicalStatus> .
<urn:catissuesuite-data#CellSpecimen_16_pathologicalStatus> <http://www.cs.ucl.ac.uk/staff/a.gonzalezbeltran/owl/domainmodel.owl#datatype> "Not Specified"^^<http://www.w3.org/2001/XMLSchema#string> .
<urn:catissuesuite-data#CellSpecimen_16> <http://www.cs.ucl.ac.uk/staff/a.gonzalezbeltran/owl/domainmodel.owl#umlAttributeCollection> <urn:catissuesuite-data#CellSpecimen_16_specimenClass> .
<urn:catissuesuite-data#CellSpecimen_16_specimenClass> <http://www.w3.org/1999/02/22-rdf-syntax-ns#type> <http://www.cs.ucl.ac.uk/staff/a.gonzalezbeltran/owl/catissuecore1_2.owl#CellSpecimen_specimenClass> .
<urn:catissuesuite-data#CellSpecimen_16_specimenClass> <http://www.cs.ucl.ac.uk/staff/a.gonzalezbeltran/owl/domainmodel.owl#datatype> "Cell"^^<http://www.w3.org/2001/XMLSchema#string> .
<urn:catissuesuite-data#CellSpecimen_16> <http://www.cs.ucl.ac.uk/staff/a.gonzalezbeltran/owl/domainmodel.owl#umlAttributeCollection> <urn:catissuesuite-data#CellSpecimen_16_specimenType> .
<urn:catissuesuite-data#CellSpecimen_16_specimenType> <http://www.w3.org/1999/02/22-rdf-syntax-ns#type> <http://www.cs.ucl.ac.uk/staff/a.gonzalezbeltran/owl/catissuecore1_2.owl#CellSpecimen_specimenType> .
<urn:catissuesuite-data#CellSpecimen_16_specimenType> <http://www.cs.ucl.ac.uk/staff/a.gonzalezbeltran/owl/domainmodel.owl#datatype> "Not Specified"^^<http://www.w3.org/2001/XMLSchema#string> .
<urn:catissuesuite-data#CollectionProtocolRegistration_16> <http://www.w3.org/1999/02/22-rdf-syntax-ns#type> <http://www.cs.ucl.ac.uk/staff/a.gonzalezbeltran/owl/catissuecore1_2.owl#CollectionProtocolRegistration> .
<urn:catissuesuite-data#CollectionProtocol_1> <http://www.cs.ucl.ac.uk/staff/a.gonzalezbeltran/owl/catissuecore1_2.owl#CollectionProtocol_collectionProtocolRegistrationCollection_CollectionProtocolRegistration> <urn:catissuesuite-data#CollectionProtocolRegistration_16> .
<urn:catissuesuite-data#CollectionProtocolRegistration_16> <http://www.cs.ucl.ac.uk/staff/a.gonzalezbeltran/owl/domainmodel.owl#umlAttributeCollection> <urn:catissuesuite-data#CollectionProtocolRegistration_16_activityStatus> .
<urn:catissuesuite-data#CollectionProtocolRegistration_16_activityStatus> <http://www.w3.org/1999/02/22-rdf-syntax-ns#type> <http://www.cs.ucl.ac.uk/staff/a.gonzalezbeltran/owl/catissuecore1_2.owl#CollectionProtocolRegistration_activityStatus> .
<urn:catissuesuite-data#CollectionProtocolRegistration_16_activityStatus> <http://www.cs.ucl.ac.uk/staff/a.gonzalezbeltran/owl/domainmodel.owl#datatype> "Active"^^<http://www.w3.org/2001/XMLSchema#string> .
<urn:catissuesuite-data#CollectionProtocolRegistration_16> <http://www.cs.ucl.ac.uk/staff/a.gonzalezbeltran/owl/domainmodel.owl#umlAttributeCollection> <urn:catissuesuite-data#CollectionProtocolRegistration_16_id> .
<urn:catissuesuite-data#CollectionProtocolRegistration_16_id> <http://www.w3.org/1999/02/22-rdf-syntax-ns#type> <http://www.cs.ucl.ac.uk/staff/a.gonzalezbeltran/owl/catissuecore1_2.owl#CollectionProtocolRegistration_id> .
<urn:catissuesuite-data#CollectionProtocolRegistration_16_id> <http://www.cs.ucl.ac.uk/staff/a.gonzalezbeltran/owl/domainmodel.owl#datatype> "16"^^<http://www.w3.org/2001/XMLSchema#string> .
<urn:catissuesuite-data#CollectionProtocolRegistration_16> <http://www.cs.ucl.ac.uk/staff/a.gonzalezbeltran/owl/domainmodel.owl#umlAttributeCollection> <urn:catissuesuite-data#CollectionProtocolRegistration_16_protocolParticipantIdentifier> .
<urn:catissuesuite-data#CollectionProtocolRegistration_16_protocolParticipantIdentifier> <http://www.w3.org/1999/02/22-rdf-syntax-ns#type> <http://www.cs.ucl.ac.uk/staff/a.gonzalezbeltran/owl/catissuecore1_2.owl#CollectionProtocolRegistration_protocolParticipantIdentifier> .
<urn:catissuesuite-data#CollectionProtocolRegistration_16_protocolParticipantIdentifier> <http://www.cs.ucl.ac.uk/staff/a.gonzalezbeltran/owl/domainmodel.owl#datatype> "Colo205"^^<http://www.w3.org/2001/XMLSchema#string> .
<urn:catissuesuite-data#CollectionProtocolRegistration_16> <http://www.cs.ucl.ac.uk/staff/a.gonzalezbeltran/owl/domainmodel.owl#umlAttributeCollection> <urn:catissuesuite-data#CollectionProtocolRegistration_16_registrationDate> .
<urn:catissuesuite-data#CollectionProtocolRegistration_16_registrationDate> <http://www.w3.org/1999/02/22-rdf-syntax-ns#type> <http://www.cs.ucl.ac.uk/staff/a.gonzalezbeltran/owl/catissuecore1_2.owl#CollectionProtocolRegistration_registrationDate> .
<urn:catissuesuite-data#CollectionProtocolRegistration_16_registrationDate> <http://www.cs.ucl.ac.uk/staff/a.gonzalezbeltran/owl/domainmodel.owl#datatype> "2009-03-11T00:00:00.000-04:00"^^<http://www.w3.org/2001/XMLSchema#string> .
<urn:catissuesuite-data#SpecimenCollectionGroup_17> <http://www.w3.org/1999/02/22-rdf-syntax-ns#type> <http://www.cs.ucl.ac.uk/staff/a.gonzalezbeltran/owl/catissuecore1_2.owl#SpecimenCollectionGroup> .
<urn:catissuesuite-data#CollectionProtocolRegistration_16> <http://www.cs.ucl.ac.uk/staff/a.gonzalezbeltran/owl/catissuecore1_2.owl#CollectionProtocolRegistration_specimenCollectionGroupCollection_SpecimenCollectionGroup> <urn:catissuesuite-data#SpecimenCollectionGroup_17> .
<urn:catissuesuite-data#SpecimenCollectionGroup_17> <http://www.cs.ucl.ac.uk/staff/a.gonzalezbeltran/owl/domainmodel.owl#umlAttributeCollection> <urn:catissuesuite-data#SpecimenCollectionGroup_17_activityStatus> .
<urn:catissuesuite-data#SpecimenCollectionGroup_17_activityStatus> <http://www.w3.org/1999/02/22-rdf-syntax-ns#type> <http://www.cs.ucl.ac.uk/staff/a.gonzalezbeltran/owl/catissuecore1_2.owl#SpecimenCollectionGroup_activityStatus> .
<urn:catissuesuite-data#SpecimenCollectionGroup_17_activityStatus> <http://www.cs.ucl.ac.uk/staff/a.gonzalezbeltran/owl/domainmodel.owl#datatype> "Active"^^<http://www.w3.org/2001/XMLSchema#string> .
<urn:catissuesuite-data#SpecimenCollectionGroup_17> <http://www.cs.ucl.ac.uk/staff/a.gonzalezbeltran/owl/domainmodel.owl#umlAttributeCollection> <urn:catissuesuite-data#SpecimenCollectionGroup_17_barcode> .
<urn:catissuesuite-data#SpecimenCollectionGroup_17_barcode> <http://www.w3.org/1999/02/22-rdf-syntax-ns#type> <http://www.cs.ucl.ac.uk/staff/a.gonzalezbeltran/owl/catissuecore1_2.owl#SpecimenCollectionGroup_barcode> .
<urn:catissuesuite-data#SpecimenCollectionGroup_17_barcode> <http://www.cs.ucl.ac.uk/staff/a.gonzalezbeltran/owl/domainmodel.owl#datatype> "COLO 205"^^<http://www.w3.org/2001/XMLSchema#string> .
<urn:catissuesuite-data#SpecimenCollectionGroup_17> <http://www.cs.ucl.ac.uk/staff/a.gonzalezbeltran/owl/domainmodel.owl#umlAttributeCollection> <urn:catissuesuite-data#SpecimenCollectionGroup_17_clinicalDiagnosis> .
<urn:catissuesuite-data#SpecimenCollectionGroup_17_clinicalDiagnosis> <http://www.w3.org/1999/02/22-rdf-syntax-ns#type> <http://www.cs.ucl.ac.uk/staff/a.gonzalezbeltran/owl/catissuecore1_2.owl#SpecimenCollectionGroup_clinicalDiagnosis> .
<urn:catissuesuite-data#SpecimenCollectionGroup_17_clinicalDiagnosis> <http://www.cs.ucl.ac.uk/staff/a.gonzalezbeltran/owl/domainmodel.owl#datatype> "Adenocarcinoma of large intestine (disorder)"^^<http://www.w3.org/2001/XMLSchema#string> .
<urn:catissuesuite-data#SpecimenCollectionGroup_17> <http://www.cs.ucl.ac.uk/staff/a.gonzalezbeltran/owl/domainmodel.owl#umlAttributeCollection> <urn:catissuesuite-data#SpecimenCollectionGroup_17_clinicalStatus> .
<urn:catissuesuite-data#SpecimenCollectionGroup_17_clinicalStatus> <http://www.w3.org/1999/02/22-rdf-syntax-ns#type> <http://www.cs.ucl.ac.uk/staff/a.gonzalezbeltran/owl/catissuecore1_2.owl#SpecimenCollectionGroup_clinicalStatus> .
<urn:catissuesuite-data#SpecimenCollectionGroup_17_clinicalStatus> <http://www.cs.ucl.ac.uk/staff/a.gonzalezbeltran/owl/domainmodel.owl#datatype> "Not Specified"^^<http://www.w3.org/2001/XMLSchema#string> .
<urn:catissuesuite-data#SpecimenCollectionGroup_17> <http://www.cs.ucl.ac.uk/staff/a.gonzalezbeltran/owl/domainmodel.owl#umlAttributeCollection> <urn:catissuesuite-data#SpecimenCollectionGroup_17_collectionStatus> .
<urn:catissuesuite-data#SpecimenCollectionGroup_17_collectionStatus> <http://www.w3.org/1999/02/22-rdf-syntax-ns#type> <http://www.cs.ucl.ac.uk/staff/a.gonzalezbeltran/owl/catissuecore1_2.owl#SpecimenCollectionGroup_collectionStatus> .
<urn:catissuesuite-data#SpecimenCollectionGroup_17_collectionStatus> <http://www.cs.ucl.ac.uk/staff/a.gonzalezbeltran/owl/domainmodel.owl#datatype> "Complete"^^<http://www.w3.org/2001/XMLSchema#string> .
<urn:catissuesuite-data#SpecimenCollectionGroup_17> <http://www.cs.ucl.ac.uk/staff/a.gonzalezbeltran/owl/domainmodel.owl#umlAttributeCollection> <urn:catissuesuite-data#SpecimenCollectionGroup_17_comment> .
<urn:catissuesuite-data#SpecimenCollectionGroup_17_comment> <http://www.w3.org/1999/02/22-rdf-syntax-ns#type> <http://www.cs.ucl.ac.uk/staff/a.gonzalezbeltran/owl/catissuecore1_2.owl#SpecimenCollectionGroup_comment> .
<urn:catissuesuite-data#SpecimenCollectionGroup_17_comment> <http://www.cs.ucl.ac.uk/staff/a.gonzalezbeltran/owl/domainmodel.owl#datatype> ""^^<http://www.w3.org/2001/XMLSchema#string> .
<urn:catissuesuite-data#SpecimenCollectionGroup_17> <http://www.cs.ucl.ac.uk/staff/a.gonzalezbeltran/owl/domainmodel.owl#umlAttributeCollection> <urn:catissuesuite-data#SpecimenCollectionGroup_17_id> .
<urn:catissuesuite-data#SpecimenCollectionGroup_17_id> <http://www.w3.org/1999/02/22-rdf-syntax-ns#type> <http://www.cs.ucl.ac.uk/staff/a.gonzalezbeltran/owl/catissuecore1_2.owl#SpecimenCollectionGroup_id> .
<urn:catissuesuite-data#SpecimenCollectionGroup_17_id> <http://www.cs.ucl.ac.uk/staff/a.gonzalezbeltran/owl/domainmodel.owl#datatype> "17"^^<http://www.w3.org/2001/XMLSchema#string> .
<urn:catissuesuite-data#SpecimenCollectionGroup_17> <http://www.cs.ucl.ac.uk/staff/a.gonzalezbeltran/owl/domainmodel.owl#umlAttributeCollection> <urn:catissuesuite-data#SpecimenCollectionGroup_17_name> .
<urn:catissuesuite-data#SpecimenCollectionGroup_17_name> <http://www.w3.org/1999/02/22-rdf-syntax-ns#type> <http://www.cs.ucl.ac.uk/staff/a.gonzalezbeltran/owl/catissuecore1_2.owl#SpecimenCollectionGroup_name> .
<urn:catissuesuite-data#SpecimenCollectionGroup_17_name> <http://www.cs.ucl.ac.uk/staff/a.gonzalezbeltran/owl/domainmodel.owl#datatype> "COLO 205"^^<http://www.w3.org/2001/XMLSchema#string> .
<urn:catissuesuite-data#SpecimenCollectionGroup_17> <http://www.cs.ucl.ac.uk/staff/a.gonzalezbeltran/owl/domainmodel.owl#umlAttributeCollection> <urn:catissuesuite-data#SpecimenCollectionGroup_17_offset> .
<urn:catissuesuite-data#SpecimenCollectionGroup_17_offset> <http://www.w3.org/1999/02/22-rdf-syntax-ns#type> <http://www.cs.ucl.ac.uk/staff/a.gonzalezbeltran/owl/catissuecore1_2.owl#SpecimenCollectionGroup_offset> .
<urn:catissuesuite-data#SpecimenCollectionGroup_17_offset> <http://www.cs.ucl.ac.uk/staff/a.gonzalezbeltran/owl/domainmodel.owl#datatype> "0"^^<http://www.w3.org/2001/XMLSchema#string> .
<urn:catissuesuite-data#SpecimenCollectionGroup_17> <http://www.cs.ucl.ac.uk/staff/a.gonzalezbeltran/owl/domainmodel.owl#umlAttributeCollection> <urn:catissuesuite-data#SpecimenCollectionGroup_17_surgicalPathologyNumber> .
<urn:catissuesuite-data#SpecimenCollectionGroup_17_surgicalPathologyNumber> <http://www.w3.org/1999/02/22-rdf-syntax-ns#type> <http://www.cs.ucl.ac.uk/staff/a.gonzalezbeltran/owl/catissuecore1_2.owl#SpecimenCollectionGroup_surgicalPathologyNumber> .
<urn:catissuesuite-data#SpecimenCollectionGroup_17_surgicalPathologyNumber> <http://www.cs.ucl.ac.uk/staff/a.gonzalezbeltran/owl/domainmodel.owl#datatype> ""^^<http://www.w3.org/2001/XMLSchema#string> .
<urn:catissuesuite-data#CellSpecimen_17> <http://www.w3.org/1999/02/22-rdf-syntax-ns#type> <http://www.cs.ucl.ac.uk/staff/a.gonzalezbeltran/owl/catissuecore1_2.owl#CellSpecimen> .
<urn:catissuesuite-data#SpecimenCollectionGroup_17> <http://www.cs.ucl.ac.uk/staff/a.gonzalezbeltran/owl/catissuecore1_2.owl#SpecimenCollectionGroup_specimenCollection_CellSpecimen> <urn:catissuesuite-data#CellSpecimen_17> .
<urn:catissuesuite-data#CellSpecimen_17> <http://www.cs.ucl.ac.uk/staff/a.gonzalezbeltran/owl/domainmodel.owl#umlAttributeCollection> <urn:catissuesuite-data#CellSpecimen_17_activityStatus> .
<urn:catissuesuite-data#CellSpecimen_17_activityStatus> <http://www.w3.org/1999/02/22-rdf-syntax-ns#type> <http://www.cs.ucl.ac.uk/staff/a.gonzalezbeltran/owl/catissuecore1_2.owl#CellSpecimen_activityStatus> .
<urn:catissuesuite-data#CellSpecimen_17_activityStatus> <http://www.cs.ucl.ac.uk/staff/a.gonzalezbeltran/owl/domainmodel.owl#datatype> "Active"^^<http://www.w3.org/2001/XMLSchema#string> .
<urn:catissuesuite-data#CellSpecimen_17> <http://www.cs.ucl.ac.uk/staff/a.gonzalezbeltran/owl/domainmodel.owl#umlAttributeCollection> <urn:catissuesuite-data#CellSpecimen_17_availableQuantity> .
<urn:catissuesuite-data#CellSpecimen_17_availableQuantity> <http://www.w3.org/1999/02/22-rdf-syntax-ns#type> <http://www.cs.ucl.ac.uk/staff/a.gonzalezbeltran/owl/catissuecore1_2.owl#CellSpecimen_availableQuantity> .
<urn:catissuesuite-data#CellSpecimen_17_availableQuantity> <http://www.cs.ucl.ac.uk/staff/a.gonzalezbeltran/owl/domainmodel.owl#datatype> "0.0"^^<http://www.w3.org/2001/XMLSchema#string> .
<urn:catissuesuite-data#CellSpecimen_17> <http://www.cs.ucl.ac.uk/staff/a.gonzalezbeltran/owl/domainmodel.owl#umlAttributeCollection> <urn:catissuesuite-data#CellSpecimen_17_barcode> .
<urn:catissuesuite-data#CellSpecimen_17_barcode> <http://www.w3.org/1999/02/22-rdf-syntax-ns#type> <http://www.cs.ucl.ac.uk/staff/a.gonzalezbeltran/owl/catissuecore1_2.owl#CellSpecimen_barcode> .
<urn:catissuesuite-data#CellSpecimen_17_barcode> <http://www.cs.ucl.ac.uk/staff/a.gonzalezbeltran/owl/domainmodel.owl#datatype> "COLO 205"^^<http://www.w3.org/2001/XMLSchema#string> .
<urn:catissuesuite-data#CellSpecimen_17> <http://www.cs.ucl.ac.uk/staff/a.gonzalezbeltran/owl/domainmodel.owl#umlAttributeCollection> <urn:catissuesuite-data#CellSpecimen_17_collectionStatus> .
<urn:catissuesuite-data#CellSpecimen_17_collectionStatus> <http://www.w3.org/1999/02/22-rdf-syntax-ns#type> <http://www.cs.ucl.ac.uk/staff/a.gonzalezbeltran/owl/catissuecore1_2.owl#CellSpecimen_collectionStatus> .
<urn:catissuesuite-data#CellSpecimen_17_collectionStatus> <http://www.cs.ucl.ac.uk/staff/a.gonzalezbeltran/owl/domainmodel.owl#datatype> "Collected"^^<http://www.w3.org/2001/XMLSchema#string> .
<urn:catissuesuite-data#CellSpecimen_17> <http://www.cs.ucl.ac.uk/staff/a.gonzalezbeltran/owl/domainmodel.owl#umlAttributeCollection> <urn:catissuesuite-data#CellSpecimen_17_comment> .
<urn:catissuesuite-data#CellSpecimen_17_comment> <http://www.w3.org/1999/02/22-rdf-syntax-ns#type> <http://www.cs.ucl.ac.uk/staff/a.gonzalezbeltran/owl/catissuecore1_2.owl#CellSpecimen_comment> .
<urn:catissuesuite-data#CellSpecimen_17_comment> <http://www.cs.ucl.ac.uk/staff/a.gonzalezbeltran/owl/domainmodel.owl#datatype> "Reference Authors  Roschke AV, Tonon G, Gehlhaus KS, McTyre N, Bussey KJ, Lababidi S, Scudiero DA, Weinstein JN, Kirsch IR. Title  Karyotypic complexity of the NCI-60 drug-screening panel. Journal  Cancer Res. 63 : 8634-8647, 2003"^^<http://www.w3.org/2001/XMLSchema#string> .
<urn:catissuesuite-data#CellSpecimen_17> <http://www.cs.ucl.ac.uk/staff/a.gonzalezbeltran/owl/domainmodel.owl#umlAttributeCollection> <urn:catissuesuite-data#CellSpecimen_17_id> .
<urn:catissuesuite-data#CellSpecimen_17_id> <http://www.w3.org/1999/02/22-rdf-syntax-ns#type> <http://www.cs.ucl.ac.uk/staff/a.gonzalezbeltran/owl/catissuecore1_2.owl#CellSpecimen_id> .
<urn:catissuesuite-data#CellSpecimen_17_id> <http://www.cs.ucl.ac.uk/staff/a.gonzalezbeltran/owl/domainmodel.owl#datatype> "17"^^<http://www.w3.org/2001/XMLSchema#string> .
<urn:catissuesuite-data#CellSpecimen_17> <http://www.cs.ucl.ac.uk/staff/a.gonzalezbeltran/owl/domainmodel.owl#umlAttributeCollection> <urn:catissuesuite-data#CellSpecimen_17_initialQuantity> .
<urn:catissuesuite-data#CellSpecimen_17_initialQuantity> <http://www.w3.org/1999/02/22-rdf-syntax-ns#type> <http://www.cs.ucl.ac.uk/staff/a.gonzalezbeltran/owl/catissuecore1_2.owl#CellSpecimen_initialQuantity> .
<urn:catissuesuite-data#CellSpecimen_17_initialQuantity> <http://www.cs.ucl.ac.uk/staff/a.gonzalezbeltran/owl/domainmodel.owl#datatype> "0.0"^^<http://www.w3.org/2001/XMLSchema#string> .
<urn:catissuesuite-data#CellSpecimen_17> <http://www.cs.ucl.ac.uk/staff/a.gonzalezbeltran/owl/domainmodel.owl#umlAttributeCollection> <urn:catissuesuite-data#CellSpecimen_17_isAvailable> .
<urn:catissuesuite-data#CellSpecimen_17_isAvailable> <http://www.w3.org/1999/02/22-rdf-syntax-ns#type> <http://www.cs.ucl.ac.uk/staff/a.gonzalezbeltran/owl/catissuecore1_2.owl#CellSpecimen_isAvailable> .
<urn:catissuesuite-data#CellSpecimen_17_isAvailable> <http://www.cs.ucl.ac.uk/staff/a.gonzalezbeltran/owl/domainmodel.owl#datatype> "false"^^<http://www.w3.org/2001/XMLSchema#string> .
<urn:catissuesuite-data#CellSpecimen_17> <http://www.cs.ucl.ac.uk/staff/a.gonzalezbeltran/owl/domainmodel.owl#umlAttributeCollection> <urn:catissuesuite-data#CellSpecimen_17_label> .
<urn:catissuesuite-data#CellSpecimen_17_label> <http://www.w3.org/1999/02/22-rdf-syntax-ns#type> <http://www.cs.ucl.ac.uk/staff/a.gonzalezbeltran/owl/catissuecore1_2.owl#CellSpecimen_label> .
<urn:catissuesuite-data#CellSpecimen_17_label> <http://www.cs.ucl.ac.uk/staff/a.gonzalezbeltran/owl/domainmodel.owl#datatype> "COLO 205"^^<http://www.w3.org/2001/XMLSchema#string> .
<urn:catissuesuite-data#CellSpecimen_17> <http://www.cs.ucl.ac.uk/staff/a.gonzalezbeltran/owl/domainmodel.owl#umlAttributeCollection> <urn:catissuesuite-data#CellSpecimen_17_lineage> .
<urn:catissuesuite-data#CellSpecimen_17_lineage> <http://www.w3.org/1999/02/22-rdf-syntax-ns#type> <http://www.cs.ucl.ac.uk/staff/a.gonzalezbeltran/owl/catissuecore1_2.owl#CellSpecimen_lineage> .
<urn:catissuesuite-data#CellSpecimen_17_lineage> <http://www.cs.ucl.ac.uk/staff/a.gonzalezbeltran/owl/domainmodel.owl#datatype> "New"^^<http://www.w3.org/2001/XMLSchema#string> .
<urn:catissuesuite-data#CellSpecimen_17> <http://www.cs.ucl.ac.uk/staff/a.gonzalezbeltran/owl/domainmodel.owl#umlAttributeCollection> <urn:catissuesuite-data#CellSpecimen_17_pathologicalStatus> .
<urn:catissuesuite-data#CellSpecimen_17_pathologicalStatus> <http://www.w3.org/1999/02/22-rdf-syntax-ns#type> <http://www.cs.ucl.ac.uk/staff/a.gonzalezbeltran/owl/catissuecore1_2.owl#CellSpecimen_pathologicalStatus> .
<urn:catissuesuite-data#CellSpecimen_17_pathologicalStatus> <http://www.cs.ucl.ac.uk/staff/a.gonzalezbeltran/owl/domainmodel.owl#datatype> "Not Specified"^^<http://www.w3.org/2001/XMLSchema#string> .
<urn:catissuesuite-data#CellSpecimen_17> <http://www.cs.ucl.ac.uk/staff/a.gonzalezbeltran/owl/domainmodel.owl#umlAttributeCollection> <urn:catissuesuite-data#CellSpecimen_17_specimenClass> .
<urn:catissuesuite-data#CellSpecimen_17_specimenClass> <http://www.w3.org/1999/02/22-rdf-syntax-ns#type> <http://www.cs.ucl.ac.uk/staff/a.gonzalezbeltran/owl/catissuecore1_2.owl#CellSpecimen_specimenClass> .
<urn:catissuesuite-data#CellSpecimen_17_specimenClass> <http://www.cs.ucl.ac.uk/staff/a.gonzalezbeltran/owl/domainmodel.owl#datatype> "Cell"^^<http://www.w3.org/2001/XMLSchema#string> .
<urn:catissuesuite-data#CellSpecimen_17> <http://www.cs.ucl.ac.uk/staff/a.gonzalezbeltran/owl/domainmodel.owl#umlAttributeCollection> <urn:catissuesuite-data#CellSpecimen_17_specimenType> .
<urn:catissuesuite-data#CellSpecimen_17_specimenType> <http://www.w3.org/1999/02/22-rdf-syntax-ns#type> <http://www.cs.ucl.ac.uk/staff/a.gonzalezbeltran/owl/catissuecore1_2.owl#CellSpecimen_specimenType> .
<urn:catissuesuite-data#CellSpecimen_17_specimenType> <http://www.cs.ucl.ac.uk/staff/a.gonzalezbeltran/owl/domainmodel.owl#datatype> "Not Specified"^^<http://www.w3.org/2001/XMLSchema#string> .
<urn:catissuesuite-data#CollectionProtocolRegistration_17> <http://www.w3.org/1999/02/22-rdf-syntax-ns#type> <http://www.cs.ucl.ac.uk/staff/a.gonzalezbeltran/owl/catissuecore1_2.owl#CollectionProtocolRegistration> .
<urn:catissuesuite-data#CollectionProtocol_1> <http://www.cs.ucl.ac.uk/staff/a.gonzalezbeltran/owl/catissuecore1_2.owl#CollectionProtocol_collectionProtocolRegistrationCollection_CollectionProtocolRegistration> <urn:catissuesuite-data#CollectionProtocolRegistration_17> .
<urn:catissuesuite-data#CollectionProtocolRegistration_17> <http://www.cs.ucl.ac.uk/staff/a.gonzalezbeltran/owl/domainmodel.owl#umlAttributeCollection> <urn:catissuesuite-data#CollectionProtocolRegistration_17_activityStatus> .
<urn:catissuesuite-data#CollectionProtocolRegistration_17_activityStatus> <http://www.w3.org/1999/02/22-rdf-syntax-ns#type> <http://www.cs.ucl.ac.uk/staff/a.gonzalezbeltran/owl/catissuecore1_2.owl#CollectionProtocolRegistration_activityStatus> .
<urn:catissuesuite-data#CollectionProtocolRegistration_17_activityStatus> <http://www.cs.ucl.ac.uk/staff/a.gonzalezbeltran/owl/domainmodel.owl#datatype> "Active"^^<http://www.w3.org/2001/XMLSchema#string> .
<urn:catissuesuite-data#CollectionProtocolRegistration_17> <http://www.cs.ucl.ac.uk/staff/a.gonzalezbeltran/owl/domainmodel.owl#umlAttributeCollection> <urn:catissuesuite-data#CollectionProtocolRegistration_17_id> .
<urn:catissuesuite-data#CollectionProtocolRegistration_17_id> <http://www.w3.org/1999/02/22-rdf-syntax-ns#type> <http://www.cs.ucl.ac.uk/staff/a.gonzalezbeltran/owl/catissuecore1_2.owl#CollectionProtocolRegistration_id> .
<urn:catissuesuite-data#CollectionProtocolRegistration_17_id> <http://www.cs.ucl.ac.uk/staff/a.gonzalezbeltran/owl/domainmodel.owl#datatype> "17"^^<http://www.w3.org/2001/XMLSchema#string> .
<urn:catissuesuite-data#CollectionProtocolRegistration_17> <http://www.cs.ucl.ac.uk/staff/a.gonzalezbeltran/owl/domainmodel.owl#umlAttributeCollection> <urn:catissuesuite-data#CollectionProtocolRegistration_17_protocolParticipantIdentifier> .
<urn:catissuesuite-data#CollectionProtocolRegistration_17_protocolParticipantIdentifier> <http://www.w3.org/1999/02/22-rdf-syntax-ns#type> <http://www.cs.ucl.ac.uk/staff/a.gonzalezbeltran/owl/catissuecore1_2.owl#CollectionProtocolRegistration_protocolParticipantIdentifier> .
<urn:catissuesuite-data#CollectionProtocolRegistration_17_protocolParticipantIdentifier> <http://www.cs.ucl.ac.uk/staff/a.gonzalezbeltran/owl/domainmodel.owl#datatype> "HCC-2998"^^<http://www.w3.org/2001/XMLSchema#string> .
<urn:catissuesuite-data#CollectionProtocolRegistration_17> <http://www.cs.ucl.ac.uk/staff/a.gonzalezbeltran/owl/domainmodel.owl#umlAttributeCollection> <urn:catissuesuite-data#CollectionProtocolRegistration_17_registrationDate> .
<urn:catissuesuite-data#CollectionProtocolRegistration_17_registrationDate> <http://www.w3.org/1999/02/22-rdf-syntax-ns#type> <http://www.cs.ucl.ac.uk/staff/a.gonzalezbeltran/owl/catissuecore1_2.owl#CollectionProtocolRegistration_registrationDate> .
<urn:catissuesuite-data#CollectionProtocolRegistration_17_registrationDate> <http://www.cs.ucl.ac.uk/staff/a.gonzalezbeltran/owl/domainmodel.owl#datatype> "2009-03-11T00:00:00.000-04:00"^^<http://www.w3.org/2001/XMLSchema#string> .
<urn:catissuesuite-data#SpecimenCollectionGroup_18> <http://www.w3.org/1999/02/22-rdf-syntax-ns#type> <http://www.cs.ucl.ac.uk/staff/a.gonzalezbeltran/owl/catissuecore1_2.owl#SpecimenCollectionGroup> .
<urn:catissuesuite-data#CollectionProtocolRegistration_17> <http://www.cs.ucl.ac.uk/staff/a.gonzalezbeltran/owl/catissuecore1_2.owl#CollectionProtocolRegistration_specimenCollectionGroupCollection_SpecimenCollectionGroup> <urn:catissuesuite-data#SpecimenCollectionGroup_18> .
<urn:catissuesuite-data#SpecimenCollectionGroup_18> <http://www.cs.ucl.ac.uk/staff/a.gonzalezbeltran/owl/domainmodel.owl#umlAttributeCollection> <urn:catissuesuite-data#SpecimenCollectionGroup_18_activityStatus> .
<urn:catissuesuite-data#SpecimenCollectionGroup_18_activityStatus> <http://www.w3.org/1999/02/22-rdf-syntax-ns#type> <http://www.cs.ucl.ac.uk/staff/a.gonzalezbeltran/owl/catissuecore1_2.owl#SpecimenCollectionGroup_activityStatus> .
<urn:catissuesuite-data#SpecimenCollectionGroup_18_activityStatus> <http://www.cs.ucl.ac.uk/staff/a.gonzalezbeltran/owl/domainmodel.owl#datatype> "Active"^^<http://www.w3.org/2001/XMLSchema#string> .
<urn:catissuesuite-data#SpecimenCollectionGroup_18> <http://www.cs.ucl.ac.uk/staff/a.gonzalezbeltran/owl/domainmodel.owl#umlAttributeCollection> <urn:catissuesuite-data#SpecimenCollectionGroup_18_barcode> .
<urn:catissuesuite-data#SpecimenCollectionGroup_18_barcode> <http://www.w3.org/1999/02/22-rdf-syntax-ns#type> <http://www.cs.ucl.ac.uk/staff/a.gonzalezbeltran/owl/catissuecore1_2.owl#SpecimenCollectionGroup_barcode> .
<urn:catissuesuite-data#SpecimenCollectionGroup_18_barcode> <http://www.cs.ucl.ac.uk/staff/a.gonzalezbeltran/owl/domainmodel.owl#datatype> "HCC-2998"^^<http://www.w3.org/2001/XMLSchema#string> .
<urn:catissuesuite-data#SpecimenCollectionGroup_18> <http://www.cs.ucl.ac.uk/staff/a.gonzalezbeltran/owl/domainmodel.owl#umlAttributeCollection> <urn:catissuesuite-data#SpecimenCollectionGroup_18_clinicalDiagnosis> .
<urn:catissuesuite-data#SpecimenCollectionGroup_18_clinicalDiagnosis> <http://www.w3.org/1999/02/22-rdf-syntax-ns#type> <http://www.cs.ucl.ac.uk/staff/a.gonzalezbeltran/owl/catissuecore1_2.owl#SpecimenCollectionGroup_clinicalDiagnosis> .
<urn:catissuesuite-data#SpecimenCollectionGroup_18_clinicalDiagnosis> <http://www.cs.ucl.ac.uk/staff/a.gonzalezbeltran/owl/domainmodel.owl#datatype> "Adenocarcinoma of large intestine (disorder)"^^<http://www.w3.org/2001/XMLSchema#string> .
<urn:catissuesuite-data#SpecimenCollectionGroup_18> <http://www.cs.ucl.ac.uk/staff/a.gonzalezbeltran/owl/domainmodel.owl#umlAttributeCollection> <urn:catissuesuite-data#SpecimenCollectionGroup_18_clinicalStatus> .
<urn:catissuesuite-data#SpecimenCollectionGroup_18_clinicalStatus> <http://www.w3.org/1999/02/22-rdf-syntax-ns#type> <http://www.cs.ucl.ac.uk/staff/a.gonzalezbeltran/owl/catissuecore1_2.owl#SpecimenCollectionGroup_clinicalStatus> .
<urn:catissuesuite-data#SpecimenCollectionGroup_18_clinicalStatus> <http://www.cs.ucl.ac.uk/staff/a.gonzalezbeltran/owl/domainmodel.owl#datatype> "Not Specified"^^<http://www.w3.org/2001/XMLSchema#string> .
<urn:catissuesuite-data#SpecimenCollectionGroup_18> <http://www.cs.ucl.ac.uk/staff/a.gonzalezbeltran/owl/domainmodel.owl#umlAttributeCollection> <urn:catissuesuite-data#SpecimenCollectionGroup_18_collectionStatus> .
<urn:catissuesuite-data#SpecimenCollectionGroup_18_collectionStatus> <http://www.w3.org/1999/02/22-rdf-syntax-ns#type> <http://www.cs.ucl.ac.uk/staff/a.gonzalezbeltran/owl/catissuecore1_2.owl#SpecimenCollectionGroup_collectionStatus> .
<urn:catissuesuite-data#SpecimenCollectionGroup_18_collectionStatus> <http://www.cs.ucl.ac.uk/staff/a.gonzalezbeltran/owl/domainmodel.owl#datatype> "Complete"^^<http://www.w3.org/2001/XMLSchema#string> .
<urn:catissuesuite-data#SpecimenCollectionGroup_18> <http://www.cs.ucl.ac.uk/staff/a.gonzalezbeltran/owl/domainmodel.owl#umlAttributeCollection> <urn:catissuesuite-data#SpecimenCollectionGroup_18_comment> .
<urn:catissuesuite-data#SpecimenCollectionGroup_18_comment> <http://www.w3.org/1999/02/22-rdf-syntax-ns#type> <http://www.cs.ucl.ac.uk/staff/a.gonzalezbeltran/owl/catissuecore1_2.owl#SpecimenCollectionGroup_comment> .
<urn:catissuesuite-data#SpecimenCollectionGroup_18_comment> <http://www.cs.ucl.ac.uk/staff/a.gonzalezbeltran/owl/domainmodel.owl#datatype> ""^^<http://www.w3.org/2001/XMLSchema#string> .
<urn:catissuesuite-data#SpecimenCollectionGroup_18> <http://www.cs.ucl.ac.uk/staff/a.gonzalezbeltran/owl/domainmodel.owl#umlAttributeCollection> <urn:catissuesuite-data#SpecimenCollectionGroup_18_id> .
<urn:catissuesuite-data#SpecimenCollectionGroup_18_id> <http://www.w3.org/1999/02/22-rdf-syntax-ns#type> <http://www.cs.ucl.ac.uk/staff/a.gonzalezbeltran/owl/catissuecore1_2.owl#SpecimenCollectionGroup_id> .
<urn:catissuesuite-data#SpecimenCollectionGroup_18_id> <http://www.cs.ucl.ac.uk/staff/a.gonzalezbeltran/owl/domainmodel.owl#datatype> "18"^^<http://www.w3.org/2001/XMLSchema#string> .
<urn:catissuesuite-data#SpecimenCollectionGroup_18> <http://www.cs.ucl.ac.uk/staff/a.gonzalezbeltran/owl/domainmodel.owl#umlAttributeCollection> <urn:catissuesuite-data#SpecimenCollectionGroup_18_name> .
<urn:catissuesuite-data#SpecimenCollectionGroup_18_name> <http://www.w3.org/1999/02/22-rdf-syntax-ns#type> <http://www.cs.ucl.ac.uk/staff/a.gonzalezbeltran/owl/catissuecore1_2.owl#SpecimenCollectionGroup_name> .
<urn:catissuesuite-data#SpecimenCollectionGroup_18_name> <http://www.cs.ucl.ac.uk/staff/a.gonzalezbeltran/owl/domainmodel.owl#datatype> "HCC-2998"^^<http://www.w3.org/2001/XMLSchema#string> .
<urn:catissuesuite-data#SpecimenCollectionGroup_18> <http://www.cs.ucl.ac.uk/staff/a.gonzalezbeltran/owl/domainmodel.owl#umlAttributeCollection> <urn:catissuesuite-data#SpecimenCollectionGroup_18_offset> .
<urn:catissuesuite-data#SpecimenCollectionGroup_18_offset> <http://www.w3.org/1999/02/22-rdf-syntax-ns#type> <http://www.cs.ucl.ac.uk/staff/a.gonzalezbeltran/owl/catissuecore1_2.owl#SpecimenCollectionGroup_offset> .
<urn:catissuesuite-data#SpecimenCollectionGroup_18_offset> <http://www.cs.ucl.ac.uk/staff/a.gonzalezbeltran/owl/domainmodel.owl#datatype> "0"^^<http://www.w3.org/2001/XMLSchema#string> .
<urn:catissuesuite-data#SpecimenCollectionGroup_18> <http://www.cs.ucl.ac.uk/staff/a.gonzalezbeltran/owl/domainmodel.owl#umlAttributeCollection> <urn:catissuesuite-data#SpecimenCollectionGroup_18_surgicalPathologyNumber> .
<urn:catissuesuite-data#SpecimenCollectionGroup_18_surgicalPathologyNumber> <http://www.w3.org/1999/02/22-rdf-syntax-ns#type> <http://www.cs.ucl.ac.uk/staff/a.gonzalezbeltran/owl/catissuecore1_2.owl#SpecimenCollectionGroup_surgicalPathologyNumber> .
<urn:catissuesuite-data#SpecimenCollectionGroup_18_surgicalPathologyNumber> <http://www.cs.ucl.ac.uk/staff/a.gonzalezbeltran/owl/domainmodel.owl#datatype> ""^^<http://www.w3.org/2001/XMLSchema#string> .
<urn:catissuesuite-data#CellSpecimen_18> <http://www.w3.org/1999/02/22-rdf-syntax-ns#type> <http://www.cs.ucl.ac.uk/staff/a.gonzalezbeltran/owl/catissuecore1_2.owl#CellSpecimen> .
<urn:catissuesuite-data#SpecimenCollectionGroup_18> <http://www.cs.ucl.ac.uk/staff/a.gonzalezbeltran/owl/catissuecore1_2.owl#SpecimenCollectionGroup_specimenCollection_CellSpecimen> <urn:catissuesuite-data#CellSpecimen_18> .
<urn:catissuesuite-data#CellSpecimen_18> <http://www.cs.ucl.ac.uk/staff/a.gonzalezbeltran/owl/domainmodel.owl#umlAttributeCollection> <urn:catissuesuite-data#CellSpecimen_18_activityStatus> .
<urn:catissuesuite-data#CellSpecimen_18_activityStatus> <http://www.w3.org/1999/02/22-rdf-syntax-ns#type> <http://www.cs.ucl.ac.uk/staff/a.gonzalezbeltran/owl/catissuecore1_2.owl#CellSpecimen_activityStatus> .
<urn:catissuesuite-data#CellSpecimen_18_activityStatus> <http://www.cs.ucl.ac.uk/staff/a.gonzalezbeltran/owl/domainmodel.owl#datatype> "Active"^^<http://www.w3.org/2001/XMLSchema#string> .
<urn:catissuesuite-data#CellSpecimen_18> <http://www.cs.ucl.ac.uk/staff/a.gonzalezbeltran/owl/domainmodel.owl#umlAttributeCollection> <urn:catissuesuite-data#CellSpecimen_18_availableQuantity> .
<urn:catissuesuite-data#CellSpecimen_18_availableQuantity> <http://www.w3.org/1999/02/22-rdf-syntax-ns#type> <http://www.cs.ucl.ac.uk/staff/a.gonzalezbeltran/owl/catissuecore1_2.owl#CellSpecimen_availableQuantity> .
<urn:catissuesuite-data#CellSpecimen_18_availableQuantity> <http://www.cs.ucl.ac.uk/staff/a.gonzalezbeltran/owl/domainmodel.owl#datatype> "0.0"^^<http://www.w3.org/2001/XMLSchema#string> .
<urn:catissuesuite-data#CellSpecimen_18> <http://www.cs.ucl.ac.uk/staff/a.gonzalezbeltran/owl/domainmodel.owl#umlAttributeCollection> <urn:catissuesuite-data#CellSpecimen_18_barcode> .
<urn:catissuesuite-data#CellSpecimen_18_barcode> <http://www.w3.org/1999/02/22-rdf-syntax-ns#type> <http://www.cs.ucl.ac.uk/staff/a.gonzalezbeltran/owl/catissuecore1_2.owl#CellSpecimen_barcode> .
<urn:catissuesuite-data#CellSpecimen_18_barcode> <http://www.cs.ucl.ac.uk/staff/a.gonzalezbeltran/owl/domainmodel.owl#datatype> "HCC-2998"^^<http://www.w3.org/2001/XMLSchema#string> .
<urn:catissuesuite-data#CellSpecimen_18> <http://www.cs.ucl.ac.uk/staff/a.gonzalezbeltran/owl/domainmodel.owl#umlAttributeCollection> <urn:catissuesuite-data#CellSpecimen_18_collectionStatus> .
<urn:catissuesuite-data#CellSpecimen_18_collectionStatus> <http://www.w3.org/1999/02/22-rdf-syntax-ns#type> <http://www.cs.ucl.ac.uk/staff/a.gonzalezbeltran/owl/catissuecore1_2.owl#CellSpecimen_collectionStatus> .
<urn:catissuesuite-data#CellSpecimen_18_collectionStatus> <http://www.cs.ucl.ac.uk/staff/a.gonzalezbeltran/owl/domainmodel.owl#datatype> "Collected"^^<http://www.w3.org/2001/XMLSchema#string> .
<urn:catissuesuite-data#CellSpecimen_18> <http://www.cs.ucl.ac.uk/staff/a.gonzalezbeltran/owl/domainmodel.owl#umlAttributeCollection> <urn:catissuesuite-data#CellSpecimen_18_comment> .
<urn:catissuesuite-data#CellSpecimen_18_comment> <http://www.w3.org/1999/02/22-rdf-syntax-ns#type> <http://www.cs.ucl.ac.uk/staff/a.gonzalezbeltran/owl/catissuecore1_2.owl#CellSpecimen_comment> .
<urn:catissuesuite-data#CellSpecimen_18_comment> <http://www.cs.ucl.ac.uk/staff/a.gonzalezbeltran/owl/domainmodel.owl#datatype> "Reference Authors  Roschke AV, Tonon G, Gehlhaus KS, McTyre N, Bussey KJ, Lababidi S, Scudiero DA, Weinstein JN, Kirsch IR. Title  Karyotypic complexity of the NCI-60 drug-screening panel. Journal  Cancer Res. 63 : 8634-8647, 2003"^^<http://www.w3.org/2001/XMLSchema#string> .
<urn:catissuesuite-data#CellSpecimen_18> <http://www.cs.ucl.ac.uk/staff/a.gonzalezbeltran/owl/domainmodel.owl#umlAttributeCollection> <urn:catissuesuite-data#CellSpecimen_18_id> .
<urn:catissuesuite-data#CellSpecimen_18_id> <http://www.w3.org/1999/02/22-rdf-syntax-ns#type> <http://www.cs.ucl.ac.uk/staff/a.gonzalezbeltran/owl/catissuecore1_2.owl#CellSpecimen_id> .
<urn:catissuesuite-data#CellSpecimen_18_id> <http://www.cs.ucl.ac.uk/staff/a.gonzalezbeltran/owl/domainmodel.owl#datatype> "18"^^<http://www.w3.org/2001/XMLSchema#string> .
<urn:catissuesuite-data#CellSpecimen_18> <http://www.cs.ucl.ac.uk/staff/a.gonzalezbeltran/owl/domainmodel.owl#umlAttributeCollection> <urn:catissuesuite-data#CellSpecimen_18_initialQuantity> .
<urn:catissuesuite-data#CellSpecimen_18_initialQuantity> <http://www.w3.org/1999/02/22-rdf-syntax-ns#type> <http://www.cs.ucl.ac.uk/staff/a.gonzalezbeltran/owl/catissuecore1_2.owl#CellSpecimen_initialQuantity> .
<urn:catissuesuite-data#CellSpecimen_18_initialQuantity> <http://www.cs.ucl.ac.uk/staff/a.gonzalezbeltran/owl/domainmodel.owl#datatype> "0.0"^^<http://www.w3.org/2001/XMLSchema#string> .
<urn:catissuesuite-data#CellSpecimen_18> <http://www.cs.ucl.ac.uk/staff/a.gonzalezbeltran/owl/domainmodel.owl#umlAttributeCollection> <urn:catissuesuite-data#CellSpecimen_18_isAvailable> .
<urn:catissuesuite-data#CellSpecimen_18_isAvailable> <http://www.w3.org/1999/02/22-rdf-syntax-ns#type> <http://www.cs.ucl.ac.uk/staff/a.gonzalezbeltran/owl/catissuecore1_2.owl#CellSpecimen_isAvailable> .
<urn:catissuesuite-data#CellSpecimen_18_isAvailable> <http://www.cs.ucl.ac.uk/staff/a.gonzalezbeltran/owl/domainmodel.owl#datatype> "false"^^<http://www.w3.org/2001/XMLSchema#string> .
<urn:catissuesuite-data#CellSpecimen_18> <http://www.cs.ucl.ac.uk/staff/a.gonzalezbeltran/owl/domainmodel.owl#umlAttributeCollection> <urn:catissuesuite-data#CellSpecimen_18_label> .
<urn:catissuesuite-data#CellSpecimen_18_label> <http://www.w3.org/1999/02/22-rdf-syntax-ns#type> <http://www.cs.ucl.ac.uk/staff/a.gonzalezbeltran/owl/catissuecore1_2.owl#CellSpecimen_label> .
<urn:catissuesuite-data#CellSpecimen_18_label> <http://www.cs.ucl.ac.uk/staff/a.gonzalezbeltran/owl/domainmodel.owl#datatype> "HCC-2998"^^<http://www.w3.org/2001/XMLSchema#string> .
<urn:catissuesuite-data#CellSpecimen_18> <http://www.cs.ucl.ac.uk/staff/a.gonzalezbeltran/owl/domainmodel.owl#umlAttributeCollection> <urn:catissuesuite-data#CellSpecimen_18_lineage> .
<urn:catissuesuite-data#CellSpecimen_18_lineage> <http://www.w3.org/1999/02/22-rdf-syntax-ns#type> <http://www.cs.ucl.ac.uk/staff/a.gonzalezbeltran/owl/catissuecore1_2.owl#CellSpecimen_lineage> .
<urn:catissuesuite-data#CellSpecimen_18_lineage> <http://www.cs.ucl.ac.uk/staff/a.gonzalezbeltran/owl/domainmodel.owl#datatype> "New"^^<http://www.w3.org/2001/XMLSchema#string> .
<urn:catissuesuite-data#CellSpecimen_18> <http://www.cs.ucl.ac.uk/staff/a.gonzalezbeltran/owl/domainmodel.owl#umlAttributeCollection> <urn:catissuesuite-data#CellSpecimen_18_pathologicalStatus> .
<urn:catissuesuite-data#CellSpecimen_18_pathologicalStatus> <http://www.w3.org/1999/02/22-rdf-syntax-ns#type> <http://www.cs.ucl.ac.uk/staff/a.gonzalezbeltran/owl/catissuecore1_2.owl#CellSpecimen_pathologicalStatus> .
<urn:catissuesuite-data#CellSpecimen_18_pathologicalStatus> <http://www.cs.ucl.ac.uk/staff/a.gonzalezbeltran/owl/domainmodel.owl#datatype> "Not Specified"^^<http://www.w3.org/2001/XMLSchema#string> .
<urn:catissuesuite-data#CellSpecimen_18> <http://www.cs.ucl.ac.uk/staff/a.gonzalezbeltran/owl/domainmodel.owl#umlAttributeCollection> <urn:catissuesuite-data#CellSpecimen_18_specimenClass> .
<urn:catissuesuite-data#CellSpecimen_18_specimenClass> <http://www.w3.org/1999/02/22-rdf-syntax-ns#type> <http://www.cs.ucl.ac.uk/staff/a.gonzalezbeltran/owl/catissuecore1_2.owl#CellSpecimen_specimenClass> .
<urn:catissuesuite-data#CellSpecimen_18_specimenClass> <http://www.cs.ucl.ac.uk/staff/a.gonzalezbeltran/owl/domainmodel.owl#datatype> "Cell"^^<http://www.w3.org/2001/XMLSchema#string> .
<urn:catissuesuite-data#CellSpecimen_18> <http://www.cs.ucl.ac.uk/staff/a.gonzalezbeltran/owl/domainmodel.owl#umlAttributeCollection> <urn:catissuesuite-data#CellSpecimen_18_specimenType> .
<urn:catissuesuite-data#CellSpecimen_18_specimenType> <http://www.w3.org/1999/02/22-rdf-syntax-ns#type> <http://www.cs.ucl.ac.uk/staff/a.gonzalezbeltran/owl/catissuecore1_2.owl#CellSpecimen_specimenType> .
<urn:catissuesuite-data#CellSpecimen_18_specimenType> <http://www.cs.ucl.ac.uk/staff/a.gonzalezbeltran/owl/domainmodel.owl#datatype> "Not Specified"^^<http://www.w3.org/2001/XMLSchema#string> .
<urn:catissuesuite-data#CollectionProtocolRegistration_18> <http://www.w3.org/1999/02/22-rdf-syntax-ns#type> <http://www.cs.ucl.ac.uk/staff/a.gonzalezbeltran/owl/catissuecore1_2.owl#CollectionProtocolRegistration> .
<urn:catissuesuite-data#CollectionProtocol_1> <http://www.cs.ucl.ac.uk/staff/a.gonzalezbeltran/owl/catissuecore1_2.owl#CollectionProtocol_collectionProtocolRegistrationCollection_CollectionProtocolRegistration> <urn:catissuesuite-data#CollectionProtocolRegistration_18> .
<urn:catissuesuite-data#CollectionProtocolRegistration_18> <http://www.cs.ucl.ac.uk/staff/a.gonzalezbeltran/owl/domainmodel.owl#umlAttributeCollection> <urn:catissuesuite-data#CollectionProtocolRegistration_18_activityStatus> .
<urn:catissuesuite-data#CollectionProtocolRegistration_18_activityStatus> <http://www.w3.org/1999/02/22-rdf-syntax-ns#type> <http://www.cs.ucl.ac.uk/staff/a.gonzalezbeltran/owl/catissuecore1_2.owl#CollectionProtocolRegistration_activityStatus> .
<urn:catissuesuite-data#CollectionProtocolRegistration_18_activityStatus> <http://www.cs.ucl.ac.uk/staff/a.gonzalezbeltran/owl/domainmodel.owl#datatype> "Active"^^<http://www.w3.org/2001/XMLSchema#string> .
<urn:catissuesuite-data#CollectionProtocolRegistration_18> <http://www.cs.ucl.ac.uk/staff/a.gonzalezbeltran/owl/domainmodel.owl#umlAttributeCollection> <urn:catissuesuite-data#CollectionProtocolRegistration_18_id> .
<urn:catissuesuite-data#CollectionProtocolRegistration_18_id> <http://www.w3.org/1999/02/22-rdf-syntax-ns#type> <http://www.cs.ucl.ac.uk/staff/a.gonzalezbeltran/owl/catissuecore1_2.owl#CollectionProtocolRegistration_id> .
<urn:catissuesuite-data#CollectionProtocolRegistration_18_id> <http://www.cs.ucl.ac.uk/staff/a.gonzalezbeltran/owl/domainmodel.owl#datatype> "18"^^<http://www.w3.org/2001/XMLSchema#string> .
<urn:catissuesuite-data#CollectionProtocolRegistration_18> <http://www.cs.ucl.ac.uk/staff/a.gonzalezbeltran/owl/domainmodel.owl#umlAttributeCollection> <urn:catissuesuite-data#CollectionProtocolRegistration_18_protocolParticipantIdentifier> .
<urn:catissuesuite-data#CollectionProtocolRegistration_18_protocolParticipantIdentifier> <http://www.w3.org/1999/02/22-rdf-syntax-ns#type> <http://www.cs.ucl.ac.uk/staff/a.gonzalezbeltran/owl/catissuecore1_2.owl#CollectionProtocolRegistration_protocolParticipantIdentifier> .
<urn:catissuesuite-data#CollectionProtocolRegistration_18_protocolParticipantIdentifier> <http://www.cs.ucl.ac.uk/staff/a.gonzalezbeltran/owl/domainmodel.owl#datatype> "HCT-116"^^<http://www.w3.org/2001/XMLSchema#string> .
<urn:catissuesuite-data#CollectionProtocolRegistration_18> <http://www.cs.ucl.ac.uk/staff/a.gonzalezbeltran/owl/domainmodel.owl#umlAttributeCollection> <urn:catissuesuite-data#CollectionProtocolRegistration_18_registrationDate> .
<urn:catissuesuite-data#CollectionProtocolRegistration_18_registrationDate> <http://www.w3.org/1999/02/22-rdf-syntax-ns#type> <http://www.cs.ucl.ac.uk/staff/a.gonzalezbeltran/owl/catissuecore1_2.owl#CollectionProtocolRegistration_registrationDate> .
<urn:catissuesuite-data#CollectionProtocolRegistration_18_registrationDate> <http://www.cs.ucl.ac.uk/staff/a.gonzalezbeltran/owl/domainmodel.owl#datatype> "2009-03-11T00:00:00.000-04:00"^^<http://www.w3.org/2001/XMLSchema#string> .
<urn:catissuesuite-data#SpecimenCollectionGroup_19> <http://www.w3.org/1999/02/22-rdf-syntax-ns#type> <http://www.cs.ucl.ac.uk/staff/a.gonzalezbeltran/owl/catissuecore1_2.owl#SpecimenCollectionGroup> .
<urn:catissuesuite-data#CollectionProtocolRegistration_18> <http://www.cs.ucl.ac.uk/staff/a.gonzalezbeltran/owl/catissuecore1_2.owl#CollectionProtocolRegistration_specimenCollectionGroupCollection_SpecimenCollectionGroup> <urn:catissuesuite-data#SpecimenCollectionGroup_19> .
<urn:catissuesuite-data#SpecimenCollectionGroup_19> <http://www.cs.ucl.ac.uk/staff/a.gonzalezbeltran/owl/domainmodel.owl#umlAttributeCollection> <urn:catissuesuite-data#SpecimenCollectionGroup_19_activityStatus> .
<urn:catissuesuite-data#SpecimenCollectionGroup_19_activityStatus> <http://www.w3.org/1999/02/22-rdf-syntax-ns#type> <http://www.cs.ucl.ac.uk/staff/a.gonzalezbeltran/owl/catissuecore1_2.owl#SpecimenCollectionGroup_activityStatus> .
<urn:catissuesuite-data#SpecimenCollectionGroup_19_activityStatus> <http://www.cs.ucl.ac.uk/staff/a.gonzalezbeltran/owl/domainmodel.owl#datatype> "Active"^^<http://www.w3.org/2001/XMLSchema#string> .
<urn:catissuesuite-data#SpecimenCollectionGroup_19> <http://www.cs.ucl.ac.uk/staff/a.gonzalezbeltran/owl/domainmodel.owl#umlAttributeCollection> <urn:catissuesuite-data#SpecimenCollectionGroup_19_barcode> .
<urn:catissuesuite-data#SpecimenCollectionGroup_19_barcode> <http://www.w3.org/1999/02/22-rdf-syntax-ns#type> <http://www.cs.ucl.ac.uk/staff/a.gonzalezbeltran/owl/catissuecore1_2.owl#SpecimenCollectionGroup_barcode> .
<urn:catissuesuite-data#SpecimenCollectionGroup_19_barcode> <http://www.cs.ucl.ac.uk/staff/a.gonzalezbeltran/owl/domainmodel.owl#datatype> "HCT-116"^^<http://www.w3.org/2001/XMLSchema#string> .
<urn:catissuesuite-data#SpecimenCollectionGroup_19> <http://www.cs.ucl.ac.uk/staff/a.gonzalezbeltran/owl/domainmodel.owl#umlAttributeCollection> <urn:catissuesuite-data#SpecimenCollectionGroup_19_clinicalDiagnosis> .
<urn:catissuesuite-data#SpecimenCollectionGroup_19_clinicalDiagnosis> <http://www.w3.org/1999/02/22-rdf-syntax-ns#type> <http://www.cs.ucl.ac.uk/staff/a.gonzalezbeltran/owl/catissuecore1_2.owl#SpecimenCollectionGroup_clinicalDiagnosis> .
<urn:catissuesuite-data#SpecimenCollectionGroup_19_clinicalDiagnosis> <http://www.cs.ucl.ac.uk/staff/a.gonzalezbeltran/owl/domainmodel.owl#datatype> "Adenocarcinoma of large intestine (disorder)"^^<http://www.w3.org/2001/XMLSchema#string> .
<urn:catissuesuite-data#SpecimenCollectionGroup_19> <http://www.cs.ucl.ac.uk/staff/a.gonzalezbeltran/owl/domainmodel.owl#umlAttributeCollection> <urn:catissuesuite-data#SpecimenCollectionGroup_19_clinicalStatus> .
<urn:catissuesuite-data#SpecimenCollectionGroup_19_clinicalStatus> <http://www.w3.org/1999/02/22-rdf-syntax-ns#type> <http://www.cs.ucl.ac.uk/staff/a.gonzalezbeltran/owl/catissuecore1_2.owl#SpecimenCollectionGroup_clinicalStatus> .
<urn:catissuesuite-data#SpecimenCollectionGroup_19_clinicalStatus> <http://www.cs.ucl.ac.uk/staff/a.gonzalezbeltran/owl/domainmodel.owl#datatype> "Not Specified"^^<http://www.w3.org/2001/XMLSchema#string> .
<urn:catissuesuite-data#SpecimenCollectionGroup_19> <http://www.cs.ucl.ac.uk/staff/a.gonzalezbeltran/owl/domainmodel.owl#umlAttributeCollection> <urn:catissuesuite-data#SpecimenCollectionGroup_19_collectionStatus> .
<urn:catissuesuite-data#SpecimenCollectionGroup_19_collectionStatus> <http://www.w3.org/1999/02/22-rdf-syntax-ns#type> <http://www.cs.ucl.ac.uk/staff/a.gonzalezbeltran/owl/catissuecore1_2.owl#SpecimenCollectionGroup_collectionStatus> .
<urn:catissuesuite-data#SpecimenCollectionGroup_19_collectionStatus> <http://www.cs.ucl.ac.uk/staff/a.gonzalezbeltran/owl/domainmodel.owl#datatype> "Complete"^^<http://www.w3.org/2001/XMLSchema#string> .
<urn:catissuesuite-data#SpecimenCollectionGroup_19> <http://www.cs.ucl.ac.uk/staff/a.gonzalezbeltran/owl/domainmodel.owl#umlAttributeCollection> <urn:catissuesuite-data#SpecimenCollectionGroup_19_comment> .
<urn:catissuesuite-data#SpecimenCollectionGroup_19_comment> <http://www.w3.org/1999/02/22-rdf-syntax-ns#type> <http://www.cs.ucl.ac.uk/staff/a.gonzalezbeltran/owl/catissuecore1_2.owl#SpecimenCollectionGroup_comment> .
<urn:catissuesuite-data#SpecimenCollectionGroup_19_comment> <http://www.cs.ucl.ac.uk/staff/a.gonzalezbeltran/owl/domainmodel.owl#datatype> ""^^<http://www.w3.org/2001/XMLSchema#string> .
<urn:catissuesuite-data#SpecimenCollectionGroup_19> <http://www.cs.ucl.ac.uk/staff/a.gonzalezbeltran/owl/domainmodel.owl#umlAttributeCollection> <urn:catissuesuite-data#SpecimenCollectionGroup_19_id> .
<urn:catissuesuite-data#SpecimenCollectionGroup_19_id> <http://www.w3.org/1999/02/22-rdf-syntax-ns#type> <http://www.cs.ucl.ac.uk/staff/a.gonzalezbeltran/owl/catissuecore1_2.owl#SpecimenCollectionGroup_id> .
<urn:catissuesuite-data#SpecimenCollectionGroup_19_id> <http://www.cs.ucl.ac.uk/staff/a.gonzalezbeltran/owl/domainmodel.owl#datatype> "19"^^<http://www.w3.org/2001/XMLSchema#string> .
<urn:catissuesuite-data#SpecimenCollectionGroup_19> <http://www.cs.ucl.ac.uk/staff/a.gonzalezbeltran/owl/domainmodel.owl#umlAttributeCollection> <urn:catissuesuite-data#SpecimenCollectionGroup_19_name> .
<urn:catissuesuite-data#SpecimenCollectionGroup_19_name> <http://www.w3.org/1999/02/22-rdf-syntax-ns#type> <http://www.cs.ucl.ac.uk/staff/a.gonzalezbeltran/owl/catissuecore1_2.owl#SpecimenCollectionGroup_name> .
<urn:catissuesuite-data#SpecimenCollectionGroup_19_name> <http://www.cs.ucl.ac.uk/staff/a.gonzalezbeltran/owl/domainmodel.owl#datatype> "HCT-116"^^<http://www.w3.org/2001/XMLSchema#string> .
<urn:catissuesuite-data#SpecimenCollectionGroup_19> <http://www.cs.ucl.ac.uk/staff/a.gonzalezbeltran/owl/domainmodel.owl#umlAttributeCollection> <urn:catissuesuite-data#SpecimenCollectionGroup_19_offset> .
<urn:catissuesuite-data#SpecimenCollectionGroup_19_offset> <http://www.w3.org/1999/02/22-rdf-syntax-ns#type> <http://www.cs.ucl.ac.uk/staff/a.gonzalezbeltran/owl/catissuecore1_2.owl#SpecimenCollectionGroup_offset> .
<urn:catissuesuite-data#SpecimenCollectionGroup_19_offset> <http://www.cs.ucl.ac.uk/staff/a.gonzalezbeltran/owl/domainmodel.owl#datatype> "0"^^<http://www.w3.org/2001/XMLSchema#string> .
<urn:catissuesuite-data#SpecimenCollectionGroup_19> <http://www.cs.ucl.ac.uk/staff/a.gonzalezbeltran/owl/domainmodel.owl#umlAttributeCollection> <urn:catissuesuite-data#SpecimenCollectionGroup_19_surgicalPathologyNumber> .
<urn:catissuesuite-data#SpecimenCollectionGroup_19_surgicalPathologyNumber> <http://www.w3.org/1999/02/22-rdf-syntax-ns#type> <http://www.cs.ucl.ac.uk/staff/a.gonzalezbeltran/owl/catissuecore1_2.owl#SpecimenCollectionGroup_surgicalPathologyNumber> .
<urn:catissuesuite-data#SpecimenCollectionGroup_19_surgicalPathologyNumber> <http://www.cs.ucl.ac.uk/staff/a.gonzalezbeltran/owl/domainmodel.owl#datatype> ""^^<http://www.w3.org/2001/XMLSchema#string> .
<urn:catissuesuite-data#CellSpecimen_19> <http://www.w3.org/1999/02/22-rdf-syntax-ns#type> <http://www.cs.ucl.ac.uk/staff/a.gonzalezbeltran/owl/catissuecore1_2.owl#CellSpecimen> .
<urn:catissuesuite-data#SpecimenCollectionGroup_19> <http://www.cs.ucl.ac.uk/staff/a.gonzalezbeltran/owl/catissuecore1_2.owl#SpecimenCollectionGroup_specimenCollection_CellSpecimen> <urn:catissuesuite-data#CellSpecimen_19> .
<urn:catissuesuite-data#CellSpecimen_19> <http://www.cs.ucl.ac.uk/staff/a.gonzalezbeltran/owl/domainmodel.owl#umlAttributeCollection> <urn:catissuesuite-data#CellSpecimen_19_activityStatus> .
<urn:catissuesuite-data#CellSpecimen_19_activityStatus> <http://www.w3.org/1999/02/22-rdf-syntax-ns#type> <http://www.cs.ucl.ac.uk/staff/a.gonzalezbeltran/owl/catissuecore1_2.owl#CellSpecimen_activityStatus> .
<urn:catissuesuite-data#CellSpecimen_19_activityStatus> <http://www.cs.ucl.ac.uk/staff/a.gonzalezbeltran/owl/domainmodel.owl#datatype> "Active"^^<http://www.w3.org/2001/XMLSchema#string> .
<urn:catissuesuite-data#CellSpecimen_19> <http://www.cs.ucl.ac.uk/staff/a.gonzalezbeltran/owl/domainmodel.owl#umlAttributeCollection> <urn:catissuesuite-data#CellSpecimen_19_availableQuantity> .
<urn:catissuesuite-data#CellSpecimen_19_availableQuantity> <http://www.w3.org/1999/02/22-rdf-syntax-ns#type> <http://www.cs.ucl.ac.uk/staff/a.gonzalezbeltran/owl/catissuecore1_2.owl#CellSpecimen_availableQuantity> .
<urn:catissuesuite-data#CellSpecimen_19_availableQuantity> <http://www.cs.ucl.ac.uk/staff/a.gonzalezbeltran/owl/domainmodel.owl#datatype> "0.0"^^<http://www.w3.org/2001/XMLSchema#string> .
<urn:catissuesuite-data#CellSpecimen_19> <http://www.cs.ucl.ac.uk/staff/a.gonzalezbeltran/owl/domainmodel.owl#umlAttributeCollection> <urn:catissuesuite-data#CellSpecimen_19_barcode> .
<urn:catissuesuite-data#CellSpecimen_19_barcode> <http://www.w3.org/1999/02/22-rdf-syntax-ns#type> <http://www.cs.ucl.ac.uk/staff/a.gonzalezbeltran/owl/catissuecore1_2.owl#CellSpecimen_barcode> .
<urn:catissuesuite-data#CellSpecimen_19_barcode> <http://www.cs.ucl.ac.uk/staff/a.gonzalezbeltran/owl/domainmodel.owl#datatype> "HCT-116"^^<http://www.w3.org/2001/XMLSchema#string> .
<urn:catissuesuite-data#CellSpecimen_19> <http://www.cs.ucl.ac.uk/staff/a.gonzalezbeltran/owl/domainmodel.owl#umlAttributeCollection> <urn:catissuesuite-data#CellSpecimen_19_collectionStatus> .
<urn:catissuesuite-data#CellSpecimen_19_collectionStatus> <http://www.w3.org/1999/02/22-rdf-syntax-ns#type> <http://www.cs.ucl.ac.uk/staff/a.gonzalezbeltran/owl/catissuecore1_2.owl#CellSpecimen_collectionStatus> .
<urn:catissuesuite-data#CellSpecimen_19_collectionStatus> <http://www.cs.ucl.ac.uk/staff/a.gonzalezbeltran/owl/domainmodel.owl#datatype> "Collected"^^<http://www.w3.org/2001/XMLSchema#string> .
<urn:catissuesuite-data#CellSpecimen_19> <http://www.cs.ucl.ac.uk/staff/a.gonzalezbeltran/owl/domainmodel.owl#umlAttributeCollection> <urn:catissuesuite-data#CellSpecimen_19_comment> .
<urn:catissuesuite-data#CellSpecimen_19_comment> <http://www.w3.org/1999/02/22-rdf-syntax-ns#type> <http://www.cs.ucl.ac.uk/staff/a.gonzalezbeltran/owl/catissuecore1_2.owl#CellSpecimen_comment> .
<urn:catissuesuite-data#CellSpecimen_19_comment> <http://www.cs.ucl.ac.uk/staff/a.gonzalezbeltran/owl/domainmodel.owl#datatype> "Reference Authors  Roschke AV, Tonon G, Gehlhaus KS, McTyre N, Bussey KJ, Lababidi S, Scudiero DA, Weinstein JN, Kirsch IR. Title  Karyotypic complexity of the NCI-60 drug-screening panel. Journal  Cancer Res. 63 : 8634-8647, 2003"^^<http://www.w3.org/2001/XMLSchema#string> .
<urn:catissuesuite-data#CellSpecimen_19> <http://www.cs.ucl.ac.uk/staff/a.gonzalezbeltran/owl/domainmodel.owl#umlAttributeCollection> <urn:catissuesuite-data#CellSpecimen_19_id> .
<urn:catissuesuite-data#CellSpecimen_19_id> <http://www.w3.org/1999/02/22-rdf-syntax-ns#type> <http://www.cs.ucl.ac.uk/staff/a.gonzalezbeltran/owl/catissuecore1_2.owl#CellSpecimen_id> .
<urn:catissuesuite-data#CellSpecimen_19_id> <http://www.cs.ucl.ac.uk/staff/a.gonzalezbeltran/owl/domainmodel.owl#datatype> "19"^^<http://www.w3.org/2001/XMLSchema#string> .
<urn:catissuesuite-data#CellSpecimen_19> <http://www.cs.ucl.ac.uk/staff/a.gonzalezbeltran/owl/domainmodel.owl#umlAttributeCollection> <urn:catissuesuite-data#CellSpecimen_19_initialQuantity> .
<urn:catissuesuite-data#CellSpecimen_19_initialQuantity> <http://www.w3.org/1999/02/22-rdf-syntax-ns#type> <http://www.cs.ucl.ac.uk/staff/a.gonzalezbeltran/owl/catissuecore1_2.owl#CellSpecimen_initialQuantity> .
<urn:catissuesuite-data#CellSpecimen_19_initialQuantity> <http://www.cs.ucl.ac.uk/staff/a.gonzalezbeltran/owl/domainmodel.owl#datatype> "0.0"^^<http://www.w3.org/2001/XMLSchema#string> .
<urn:catissuesuite-data#CellSpecimen_19> <http://www.cs.ucl.ac.uk/staff/a.gonzalezbeltran/owl/domainmodel.owl#umlAttributeCollection> <urn:catissuesuite-data#CellSpecimen_19_isAvailable> .
<urn:catissuesuite-data#CellSpecimen_19_isAvailable> <http://www.w3.org/1999/02/22-rdf-syntax-ns#type> <http://www.cs.ucl.ac.uk/staff/a.gonzalezbeltran/owl/catissuecore1_2.owl#CellSpecimen_isAvailable> .
<urn:catissuesuite-data#CellSpecimen_19_isAvailable> <http://www.cs.ucl.ac.uk/staff/a.gonzalezbeltran/owl/domainmodel.owl#datatype> "false"^^<http://www.w3.org/2001/XMLSchema#string> .
<urn:catissuesuite-data#CellSpecimen_19> <http://www.cs.ucl.ac.uk/staff/a.gonzalezbeltran/owl/domainmodel.owl#umlAttributeCollection> <urn:catissuesuite-data#CellSpecimen_19_label> .
<urn:catissuesuite-data#CellSpecimen_19_label> <http://www.w3.org/1999/02/22-rdf-syntax-ns#type> <http://www.cs.ucl.ac.uk/staff/a.gonzalezbeltran/owl/catissuecore1_2.owl#CellSpecimen_label> .
<urn:catissuesuite-data#CellSpecimen_19_label> <http://www.cs.ucl.ac.uk/staff/a.gonzalezbeltran/owl/domainmodel.owl#datatype> "HCT-116"^^<http://www.w3.org/2001/XMLSchema#string> .
<urn:catissuesuite-data#CellSpecimen_19> <http://www.cs.ucl.ac.uk/staff/a.gonzalezbeltran/owl/domainmodel.owl#umlAttributeCollection> <urn:catissuesuite-data#CellSpecimen_19_lineage> .
<urn:catissuesuite-data#CellSpecimen_19_lineage> <http://www.w3.org/1999/02/22-rdf-syntax-ns#type> <http://www.cs.ucl.ac.uk/staff/a.gonzalezbeltran/owl/catissuecore1_2.owl#CellSpecimen_lineage> .
<urn:catissuesuite-data#CellSpecimen_19_lineage> <http://www.cs.ucl.ac.uk/staff/a.gonzalezbeltran/owl/domainmodel.owl#datatype> "New"^^<http://www.w3.org/2001/XMLSchema#string> .
<urn:catissuesuite-data#CellSpecimen_19> <http://www.cs.ucl.ac.uk/staff/a.gonzalezbeltran/owl/domainmodel.owl#umlAttributeCollection> <urn:catissuesuite-data#CellSpecimen_19_pathologicalStatus> .
<urn:catissuesuite-data#CellSpecimen_19_pathologicalStatus> <http://www.w3.org/1999/02/22-rdf-syntax-ns#type> <http://www.cs.ucl.ac.uk/staff/a.gonzalezbeltran/owl/catissuecore1_2.owl#CellSpecimen_pathologicalStatus> .
<urn:catissuesuite-data#CellSpecimen_19_pathologicalStatus> <http://www.cs.ucl.ac.uk/staff/a.gonzalezbeltran/owl/domainmodel.owl#datatype> "Metastatic"^^<http://www.w3.org/2001/XMLSchema#string> .
<urn:catissuesuite-data#CellSpecimen_19> <http://www.cs.ucl.ac.uk/staff/a.gonzalezbeltran/owl/domainmodel.owl#umlAttributeCollection> <urn:catissuesuite-data#CellSpecimen_19_specimenClass> .
<urn:catissuesuite-data#CellSpecimen_19_specimenClass> <http://www.w3.org/1999/02/22-rdf-syntax-ns#type> <http://www.cs.ucl.ac.uk/staff/a.gonzalezbeltran/owl/catissuecore1_2.owl#CellSpecimen_specimenClass> .
<urn:catissuesuite-data#CellSpecimen_19_specimenClass> <http://www.cs.ucl.ac.uk/staff/a.gonzalezbeltran/owl/domainmodel.owl#datatype> "Cell"^^<http://www.w3.org/2001/XMLSchema#string> .
<urn:catissuesuite-data#CellSpecimen_19> <http://www.cs.ucl.ac.uk/staff/a.gonzalezbeltran/owl/domainmodel.owl#umlAttributeCollection> <urn:catissuesuite-data#CellSpecimen_19_specimenType> .
<urn:catissuesuite-data#CellSpecimen_19_specimenType> <http://www.w3.org/1999/02/22-rdf-syntax-ns#type> <http://www.cs.ucl.ac.uk/staff/a.gonzalezbeltran/owl/catissuecore1_2.owl#CellSpecimen_specimenType> .
<urn:catissuesuite-data#CellSpecimen_19_specimenType> <http://www.cs.ucl.ac.uk/staff/a.gonzalezbeltran/owl/domainmodel.owl#datatype> "Not Specified"^^<http://www.w3.org/2001/XMLSchema#string> .
<urn:catissuesuite-data#CollectionProtocolRegistration_19> <http://www.w3.org/1999/02/22-rdf-syntax-ns#type> <http://www.cs.ucl.ac.uk/staff/a.gonzalezbeltran/owl/catissuecore1_2.owl#CollectionProtocolRegistration> .
<urn:catissuesuite-data#CollectionProtocol_1> <http://www.cs.ucl.ac.uk/staff/a.gonzalezbeltran/owl/catissuecore1_2.owl#CollectionProtocol_collectionProtocolRegistrationCollection_CollectionProtocolRegistration> <urn:catissuesuite-data#CollectionProtocolRegistration_19> .
<urn:catissuesuite-data#CollectionProtocolRegistration_19> <http://www.cs.ucl.ac.uk/staff/a.gonzalezbeltran/owl/domainmodel.owl#umlAttributeCollection> <urn:catissuesuite-data#CollectionProtocolRegistration_19_activityStatus> .
<urn:catissuesuite-data#CollectionProtocolRegistration_19_activityStatus> <http://www.w3.org/1999/02/22-rdf-syntax-ns#type> <http://www.cs.ucl.ac.uk/staff/a.gonzalezbeltran/owl/catissuecore1_2.owl#CollectionProtocolRegistration_activityStatus> .
<urn:catissuesuite-data#CollectionProtocolRegistration_19_activityStatus> <http://www.cs.ucl.ac.uk/staff/a.gonzalezbeltran/owl/domainmodel.owl#datatype> "Active"^^<http://www.w3.org/2001/XMLSchema#string> .
<urn:catissuesuite-data#CollectionProtocolRegistration_19> <http://www.cs.ucl.ac.uk/staff/a.gonzalezbeltran/owl/domainmodel.owl#umlAttributeCollection> <urn:catissuesuite-data#CollectionProtocolRegistration_19_id> .
<urn:catissuesuite-data#CollectionProtocolRegistration_19_id> <http://www.w3.org/1999/02/22-rdf-syntax-ns#type> <http://www.cs.ucl.ac.uk/staff/a.gonzalezbeltran/owl/catissuecore1_2.owl#CollectionProtocolRegistration_id> .
<urn:catissuesuite-data#CollectionProtocolRegistration_19_id> <http://www.cs.ucl.ac.uk/staff/a.gonzalezbeltran/owl/domainmodel.owl#datatype> "19"^^<http://www.w3.org/2001/XMLSchema#string> .
<urn:catissuesuite-data#CollectionProtocolRegistration_19> <http://www.cs.ucl.ac.uk/staff/a.gonzalezbeltran/owl/domainmodel.owl#umlAttributeCollection> <urn:catissuesuite-data#CollectionProtocolRegistration_19_protocolParticipantIdentifier> .
<urn:catissuesuite-data#CollectionProtocolRegistration_19_protocolParticipantIdentifier> <http://www.w3.org/1999/02/22-rdf-syntax-ns#type> <http://www.cs.ucl.ac.uk/staff/a.gonzalezbeltran/owl/catissuecore1_2.owl#CollectionProtocolRegistration_protocolParticipantIdentifier> .
<urn:catissuesuite-data#CollectionProtocolRegistration_19_protocolParticipantIdentifier> <http://www.cs.ucl.ac.uk/staff/a.gonzalezbeltran/owl/domainmodel.owl#datatype> "HCT-15"^^<http://www.w3.org/2001/XMLSchema#string> .
<urn:catissuesuite-data#CollectionProtocolRegistration_19> <http://www.cs.ucl.ac.uk/staff/a.gonzalezbeltran/owl/domainmodel.owl#umlAttributeCollection> <urn:catissuesuite-data#CollectionProtocolRegistration_19_registrationDate> .
<urn:catissuesuite-data#CollectionProtocolRegistration_19_registrationDate> <http://www.w3.org/1999/02/22-rdf-syntax-ns#type> <http://www.cs.ucl.ac.uk/staff/a.gonzalezbeltran/owl/catissuecore1_2.owl#CollectionProtocolRegistration_registrationDate> .
<urn:catissuesuite-data#CollectionProtocolRegistration_19_registrationDate> <http://www.cs.ucl.ac.uk/staff/a.gonzalezbeltran/owl/domainmodel.owl#datatype> "2009-03-11T00:00:00.000-04:00"^^<http://www.w3.org/2001/XMLSchema#string> .
<urn:catissuesuite-data#SpecimenCollectionGroup_20> <http://www.w3.org/1999/02/22-rdf-syntax-ns#type> <http://www.cs.ucl.ac.uk/staff/a.gonzalezbeltran/owl/catissuecore1_2.owl#SpecimenCollectionGroup> .
<urn:catissuesuite-data#CollectionProtocolRegistration_19> <http://www.cs.ucl.ac.uk/staff/a.gonzalezbeltran/owl/catissuecore1_2.owl#CollectionProtocolRegistration_specimenCollectionGroupCollection_SpecimenCollectionGroup> <urn:catissuesuite-data#SpecimenCollectionGroup_20> .
<urn:catissuesuite-data#SpecimenCollectionGroup_20> <http://www.cs.ucl.ac.uk/staff/a.gonzalezbeltran/owl/domainmodel.owl#umlAttributeCollection> <urn:catissuesuite-data#SpecimenCollectionGroup_20_activityStatus> .
<urn:catissuesuite-data#SpecimenCollectionGroup_20_activityStatus> <http://www.w3.org/1999/02/22-rdf-syntax-ns#type> <http://www.cs.ucl.ac.uk/staff/a.gonzalezbeltran/owl/catissuecore1_2.owl#SpecimenCollectionGroup_activityStatus> .
<urn:catissuesuite-data#SpecimenCollectionGroup_20_activityStatus> <http://www.cs.ucl.ac.uk/staff/a.gonzalezbeltran/owl/domainmodel.owl#datatype> "Active"^^<http://www.w3.org/2001/XMLSchema#string> .
<urn:catissuesuite-data#SpecimenCollectionGroup_20> <http://www.cs.ucl.ac.uk/staff/a.gonzalezbeltran/owl/domainmodel.owl#umlAttributeCollection> <urn:catissuesuite-data#SpecimenCollectionGroup_20_barcode> .
<urn:catissuesuite-data#SpecimenCollectionGroup_20_barcode> <http://www.w3.org/1999/02/22-rdf-syntax-ns#type> <http://www.cs.ucl.ac.uk/staff/a.gonzalezbeltran/owl/catissuecore1_2.owl#SpecimenCollectionGroup_barcode> .
<urn:catissuesuite-data#SpecimenCollectionGroup_20_barcode> <http://www.cs.ucl.ac.uk/staff/a.gonzalezbeltran/owl/domainmodel.owl#datatype> "HCT-15"^^<http://www.w3.org/2001/XMLSchema#string> .
<urn:catissuesuite-data#SpecimenCollectionGroup_20> <http://www.cs.ucl.ac.uk/staff/a.gonzalezbeltran/owl/domainmodel.owl#umlAttributeCollection> <urn:catissuesuite-data#SpecimenCollectionGroup_20_clinicalDiagnosis> .
<urn:catissuesuite-data#SpecimenCollectionGroup_20_clinicalDiagnosis> <http://www.w3.org/1999/02/22-rdf-syntax-ns#type> <http://www.cs.ucl.ac.uk/staff/a.gonzalezbeltran/owl/catissuecore1_2.owl#SpecimenCollectionGroup_clinicalDiagnosis> .
<urn:catissuesuite-data#SpecimenCollectionGroup_20_clinicalDiagnosis> <http://www.cs.ucl.ac.uk/staff/a.gonzalezbeltran/owl/domainmodel.owl#datatype> "Adenocarcinoma of large intestine (disorder)"^^<http://www.w3.org/2001/XMLSchema#string> .
<urn:catissuesuite-data#SpecimenCollectionGroup_20> <http://www.cs.ucl.ac.uk/staff/a.gonzalezbeltran/owl/domainmodel.owl#umlAttributeCollection> <urn:catissuesuite-data#SpecimenCollectionGroup_20_clinicalStatus> .
<urn:catissuesuite-data#SpecimenCollectionGroup_20_clinicalStatus> <http://www.w3.org/1999/02/22-rdf-syntax-ns#type> <http://www.cs.ucl.ac.uk/staff/a.gonzalezbeltran/owl/catissuecore1_2.owl#SpecimenCollectionGroup_clinicalStatus> .
<urn:catissuesuite-data#SpecimenCollectionGroup_20_clinicalStatus> <http://www.cs.ucl.ac.uk/staff/a.gonzalezbeltran/owl/domainmodel.owl#datatype> "Not Specified"^^<http://www.w3.org/2001/XMLSchema#string> .
<urn:catissuesuite-data#SpecimenCollectionGroup_20> <http://www.cs.ucl.ac.uk/staff/a.gonzalezbeltran/owl/domainmodel.owl#umlAttributeCollection> <urn:catissuesuite-data#SpecimenCollectionGroup_20_collectionStatus> .
<urn:catissuesuite-data#SpecimenCollectionGroup_20_collectionStatus> <http://www.w3.org/1999/02/22-rdf-syntax-ns#type> <http://www.cs.ucl.ac.uk/staff/a.gonzalezbeltran/owl/catissuecore1_2.owl#SpecimenCollectionGroup_collectionStatus> .
<urn:catissuesuite-data#SpecimenCollectionGroup_20_collectionStatus> <http://www.cs.ucl.ac.uk/staff/a.gonzalezbeltran/owl/domainmodel.owl#datatype> "Complete"^^<http://www.w3.org/2001/XMLSchema#string> .
<urn:catissuesuite-data#SpecimenCollectionGroup_20> <http://www.cs.ucl.ac.uk/staff/a.gonzalezbeltran/owl/domainmodel.owl#umlAttributeCollection> <urn:catissuesuite-data#SpecimenCollectionGroup_20_comment> .
<urn:catissuesuite-data#SpecimenCollectionGroup_20_comment> <http://www.w3.org/1999/02/22-rdf-syntax-ns#type> <http://www.cs.ucl.ac.uk/staff/a.gonzalezbeltran/owl/catissuecore1_2.owl#SpecimenCollectionGroup_comment> .
<urn:catissuesuite-data#SpecimenCollectionGroup_20_comment> <http://www.cs.ucl.ac.uk/staff/a.gonzalezbeltran/owl/domainmodel.owl#datatype> ""^^<http://www.w3.org/2001/XMLSchema#string> .
<urn:catissuesuite-data#SpecimenCollectionGroup_20> <http://www.cs.ucl.ac.uk/staff/a.gonzalezbeltran/owl/domainmodel.owl#umlAttributeCollection> <urn:catissuesuite-data#SpecimenCollectionGroup_20_id> .
<urn:catissuesuite-data#SpecimenCollectionGroup_20_id> <http://www.w3.org/1999/02/22-rdf-syntax-ns#type> <http://www.cs.ucl.ac.uk/staff/a.gonzalezbeltran/owl/catissuecore1_2.owl#SpecimenCollectionGroup_id> .
<urn:catissuesuite-data#SpecimenCollectionGroup_20_id> <http://www.cs.ucl.ac.uk/staff/a.gonzalezbeltran/owl/domainmodel.owl#datatype> "20"^^<http://www.w3.org/2001/XMLSchema#string> .
<urn:catissuesuite-data#SpecimenCollectionGroup_20> <http://www.cs.ucl.ac.uk/staff/a.gonzalezbeltran/owl/domainmodel.owl#umlAttributeCollection> <urn:catissuesuite-data#SpecimenCollectionGroup_20_name> .
<urn:catissuesuite-data#SpecimenCollectionGroup_20_name> <http://www.w3.org/1999/02/22-rdf-syntax-ns#type> <http://www.cs.ucl.ac.uk/staff/a.gonzalezbeltran/owl/catissuecore1_2.owl#SpecimenCollectionGroup_name> .
<urn:catissuesuite-data#SpecimenCollectionGroup_20_name> <http://www.cs.ucl.ac.uk/staff/a.gonzalezbeltran/owl/domainmodel.owl#datatype> "HCT-15"^^<http://www.w3.org/2001/XMLSchema#string> .
<urn:catissuesuite-data#SpecimenCollectionGroup_20> <http://www.cs.ucl.ac.uk/staff/a.gonzalezbeltran/owl/domainmodel.owl#umlAttributeCollection> <urn:catissuesuite-data#SpecimenCollectionGroup_20_offset> .
<urn:catissuesuite-data#SpecimenCollectionGroup_20_offset> <http://www.w3.org/1999/02/22-rdf-syntax-ns#type> <http://www.cs.ucl.ac.uk/staff/a.gonzalezbeltran/owl/catissuecore1_2.owl#SpecimenCollectionGroup_offset> .
<urn:catissuesuite-data#SpecimenCollectionGroup_20_offset> <http://www.cs.ucl.ac.uk/staff/a.gonzalezbeltran/owl/domainmodel.owl#datatype> "0"^^<http://www.w3.org/2001/XMLSchema#string> .
<urn:catissuesuite-data#SpecimenCollectionGroup_20> <http://www.cs.ucl.ac.uk/staff/a.gonzalezbeltran/owl/domainmodel.owl#umlAttributeCollection> <urn:catissuesuite-data#SpecimenCollectionGroup_20_surgicalPathologyNumber> .
<urn:catissuesuite-data#SpecimenCollectionGroup_20_surgicalPathologyNumber> <http://www.w3.org/1999/02/22-rdf-syntax-ns#type> <http://www.cs.ucl.ac.uk/staff/a.gonzalezbeltran/owl/catissuecore1_2.owl#SpecimenCollectionGroup_surgicalPathologyNumber> .
<urn:catissuesuite-data#SpecimenCollectionGroup_20_surgicalPathologyNumber> <http://www.cs.ucl.ac.uk/staff/a.gonzalezbeltran/owl/domainmodel.owl#datatype> ""^^<http://www.w3.org/2001/XMLSchema#string> .
<urn:catissuesuite-data#CellSpecimen_20> <http://www.w3.org/1999/02/22-rdf-syntax-ns#type> <http://www.cs.ucl.ac.uk/staff/a.gonzalezbeltran/owl/catissuecore1_2.owl#CellSpecimen> .
<urn:catissuesuite-data#SpecimenCollectionGroup_20> <http://www.cs.ucl.ac.uk/staff/a.gonzalezbeltran/owl/catissuecore1_2.owl#SpecimenCollectionGroup_specimenCollection_CellSpecimen> <urn:catissuesuite-data#CellSpecimen_20> .
<urn:catissuesuite-data#CellSpecimen_20> <http://www.cs.ucl.ac.uk/staff/a.gonzalezbeltran/owl/domainmodel.owl#umlAttributeCollection> <urn:catissuesuite-data#CellSpecimen_20_activityStatus> .
<urn:catissuesuite-data#CellSpecimen_20_activityStatus> <http://www.w3.org/1999/02/22-rdf-syntax-ns#type> <http://www.cs.ucl.ac.uk/staff/a.gonzalezbeltran/owl/catissuecore1_2.owl#CellSpecimen_activityStatus> .
<urn:catissuesuite-data#CellSpecimen_20_activityStatus> <http://www.cs.ucl.ac.uk/staff/a.gonzalezbeltran/owl/domainmodel.owl#datatype> "Active"^^<http://www.w3.org/2001/XMLSchema#string> .
<urn:catissuesuite-data#CellSpecimen_20> <http://www.cs.ucl.ac.uk/staff/a.gonzalezbeltran/owl/domainmodel.owl#umlAttributeCollection> <urn:catissuesuite-data#CellSpecimen_20_availableQuantity> .
<urn:catissuesuite-data#CellSpecimen_20_availableQuantity> <http://www.w3.org/1999/02/22-rdf-syntax-ns#type> <http://www.cs.ucl.ac.uk/staff/a.gonzalezbeltran/owl/catissuecore1_2.owl#CellSpecimen_availableQuantity> .
<urn:catissuesuite-data#CellSpecimen_20_availableQuantity> <http://www.cs.ucl.ac.uk/staff/a.gonzalezbeltran/owl/domainmodel.owl#datatype> "0.0"^^<http://www.w3.org/2001/XMLSchema#string> .
<urn:catissuesuite-data#CellSpecimen_20> <http://www.cs.ucl.ac.uk/staff/a.gonzalezbeltran/owl/domainmodel.owl#umlAttributeCollection> <urn:catissuesuite-data#CellSpecimen_20_barcode> .
<urn:catissuesuite-data#CellSpecimen_20_barcode> <http://www.w3.org/1999/02/22-rdf-syntax-ns#type> <http://www.cs.ucl.ac.uk/staff/a.gonzalezbeltran/owl/catissuecore1_2.owl#CellSpecimen_barcode> .
<urn:catissuesuite-data#CellSpecimen_20_barcode> <http://www.cs.ucl.ac.uk/staff/a.gonzalezbeltran/owl/domainmodel.owl#datatype> "HCT-15"^^<http://www.w3.org/2001/XMLSchema#string> .
<urn:catissuesuite-data#CellSpecimen_20> <http://www.cs.ucl.ac.uk/staff/a.gonzalezbeltran/owl/domainmodel.owl#umlAttributeCollection> <urn:catissuesuite-data#CellSpecimen_20_collectionStatus> .
<urn:catissuesuite-data#CellSpecimen_20_collectionStatus> <http://www.w3.org/1999/02/22-rdf-syntax-ns#type> <http://www.cs.ucl.ac.uk/staff/a.gonzalezbeltran/owl/catissuecore1_2.owl#CellSpecimen_collectionStatus> .
<urn:catissuesuite-data#CellSpecimen_20_collectionStatus> <http://www.cs.ucl.ac.uk/staff/a.gonzalezbeltran/owl/domainmodel.owl#datatype> "Collected"^^<http://www.w3.org/2001/XMLSchema#string> .
<urn:catissuesuite-data#CellSpecimen_20> <http://www.cs.ucl.ac.uk/staff/a.gonzalezbeltran/owl/domainmodel.owl#umlAttributeCollection> <urn:catissuesuite-data#CellSpecimen_20_comment> .
<urn:catissuesuite-data#CellSpecimen_20_comment> <http://www.w3.org/1999/02/22-rdf-syntax-ns#type> <http://www.cs.ucl.ac.uk/staff/a.gonzalezbeltran/owl/catissuecore1_2.owl#CellSpecimen_comment> .
<urn:catissuesuite-data#CellSpecimen_20_comment> <http://www.cs.ucl.ac.uk/staff/a.gonzalezbeltran/owl/domainmodel.owl#datatype> "Reference Authors  Roschke AV, Tonon G, Gehlhaus KS, McTyre N, Bussey KJ, Lababidi S, Scudiero DA, Weinstein JN, Kirsch IR. Title  Karyotypic complexity of the NCI-60 drug-screening panel. Journal  Cancer Res. 63 : 8634-8647, 2003"^^<http://www.w3.org/2001/XMLSchema#string> .
<urn:catissuesuite-data#CellSpecimen_20> <http://www.cs.ucl.ac.uk/staff/a.gonzalezbeltran/owl/domainmodel.owl#umlAttributeCollection> <urn:catissuesuite-data#CellSpecimen_20_id> .
<urn:catissuesuite-data#CellSpecimen_20_id> <http://www.w3.org/1999/02/22-rdf-syntax-ns#type> <http://www.cs.ucl.ac.uk/staff/a.gonzalezbeltran/owl/catissuecore1_2.owl#CellSpecimen_id> .
<urn:catissuesuite-data#CellSpecimen_20_id> <http://www.cs.ucl.ac.uk/staff/a.gonzalezbeltran/owl/domainmodel.owl#datatype> "20"^^<http://www.w3.org/2001/XMLSchema#string> .
<urn:catissuesuite-data#CellSpecimen_20> <http://www.cs.ucl.ac.uk/staff/a.gonzalezbeltran/owl/domainmodel.owl#umlAttributeCollection> <urn:catissuesuite-data#CellSpecimen_20_initialQuantity> .
<urn:catissuesuite-data#CellSpecimen_20_initialQuantity> <http://www.w3.org/1999/02/22-rdf-syntax-ns#type> <http://www.cs.ucl.ac.uk/staff/a.gonzalezbeltran/owl/catissuecore1_2.owl#CellSpecimen_initialQuantity> .
<urn:catissuesuite-data#CellSpecimen_20_initialQuantity> <http://www.cs.ucl.ac.uk/staff/a.gonzalezbeltran/owl/domainmodel.owl#datatype> "0.0"^^<http://www.w3.org/2001/XMLSchema#string> .
<urn:catissuesuite-data#CellSpecimen_20> <http://www.cs.ucl.ac.uk/staff/a.gonzalezbeltran/owl/domainmodel.owl#umlAttributeCollection> <urn:catissuesuite-data#CellSpecimen_20_isAvailable> .
<urn:catissuesuite-data#CellSpecimen_20_isAvailable> <http://www.w3.org/1999/02/22-rdf-syntax-ns#type> <http://www.cs.ucl.ac.uk/staff/a.gonzalezbeltran/owl/catissuecore1_2.owl#CellSpecimen_isAvailable> .
<urn:catissuesuite-data#CellSpecimen_20_isAvailable> <http://www.cs.ucl.ac.uk/staff/a.gonzalezbeltran/owl/domainmodel.owl#datatype> "false"^^<http://www.w3.org/2001/XMLSchema#string> .
<urn:catissuesuite-data#CellSpecimen_20> <http://www.cs.ucl.ac.uk/staff/a.gonzalezbeltran/owl/domainmodel.owl#umlAttributeCollection> <urn:catissuesuite-data#CellSpecimen_20_label> .
<urn:catissuesuite-data#CellSpecimen_20_label> <http://www.w3.org/1999/02/22-rdf-syntax-ns#type> <http://www.cs.ucl.ac.uk/staff/a.gonzalezbeltran/owl/catissuecore1_2.owl#CellSpecimen_label> .
<urn:catissuesuite-data#CellSpecimen_20_label> <http://www.cs.ucl.ac.uk/staff/a.gonzalezbeltran/owl/domainmodel.owl#datatype> "HCT-15"^^<http://www.w3.org/2001/XMLSchema#string> .
<urn:catissuesuite-data#CellSpecimen_20> <http://www.cs.ucl.ac.uk/staff/a.gonzalezbeltran/owl/domainmodel.owl#umlAttributeCollection> <urn:catissuesuite-data#CellSpecimen_20_lineage> .
<urn:catissuesuite-data#CellSpecimen_20_lineage> <http://www.w3.org/1999/02/22-rdf-syntax-ns#type> <http://www.cs.ucl.ac.uk/staff/a.gonzalezbeltran/owl/catissuecore1_2.owl#CellSpecimen_lineage> .
<urn:catissuesuite-data#CellSpecimen_20_lineage> <http://www.cs.ucl.ac.uk/staff/a.gonzalezbeltran/owl/domainmodel.owl#datatype> "New"^^<http://www.w3.org/2001/XMLSchema#string> .
<urn:catissuesuite-data#CellSpecimen_20> <http://www.cs.ucl.ac.uk/staff/a.gonzalezbeltran/owl/domainmodel.owl#umlAttributeCollection> <urn:catissuesuite-data#CellSpecimen_20_pathologicalStatus> .
<urn:catissuesuite-data#CellSpecimen_20_pathologicalStatus> <http://www.w3.org/1999/02/22-rdf-syntax-ns#type> <http://www.cs.ucl.ac.uk/staff/a.gonzalezbeltran/owl/catissuecore1_2.owl#CellSpecimen_pathologicalStatus> .
<urn:catissuesuite-data#CellSpecimen_20_pathologicalStatus> <http://www.cs.ucl.ac.uk/staff/a.gonzalezbeltran/owl/domainmodel.owl#datatype> "Not Specified"^^<http://www.w3.org/2001/XMLSchema#string> .
<urn:catissuesuite-data#CellSpecimen_20> <http://www.cs.ucl.ac.uk/staff/a.gonzalezbeltran/owl/domainmodel.owl#umlAttributeCollection> <urn:catissuesuite-data#CellSpecimen_20_specimenClass> .
<urn:catissuesuite-data#CellSpecimen_20_specimenClass> <http://www.w3.org/1999/02/22-rdf-syntax-ns#type> <http://www.cs.ucl.ac.uk/staff/a.gonzalezbeltran/owl/catissuecore1_2.owl#CellSpecimen_specimenClass> .
<urn:catissuesuite-data#CellSpecimen_20_specimenClass> <http://www.cs.ucl.ac.uk/staff/a.gonzalezbeltran/owl/domainmodel.owl#datatype> "Cell"^^<http://www.w3.org/2001/XMLSchema#string> .
<urn:catissuesuite-data#CellSpecimen_20> <http://www.cs.ucl.ac.uk/staff/a.gonzalezbeltran/owl/domainmodel.owl#umlAttributeCollection> <urn:catissuesuite-data#CellSpecimen_20_specimenType> .
<urn:catissuesuite-data#CellSpecimen_20_specimenType> <http://www.w3.org/1999/02/22-rdf-syntax-ns#type> <http://www.cs.ucl.ac.uk/staff/a.gonzalezbeltran/owl/catissuecore1_2.owl#CellSpecimen_specimenType> .
<urn:catissuesuite-data#CellSpecimen_20_specimenType> <http://www.cs.ucl.ac.uk/staff/a.gonzalezbeltran/owl/domainmodel.owl#datatype> "Not Specified"^^<http://www.w3.org/2001/XMLSchema#string> .
<urn:catissuesuite-data#CollectionProtocolRegistration_20> <http://www.w3.org/1999/02/22-rdf-syntax-ns#type> <http://www.cs.ucl.ac.uk/staff/a.gonzalezbeltran/owl/catissuecore1_2.owl#CollectionProtocolRegistration> .
<urn:catissuesuite-data#CollectionProtocol_1> <http://www.cs.ucl.ac.uk/staff/a.gonzalezbeltran/owl/catissuecore1_2.owl#CollectionProtocol_collectionProtocolRegistrationCollection_CollectionProtocolRegistration> <urn:catissuesuite-data#CollectionProtocolRegistration_20> .
<urn:catissuesuite-data#CollectionProtocolRegistration_20> <http://www.cs.ucl.ac.uk/staff/a.gonzalezbeltran/owl/domainmodel.owl#umlAttributeCollection> <urn:catissuesuite-data#CollectionProtocolRegistration_20_activityStatus> .
<urn:catissuesuite-data#CollectionProtocolRegistration_20_activityStatus> <http://www.w3.org/1999/02/22-rdf-syntax-ns#type> <http://www.cs.ucl.ac.uk/staff/a.gonzalezbeltran/owl/catissuecore1_2.owl#CollectionProtocolRegistration_activityStatus> .
<urn:catissuesuite-data#CollectionProtocolRegistration_20_activityStatus> <http://www.cs.ucl.ac.uk/staff/a.gonzalezbeltran/owl/domainmodel.owl#datatype> "Active"^^<http://www.w3.org/2001/XMLSchema#string> .
<urn:catissuesuite-data#CollectionProtocolRegistration_20> <http://www.cs.ucl.ac.uk/staff/a.gonzalezbeltran/owl/domainmodel.owl#umlAttributeCollection> <urn:catissuesuite-data#CollectionProtocolRegistration_20_id> .
<urn:catissuesuite-data#CollectionProtocolRegistration_20_id> <http://www.w3.org/1999/02/22-rdf-syntax-ns#type> <http://www.cs.ucl.ac.uk/staff/a.gonzalezbeltran/owl/catissuecore1_2.owl#CollectionProtocolRegistration_id> .
<urn:catissuesuite-data#CollectionProtocolRegistration_20_id> <http://www.cs.ucl.ac.uk/staff/a.gonzalezbeltran/owl/domainmodel.owl#datatype> "20"^^<http://www.w3.org/2001/XMLSchema#string> .
<urn:catissuesuite-data#CollectionProtocolRegistration_20> <http://www.cs.ucl.ac.uk/staff/a.gonzalezbeltran/owl/domainmodel.owl#umlAttributeCollection> <urn:catissuesuite-data#CollectionProtocolRegistration_20_protocolParticipantIdentifier> .
<urn:catissuesuite-data#CollectionProtocolRegistration_20_protocolParticipantIdentifier> <http://www.w3.org/1999/02/22-rdf-syntax-ns#type> <http://www.cs.ucl.ac.uk/staff/a.gonzalezbeltran/owl/catissuecore1_2.owl#CollectionProtocolRegistration_protocolParticipantIdentifier> .
<urn:catissuesuite-data#CollectionProtocolRegistration_20_protocolParticipantIdentifier> <http://www.cs.ucl.ac.uk/staff/a.gonzalezbeltran/owl/domainmodel.owl#datatype> "HT29"^^<http://www.w3.org/2001/XMLSchema#string> .
<urn:catissuesuite-data#CollectionProtocolRegistration_20> <http://www.cs.ucl.ac.uk/staff/a.gonzalezbeltran/owl/domainmodel.owl#umlAttributeCollection> <urn:catissuesuite-data#CollectionProtocolRegistration_20_registrationDate> .
<urn:catissuesuite-data#CollectionProtocolRegistration_20_registrationDate> <http://www.w3.org/1999/02/22-rdf-syntax-ns#type> <http://www.cs.ucl.ac.uk/staff/a.gonzalezbeltran/owl/catissuecore1_2.owl#CollectionProtocolRegistration_registrationDate> .
<urn:catissuesuite-data#CollectionProtocolRegistration_20_registrationDate> <http://www.cs.ucl.ac.uk/staff/a.gonzalezbeltran/owl/domainmodel.owl#datatype> "2009-03-11T00:00:00.000-04:00"^^<http://www.w3.org/2001/XMLSchema#string> .
<urn:catissuesuite-data#SpecimenCollectionGroup_21> <http://www.w3.org/1999/02/22-rdf-syntax-ns#type> <http://www.cs.ucl.ac.uk/staff/a.gonzalezbeltran/owl/catissuecore1_2.owl#SpecimenCollectionGroup> .
<urn:catissuesuite-data#CollectionProtocolRegistration_20> <http://www.cs.ucl.ac.uk/staff/a.gonzalezbeltran/owl/catissuecore1_2.owl#CollectionProtocolRegistration_specimenCollectionGroupCollection_SpecimenCollectionGroup> <urn:catissuesuite-data#SpecimenCollectionGroup_21> .
<urn:catissuesuite-data#SpecimenCollectionGroup_21> <http://www.cs.ucl.ac.uk/staff/a.gonzalezbeltran/owl/domainmodel.owl#umlAttributeCollection> <urn:catissuesuite-data#SpecimenCollectionGroup_21_activityStatus> .
<urn:catissuesuite-data#SpecimenCollectionGroup_21_activityStatus> <http://www.w3.org/1999/02/22-rdf-syntax-ns#type> <http://www.cs.ucl.ac.uk/staff/a.gonzalezbeltran/owl/catissuecore1_2.owl#SpecimenCollectionGroup_activityStatus> .
<urn:catissuesuite-data#SpecimenCollectionGroup_21_activityStatus> <http://www.cs.ucl.ac.uk/staff/a.gonzalezbeltran/owl/domainmodel.owl#datatype> "Active"^^<http://www.w3.org/2001/XMLSchema#string> .
<urn:catissuesuite-data#SpecimenCollectionGroup_21> <http://www.cs.ucl.ac.uk/staff/a.gonzalezbeltran/owl/domainmodel.owl#umlAttributeCollection> <urn:catissuesuite-data#SpecimenCollectionGroup_21_barcode> .
<urn:catissuesuite-data#SpecimenCollectionGroup_21_barcode> <http://www.w3.org/1999/02/22-rdf-syntax-ns#type> <http://www.cs.ucl.ac.uk/staff/a.gonzalezbeltran/owl/catissuecore1_2.owl#SpecimenCollectionGroup_barcode> .
<urn:catissuesuite-data#SpecimenCollectionGroup_21_barcode> <http://www.cs.ucl.ac.uk/staff/a.gonzalezbeltran/owl/domainmodel.owl#datatype> "HT29"^^<http://www.w3.org/2001/XMLSchema#string> .
<urn:catissuesuite-data#SpecimenCollectionGroup_21> <http://www.cs.ucl.ac.uk/staff/a.gonzalezbeltran/owl/domainmodel.owl#umlAttributeCollection> <urn:catissuesuite-data#SpecimenCollectionGroup_21_clinicalDiagnosis> .
<urn:catissuesuite-data#SpecimenCollectionGroup_21_clinicalDiagnosis> <http://www.w3.org/1999/02/22-rdf-syntax-ns#type> <http://www.cs.ucl.ac.uk/staff/a.gonzalezbeltran/owl/catissuecore1_2.owl#SpecimenCollectionGroup_clinicalDiagnosis> .
<urn:catissuesuite-data#SpecimenCollectionGroup_21_clinicalDiagnosis> <http://www.cs.ucl.ac.uk/staff/a.gonzalezbeltran/owl/domainmodel.owl#datatype> "Adenocarcinoma of large intestine (disorder)"^^<http://www.w3.org/2001/XMLSchema#string> .
<urn:catissuesuite-data#SpecimenCollectionGroup_21> <http://www.cs.ucl.ac.uk/staff/a.gonzalezbeltran/owl/domainmodel.owl#umlAttributeCollection> <urn:catissuesuite-data#SpecimenCollectionGroup_21_clinicalStatus> .
<urn:catissuesuite-data#SpecimenCollectionGroup_21_clinicalStatus> <http://www.w3.org/1999/02/22-rdf-syntax-ns#type> <http://www.cs.ucl.ac.uk/staff/a.gonzalezbeltran/owl/catissuecore1_2.owl#SpecimenCollectionGroup_clinicalStatus> .
<urn:catissuesuite-data#SpecimenCollectionGroup_21_clinicalStatus> <http://www.cs.ucl.ac.uk/staff/a.gonzalezbeltran/owl/domainmodel.owl#datatype> "Not Specified"^^<http://www.w3.org/2001/XMLSchema#string> .
<urn:catissuesuite-data#SpecimenCollectionGroup_21> <http://www.cs.ucl.ac.uk/staff/a.gonzalezbeltran/owl/domainmodel.owl#umlAttributeCollection> <urn:catissuesuite-data#SpecimenCollectionGroup_21_collectionStatus> .
<urn:catissuesuite-data#SpecimenCollectionGroup_21_collectionStatus> <http://www.w3.org/1999/02/22-rdf-syntax-ns#type> <http://www.cs.ucl.ac.uk/staff/a.gonzalezbeltran/owl/catissuecore1_2.owl#SpecimenCollectionGroup_collectionStatus> .
<urn:catissuesuite-data#SpecimenCollectionGroup_21_collectionStatus> <http://www.cs.ucl.ac.uk/staff/a.gonzalezbeltran/owl/domainmodel.owl#datatype> "Complete"^^<http://www.w3.org/2001/XMLSchema#string> .
<urn:catissuesuite-data#SpecimenCollectionGroup_21> <http://www.cs.ucl.ac.uk/staff/a.gonzalezbeltran/owl/domainmodel.owl#umlAttributeCollection> <urn:catissuesuite-data#SpecimenCollectionGroup_21_comment> .
<urn:catissuesuite-data#SpecimenCollectionGroup_21_comment> <http://www.w3.org/1999/02/22-rdf-syntax-ns#type> <http://www.cs.ucl.ac.uk/staff/a.gonzalezbeltran/owl/catissuecore1_2.owl#SpecimenCollectionGroup_comment> .
<urn:catissuesuite-data#SpecimenCollectionGroup_21_comment> <http://www.cs.ucl.ac.uk/staff/a.gonzalezbeltran/owl/domainmodel.owl#datatype> ""^^<http://www.w3.org/2001/XMLSchema#string> .
<urn:catissuesuite-data#SpecimenCollectionGroup_21> <http://www.cs.ucl.ac.uk/staff/a.gonzalezbeltran/owl/domainmodel.owl#umlAttributeCollection> <urn:catissuesuite-data#SpecimenCollectionGroup_21_id> .
<urn:catissuesuite-data#SpecimenCollectionGroup_21_id> <http://www.w3.org/1999/02/22-rdf-syntax-ns#type> <http://www.cs.ucl.ac.uk/staff/a.gonzalezbeltran/owl/catissuecore1_2.owl#SpecimenCollectionGroup_id> .
<urn:catissuesuite-data#SpecimenCollectionGroup_21_id> <http://www.cs.ucl.ac.uk/staff/a.gonzalezbeltran/owl/domainmodel.owl#datatype> "21"^^<http://www.w3.org/2001/XMLSchema#string> .
<urn:catissuesuite-data#SpecimenCollectionGroup_21> <http://www.cs.ucl.ac.uk/staff/a.gonzalezbeltran/owl/domainmodel.owl#umlAttributeCollection> <urn:catissuesuite-data#SpecimenCollectionGroup_21_name> .
<urn:catissuesuite-data#SpecimenCollectionGroup_21_name> <http://www.w3.org/1999/02/22-rdf-syntax-ns#type> <http://www.cs.ucl.ac.uk/staff/a.gonzalezbeltran/owl/catissuecore1_2.owl#SpecimenCollectionGroup_name> .
<urn:catissuesuite-data#SpecimenCollectionGroup_21_name> <http://www.cs.ucl.ac.uk/staff/a.gonzalezbeltran/owl/domainmodel.owl#datatype> "HT29"^^<http://www.w3.org/2001/XMLSchema#string> .
<urn:catissuesuite-data#SpecimenCollectionGroup_21> <http://www.cs.ucl.ac.uk/staff/a.gonzalezbeltran/owl/domainmodel.owl#umlAttributeCollection> <urn:catissuesuite-data#SpecimenCollectionGroup_21_offset> .
<urn:catissuesuite-data#SpecimenCollectionGroup_21_offset> <http://www.w3.org/1999/02/22-rdf-syntax-ns#type> <http://www.cs.ucl.ac.uk/staff/a.gonzalezbeltran/owl/catissuecore1_2.owl#SpecimenCollectionGroup_offset> .
<urn:catissuesuite-data#SpecimenCollectionGroup_21_offset> <http://www.cs.ucl.ac.uk/staff/a.gonzalezbeltran/owl/domainmodel.owl#datatype> "0"^^<http://www.w3.org/2001/XMLSchema#string> .
<urn:catissuesuite-data#SpecimenCollectionGroup_21> <http://www.cs.ucl.ac.uk/staff/a.gonzalezbeltran/owl/domainmodel.owl#umlAttributeCollection> <urn:catissuesuite-data#SpecimenCollectionGroup_21_surgicalPathologyNumber> .
<urn:catissuesuite-data#SpecimenCollectionGroup_21_surgicalPathologyNumber> <http://www.w3.org/1999/02/22-rdf-syntax-ns#type> <http://www.cs.ucl.ac.uk/staff/a.gonzalezbeltran/owl/catissuecore1_2.owl#SpecimenCollectionGroup_surgicalPathologyNumber> .
<urn:catissuesuite-data#SpecimenCollectionGroup_21_surgicalPathologyNumber> <http://www.cs.ucl.ac.uk/staff/a.gonzalezbeltran/owl/domainmodel.owl#datatype> ""^^<http://www.w3.org/2001/XMLSchema#string> .
<urn:catissuesuite-data#CellSpecimen_21> <http://www.w3.org/1999/02/22-rdf-syntax-ns#type> <http://www.cs.ucl.ac.uk/staff/a.gonzalezbeltran/owl/catissuecore1_2.owl#CellSpecimen> .
<urn:catissuesuite-data#SpecimenCollectionGroup_21> <http://www.cs.ucl.ac.uk/staff/a.gonzalezbeltran/owl/catissuecore1_2.owl#SpecimenCollectionGroup_specimenCollection_CellSpecimen> <urn:catissuesuite-data#CellSpecimen_21> .
<urn:catissuesuite-data#CellSpecimen_21> <http://www.cs.ucl.ac.uk/staff/a.gonzalezbeltran/owl/domainmodel.owl#umlAttributeCollection> <urn:catissuesuite-data#CellSpecimen_21_activityStatus> .
<urn:catissuesuite-data#CellSpecimen_21_activityStatus> <http://www.w3.org/1999/02/22-rdf-syntax-ns#type> <http://www.cs.ucl.ac.uk/staff/a.gonzalezbeltran/owl/catissuecore1_2.owl#CellSpecimen_activityStatus> .
<urn:catissuesuite-data#CellSpecimen_21_activityStatus> <http://www.cs.ucl.ac.uk/staff/a.gonzalezbeltran/owl/domainmodel.owl#datatype> "Active"^^<http://www.w3.org/2001/XMLSchema#string> .
<urn:catissuesuite-data#CellSpecimen_21> <http://www.cs.ucl.ac.uk/staff/a.gonzalezbeltran/owl/domainmodel.owl#umlAttributeCollection> <urn:catissuesuite-data#CellSpecimen_21_availableQuantity> .
<urn:catissuesuite-data#CellSpecimen_21_availableQuantity> <http://www.w3.org/1999/02/22-rdf-syntax-ns#type> <http://www.cs.ucl.ac.uk/staff/a.gonzalezbeltran/owl/catissuecore1_2.owl#CellSpecimen_availableQuantity> .
<urn:catissuesuite-data#CellSpecimen_21_availableQuantity> <http://www.cs.ucl.ac.uk/staff/a.gonzalezbeltran/owl/domainmodel.owl#datatype> "0.0"^^<http://www.w3.org/2001/XMLSchema#string> .
<urn:catissuesuite-data#CellSpecimen_21> <http://www.cs.ucl.ac.uk/staff/a.gonzalezbeltran/owl/domainmodel.owl#umlAttributeCollection> <urn:catissuesuite-data#CellSpecimen_21_barcode> .
<urn:catissuesuite-data#CellSpecimen_21_barcode> <http://www.w3.org/1999/02/22-rdf-syntax-ns#type> <http://www.cs.ucl.ac.uk/staff/a.gonzalezbeltran/owl/catissuecore1_2.owl#CellSpecimen_barcode> .
<urn:catissuesuite-data#CellSpecimen_21_barcode> <http://www.cs.ucl.ac.uk/staff/a.gonzalezbeltran/owl/domainmodel.owl#datatype> "HT29"^^<http://www.w3.org/2001/XMLSchema#string> .
<urn:catissuesuite-data#CellSpecimen_21> <http://www.cs.ucl.ac.uk/staff/a.gonzalezbeltran/owl/domainmodel.owl#umlAttributeCollection> <urn:catissuesuite-data#CellSpecimen_21_collectionStatus> .
<urn:catissuesuite-data#CellSpecimen_21_collectionStatus> <http://www.w3.org/1999/02/22-rdf-syntax-ns#type> <http://www.cs.ucl.ac.uk/staff/a.gonzalezbeltran/owl/catissuecore1_2.owl#CellSpecimen_collectionStatus> .
<urn:catissuesuite-data#CellSpecimen_21_collectionStatus> <http://www.cs.ucl.ac.uk/staff/a.gonzalezbeltran/owl/domainmodel.owl#datatype> "Collected"^^<http://www.w3.org/2001/XMLSchema#string> .
<urn:catissuesuite-data#CellSpecimen_21> <http://www.cs.ucl.ac.uk/staff/a.gonzalezbeltran/owl/domainmodel.owl#umlAttributeCollection> <urn:catissuesuite-data#CellSpecimen_21_comment> .
<urn:catissuesuite-data#CellSpecimen_21_comment> <http://www.w3.org/1999/02/22-rdf-syntax-ns#type> <http://www.cs.ucl.ac.uk/staff/a.gonzalezbeltran/owl/catissuecore1_2.owl#CellSpecimen_comment> .
<urn:catissuesuite-data#CellSpecimen_21_comment> <http://www.cs.ucl.ac.uk/staff/a.gonzalezbeltran/owl/domainmodel.owl#datatype> "Reference Authors  Roschke AV, Tonon G, Gehlhaus KS, McTyre N, Bussey KJ, Lababidi S, Scudiero DA, Weinstein JN, Kirsch IR. Title  Karyotypic complexity of the NCI-60 drug-screening panel. Journal  Cancer Res. 63 : 8634-8647, 2003"^^<http://www.w3.org/2001/XMLSchema#string> .
<urn:catissuesuite-data#CellSpecimen_21> <http://www.cs.ucl.ac.uk/staff/a.gonzalezbeltran/owl/domainmodel.owl#umlAttributeCollection> <urn:catissuesuite-data#CellSpecimen_21_id> .
<urn:catissuesuite-data#CellSpecimen_21_id> <http://www.w3.org/1999/02/22-rdf-syntax-ns#type> <http://www.cs.ucl.ac.uk/staff/a.gonzalezbeltran/owl/catissuecore1_2.owl#CellSpecimen_id> .
<urn:catissuesuite-data#CellSpecimen_21_id> <http://www.cs.ucl.ac.uk/staff/a.gonzalezbeltran/owl/domainmodel.owl#datatype> "21"^^<http://www.w3.org/2001/XMLSchema#string> .
<urn:catissuesuite-data#CellSpecimen_21> <http://www.cs.ucl.ac.uk/staff/a.gonzalezbeltran/owl/domainmodel.owl#umlAttributeCollection> <urn:catissuesuite-data#CellSpecimen_21_initialQuantity> .
<urn:catissuesuite-data#CellSpecimen_21_initialQuantity> <http://www.w3.org/1999/02/22-rdf-syntax-ns#type> <http://www.cs.ucl.ac.uk/staff/a.gonzalezbeltran/owl/catissuecore1_2.owl#CellSpecimen_initialQuantity> .
<urn:catissuesuite-data#CellSpecimen_21_initialQuantity> <http://www.cs.ucl.ac.uk/staff/a.gonzalezbeltran/owl/domainmodel.owl#datatype> "0.0"^^<http://www.w3.org/2001/XMLSchema#string> .
<urn:catissuesuite-data#CellSpecimen_21> <http://www.cs.ucl.ac.uk/staff/a.gonzalezbeltran/owl/domainmodel.owl#umlAttributeCollection> <urn:catissuesuite-data#CellSpecimen_21_isAvailable> .
<urn:catissuesuite-data#CellSpecimen_21_isAvailable> <http://www.w3.org/1999/02/22-rdf-syntax-ns#type> <http://www.cs.ucl.ac.uk/staff/a.gonzalezbeltran/owl/catissuecore1_2.owl#CellSpecimen_isAvailable> .
<urn:catissuesuite-data#CellSpecimen_21_isAvailable> <http://www.cs.ucl.ac.uk/staff/a.gonzalezbeltran/owl/domainmodel.owl#datatype> "false"^^<http://www.w3.org/2001/XMLSchema#string> .
<urn:catissuesuite-data#CellSpecimen_21> <http://www.cs.ucl.ac.uk/staff/a.gonzalezbeltran/owl/domainmodel.owl#umlAttributeCollection> <urn:catissuesuite-data#CellSpecimen_21_label> .
<urn:catissuesuite-data#CellSpecimen_21_label> <http://www.w3.org/1999/02/22-rdf-syntax-ns#type> <http://www.cs.ucl.ac.uk/staff/a.gonzalezbeltran/owl/catissuecore1_2.owl#CellSpecimen_label> .
<urn:catissuesuite-data#CellSpecimen_21_label> <http://www.cs.ucl.ac.uk/staff/a.gonzalezbeltran/owl/domainmodel.owl#datatype> "HT29"^^<http://www.w3.org/2001/XMLSchema#string> .
<urn:catissuesuite-data#CellSpecimen_21> <http://www.cs.ucl.ac.uk/staff/a.gonzalezbeltran/owl/domainmodel.owl#umlAttributeCollection> <urn:catissuesuite-data#CellSpecimen_21_lineage> .
<urn:catissuesuite-data#CellSpecimen_21_lineage> <http://www.w3.org/1999/02/22-rdf-syntax-ns#type> <http://www.cs.ucl.ac.uk/staff/a.gonzalezbeltran/owl/catissuecore1_2.owl#CellSpecimen_lineage> .
<urn:catissuesuite-data#CellSpecimen_21_lineage> <http://www.cs.ucl.ac.uk/staff/a.gonzalezbeltran/owl/domainmodel.owl#datatype> "New"^^<http://www.w3.org/2001/XMLSchema#string> .
<urn:catissuesuite-data#CellSpecimen_21> <http://www.cs.ucl.ac.uk/staff/a.gonzalezbeltran/owl/domainmodel.owl#umlAttributeCollection> <urn:catissuesuite-data#CellSpecimen_21_pathologicalStatus> .
<urn:catissuesuite-data#CellSpecimen_21_pathologicalStatus> <http://www.w3.org/1999/02/22-rdf-syntax-ns#type> <http://www.cs.ucl.ac.uk/staff/a.gonzalezbeltran/owl/catissuecore1_2.owl#CellSpecimen_pathologicalStatus> .
<urn:catissuesuite-data#CellSpecimen_21_pathologicalStatus> <http://www.cs.ucl.ac.uk/staff/a.gonzalezbeltran/owl/domainmodel.owl#datatype> "Metastatic"^^<http://www.w3.org/2001/XMLSchema#string> .
<urn:catissuesuite-data#CellSpecimen_21> <http://www.cs.ucl.ac.uk/staff/a.gonzalezbeltran/owl/domainmodel.owl#umlAttributeCollection> <urn:catissuesuite-data#CellSpecimen_21_specimenClass> .
<urn:catissuesuite-data#CellSpecimen_21_specimenClass> <http://www.w3.org/1999/02/22-rdf-syntax-ns#type> <http://www.cs.ucl.ac.uk/staff/a.gonzalezbeltran/owl/catissuecore1_2.owl#CellSpecimen_specimenClass> .
<urn:catissuesuite-data#CellSpecimen_21_specimenClass> <http://www.cs.ucl.ac.uk/staff/a.gonzalezbeltran/owl/domainmodel.owl#datatype> "Cell"^^<http://www.w3.org/2001/XMLSchema#string> .
<urn:catissuesuite-data#CellSpecimen_21> <http://www.cs.ucl.ac.uk/staff/a.gonzalezbeltran/owl/domainmodel.owl#umlAttributeCollection> <urn:catissuesuite-data#CellSpecimen_21_specimenType> .
<urn:catissuesuite-data#CellSpecimen_21_specimenType> <http://www.w3.org/1999/02/22-rdf-syntax-ns#type> <http://www.cs.ucl.ac.uk/staff/a.gonzalezbeltran/owl/catissuecore1_2.owl#CellSpecimen_specimenType> .
<urn:catissuesuite-data#CellSpecimen_21_specimenType> <http://www.cs.ucl.ac.uk/staff/a.gonzalezbeltran/owl/domainmodel.owl#datatype> "Not Specified"^^<http://www.w3.org/2001/XMLSchema#string> .
<urn:catissuesuite-data#CollectionProtocolRegistration_21> <http://www.w3.org/1999/02/22-rdf-syntax-ns#type> <http://www.cs.ucl.ac.uk/staff/a.gonzalezbeltran/owl/catissuecore1_2.owl#CollectionProtocolRegistration> .
<urn:catissuesuite-data#CollectionProtocol_1> <http://www.cs.ucl.ac.uk/staff/a.gonzalezbeltran/owl/catissuecore1_2.owl#CollectionProtocol_collectionProtocolRegistrationCollection_CollectionProtocolRegistration> <urn:catissuesuite-data#CollectionProtocolRegistration_21> .
<urn:catissuesuite-data#CollectionProtocolRegistration_21> <http://www.cs.ucl.ac.uk/staff/a.gonzalezbeltran/owl/domainmodel.owl#umlAttributeCollection> <urn:catissuesuite-data#CollectionProtocolRegistration_21_activityStatus> .
<urn:catissuesuite-data#CollectionProtocolRegistration_21_activityStatus> <http://www.w3.org/1999/02/22-rdf-syntax-ns#type> <http://www.cs.ucl.ac.uk/staff/a.gonzalezbeltran/owl/catissuecore1_2.owl#CollectionProtocolRegistration_activityStatus> .
<urn:catissuesuite-data#CollectionProtocolRegistration_21_activityStatus> <http://www.cs.ucl.ac.uk/staff/a.gonzalezbeltran/owl/domainmodel.owl#datatype> "Active"^^<http://www.w3.org/2001/XMLSchema#string> .
<urn:catissuesuite-data#CollectionProtocolRegistration_21> <http://www.cs.ucl.ac.uk/staff/a.gonzalezbeltran/owl/domainmodel.owl#umlAttributeCollection> <urn:catissuesuite-data#CollectionProtocolRegistration_21_id> .
<urn:catissuesuite-data#CollectionProtocolRegistration_21_id> <http://www.w3.org/1999/02/22-rdf-syntax-ns#type> <http://www.cs.ucl.ac.uk/staff/a.gonzalezbeltran/owl/catissuecore1_2.owl#CollectionProtocolRegistration_id> .
<urn:catissuesuite-data#CollectionProtocolRegistration_21_id> <http://www.cs.ucl.ac.uk/staff/a.gonzalezbeltran/owl/domainmodel.owl#datatype> "21"^^<http://www.w3.org/2001/XMLSchema#string> .
<urn:catissuesuite-data#CollectionProtocolRegistration_21> <http://www.cs.ucl.ac.uk/staff/a.gonzalezbeltran/owl/domainmodel.owl#umlAttributeCollection> <urn:catissuesuite-data#CollectionProtocolRegistration_21_protocolParticipantIdentifier> .
<urn:catissuesuite-data#CollectionProtocolRegistration_21_protocolParticipantIdentifier> <http://www.w3.org/1999/02/22-rdf-syntax-ns#type> <http://www.cs.ucl.ac.uk/staff/a.gonzalezbeltran/owl/catissuecore1_2.owl#CollectionProtocolRegistration_protocolParticipantIdentifier> .
<urn:catissuesuite-data#CollectionProtocolRegistration_21_protocolParticipantIdentifier> <http://www.cs.ucl.ac.uk/staff/a.gonzalezbeltran/owl/domainmodel.owl#datatype> "KM12"^^<http://www.w3.org/2001/XMLSchema#string> .
<urn:catissuesuite-data#CollectionProtocolRegistration_21> <http://www.cs.ucl.ac.uk/staff/a.gonzalezbeltran/owl/domainmodel.owl#umlAttributeCollection> <urn:catissuesuite-data#CollectionProtocolRegistration_21_registrationDate> .
<urn:catissuesuite-data#CollectionProtocolRegistration_21_registrationDate> <http://www.w3.org/1999/02/22-rdf-syntax-ns#type> <http://www.cs.ucl.ac.uk/staff/a.gonzalezbeltran/owl/catissuecore1_2.owl#CollectionProtocolRegistration_registrationDate> .
<urn:catissuesuite-data#CollectionProtocolRegistration_21_registrationDate> <http://www.cs.ucl.ac.uk/staff/a.gonzalezbeltran/owl/domainmodel.owl#datatype> "2009-03-11T00:00:00.000-04:00"^^<http://www.w3.org/2001/XMLSchema#string> .
<urn:catissuesuite-data#SpecimenCollectionGroup_22> <http://www.w3.org/1999/02/22-rdf-syntax-ns#type> <http://www.cs.ucl.ac.uk/staff/a.gonzalezbeltran/owl/catissuecore1_2.owl#SpecimenCollectionGroup> .
<urn:catissuesuite-data#CollectionProtocolRegistration_21> <http://www.cs.ucl.ac.uk/staff/a.gonzalezbeltran/owl/catissuecore1_2.owl#CollectionProtocolRegistration_specimenCollectionGroupCollection_SpecimenCollectionGroup> <urn:catissuesuite-data#SpecimenCollectionGroup_22> .
<urn:catissuesuite-data#SpecimenCollectionGroup_22> <http://www.cs.ucl.ac.uk/staff/a.gonzalezbeltran/owl/domainmodel.owl#umlAttributeCollection> <urn:catissuesuite-data#SpecimenCollectionGroup_22_activityStatus> .
<urn:catissuesuite-data#SpecimenCollectionGroup_22_activityStatus> <http://www.w3.org/1999/02/22-rdf-syntax-ns#type> <http://www.cs.ucl.ac.uk/staff/a.gonzalezbeltran/owl/catissuecore1_2.owl#SpecimenCollectionGroup_activityStatus> .
<urn:catissuesuite-data#SpecimenCollectionGroup_22_activityStatus> <http://www.cs.ucl.ac.uk/staff/a.gonzalezbeltran/owl/domainmodel.owl#datatype> "Active"^^<http://www.w3.org/2001/XMLSchema#string> .
<urn:catissuesuite-data#SpecimenCollectionGroup_22> <http://www.cs.ucl.ac.uk/staff/a.gonzalezbeltran/owl/domainmodel.owl#umlAttributeCollection> <urn:catissuesuite-data#SpecimenCollectionGroup_22_clinicalDiagnosis> .
<urn:catissuesuite-data#SpecimenCollectionGroup_22_clinicalDiagnosis> <http://www.w3.org/1999/02/22-rdf-syntax-ns#type> <http://www.cs.ucl.ac.uk/staff/a.gonzalezbeltran/owl/catissuecore1_2.owl#SpecimenCollectionGroup_clinicalDiagnosis> .
<urn:catissuesuite-data#SpecimenCollectionGroup_22_clinicalDiagnosis> <http://www.cs.ucl.ac.uk/staff/a.gonzalezbeltran/owl/domainmodel.owl#datatype> "Adenocarcinoma of large intestine (disorder)"^^<http://www.w3.org/2001/XMLSchema#string> .
<urn:catissuesuite-data#SpecimenCollectionGroup_22> <http://www.cs.ucl.ac.uk/staff/a.gonzalezbeltran/owl/domainmodel.owl#umlAttributeCollection> <urn:catissuesuite-data#SpecimenCollectionGroup_22_clinicalStatus> .
<urn:catissuesuite-data#SpecimenCollectionGroup_22_clinicalStatus> <http://www.w3.org/1999/02/22-rdf-syntax-ns#type> <http://www.cs.ucl.ac.uk/staff/a.gonzalezbeltran/owl/catissuecore1_2.owl#SpecimenCollectionGroup_clinicalStatus> .
<urn:catissuesuite-data#SpecimenCollectionGroup_22_clinicalStatus> <http://www.cs.ucl.ac.uk/staff/a.gonzalezbeltran/owl/domainmodel.owl#datatype> "Not Specified"^^<http://www.w3.org/2001/XMLSchema#string> .
<urn:catissuesuite-data#SpecimenCollectionGroup_22> <http://www.cs.ucl.ac.uk/staff/a.gonzalezbeltran/owl/domainmodel.owl#umlAttributeCollection> <urn:catissuesuite-data#SpecimenCollectionGroup_22_collectionStatus> .
<urn:catissuesuite-data#SpecimenCollectionGroup_22_collectionStatus> <http://www.w3.org/1999/02/22-rdf-syntax-ns#type> <http://www.cs.ucl.ac.uk/staff/a.gonzalezbeltran/owl/catissuecore1_2.owl#SpecimenCollectionGroup_collectionStatus> .
<urn:catissuesuite-data#SpecimenCollectionGroup_22_collectionStatus> <http://www.cs.ucl.ac.uk/staff/a.gonzalezbeltran/owl/domainmodel.owl#datatype> "Complete"^^<http://www.w3.org/2001/XMLSchema#string> .
<urn:catissuesuite-data#SpecimenCollectionGroup_22> <http://www.cs.ucl.ac.uk/staff/a.gonzalezbeltran/owl/domainmodel.owl#umlAttributeCollection> <urn:catissuesuite-data#SpecimenCollectionGroup_22_comment> .
<urn:catissuesuite-data#SpecimenCollectionGroup_22_comment> <http://www.w3.org/1999/02/22-rdf-syntax-ns#type> <http://www.cs.ucl.ac.uk/staff/a.gonzalezbeltran/owl/catissuecore1_2.owl#SpecimenCollectionGroup_comment> .
<urn:catissuesuite-data#SpecimenCollectionGroup_22_comment> <http://www.cs.ucl.ac.uk/staff/a.gonzalezbeltran/owl/domainmodel.owl#datatype> ""^^<http://www.w3.org/2001/XMLSchema#string> .
<urn:catissuesuite-data#SpecimenCollectionGroup_22> <http://www.cs.ucl.ac.uk/staff/a.gonzalezbeltran/owl/domainmodel.owl#umlAttributeCollection> <urn:catissuesuite-data#SpecimenCollectionGroup_22_id> .
<urn:catissuesuite-data#SpecimenCollectionGroup_22_id> <http://www.w3.org/1999/02/22-rdf-syntax-ns#type> <http://www.cs.ucl.ac.uk/staff/a.gonzalezbeltran/owl/catissuecore1_2.owl#SpecimenCollectionGroup_id> .
<urn:catissuesuite-data#SpecimenCollectionGroup_22_id> <http://www.cs.ucl.ac.uk/staff/a.gonzalezbeltran/owl/domainmodel.owl#datatype> "22"^^<http://www.w3.org/2001/XMLSchema#string> .
<urn:catissuesuite-data#SpecimenCollectionGroup_22> <http://www.cs.ucl.ac.uk/staff/a.gonzalezbeltran/owl/domainmodel.owl#umlAttributeCollection> <urn:catissuesuite-data#SpecimenCollectionGroup_22_name> .
<urn:catissuesuite-data#SpecimenCollectionGroup_22_name> <http://www.w3.org/1999/02/22-rdf-syntax-ns#type> <http://www.cs.ucl.ac.uk/staff/a.gonzalezbeltran/owl/catissuecore1_2.owl#SpecimenCollectionGroup_name> .
<urn:catissuesuite-data#SpecimenCollectionGroup_22_name> <http://www.cs.ucl.ac.uk/staff/a.gonzalezbeltran/owl/domainmodel.owl#datatype> "KM12"^^<http://www.w3.org/2001/XMLSchema#string> .
<urn:catissuesuite-data#SpecimenCollectionGroup_22> <http://www.cs.ucl.ac.uk/staff/a.gonzalezbeltran/owl/domainmodel.owl#umlAttributeCollection> <urn:catissuesuite-data#SpecimenCollectionGroup_22_offset> .
<urn:catissuesuite-data#SpecimenCollectionGroup_22_offset> <http://www.w3.org/1999/02/22-rdf-syntax-ns#type> <http://www.cs.ucl.ac.uk/staff/a.gonzalezbeltran/owl/catissuecore1_2.owl#SpecimenCollectionGroup_offset> .
<urn:catissuesuite-data#SpecimenCollectionGroup_22_offset> <http://www.cs.ucl.ac.uk/staff/a.gonzalezbeltran/owl/domainmodel.owl#datatype> "0"^^<http://www.w3.org/2001/XMLSchema#string> .
<urn:catissuesuite-data#SpecimenCollectionGroup_22> <http://www.cs.ucl.ac.uk/staff/a.gonzalezbeltran/owl/domainmodel.owl#umlAttributeCollection> <urn:catissuesuite-data#SpecimenCollectionGroup_22_surgicalPathologyNumber> .
<urn:catissuesuite-data#SpecimenCollectionGroup_22_surgicalPathologyNumber> <http://www.w3.org/1999/02/22-rdf-syntax-ns#type> <http://www.cs.ucl.ac.uk/staff/a.gonzalezbeltran/owl/catissuecore1_2.owl#SpecimenCollectionGroup_surgicalPathologyNumber> .
<urn:catissuesuite-data#SpecimenCollectionGroup_22_surgicalPathologyNumber> <http://www.cs.ucl.ac.uk/staff/a.gonzalezbeltran/owl/domainmodel.owl#datatype> ""^^<http://www.w3.org/2001/XMLSchema#string> .
<urn:catissuesuite-data#CellSpecimen_22> <http://www.w3.org/1999/02/22-rdf-syntax-ns#type> <http://www.cs.ucl.ac.uk/staff/a.gonzalezbeltran/owl/catissuecore1_2.owl#CellSpecimen> .
<urn:catissuesuite-data#SpecimenCollectionGroup_22> <http://www.cs.ucl.ac.uk/staff/a.gonzalezbeltran/owl/catissuecore1_2.owl#SpecimenCollectionGroup_specimenCollection_CellSpecimen> <urn:catissuesuite-data#CellSpecimen_22> .
<urn:catissuesuite-data#CellSpecimen_22> <http://www.cs.ucl.ac.uk/staff/a.gonzalezbeltran/owl/domainmodel.owl#umlAttributeCollection> <urn:catissuesuite-data#CellSpecimen_22_activityStatus> .
<urn:catissuesuite-data#CellSpecimen_22_activityStatus> <http://www.w3.org/1999/02/22-rdf-syntax-ns#type> <http://www.cs.ucl.ac.uk/staff/a.gonzalezbeltran/owl/catissuecore1_2.owl#CellSpecimen_activityStatus> .
<urn:catissuesuite-data#CellSpecimen_22_activityStatus> <http://www.cs.ucl.ac.uk/staff/a.gonzalezbeltran/owl/domainmodel.owl#datatype> "Active"^^<http://www.w3.org/2001/XMLSchema#string> .
<urn:catissuesuite-data#CellSpecimen_22> <http://www.cs.ucl.ac.uk/staff/a.gonzalezbeltran/owl/domainmodel.owl#umlAttributeCollection> <urn:catissuesuite-data#CellSpecimen_22_availableQuantity> .
<urn:catissuesuite-data#CellSpecimen_22_availableQuantity> <http://www.w3.org/1999/02/22-rdf-syntax-ns#type> <http://www.cs.ucl.ac.uk/staff/a.gonzalezbeltran/owl/catissuecore1_2.owl#CellSpecimen_availableQuantity> .
<urn:catissuesuite-data#CellSpecimen_22_availableQuantity> <http://www.cs.ucl.ac.uk/staff/a.gonzalezbeltran/owl/domainmodel.owl#datatype> "0.0"^^<http://www.w3.org/2001/XMLSchema#string> .
<urn:catissuesuite-data#CellSpecimen_22> <http://www.cs.ucl.ac.uk/staff/a.gonzalezbeltran/owl/domainmodel.owl#umlAttributeCollection> <urn:catissuesuite-data#CellSpecimen_22_barcode> .
<urn:catissuesuite-data#CellSpecimen_22_barcode> <http://www.w3.org/1999/02/22-rdf-syntax-ns#type> <http://www.cs.ucl.ac.uk/staff/a.gonzalezbeltran/owl/catissuecore1_2.owl#CellSpecimen_barcode> .
<urn:catissuesuite-data#CellSpecimen_22_barcode> <http://www.cs.ucl.ac.uk/staff/a.gonzalezbeltran/owl/domainmodel.owl#datatype> "KM12"^^<http://www.w3.org/2001/XMLSchema#string> .
<urn:catissuesuite-data#CellSpecimen_22> <http://www.cs.ucl.ac.uk/staff/a.gonzalezbeltran/owl/domainmodel.owl#umlAttributeCollection> <urn:catissuesuite-data#CellSpecimen_22_collectionStatus> .
<urn:catissuesuite-data#CellSpecimen_22_collectionStatus> <http://www.w3.org/1999/02/22-rdf-syntax-ns#type> <http://www.cs.ucl.ac.uk/staff/a.gonzalezbeltran/owl/catissuecore1_2.owl#CellSpecimen_collectionStatus> .
<urn:catissuesuite-data#CellSpecimen_22_collectionStatus> <http://www.cs.ucl.ac.uk/staff/a.gonzalezbeltran/owl/domainmodel.owl#datatype> "Collected"^^<http://www.w3.org/2001/XMLSchema#string> .
<urn:catissuesuite-data#CellSpecimen_22> <http://www.cs.ucl.ac.uk/staff/a.gonzalezbeltran/owl/domainmodel.owl#umlAttributeCollection> <urn:catissuesuite-data#CellSpecimen_22_comment> .
<urn:catissuesuite-data#CellSpecimen_22_comment> <http://www.w3.org/1999/02/22-rdf-syntax-ns#type> <http://www.cs.ucl.ac.uk/staff/a.gonzalezbeltran/owl/catissuecore1_2.owl#CellSpecimen_comment> .
<urn:catissuesuite-data#CellSpecimen_22_comment> <http://www.cs.ucl.ac.uk/staff/a.gonzalezbeltran/owl/domainmodel.owl#datatype> "Reference Authors  Roschke AV, Tonon G, Gehlhaus KS, McTyre N, Bussey KJ, Lababidi S, Scudiero DA, Weinstein JN, Kirsch IR. Title  Karyotypic complexity of the NCI-60 drug-screening panel. Journal  Cancer Res. 63 : 8634-8647, 2003"^^<http://www.w3.org/2001/XMLSchema#string> .
<urn:catissuesuite-data#CellSpecimen_22> <http://www.cs.ucl.ac.uk/staff/a.gonzalezbeltran/owl/domainmodel.owl#umlAttributeCollection> <urn:catissuesuite-data#CellSpecimen_22_id> .
<urn:catissuesuite-data#CellSpecimen_22_id> <http://www.w3.org/1999/02/22-rdf-syntax-ns#type> <http://www.cs.ucl.ac.uk/staff/a.gonzalezbeltran/owl/catissuecore1_2.owl#CellSpecimen_id> .
<urn:catissuesuite-data#CellSpecimen_22_id> <http://www.cs.ucl.ac.uk/staff/a.gonzalezbeltran/owl/domainmodel.owl#datatype> "22"^^<http://www.w3.org/2001/XMLSchema#string> .
<urn:catissuesuite-data#CellSpecimen_22> <http://www.cs.ucl.ac.uk/staff/a.gonzalezbeltran/owl/domainmodel.owl#umlAttributeCollection> <urn:catissuesuite-data#CellSpecimen_22_initialQuantity> .
<urn:catissuesuite-data#CellSpecimen_22_initialQuantity> <http://www.w3.org/1999/02/22-rdf-syntax-ns#type> <http://www.cs.ucl.ac.uk/staff/a.gonzalezbeltran/owl/catissuecore1_2.owl#CellSpecimen_initialQuantity> .
<urn:catissuesuite-data#CellSpecimen_22_initialQuantity> <http://www.cs.ucl.ac.uk/staff/a.gonzalezbeltran/owl/domainmodel.owl#datatype> "0.0"^^<http://www.w3.org/2001/XMLSchema#string> .
<urn:catissuesuite-data#CellSpecimen_22> <http://www.cs.ucl.ac.uk/staff/a.gonzalezbeltran/owl/domainmodel.owl#umlAttributeCollection> <urn:catissuesuite-data#CellSpecimen_22_isAvailable> .
<urn:catissuesuite-data#CellSpecimen_22_isAvailable> <http://www.w3.org/1999/02/22-rdf-syntax-ns#type> <http://www.cs.ucl.ac.uk/staff/a.gonzalezbeltran/owl/catissuecore1_2.owl#CellSpecimen_isAvailable> .
<urn:catissuesuite-data#CellSpecimen_22_isAvailable> <http://www.cs.ucl.ac.uk/staff/a.gonzalezbeltran/owl/domainmodel.owl#datatype> "false"^^<http://www.w3.org/2001/XMLSchema#string> .
<urn:catissuesuite-data#CellSpecimen_22> <http://www.cs.ucl.ac.uk/staff/a.gonzalezbeltran/owl/domainmodel.owl#umlAttributeCollection> <urn:catissuesuite-data#CellSpecimen_22_label> .
<urn:catissuesuite-data#CellSpecimen_22_label> <http://www.w3.org/1999/02/22-rdf-syntax-ns#type> <http://www.cs.ucl.ac.uk/staff/a.gonzalezbeltran/owl/catissuecore1_2.owl#CellSpecimen_label> .
<urn:catissuesuite-data#CellSpecimen_22_label> <http://www.cs.ucl.ac.uk/staff/a.gonzalezbeltran/owl/domainmodel.owl#datatype> "KM12"^^<http://www.w3.org/2001/XMLSchema#string> .
<urn:catissuesuite-data#CellSpecimen_22> <http://www.cs.ucl.ac.uk/staff/a.gonzalezbeltran/owl/domainmodel.owl#umlAttributeCollection> <urn:catissuesuite-data#CellSpecimen_22_lineage> .
<urn:catissuesuite-data#CellSpecimen_22_lineage> <http://www.w3.org/1999/02/22-rdf-syntax-ns#type> <http://www.cs.ucl.ac.uk/staff/a.gonzalezbeltran/owl/catissuecore1_2.owl#CellSpecimen_lineage> .
<urn:catissuesuite-data#CellSpecimen_22_lineage> <http://www.cs.ucl.ac.uk/staff/a.gonzalezbeltran/owl/domainmodel.owl#datatype> "New"^^<http://www.w3.org/2001/XMLSchema#string> .
<urn:catissuesuite-data#CellSpecimen_22> <http://www.cs.ucl.ac.uk/staff/a.gonzalezbeltran/owl/domainmodel.owl#umlAttributeCollection> <urn:catissuesuite-data#CellSpecimen_22_pathologicalStatus> .
<urn:catissuesuite-data#CellSpecimen_22_pathologicalStatus> <http://www.w3.org/1999/02/22-rdf-syntax-ns#type> <http://www.cs.ucl.ac.uk/staff/a.gonzalezbeltran/owl/catissuecore1_2.owl#CellSpecimen_pathologicalStatus> .
<urn:catissuesuite-data#CellSpecimen_22_pathologicalStatus> <http://www.cs.ucl.ac.uk/staff/a.gonzalezbeltran/owl/domainmodel.owl#datatype> "Not Specified"^^<http://www.w3.org/2001/XMLSchema#string> .
<urn:catissuesuite-data#CellSpecimen_22> <http://www.cs.ucl.ac.uk/staff/a.gonzalezbeltran/owl/domainmodel.owl#umlAttributeCollection> <urn:catissuesuite-data#CellSpecimen_22_specimenClass> .
<urn:catissuesuite-data#CellSpecimen_22_specimenClass> <http://www.w3.org/1999/02/22-rdf-syntax-ns#type> <http://www.cs.ucl.ac.uk/staff/a.gonzalezbeltran/owl/catissuecore1_2.owl#CellSpecimen_specimenClass> .
<urn:catissuesuite-data#CellSpecimen_22_specimenClass> <http://www.cs.ucl.ac.uk/staff/a.gonzalezbeltran/owl/domainmodel.owl#datatype> "Cell"^^<http://www.w3.org/2001/XMLSchema#string> .
<urn:catissuesuite-data#CellSpecimen_22> <http://www.cs.ucl.ac.uk/staff/a.gonzalezbeltran/owl/domainmodel.owl#umlAttributeCollection> <urn:catissuesuite-data#CellSpecimen_22_specimenType> .
<urn:catissuesuite-data#CellSpecimen_22_specimenType> <http://www.w3.org/1999/02/22-rdf-syntax-ns#type> <http://www.cs.ucl.ac.uk/staff/a.gonzalezbeltran/owl/catissuecore1_2.owl#CellSpecimen_specimenType> .
<urn:catissuesuite-data#CellSpecimen_22_specimenType> <http://www.cs.ucl.ac.uk/staff/a.gonzalezbeltran/owl/domainmodel.owl#datatype> "Not Specified"^^<http://www.w3.org/2001/XMLSchema#string> .
<urn:catissuesuite-data#CollectionProtocolRegistration_22> <http://www.w3.org/1999/02/22-rdf-syntax-ns#type> <http://www.cs.ucl.ac.uk/staff/a.gonzalezbeltran/owl/catissuecore1_2.owl#CollectionProtocolRegistration> .
<urn:catissuesuite-data#CollectionProtocol_1> <http://www.cs.ucl.ac.uk/staff/a.gonzalezbeltran/owl/catissuecore1_2.owl#CollectionProtocol_collectionProtocolRegistrationCollection_CollectionProtocolRegistration> <urn:catissuesuite-data#CollectionProtocolRegistration_22> .
<urn:catissuesuite-data#CollectionProtocolRegistration_22> <http://www.cs.ucl.ac.uk/staff/a.gonzalezbeltran/owl/domainmodel.owl#umlAttributeCollection> <urn:catissuesuite-data#CollectionProtocolRegistration_22_activityStatus> .
<urn:catissuesuite-data#CollectionProtocolRegistration_22_activityStatus> <http://www.w3.org/1999/02/22-rdf-syntax-ns#type> <http://www.cs.ucl.ac.uk/staff/a.gonzalezbeltran/owl/catissuecore1_2.owl#CollectionProtocolRegistration_activityStatus> .
<urn:catissuesuite-data#CollectionProtocolRegistration_22_activityStatus> <http://www.cs.ucl.ac.uk/staff/a.gonzalezbeltran/owl/domainmodel.owl#datatype> "Active"^^<http://www.w3.org/2001/XMLSchema#string> .
<urn:catissuesuite-data#CollectionProtocolRegistration_22> <http://www.cs.ucl.ac.uk/staff/a.gonzalezbeltran/owl/domainmodel.owl#umlAttributeCollection> <urn:catissuesuite-data#CollectionProtocolRegistration_22_id> .
<urn:catissuesuite-data#CollectionProtocolRegistration_22_id> <http://www.w3.org/1999/02/22-rdf-syntax-ns#type> <http://www.cs.ucl.ac.uk/staff/a.gonzalezbeltran/owl/catissuecore1_2.owl#CollectionProtocolRegistration_id> .
<urn:catissuesuite-data#CollectionProtocolRegistration_22_id> <http://www.cs.ucl.ac.uk/staff/a.gonzalezbeltran/owl/domainmodel.owl#datatype> "22"^^<http://www.w3.org/2001/XMLSchema#string> .
<urn:catissuesuite-data#CollectionProtocolRegistration_22> <http://www.cs.ucl.ac.uk/staff/a.gonzalezbeltran/owl/domainmodel.owl#umlAttributeCollection> <urn:catissuesuite-data#CollectionProtocolRegistration_22_protocolParticipantIdentifier> .
<urn:catissuesuite-data#CollectionProtocolRegistration_22_protocolParticipantIdentifier> <http://www.w3.org/1999/02/22-rdf-syntax-ns#type> <http://www.cs.ucl.ac.uk/staff/a.gonzalezbeltran/owl/catissuecore1_2.owl#CollectionProtocolRegistration_protocolParticipantIdentifier> .
<urn:catissuesuite-data#CollectionProtocolRegistration_22_protocolParticipantIdentifier> <http://www.cs.ucl.ac.uk/staff/a.gonzalezbeltran/owl/domainmodel.owl#datatype> "SW-620"^^<http://www.w3.org/2001/XMLSchema#string> .
<urn:catissuesuite-data#CollectionProtocolRegistration_22> <http://www.cs.ucl.ac.uk/staff/a.gonzalezbeltran/owl/domainmodel.owl#umlAttributeCollection> <urn:catissuesuite-data#CollectionProtocolRegistration_22_registrationDate> .
<urn:catissuesuite-data#CollectionProtocolRegistration_22_registrationDate> <http://www.w3.org/1999/02/22-rdf-syntax-ns#type> <http://www.cs.ucl.ac.uk/staff/a.gonzalezbeltran/owl/catissuecore1_2.owl#CollectionProtocolRegistration_registrationDate> .
<urn:catissuesuite-data#CollectionProtocolRegistration_22_registrationDate> <http://www.cs.ucl.ac.uk/staff/a.gonzalezbeltran/owl/domainmodel.owl#datatype> "2009-03-11T00:00:00.000-04:00"^^<http://www.w3.org/2001/XMLSchema#string> .
<urn:catissuesuite-data#SpecimenCollectionGroup_23> <http://www.w3.org/1999/02/22-rdf-syntax-ns#type> <http://www.cs.ucl.ac.uk/staff/a.gonzalezbeltran/owl/catissuecore1_2.owl#SpecimenCollectionGroup> .
<urn:catissuesuite-data#CollectionProtocolRegistration_22> <http://www.cs.ucl.ac.uk/staff/a.gonzalezbeltran/owl/catissuecore1_2.owl#CollectionProtocolRegistration_specimenCollectionGroupCollection_SpecimenCollectionGroup> <urn:catissuesuite-data#SpecimenCollectionGroup_23> .
<urn:catissuesuite-data#SpecimenCollectionGroup_23> <http://www.cs.ucl.ac.uk/staff/a.gonzalezbeltran/owl/domainmodel.owl#umlAttributeCollection> <urn:catissuesuite-data#SpecimenCollectionGroup_23_activityStatus> .
<urn:catissuesuite-data#SpecimenCollectionGroup_23_activityStatus> <http://www.w3.org/1999/02/22-rdf-syntax-ns#type> <http://www.cs.ucl.ac.uk/staff/a.gonzalezbeltran/owl/catissuecore1_2.owl#SpecimenCollectionGroup_activityStatus> .
<urn:catissuesuite-data#SpecimenCollectionGroup_23_activityStatus> <http://www.cs.ucl.ac.uk/staff/a.gonzalezbeltran/owl/domainmodel.owl#datatype> "Active"^^<http://www.w3.org/2001/XMLSchema#string> .
<urn:catissuesuite-data#SpecimenCollectionGroup_23> <http://www.cs.ucl.ac.uk/staff/a.gonzalezbeltran/owl/domainmodel.owl#umlAttributeCollection> <urn:catissuesuite-data#SpecimenCollectionGroup_23_barcode> .
<urn:catissuesuite-data#SpecimenCollectionGroup_23_barcode> <http://www.w3.org/1999/02/22-rdf-syntax-ns#type> <http://www.cs.ucl.ac.uk/staff/a.gonzalezbeltran/owl/catissuecore1_2.owl#SpecimenCollectionGroup_barcode> .
<urn:catissuesuite-data#SpecimenCollectionGroup_23_barcode> <http://www.cs.ucl.ac.uk/staff/a.gonzalezbeltran/owl/domainmodel.owl#datatype> "SW-620"^^<http://www.w3.org/2001/XMLSchema#string> .
<urn:catissuesuite-data#SpecimenCollectionGroup_23> <http://www.cs.ucl.ac.uk/staff/a.gonzalezbeltran/owl/domainmodel.owl#umlAttributeCollection> <urn:catissuesuite-data#SpecimenCollectionGroup_23_clinicalDiagnosis> .
<urn:catissuesuite-data#SpecimenCollectionGroup_23_clinicalDiagnosis> <http://www.w3.org/1999/02/22-rdf-syntax-ns#type> <http://www.cs.ucl.ac.uk/staff/a.gonzalezbeltran/owl/catissuecore1_2.owl#SpecimenCollectionGroup_clinicalDiagnosis> .
<urn:catissuesuite-data#SpecimenCollectionGroup_23_clinicalDiagnosis> <http://www.cs.ucl.ac.uk/staff/a.gonzalezbeltran/owl/domainmodel.owl#datatype> "Carcinoma of colon (disorder)"^^<http://www.w3.org/2001/XMLSchema#string> .
<urn:catissuesuite-data#SpecimenCollectionGroup_23> <http://www.cs.ucl.ac.uk/staff/a.gonzalezbeltran/owl/domainmodel.owl#umlAttributeCollection> <urn:catissuesuite-data#SpecimenCollectionGroup_23_clinicalStatus> .
<urn:catissuesuite-data#SpecimenCollectionGroup_23_clinicalStatus> <http://www.w3.org/1999/02/22-rdf-syntax-ns#type> <http://www.cs.ucl.ac.uk/staff/a.gonzalezbeltran/owl/catissuecore1_2.owl#SpecimenCollectionGroup_clinicalStatus> .
<urn:catissuesuite-data#SpecimenCollectionGroup_23_clinicalStatus> <http://www.cs.ucl.ac.uk/staff/a.gonzalezbeltran/owl/domainmodel.owl#datatype> "Not Specified"^^<http://www.w3.org/2001/XMLSchema#string> .
<urn:catissuesuite-data#SpecimenCollectionGroup_23> <http://www.cs.ucl.ac.uk/staff/a.gonzalezbeltran/owl/domainmodel.owl#umlAttributeCollection> <urn:catissuesuite-data#SpecimenCollectionGroup_23_collectionStatus> .
<urn:catissuesuite-data#SpecimenCollectionGroup_23_collectionStatus> <http://www.w3.org/1999/02/22-rdf-syntax-ns#type> <http://www.cs.ucl.ac.uk/staff/a.gonzalezbeltran/owl/catissuecore1_2.owl#SpecimenCollectionGroup_collectionStatus> .
<urn:catissuesuite-data#SpecimenCollectionGroup_23_collectionStatus> <http://www.cs.ucl.ac.uk/staff/a.gonzalezbeltran/owl/domainmodel.owl#datatype> "Complete"^^<http://www.w3.org/2001/XMLSchema#string> .
<urn:catissuesuite-data#SpecimenCollectionGroup_23> <http://www.cs.ucl.ac.uk/staff/a.gonzalezbeltran/owl/domainmodel.owl#umlAttributeCollection> <urn:catissuesuite-data#SpecimenCollectionGroup_23_comment> .
<urn:catissuesuite-data#SpecimenCollectionGroup_23_comment> <http://www.w3.org/1999/02/22-rdf-syntax-ns#type> <http://www.cs.ucl.ac.uk/staff/a.gonzalezbeltran/owl/catissuecore1_2.owl#SpecimenCollectionGroup_comment> .
<urn:catissuesuite-data#SpecimenCollectionGroup_23_comment> <http://www.cs.ucl.ac.uk/staff/a.gonzalezbeltran/owl/domainmodel.owl#datatype> ""^^<http://www.w3.org/2001/XMLSchema#string> .
<urn:catissuesuite-data#SpecimenCollectionGroup_23> <http://www.cs.ucl.ac.uk/staff/a.gonzalezbeltran/owl/domainmodel.owl#umlAttributeCollection> <urn:catissuesuite-data#SpecimenCollectionGroup_23_id> .
<urn:catissuesuite-data#SpecimenCollectionGroup_23_id> <http://www.w3.org/1999/02/22-rdf-syntax-ns#type> <http://www.cs.ucl.ac.uk/staff/a.gonzalezbeltran/owl/catissuecore1_2.owl#SpecimenCollectionGroup_id> .
<urn:catissuesuite-data#SpecimenCollectionGroup_23_id> <http://www.cs.ucl.ac.uk/staff/a.gonzalezbeltran/owl/domainmodel.owl#datatype> "23"^^<http://www.w3.org/2001/XMLSchema#string> .
<urn:catissuesuite-data#SpecimenCollectionGroup_23> <http://www.cs.ucl.ac.uk/staff/a.gonzalezbeltran/owl/domainmodel.owl#umlAttributeCollection> <urn:catissuesuite-data#SpecimenCollectionGroup_23_name> .
<urn:catissuesuite-data#SpecimenCollectionGroup_23_name> <http://www.w3.org/1999/02/22-rdf-syntax-ns#type> <http://www.cs.ucl.ac.uk/staff/a.gonzalezbeltran/owl/catissuecore1_2.owl#SpecimenCollectionGroup_name> .
<urn:catissuesuite-data#SpecimenCollectionGroup_23_name> <http://www.cs.ucl.ac.uk/staff/a.gonzalezbeltran/owl/domainmodel.owl#datatype> "SW-620"^^<http://www.w3.org/2001/XMLSchema#string> .
<urn:catissuesuite-data#SpecimenCollectionGroup_23> <http://www.cs.ucl.ac.uk/staff/a.gonzalezbeltran/owl/domainmodel.owl#umlAttributeCollection> <urn:catissuesuite-data#SpecimenCollectionGroup_23_offset> .
<urn:catissuesuite-data#SpecimenCollectionGroup_23_offset> <http://www.w3.org/1999/02/22-rdf-syntax-ns#type> <http://www.cs.ucl.ac.uk/staff/a.gonzalezbeltran/owl/catissuecore1_2.owl#SpecimenCollectionGroup_offset> .
<urn:catissuesuite-data#SpecimenCollectionGroup_23_offset> <http://www.cs.ucl.ac.uk/staff/a.gonzalezbeltran/owl/domainmodel.owl#datatype> "0"^^<http://www.w3.org/2001/XMLSchema#string> .
<urn:catissuesuite-data#SpecimenCollectionGroup_23> <http://www.cs.ucl.ac.uk/staff/a.gonzalezbeltran/owl/domainmodel.owl#umlAttributeCollection> <urn:catissuesuite-data#SpecimenCollectionGroup_23_surgicalPathologyNumber> .
<urn:catissuesuite-data#SpecimenCollectionGroup_23_surgicalPathologyNumber> <http://www.w3.org/1999/02/22-rdf-syntax-ns#type> <http://www.cs.ucl.ac.uk/staff/a.gonzalezbeltran/owl/catissuecore1_2.owl#SpecimenCollectionGroup_surgicalPathologyNumber> .
<urn:catissuesuite-data#SpecimenCollectionGroup_23_surgicalPathologyNumber> <http://www.cs.ucl.ac.uk/staff/a.gonzalezbeltran/owl/domainmodel.owl#datatype> ""^^<http://www.w3.org/2001/XMLSchema#string> .
<urn:catissuesuite-data#CellSpecimen_23> <http://www.w3.org/1999/02/22-rdf-syntax-ns#type> <http://www.cs.ucl.ac.uk/staff/a.gonzalezbeltran/owl/catissuecore1_2.owl#CellSpecimen> .
<urn:catissuesuite-data#SpecimenCollectionGroup_23> <http://www.cs.ucl.ac.uk/staff/a.gonzalezbeltran/owl/catissuecore1_2.owl#SpecimenCollectionGroup_specimenCollection_CellSpecimen> <urn:catissuesuite-data#CellSpecimen_23> .
<urn:catissuesuite-data#CellSpecimen_23> <http://www.cs.ucl.ac.uk/staff/a.gonzalezbeltran/owl/domainmodel.owl#umlAttributeCollection> <urn:catissuesuite-data#CellSpecimen_23_activityStatus> .
<urn:catissuesuite-data#CellSpecimen_23_activityStatus> <http://www.w3.org/1999/02/22-rdf-syntax-ns#type> <http://www.cs.ucl.ac.uk/staff/a.gonzalezbeltran/owl/catissuecore1_2.owl#CellSpecimen_activityStatus> .
<urn:catissuesuite-data#CellSpecimen_23_activityStatus> <http://www.cs.ucl.ac.uk/staff/a.gonzalezbeltran/owl/domainmodel.owl#datatype> "Active"^^<http://www.w3.org/2001/XMLSchema#string> .
<urn:catissuesuite-data#CellSpecimen_23> <http://www.cs.ucl.ac.uk/staff/a.gonzalezbeltran/owl/domainmodel.owl#umlAttributeCollection> <urn:catissuesuite-data#CellSpecimen_23_availableQuantity> .
<urn:catissuesuite-data#CellSpecimen_23_availableQuantity> <http://www.w3.org/1999/02/22-rdf-syntax-ns#type> <http://www.cs.ucl.ac.uk/staff/a.gonzalezbeltran/owl/catissuecore1_2.owl#CellSpecimen_availableQuantity> .
<urn:catissuesuite-data#CellSpecimen_23_availableQuantity> <http://www.cs.ucl.ac.uk/staff/a.gonzalezbeltran/owl/domainmodel.owl#datatype> "0.0"^^<http://www.w3.org/2001/XMLSchema#string> .
<urn:catissuesuite-data#CellSpecimen_23> <http://www.cs.ucl.ac.uk/staff/a.gonzalezbeltran/owl/domainmodel.owl#umlAttributeCollection> <urn:catissuesuite-data#CellSpecimen_23_barcode> .
<urn:catissuesuite-data#CellSpecimen_23_barcode> <http://www.w3.org/1999/02/22-rdf-syntax-ns#type> <http://www.cs.ucl.ac.uk/staff/a.gonzalezbeltran/owl/catissuecore1_2.owl#CellSpecimen_barcode> .
<urn:catissuesuite-data#CellSpecimen_23_barcode> <http://www.cs.ucl.ac.uk/staff/a.gonzalezbeltran/owl/domainmodel.owl#datatype> "SW-620"^^<http://www.w3.org/2001/XMLSchema#string> .
<urn:catissuesuite-data#CellSpecimen_23> <http://www.cs.ucl.ac.uk/staff/a.gonzalezbeltran/owl/domainmodel.owl#umlAttributeCollection> <urn:catissuesuite-data#CellSpecimen_23_collectionStatus> .
<urn:catissuesuite-data#CellSpecimen_23_collectionStatus> <http://www.w3.org/1999/02/22-rdf-syntax-ns#type> <http://www.cs.ucl.ac.uk/staff/a.gonzalezbeltran/owl/catissuecore1_2.owl#CellSpecimen_collectionStatus> .
<urn:catissuesuite-data#CellSpecimen_23_collectionStatus> <http://www.cs.ucl.ac.uk/staff/a.gonzalezbeltran/owl/domainmodel.owl#datatype> "Collected"^^<http://www.w3.org/2001/XMLSchema#string> .
<urn:catissuesuite-data#CellSpecimen_23> <http://www.cs.ucl.ac.uk/staff/a.gonzalezbeltran/owl/domainmodel.owl#umlAttributeCollection> <urn:catissuesuite-data#CellSpecimen_23_comment> .
<urn:catissuesuite-data#CellSpecimen_23_comment> <http://www.w3.org/1999/02/22-rdf-syntax-ns#type> <http://www.cs.ucl.ac.uk/staff/a.gonzalezbeltran/owl/catissuecore1_2.owl#CellSpecimen_comment> .
<urn:catissuesuite-data#CellSpecimen_23_comment> <http://www.cs.ucl.ac.uk/staff/a.gonzalezbeltran/owl/domainmodel.owl#datatype> "Reference Authors  Roschke AV, Tonon G, Gehlhaus KS, McTyre N, Bussey KJ, Lababidi S, Scudiero DA, Weinstein JN, Kirsch IR. Title  Karyotypic complexity of the NCI-60 drug-screening panel. Journal  Cancer Res. 63 : 8634-8647, 2003 PubMed  14695175"^^<http://www.w3.org/2001/XMLSchema#string> .
<urn:catissuesuite-data#CellSpecimen_23> <http://www.cs.ucl.ac.uk/staff/a.gonzalezbeltran/owl/domainmodel.owl#umlAttributeCollection> <urn:catissuesuite-data#CellSpecimen_23_id> .
[truncated: 691,612 more chars]
