# Supplementary material for: Semantic web data warehousing for caGrid
Source: BMC Bioinformatics. 2009 Oct 1;10(Suppl 10):S2. doi: 10.1186/1471-2105-10-S10-S2 (PMC2755823; doi:10.1186/1471-2105-10-S10-S2)
Supplement: Supplementary file 3 — Additional file 3: caArray individual Linkages in N-Triple format. (NTP 2 MB) [file 12859_2009_3370_MOESM3_ESM.ntp]

<urn:caarray-data#Experiment_6> <http://www.w3.org/1999/02/22-rdf-syntax-ns#type> <http://www.cs.ucl.ac.uk/staff/a.gonzalezbeltran/owl/caarray2_1.owl#Experiment> .
<urn:caarray-data#Experiment_6> <http://www.cs.ucl.ac.uk/staff/a.gonzalezbeltran/owl/domainmodel.owl#umlAttributeCollection> <urn:caarray-data#Experiment_6_assayType> .
<urn:caarray-data#Experiment_6_assayType> <http://www.w3.org/1999/02/22-rdf-syntax-ns#type> <http://www.cs.ucl.ac.uk/staff/a.gonzalezbeltran/owl/caarray2_1.owl#Experiment_assayType> .
<urn:caarray-data#Experiment_6_assayType> <http://www.cs.ucl.ac.uk/staff/a.gonzalezbeltran/owl/domainmodel.owl#datatype> "geneExpression"^^<http://www.w3.org/2001/XMLSchema#string> .
<urn:caarray-data#Experiment_6> <http://www.cs.ucl.ac.uk/staff/a.gonzalezbeltran/owl/domainmodel.owl#umlAttributeCollection> <urn:caarray-data#Experiment_6_description> .
<urn:caarray-data#Experiment_6_description> <http://www.w3.org/1999/02/22-rdf-syntax-ns#type> <http://www.cs.ucl.ac.uk/staff/a.gonzalezbeltran/owl/caarray2_1.owl#Experiment_description> .
<urn:caarray-data#Experiment_6_description> <http://www.cs.ucl.ac.uk/staff/a.gonzalezbeltran/owl/domainmodel.owl#datatype> "Comparison between cell lines from 9 different cancer tissue of origin types (Breast, Central Nervous System, Colon, Leukemia, Melanoma, Non-Small Cell Lung, Ovarian, Prostate, Renal) from NCI-60 panel Experiment Overall Design: cell lines from 9 different cancer tissue of origin types"^^<http://www.w3.org/2001/XMLSchema#string> .
<urn:caarray-data#Experiment_6> <http://www.cs.ucl.ac.uk/staff/a.gonzalezbeltran/owl/domainmodel.owl#umlAttributeCollection> <urn:caarray-data#Experiment_6_id> .
<urn:caarray-data#Experiment_6_id> <http://www.w3.org/1999/02/22-rdf-syntax-ns#type> <http://www.cs.ucl.ac.uk/staff/a.gonzalezbeltran/owl/caarray2_1.owl#Experiment_id> .
<urn:caarray-data#Experiment_6_id> <http://www.cs.ucl.ac.uk/staff/a.gonzalezbeltran/owl/domainmodel.owl#datatype> "6"^^<http://www.w3.org/2001/XMLSchema#string> .
<urn:caarray-data#Experiment_6> <http://www.cs.ucl.ac.uk/staff/a.gonzalezbeltran/owl/domainmodel.owl#umlAttributeCollection> <urn:caarray-data#Experiment_6_publicIdentifier> .
<urn:caarray-data#Experiment_6_publicIdentifier> <http://www.w3.org/1999/02/22-rdf-syntax-ns#type> <http://www.cs.ucl.ac.uk/staff/a.gonzalezbeltran/owl/caarray2_1.owl#Experiment_publicIdentifier> .
<urn:caarray-data#Experiment_6_publicIdentifier> <http://www.cs.ucl.ac.uk/staff/a.gonzalezbeltran/owl/domainmodel.owl#datatype> "shank-00006"^^<http://www.w3.org/2001/XMLSchema#string> .
<urn:caarray-data#Experiment_6> <http://www.cs.ucl.ac.uk/staff/a.gonzalezbeltran/owl/domainmodel.owl#umlAttributeCollection> <urn:caarray-data#Experiment_6_title> .
<urn:caarray-data#Experiment_6_title> <http://www.w3.org/1999/02/22-rdf-syntax-ns#type> <http://www.cs.ucl.ac.uk/staff/a.gonzalezbeltran/owl/caarray2_1.owl#Experiment_title> .
<urn:caarray-data#Experiment_6_title> <http://www.cs.ucl.ac.uk/staff/a.gonzalezbeltran/owl/domainmodel.owl#datatype> "E-GEOD-5949"^^<http://www.w3.org/2001/XMLSchema#string> .
<urn:caarray-data#Source_3669> <http://www.w3.org/1999/02/22-rdf-syntax-ns#type> <http://www.cs.ucl.ac.uk/staff/a.gonzalezbeltran/owl/caarray2_1.owl#Source> .
<urn:caarray-data#Experiment_6> <http://www.cs.ucl.ac.uk/staff/a.gonzalezbeltran/owl/caarray2_1.owl#Experiment_sources_Source> <urn:caarray-data#Source_3669> .
<urn:caarray-data#Source_3669> <http://www.cs.ucl.ac.uk/staff/a.gonzalezbeltran/owl/domainmodel.owl#umlAttributeCollection> <urn:caarray-data#Source_3669_description> .
<urn:caarray-data#Source_3669_description> <http://www.w3.org/1999/02/22-rdf-syntax-ns#type> <http://www.cs.ucl.ac.uk/staff/a.gonzalezbeltran/owl/caarray2_1.owl#Source_description> .
<urn:caarray-data#Source_3669_description> <http://www.cs.ucl.ac.uk/staff/a.gonzalezbeltran/owl/domainmodel.owl#datatype> "Renal cell carcinoma:  NCI60."^^<http://www.w3.org/2001/XMLSchema#string> .
<urn:caarray-data#Source_3669> <http://www.cs.ucl.ac.uk/staff/a.gonzalezbeltran/owl/domainmodel.owl#umlAttributeCollection> <urn:caarray-data#Source_3669_id> .
<urn:caarray-data#Source_3669_id> <http://www.w3.org/1999/02/22-rdf-syntax-ns#type> <http://www.cs.ucl.ac.uk/staff/a.gonzalezbeltran/owl/caarray2_1.owl#Source_id> .
<urn:caarray-data#Source_3669_id> <http://www.cs.ucl.ac.uk/staff/a.gonzalezbeltran/owl/domainmodel.owl#datatype> "3669"^^<http://www.w3.org/2001/XMLSchema#string> .
<urn:caarray-data#Source_3669> <http://www.cs.ucl.ac.uk/staff/a.gonzalezbeltran/owl/domainmodel.owl#umlAttributeCollection> <urn:caarray-data#Source_3669_name> .
<urn:caarray-data#Source_3669_name> <http://www.w3.org/1999/02/22-rdf-syntax-ns#type> <http://www.cs.ucl.ac.uk/staff/a.gonzalezbeltran/owl/caarray2_1.owl#Source_name> .
<urn:caarray-data#Source_3669_name> <http://www.cs.ucl.ac.uk/staff/a.gonzalezbeltran/owl/domainmodel.owl#datatype> "GSE5949GSM134297"^^<http://www.w3.org/2001/XMLSchema#string> .
<urn:caarray-data#Sample_3670> <http://www.w3.org/1999/02/22-rdf-syntax-ns#type> <http://www.cs.ucl.ac.uk/staff/a.gonzalezbeltran/owl/caarray2_1.owl#Sample> .
<urn:caarray-data#Source_3669> <http://www.cs.ucl.ac.uk/staff/a.gonzalezbeltran/owl/caarray2_1.owl#Source_samples_Sample> <urn:caarray-data#Sample_3670> .
<urn:caarray-data#Sample_3670> <http://www.cs.ucl.ac.uk/staff/a.gonzalezbeltran/owl/domainmodel.owl#umlAttributeCollection> <urn:caarray-data#Sample_3670_id> .
<urn:caarray-data#Sample_3670_id> <http://www.w3.org/1999/02/22-rdf-syntax-ns#type> <http://www.cs.ucl.ac.uk/staff/a.gonzalezbeltran/owl/caarray2_1.owl#Sample_id> .
<urn:caarray-data#Sample_3670_id> <http://www.cs.ucl.ac.uk/staff/a.gonzalezbeltran/owl/domainmodel.owl#datatype> "3670"^^<http://www.w3.org/2001/XMLSchema#string> .
<urn:caarray-data#Sample_3670> <http://www.cs.ucl.ac.uk/staff/a.gonzalezbeltran/owl/domainmodel.owl#umlAttributeCollection> <urn:caarray-data#Sample_3670_name> .
<urn:caarray-data#Sample_3670_name> <http://www.w3.org/1999/02/22-rdf-syntax-ns#type> <http://www.cs.ucl.ac.uk/staff/a.gonzalezbeltran/owl/caarray2_1.owl#Sample_name> .
<urn:caarray-data#Sample_3670_name> <http://www.cs.ucl.ac.uk/staff/a.gonzalezbeltran/owl/domainmodel.owl#datatype> "GSE5949GSM134297 sample"^^<http://www.w3.org/2001/XMLSchema#string> .
<urn:caarray-data#Extract_3671> <http://www.w3.org/1999/02/22-rdf-syntax-ns#type> <http://www.cs.ucl.ac.uk/staff/a.gonzalezbeltran/owl/caarray2_1.owl#Extract> .
<urn:caarray-data#Sample_3670> <http://www.cs.ucl.ac.uk/staff/a.gonzalezbeltran/owl/caarray2_1.owl#Sample_extracts_Extract> <urn:caarray-data#Extract_3671> .
<urn:caarray-data#Extract_3671> <http://www.cs.ucl.ac.uk/staff/a.gonzalezbeltran/owl/domainmodel.owl#umlAttributeCollection> <urn:caarray-data#Extract_3671_id> .
<urn:caarray-data#Extract_3671_id> <http://www.w3.org/1999/02/22-rdf-syntax-ns#type> <http://www.cs.ucl.ac.uk/staff/a.gonzalezbeltran/owl/caarray2_1.owl#Extract_id> .
<urn:caarray-data#Extract_3671_id> <http://www.cs.ucl.ac.uk/staff/a.gonzalezbeltran/owl/domainmodel.owl#datatype> "3671"^^<http://www.w3.org/2001/XMLSchema#string> .
<urn:caarray-data#Extract_3671> <http://www.cs.ucl.ac.uk/staff/a.gonzalezbeltran/owl/domainmodel.owl#umlAttributeCollection> <urn:caarray-data#Extract_3671_name> .
<urn:caarray-data#Extract_3671_name> <http://www.w3.org/1999/02/22-rdf-syntax-ns#type> <http://www.cs.ucl.ac.uk/staff/a.gonzalezbeltran/owl/caarray2_1.owl#Extract_name> .
<urn:caarray-data#Extract_3671_name> <http://www.cs.ucl.ac.uk/staff/a.gonzalezbeltran/owl/domainmodel.owl#datatype> "GSE5949GSM134297 extract"^^<http://www.w3.org/2001/XMLSchema#string> .
<urn:caarray-data#LabeledExtract_3672> <http://www.w3.org/1999/02/22-rdf-syntax-ns#type> <http://www.cs.ucl.ac.uk/staff/a.gonzalezbeltran/owl/caarray2_1.owl#LabeledExtract> .
<urn:caarray-data#Extract_3671> <http://www.cs.ucl.ac.uk/staff/a.gonzalezbeltran/owl/caarray2_1.owl#Extract_labeledExtracts_LabeledExtract> <urn:caarray-data#LabeledExtract_3672> .
<urn:caarray-data#LabeledExtract_3672> <http://www.cs.ucl.ac.uk/staff/a.gonzalezbeltran/owl/domainmodel.owl#umlAttributeCollection> <urn:caarray-data#LabeledExtract_3672_id> .
<urn:caarray-data#LabeledExtract_3672_id> <http://www.w3.org/1999/02/22-rdf-syntax-ns#type> <http://www.cs.ucl.ac.uk/staff/a.gonzalezbeltran/owl/caarray2_1.owl#LabeledExtract_id> .
<urn:caarray-data#LabeledExtract_3672_id> <http://www.cs.ucl.ac.uk/staff/a.gonzalezbeltran/owl/domainmodel.owl#datatype> "3672"^^<http://www.w3.org/2001/XMLSchema#string> .
<urn:caarray-data#LabeledExtract_3672> <http://www.cs.ucl.ac.uk/staff/a.gonzalezbeltran/owl/domainmodel.owl#umlAttributeCollection> <urn:caarray-data#LabeledExtract_3672_name> .
<urn:caarray-data#LabeledExtract_3672_name> <http://www.w3.org/1999/02/22-rdf-syntax-ns#type> <http://www.cs.ucl.ac.uk/staff/a.gonzalezbeltran/owl/caarray2_1.owl#LabeledExtract_name> .
<urn:caarray-data#LabeledExtract_3672_name> <http://www.cs.ucl.ac.uk/staff/a.gonzalezbeltran/owl/domainmodel.owl#datatype> "GSE5949GSM134297 LE biotin"^^<http://www.w3.org/2001/XMLSchema#string> .
<urn:caarray-data#Hybridization_1111> <http://www.w3.org/1999/02/22-rdf-syntax-ns#type> <http://www.cs.ucl.ac.uk/staff/a.gonzalezbeltran/owl/caarray2_1.owl#Hybridization> .
<urn:caarray-data#LabeledExtract_3672> <http://www.cs.ucl.ac.uk/staff/a.gonzalezbeltran/owl/caarray2_1.owl#LabeledExtract_hybridizations_Hybridization> <urn:caarray-data#Hybridization_1111> .
<urn:caarray-data#Hybridization_1111> <http://www.cs.ucl.ac.uk/staff/a.gonzalezbeltran/owl/domainmodel.owl#umlAttributeCollection> <urn:caarray-data#Hybridization_1111_amountOfMaterial> .
<urn:caarray-data#Hybridization_1111_amountOfMaterial> <http://www.w3.org/1999/02/22-rdf-syntax-ns#type> <http://www.cs.ucl.ac.uk/staff/a.gonzalezbeltran/owl/caarray2_1.owl#Hybridization_amountOfMaterial> .
<urn:caarray-data#Hybridization_1111_amountOfMaterial> <http://www.cs.ucl.ac.uk/staff/a.gonzalezbeltran/owl/domainmodel.owl#datatype> "0.0"^^<http://www.w3.org/2001/XMLSchema#string> .
<urn:caarray-data#Hybridization_1111> <http://www.cs.ucl.ac.uk/staff/a.gonzalezbeltran/owl/domainmodel.owl#umlAttributeCollection> <urn:caarray-data#Hybridization_1111_id> .
<urn:caarray-data#Hybridization_1111_id> <http://www.w3.org/1999/02/22-rdf-syntax-ns#type> <http://www.cs.ucl.ac.uk/staff/a.gonzalezbeltran/owl/caarray2_1.owl#Hybridization_id> .
<urn:caarray-data#Hybridization_1111_id> <http://www.cs.ucl.ac.uk/staff/a.gonzalezbeltran/owl/domainmodel.owl#datatype> "1111"^^<http://www.w3.org/2001/XMLSchema#string> .
<urn:caarray-data#Hybridization_1111> <http://www.cs.ucl.ac.uk/staff/a.gonzalezbeltran/owl/domainmodel.owl#umlAttributeCollection> <urn:caarray-data#Hybridization_1111_name> .
<urn:caarray-data#Hybridization_1111_name> <http://www.w3.org/1999/02/22-rdf-syntax-ns#type> <http://www.cs.ucl.ac.uk/staff/a.gonzalezbeltran/owl/caarray2_1.owl#Hybridization_name> .
<urn:caarray-data#Hybridization_1111_name> <http://www.cs.ucl.ac.uk/staff/a.gonzalezbeltran/owl/domainmodel.owl#datatype> "UO-31 hgu95d"^^<http://www.w3.org/2001/XMLSchema#string> .
<urn:caarray-data#Source_4161> <http://www.w3.org/1999/02/22-rdf-syntax-ns#type> <http://www.cs.ucl.ac.uk/staff/a.gonzalezbeltran/owl/caarray2_1.owl#Source> .
<urn:caarray-data#Experiment_6> <http://www.cs.ucl.ac.uk/staff/a.gonzalezbeltran/owl/caarray2_1.owl#Experiment_sources_Source> <urn:caarray-data#Source_4161> .
<urn:caarray-data#Source_4161> <http://www.cs.ucl.ac.uk/staff/a.gonzalezbeltran/owl/domainmodel.owl#umlAttributeCollection> <urn:caarray-data#Source_4161_description> .
<urn:caarray-data#Source_4161_description> <http://www.w3.org/1999/02/22-rdf-syntax-ns#type> <http://www.cs.ucl.ac.uk/staff/a.gonzalezbeltran/owl/caarray2_1.owl#Source_description> .
<urn:caarray-data#Source_4161_description> <http://www.cs.ucl.ac.uk/staff/a.gonzalezbeltran/owl/domainmodel.owl#datatype> "Renal Spindle cell carcinoma:"^^<http://www.w3.org/2001/XMLSchema#string> .
<urn:caarray-data#Source_4161> <http://www.cs.ucl.ac.uk/staff/a.gonzalezbeltran/owl/domainmodel.owl#umlAttributeCollection> <urn:caarray-data#Source_4161_id> .
<urn:caarray-data#Source_4161_id> <http://www.w3.org/1999/02/22-rdf-syntax-ns#type> <http://www.cs.ucl.ac.uk/staff/a.gonzalezbeltran/owl/caarray2_1.owl#Source_id> .
<urn:caarray-data#Source_4161_id> <http://www.cs.ucl.ac.uk/staff/a.gonzalezbeltran/owl/domainmodel.owl#datatype> "4161"^^<http://www.w3.org/2001/XMLSchema#string> .
<urn:caarray-data#Source_4161> <http://www.cs.ucl.ac.uk/staff/a.gonzalezbeltran/owl/domainmodel.owl#umlAttributeCollection> <urn:caarray-data#Source_4161_name> .
<urn:caarray-data#Source_4161_name> <http://www.w3.org/1999/02/22-rdf-syntax-ns#type> <http://www.cs.ucl.ac.uk/staff/a.gonzalezbeltran/owl/caarray2_1.owl#Source_name> .
<urn:caarray-data#Source_4161_name> <http://www.cs.ucl.ac.uk/staff/a.gonzalezbeltran/owl/domainmodel.owl#datatype> "GSE5949GSM134292"^^<http://www.w3.org/2001/XMLSchema#string> .
<urn:caarray-data#Sample_4162> <http://www.w3.org/1999/02/22-rdf-syntax-ns#type> <http://www.cs.ucl.ac.uk/staff/a.gonzalezbeltran/owl/caarray2_1.owl#Sample> .
<urn:caarray-data#Source_4161> <http://www.cs.ucl.ac.uk/staff/a.gonzalezbeltran/owl/caarray2_1.owl#Source_samples_Sample> <urn:caarray-data#Sample_4162> .
<urn:caarray-data#Sample_4162> <http://www.cs.ucl.ac.uk/staff/a.gonzalezbeltran/owl/domainmodel.owl#umlAttributeCollection> <urn:caarray-data#Sample_4162_id> .
<urn:caarray-data#Sample_4162_id> <http://www.w3.org/1999/02/22-rdf-syntax-ns#type> <http://www.cs.ucl.ac.uk/staff/a.gonzalezbeltran/owl/caarray2_1.owl#Sample_id> .
<urn:caarray-data#Sample_4162_id> <http://www.cs.ucl.ac.uk/staff/a.gonzalezbeltran/owl/domainmodel.owl#datatype> "4162"^^<http://www.w3.org/2001/XMLSchema#string> .
<urn:caarray-data#Sample_4162> <http://www.cs.ucl.ac.uk/staff/a.gonzalezbeltran/owl/domainmodel.owl#umlAttributeCollection> <urn:caarray-data#Sample_4162_name> .
<urn:caarray-data#Sample_4162_name> <http://www.w3.org/1999/02/22-rdf-syntax-ns#type> <http://www.cs.ucl.ac.uk/staff/a.gonzalezbeltran/owl/caarray2_1.owl#Sample_name> .
<urn:caarray-data#Sample_4162_name> <http://www.cs.ucl.ac.uk/staff/a.gonzalezbeltran/owl/domainmodel.owl#datatype> "GSE5949GSM134292 sample"^^<http://www.w3.org/2001/XMLSchema#string> .
<urn:caarray-data#Extract_4163> <http://www.w3.org/1999/02/22-rdf-syntax-ns#type> <http://www.cs.ucl.ac.uk/staff/a.gonzalezbeltran/owl/caarray2_1.owl#Extract> .
<urn:caarray-data#Sample_4162> <http://www.cs.ucl.ac.uk/staff/a.gonzalezbeltran/owl/caarray2_1.owl#Sample_extracts_Extract> <urn:caarray-data#Extract_4163> .
<urn:caarray-data#Extract_4163> <http://www.cs.ucl.ac.uk/staff/a.gonzalezbeltran/owl/domainmodel.owl#umlAttributeCollection> <urn:caarray-data#Extract_4163_id> .
<urn:caarray-data#Extract_4163_id> <http://www.w3.org/1999/02/22-rdf-syntax-ns#type> <http://www.cs.ucl.ac.uk/staff/a.gonzalezbeltran/owl/caarray2_1.owl#Extract_id> .
<urn:caarray-data#Extract_4163_id> <http://www.cs.ucl.ac.uk/staff/a.gonzalezbeltran/owl/domainmodel.owl#datatype> "4163"^^<http://www.w3.org/2001/XMLSchema#string> .
<urn:caarray-data#Extract_4163> <http://www.cs.ucl.ac.uk/staff/a.gonzalezbeltran/owl/domainmodel.owl#umlAttributeCollection> <urn:caarray-data#Extract_4163_name> .
<urn:caarray-data#Extract_4163_name> <http://www.w3.org/1999/02/22-rdf-syntax-ns#type> <http://www.cs.ucl.ac.uk/staff/a.gonzalezbeltran/owl/caarray2_1.owl#Extract_name> .
<urn:caarray-data#Extract_4163_name> <http://www.cs.ucl.ac.uk/staff/a.gonzalezbeltran/owl/domainmodel.owl#datatype> "GSE5949GSM134292 extract"^^<http://www.w3.org/2001/XMLSchema#string> .
<urn:caarray-data#LabeledExtract_4164> <http://www.w3.org/1999/02/22-rdf-syntax-ns#type> <http://www.cs.ucl.ac.uk/staff/a.gonzalezbeltran/owl/caarray2_1.owl#LabeledExtract> .
<urn:caarray-data#Extract_4163> <http://www.cs.ucl.ac.uk/staff/a.gonzalezbeltran/owl/caarray2_1.owl#Extract_labeledExtracts_LabeledExtract> <urn:caarray-data#LabeledExtract_4164> .
<urn:caarray-data#LabeledExtract_4164> <http://www.cs.ucl.ac.uk/staff/a.gonzalezbeltran/owl/domainmodel.owl#umlAttributeCollection> <urn:caarray-data#LabeledExtract_4164_id> .
<urn:caarray-data#LabeledExtract_4164_id> <http://www.w3.org/1999/02/22-rdf-syntax-ns#type> <http://www.cs.ucl.ac.uk/staff/a.gonzalezbeltran/owl/caarray2_1.owl#LabeledExtract_id> .
<urn:caarray-data#LabeledExtract_4164_id> <http://www.cs.ucl.ac.uk/staff/a.gonzalezbeltran/owl/domainmodel.owl#datatype> "4164"^^<http://www.w3.org/2001/XMLSchema#string> .
<urn:caarray-data#LabeledExtract_4164> <http://www.cs.ucl.ac.uk/staff/a.gonzalezbeltran/owl/domainmodel.owl#umlAttributeCollection> <urn:caarray-data#LabeledExtract_4164_name> .
<urn:caarray-data#LabeledExtract_4164_name> <http://www.w3.org/1999/02/22-rdf-syntax-ns#type> <http://www.cs.ucl.ac.uk/staff/a.gonzalezbeltran/owl/caarray2_1.owl#LabeledExtract_name> .
<urn:caarray-data#LabeledExtract_4164_name> <http://www.cs.ucl.ac.uk/staff/a.gonzalezbeltran/owl/domainmodel.owl#datatype> "GSE5949GSM134292 LE biotin"^^<http://www.w3.org/2001/XMLSchema#string> .
<urn:caarray-data#Hybridization_1158> <http://www.w3.org/1999/02/22-rdf-syntax-ns#type> <http://www.cs.ucl.ac.uk/staff/a.gonzalezbeltran/owl/caarray2_1.owl#Hybridization> .
<urn:caarray-data#LabeledExtract_4164> <http://www.cs.ucl.ac.uk/staff/a.gonzalezbeltran/owl/caarray2_1.owl#LabeledExtract_hybridizations_Hybridization> <urn:caarray-data#Hybridization_1158> .
<urn:caarray-data#Hybridization_1158> <http://www.cs.ucl.ac.uk/staff/a.gonzalezbeltran/owl/domainmodel.owl#umlAttributeCollection> <urn:caarray-data#Hybridization_1158_amountOfMaterial> .
<urn:caarray-data#Hybridization_1158_amountOfMaterial> <http://www.w3.org/1999/02/22-rdf-syntax-ns#type> <http://www.cs.ucl.ac.uk/staff/a.gonzalezbeltran/owl/caarray2_1.owl#Hybridization_amountOfMaterial> .
<urn:caarray-data#Hybridization_1158_amountOfMaterial> <http://www.cs.ucl.ac.uk/staff/a.gonzalezbeltran/owl/domainmodel.owl#datatype> "0.0"^^<http://www.w3.org/2001/XMLSchema#string> .
<urn:caarray-data#Hybridization_1158> <http://www.cs.ucl.ac.uk/staff/a.gonzalezbeltran/owl/domainmodel.owl#umlAttributeCollection> <urn:caarray-data#Hybridization_1158_id> .
<urn:caarray-data#Hybridization_1158_id> <http://www.w3.org/1999/02/22-rdf-syntax-ns#type> <http://www.cs.ucl.ac.uk/staff/a.gonzalezbeltran/owl/caarray2_1.owl#Hybridization_id> .
<urn:caarray-data#Hybridization_1158_id> <http://www.cs.ucl.ac.uk/staff/a.gonzalezbeltran/owl/domainmodel.owl#datatype> "1158"^^<http://www.w3.org/2001/XMLSchema#string> .
<urn:caarray-data#Hybridization_1158> <http://www.cs.ucl.ac.uk/staff/a.gonzalezbeltran/owl/domainmodel.owl#umlAttributeCollection> <urn:caarray-data#Hybridization_1158_name> .
<urn:caarray-data#Hybridization_1158_name> <http://www.w3.org/1999/02/22-rdf-syntax-ns#type> <http://www.cs.ucl.ac.uk/staff/a.gonzalezbeltran/owl/caarray2_1.owl#Hybridization_name> .
<urn:caarray-data#Hybridization_1158_name> <http://www.cs.ucl.ac.uk/staff/a.gonzalezbeltran/owl/domainmodel.owl#datatype> "TK-10 hgu95d"^^<http://www.w3.org/2001/XMLSchema#string> .
<urn:caarray-data#Source_3489> <http://www.w3.org/1999/02/22-rdf-syntax-ns#type> <http://www.cs.ucl.ac.uk/staff/a.gonzalezbeltran/owl/caarray2_1.owl#Source> .
<urn:caarray-data#Experiment_6> <http://www.cs.ucl.ac.uk/staff/a.gonzalezbeltran/owl/caarray2_1.owl#Experiment_sources_Source> <urn:caarray-data#Source_3489> .
<urn:caarray-data#Source_3489> <http://www.cs.ucl.ac.uk/staff/a.gonzalezbeltran/owl/domainmodel.owl#umlAttributeCollection> <urn:caarray-data#Source_3489_description> .
<urn:caarray-data#Source_3489_description> <http://www.w3.org/1999/02/22-rdf-syntax-ns#type> <http://www.cs.ucl.ac.uk/staff/a.gonzalezbeltran/owl/caarray2_1.owl#Source_description> .
<urn:caarray-data#Source_3489_description> <http://www.cs.ucl.ac.uk/staff/a.gonzalezbeltran/owl/domainmodel.owl#datatype> "Melanoma-melanotic:  NCI60.31"^^<http://www.w3.org/2001/XMLSchema#string> .
<urn:caarray-data#Source_3489> <http://www.cs.ucl.ac.uk/staff/a.gonzalezbeltran/owl/domainmodel.owl#umlAttributeCollection> <urn:caarray-data#Source_3489_id> .
<urn:caarray-data#Source_3489_id> <http://www.w3.org/1999/02/22-rdf-syntax-ns#type> <http://www.cs.ucl.ac.uk/staff/a.gonzalezbeltran/owl/caarray2_1.owl#Source_id> .
<urn:caarray-data#Source_3489_id> <http://www.cs.ucl.ac.uk/staff/a.gonzalezbeltran/owl/domainmodel.owl#datatype> "3489"^^<http://www.w3.org/2001/XMLSchema#string> .
<urn:caarray-data#Source_3489> <http://www.cs.ucl.ac.uk/staff/a.gonzalezbeltran/owl/domainmodel.owl#umlAttributeCollection> <urn:caarray-data#Source_3489_name> .
<urn:caarray-data#Source_3489_name> <http://www.w3.org/1999/02/22-rdf-syntax-ns#type> <http://www.cs.ucl.ac.uk/staff/a.gonzalezbeltran/owl/caarray2_1.owl#Source_name> .
<urn:caarray-data#Source_3489_name> <http://www.cs.ucl.ac.uk/staff/a.gonzalezbeltran/owl/domainmodel.owl#datatype> "GSE5949GSM134149"^^<http://www.w3.org/2001/XMLSchema#string> .
<urn:caarray-data#Sample_3490> <http://www.w3.org/1999/02/22-rdf-syntax-ns#type> <http://www.cs.ucl.ac.uk/staff/a.gonzalezbeltran/owl/caarray2_1.owl#Sample> .
<urn:caarray-data#Source_3489> <http://www.cs.ucl.ac.uk/staff/a.gonzalezbeltran/owl/caarray2_1.owl#Source_samples_Sample> <urn:caarray-data#Sample_3490> .
<urn:caarray-data#Sample_3490> <http://www.cs.ucl.ac.uk/staff/a.gonzalezbeltran/owl/domainmodel.owl#umlAttributeCollection> <urn:caarray-data#Sample_3490_id> .
<urn:caarray-data#Sample_3490_id> <http://www.w3.org/1999/02/22-rdf-syntax-ns#type> <http://www.cs.ucl.ac.uk/staff/a.gonzalezbeltran/owl/caarray2_1.owl#Sample_id> .
<urn:caarray-data#Sample_3490_id> <http://www.cs.ucl.ac.uk/staff/a.gonzalezbeltran/owl/domainmodel.owl#datatype> "3490"^^<http://www.w3.org/2001/XMLSchema#string> .
<urn:caarray-data#Sample_3490> <http://www.cs.ucl.ac.uk/staff/a.gonzalezbeltran/owl/domainmodel.owl#umlAttributeCollection> <urn:caarray-data#Sample_3490_name> .
<urn:caarray-data#Sample_3490_name> <http://www.w3.org/1999/02/22-rdf-syntax-ns#type> <http://www.cs.ucl.ac.uk/staff/a.gonzalezbeltran/owl/caarray2_1.owl#Sample_name> .
<urn:caarray-data#Sample_3490_name> <http://www.cs.ucl.ac.uk/staff/a.gonzalezbeltran/owl/domainmodel.owl#datatype> "GSE5949GSM134149 sample"^^<http://www.w3.org/2001/XMLSchema#string> .
<urn:caarray-data#Extract_3491> <http://www.w3.org/1999/02/22-rdf-syntax-ns#type> <http://www.cs.ucl.ac.uk/staff/a.gonzalezbeltran/owl/caarray2_1.owl#Extract> .
<urn:caarray-data#Sample_3490> <http://www.cs.ucl.ac.uk/staff/a.gonzalezbeltran/owl/caarray2_1.owl#Sample_extracts_Extract> <urn:caarray-data#Extract_3491> .
<urn:caarray-data#Extract_3491> <http://www.cs.ucl.ac.uk/staff/a.gonzalezbeltran/owl/domainmodel.owl#umlAttributeCollection> <urn:caarray-data#Extract_3491_id> .
<urn:caarray-data#Extract_3491_id> <http://www.w3.org/1999/02/22-rdf-syntax-ns#type> <http://www.cs.ucl.ac.uk/staff/a.gonzalezbeltran/owl/caarray2_1.owl#Extract_id> .
<urn:caarray-data#Extract_3491_id> <http://www.cs.ucl.ac.uk/staff/a.gonzalezbeltran/owl/domainmodel.owl#datatype> "3491"^^<http://www.w3.org/2001/XMLSchema#string> .
<urn:caarray-data#Extract_3491> <http://www.cs.ucl.ac.uk/staff/a.gonzalezbeltran/owl/domainmodel.owl#umlAttributeCollection> <urn:caarray-data#Extract_3491_name> .
<urn:caarray-data#Extract_3491_name> <http://www.w3.org/1999/02/22-rdf-syntax-ns#type> <http://www.cs.ucl.ac.uk/staff/a.gonzalezbeltran/owl/caarray2_1.owl#Extract_name> .
<urn:caarray-data#Extract_3491_name> <http://www.cs.ucl.ac.uk/staff/a.gonzalezbeltran/owl/domainmodel.owl#datatype> "GSE5949GSM134149 extract"^^<http://www.w3.org/2001/XMLSchema#string> .
<urn:caarray-data#LabeledExtract_3492> <http://www.w3.org/1999/02/22-rdf-syntax-ns#type> <http://www.cs.ucl.ac.uk/staff/a.gonzalezbeltran/owl/caarray2_1.owl#LabeledExtract> .
<urn:caarray-data#Extract_3491> <http://www.cs.ucl.ac.uk/staff/a.gonzalezbeltran/owl/caarray2_1.owl#Extract_labeledExtracts_LabeledExtract> <urn:caarray-data#LabeledExtract_3492> .
<urn:caarray-data#LabeledExtract_3492> <http://www.cs.ucl.ac.uk/staff/a.gonzalezbeltran/owl/domainmodel.owl#umlAttributeCollection> <urn:caarray-data#LabeledExtract_3492_id> .
<urn:caarray-data#LabeledExtract_3492_id> <http://www.w3.org/1999/02/22-rdf-syntax-ns#type> <http://www.cs.ucl.ac.uk/staff/a.gonzalezbeltran/owl/caarray2_1.owl#LabeledExtract_id> .
<urn:caarray-data#LabeledExtract_3492_id> <http://www.cs.ucl.ac.uk/staff/a.gonzalezbeltran/owl/domainmodel.owl#datatype> "3492"^^<http://www.w3.org/2001/XMLSchema#string> .
<urn:caarray-data#LabeledExtract_3492> <http://www.cs.ucl.ac.uk/staff/a.gonzalezbeltran/owl/domainmodel.owl#umlAttributeCollection> <urn:caarray-data#LabeledExtract_3492_name> .
<urn:caarray-data#LabeledExtract_3492_name> <http://www.w3.org/1999/02/22-rdf-syntax-ns#type> <http://www.cs.ucl.ac.uk/staff/a.gonzalezbeltran/owl/caarray2_1.owl#LabeledExtract_name> .
<urn:caarray-data#LabeledExtract_3492_name> <http://www.cs.ucl.ac.uk/staff/a.gonzalezbeltran/owl/domainmodel.owl#datatype> "GSE5949GSM134149 LE biotin"^^<http://www.w3.org/2001/XMLSchema#string> .
<urn:caarray-data#Hybridization_1301> <http://www.w3.org/1999/02/22-rdf-syntax-ns#type> <http://www.cs.ucl.ac.uk/staff/a.gonzalezbeltran/owl/caarray2_1.owl#Hybridization> .
<urn:caarray-data#LabeledExtract_3492> <http://www.cs.ucl.ac.uk/staff/a.gonzalezbeltran/owl/caarray2_1.owl#LabeledExtract_hybridizations_Hybridization> <urn:caarray-data#Hybridization_1301> .
<urn:caarray-data#Hybridization_1301> <http://www.cs.ucl.ac.uk/staff/a.gonzalezbeltran/owl/domainmodel.owl#umlAttributeCollection> <urn:caarray-data#Hybridization_1301_amountOfMaterial> .
<urn:caarray-data#Hybridization_1301_amountOfMaterial> <http://www.w3.org/1999/02/22-rdf-syntax-ns#type> <http://www.cs.ucl.ac.uk/staff/a.gonzalezbeltran/owl/caarray2_1.owl#Hybridization_amountOfMaterial> .
<urn:caarray-data#Hybridization_1301_amountOfMaterial> <http://www.cs.ucl.ac.uk/staff/a.gonzalezbeltran/owl/domainmodel.owl#datatype> "0.0"^^<http://www.w3.org/2001/XMLSchema#string> .
<urn:caarray-data#Hybridization_1301> <http://www.cs.ucl.ac.uk/staff/a.gonzalezbeltran/owl/domainmodel.owl#umlAttributeCollection> <urn:caarray-data#Hybridization_1301_id> .
<urn:caarray-data#Hybridization_1301_id> <http://www.w3.org/1999/02/22-rdf-syntax-ns#type> <http://www.cs.ucl.ac.uk/staff/a.gonzalezbeltran/owl/caarray2_1.owl#Hybridization_id> .
<urn:caarray-data#Hybridization_1301_id> <http://www.cs.ucl.ac.uk/staff/a.gonzalezbeltran/owl/domainmodel.owl#datatype> "1301"^^<http://www.w3.org/2001/XMLSchema#string> .
<urn:caarray-data#Hybridization_1301> <http://www.cs.ucl.ac.uk/staff/a.gonzalezbeltran/owl/domainmodel.owl#umlAttributeCollection> <urn:caarray-data#Hybridization_1301_name> .
<urn:caarray-data#Hybridization_1301_name> <http://www.w3.org/1999/02/22-rdf-syntax-ns#type> <http://www.cs.ucl.ac.uk/staff/a.gonzalezbeltran/owl/caarray2_1.owl#Hybridization_name> .
<urn:caarray-data#Hybridization_1301_name> <http://www.cs.ucl.ac.uk/staff/a.gonzalezbeltran/owl/domainmodel.owl#datatype> "UACC-257 hgu95e"^^<http://www.w3.org/2001/XMLSchema#string> .
<urn:caarray-data#Source_3341> <http://www.w3.org/1999/02/22-rdf-syntax-ns#type> <http://www.cs.ucl.ac.uk/staff/a.gonzalezbeltran/owl/caarray2_1.owl#Source> .
<urn:caarray-data#Experiment_6> <http://www.cs.ucl.ac.uk/staff/a.gonzalezbeltran/owl/caarray2_1.owl#Experiment_sources_Source> <urn:caarray-data#Source_3341> .
<urn:caarray-data#Source_3341> <http://www.cs.ucl.ac.uk/staff/a.gonzalezbeltran/owl/domainmodel.owl#umlAttributeCollection> <urn:caarray-data#Source_3341_description> .
<urn:caarray-data#Source_3341_description> <http://www.w3.org/1999/02/22-rdf-syntax-ns#type> <http://www.cs.ucl.ac.uk/staff/a.gonzalezbeltran/owl/caarray2_1.owl#Source_description> .
<urn:caarray-data#Source_3341_description> <http://www.cs.ucl.ac.uk/staff/a.gonzalezbeltran/owl/domainmodel.owl#datatype> "Glioblastoma undifferntiated:"^^<http://www.w3.org/2001/XMLSchema#string> .
<urn:caarray-data#Source_3341> <http://www.cs.ucl.ac.uk/staff/a.gonzalezbeltran/owl/domainmodel.owl#umlAttributeCollection> <urn:caarray-data#Source_3341_id> .
<urn:caarray-data#Source_3341_id> <http://www.w3.org/1999/02/22-rdf-syntax-ns#type> <http://www.cs.ucl.ac.uk/staff/a.gonzalezbeltran/owl/caarray2_1.owl#Source_id> .
<urn:caarray-data#Source_3341_id> <http://www.cs.ucl.ac.uk/staff/a.gonzalezbeltran/owl/domainmodel.owl#datatype> "3341"^^<http://www.w3.org/2001/XMLSchema#string> .
<urn:caarray-data#Source_3341> <http://www.cs.ucl.ac.uk/staff/a.gonzalezbeltran/owl/domainmodel.owl#umlAttributeCollection> <urn:caarray-data#Source_3341_name> .
<urn:caarray-data#Source_3341_name> <http://www.w3.org/1999/02/22-rdf-syntax-ns#type> <http://www.cs.ucl.ac.uk/staff/a.gonzalezbeltran/owl/caarray2_1.owl#Source_name> .
<urn:caarray-data#Source_3341_name> <http://www.cs.ucl.ac.uk/staff/a.gonzalezbeltran/owl/domainmodel.owl#datatype> "GSE5949GSM134020"^^<http://www.w3.org/2001/XMLSchema#string> .
<urn:caarray-data#Sample_3342> <http://www.w3.org/1999/02/22-rdf-syntax-ns#type> <http://www.cs.ucl.ac.uk/staff/a.gonzalezbeltran/owl/caarray2_1.owl#Sample> .
<urn:caarray-data#Source_3341> <http://www.cs.ucl.ac.uk/staff/a.gonzalezbeltran/owl/caarray2_1.owl#Source_samples_Sample> <urn:caarray-data#Sample_3342> .
<urn:caarray-data#Sample_3342> <http://www.cs.ucl.ac.uk/staff/a.gonzalezbeltran/owl/domainmodel.owl#umlAttributeCollection> <urn:caarray-data#Sample_3342_id> .
<urn:caarray-data#Sample_3342_id> <http://www.w3.org/1999/02/22-rdf-syntax-ns#type> <http://www.cs.ucl.ac.uk/staff/a.gonzalezbeltran/owl/caarray2_1.owl#Sample_id> .
<urn:caarray-data#Sample_3342_id> <http://www.cs.ucl.ac.uk/staff/a.gonzalezbeltran/owl/domainmodel.owl#datatype> "3342"^^<http://www.w3.org/2001/XMLSchema#string> .
<urn:caarray-data#Sample_3342> <http://www.cs.ucl.ac.uk/staff/a.gonzalezbeltran/owl/domainmodel.owl#umlAttributeCollection> <urn:caarray-data#Sample_3342_name> .
<urn:caarray-data#Sample_3342_name> <http://www.w3.org/1999/02/22-rdf-syntax-ns#type> <http://www.cs.ucl.ac.uk/staff/a.gonzalezbeltran/owl/caarray2_1.owl#Sample_name> .
<urn:caarray-data#Sample_3342_name> <http://www.cs.ucl.ac.uk/staff/a.gonzalezbeltran/owl/domainmodel.owl#datatype> "GSE5949GSM134020 sample"^^<http://www.w3.org/2001/XMLSchema#string> .
<urn:caarray-data#Extract_3343> <http://www.w3.org/1999/02/22-rdf-syntax-ns#type> <http://www.cs.ucl.ac.uk/staff/a.gonzalezbeltran/owl/caarray2_1.owl#Extract> .
<urn:caarray-data#Sample_3342> <http://www.cs.ucl.ac.uk/staff/a.gonzalezbeltran/owl/caarray2_1.owl#Sample_extracts_Extract> <urn:caarray-data#Extract_3343> .
<urn:caarray-data#Extract_3343> <http://www.cs.ucl.ac.uk/staff/a.gonzalezbeltran/owl/domainmodel.owl#umlAttributeCollection> <urn:caarray-data#Extract_3343_id> .
<urn:caarray-data#Extract_3343_id> <http://www.w3.org/1999/02/22-rdf-syntax-ns#type> <http://www.cs.ucl.ac.uk/staff/a.gonzalezbeltran/owl/caarray2_1.owl#Extract_id> .
<urn:caarray-data#Extract_3343_id> <http://www.cs.ucl.ac.uk/staff/a.gonzalezbeltran/owl/domainmodel.owl#datatype> "3343"^^<http://www.w3.org/2001/XMLSchema#string> .
<urn:caarray-data#Extract_3343> <http://www.cs.ucl.ac.uk/staff/a.gonzalezbeltran/owl/domainmodel.owl#umlAttributeCollection> <urn:caarray-data#Extract_3343_name> .
<urn:caarray-data#Extract_3343_name> <http://www.w3.org/1999/02/22-rdf-syntax-ns#type> <http://www.cs.ucl.ac.uk/staff/a.gonzalezbeltran/owl/caarray2_1.owl#Extract_name> .
<urn:caarray-data#Extract_3343_name> <http://www.cs.ucl.ac.uk/staff/a.gonzalezbeltran/owl/domainmodel.owl#datatype> "GSE5949GSM134020 extract"^^<http://www.w3.org/2001/XMLSchema#string> .
<urn:caarray-data#LabeledExtract_3344> <http://www.w3.org/1999/02/22-rdf-syntax-ns#type> <http://www.cs.ucl.ac.uk/staff/a.gonzalezbeltran/owl/caarray2_1.owl#LabeledExtract> .
<urn:caarray-data#Extract_3343> <http://www.cs.ucl.ac.uk/staff/a.gonzalezbeltran/owl/caarray2_1.owl#Extract_labeledExtracts_LabeledExtract> <urn:caarray-data#LabeledExtract_3344> .
<urn:caarray-data#LabeledExtract_3344> <http://www.cs.ucl.ac.uk/staff/a.gonzalezbeltran/owl/domainmodel.owl#umlAttributeCollection> <urn:caarray-data#LabeledExtract_3344_id> .
<urn:caarray-data#LabeledExtract_3344_id> <http://www.w3.org/1999/02/22-rdf-syntax-ns#type> <http://www.cs.ucl.ac.uk/staff/a.gonzalezbeltran/owl/caarray2_1.owl#LabeledExtract_id> .
<urn:caarray-data#LabeledExtract_3344_id> <http://www.cs.ucl.ac.uk/staff/a.gonzalezbeltran/owl/domainmodel.owl#datatype> "3344"^^<http://www.w3.org/2001/XMLSchema#string> .
<urn:caarray-data#LabeledExtract_3344> <http://www.cs.ucl.ac.uk/staff/a.gonzalezbeltran/owl/domainmodel.owl#umlAttributeCollection> <urn:caarray-data#LabeledExtract_3344_name> .
<urn:caarray-data#LabeledExtract_3344_name> <http://www.w3.org/1999/02/22-rdf-syntax-ns#type> <http://www.cs.ucl.ac.uk/staff/a.gonzalezbeltran/owl/caarray2_1.owl#LabeledExtract_name> .
<urn:caarray-data#LabeledExtract_3344_name> <http://www.cs.ucl.ac.uk/staff/a.gonzalezbeltran/owl/domainmodel.owl#datatype> "GSE5949GSM134020 LE biotin"^^<http://www.w3.org/2001/XMLSchema#string> .
<urn:caarray-data#Hybridization_1093> <http://www.w3.org/1999/02/22-rdf-syntax-ns#type> <http://www.cs.ucl.ac.uk/staff/a.gonzalezbeltran/owl/caarray2_1.owl#Hybridization> .
<urn:caarray-data#LabeledExtract_3344> <http://www.cs.ucl.ac.uk/staff/a.gonzalezbeltran/owl/caarray2_1.owl#LabeledExtract_hybridizations_Hybridization> <urn:caarray-data#Hybridization_1093> .
<urn:caarray-data#Hybridization_1093> <http://www.cs.ucl.ac.uk/staff/a.gonzalezbeltran/owl/domainmodel.owl#umlAttributeCollection> <urn:caarray-data#Hybridization_1093_amountOfMaterial> .
<urn:caarray-data#Hybridization_1093_amountOfMaterial> <http://www.w3.org/1999/02/22-rdf-syntax-ns#type> <http://www.cs.ucl.ac.uk/staff/a.gonzalezbeltran/owl/caarray2_1.owl#Hybridization_amountOfMaterial> .
<urn:caarray-data#Hybridization_1093_amountOfMaterial> <http://www.cs.ucl.ac.uk/staff/a.gonzalezbeltran/owl/domainmodel.owl#datatype> "0.0"^^<http://www.w3.org/2001/XMLSchema#string> .
<urn:caarray-data#Hybridization_1093> <http://www.cs.ucl.ac.uk/staff/a.gonzalezbeltran/owl/domainmodel.owl#umlAttributeCollection> <urn:caarray-data#Hybridization_1093_id> .
<urn:caarray-data#Hybridization_1093_id> <http://www.w3.org/1999/02/22-rdf-syntax-ns#type> <http://www.cs.ucl.ac.uk/staff/a.gonzalezbeltran/owl/caarray2_1.owl#Hybridization_id> .
<urn:caarray-data#Hybridization_1093_id> <http://www.cs.ucl.ac.uk/staff/a.gonzalezbeltran/owl/domainmodel.owl#datatype> "1093"^^<http://www.w3.org/2001/XMLSchema#string> .
<urn:caarray-data#Hybridization_1093> <http://www.cs.ucl.ac.uk/staff/a.gonzalezbeltran/owl/domainmodel.owl#umlAttributeCollection> <urn:caarray-data#Hybridization_1093_name> .
<urn:caarray-data#Hybridization_1093_name> <http://www.w3.org/1999/02/22-rdf-syntax-ns#type> <http://www.cs.ucl.ac.uk/staff/a.gonzalezbeltran/owl/caarray2_1.owl#Hybridization_name> .
<urn:caarray-data#Hybridization_1093_name> <http://www.cs.ucl.ac.uk/staff/a.gonzalezbeltran/owl/domainmodel.owl#datatype> "SF-268 hgu95a"^^<http://www.w3.org/2001/XMLSchema#string> .
<urn:caarray-data#Source_3469> <http://www.w3.org/1999/02/22-rdf-syntax-ns#type> <http://www.cs.ucl.ac.uk/staff/a.gonzalezbeltran/owl/caarray2_1.owl#Source> .
<urn:caarray-data#Experiment_6> <http://www.cs.ucl.ac.uk/staff/a.gonzalezbeltran/owl/caarray2_1.owl#Experiment_sources_Source> <urn:caarray-data#Source_3469> .
<urn:caarray-data#Source_3469> <http://www.cs.ucl.ac.uk/staff/a.gonzalezbeltran/owl/domainmodel.owl#umlAttributeCollection> <urn:caarray-data#Source_3469_description> .
<urn:caarray-data#Source_3469_description> <http://www.w3.org/1999/02/22-rdf-syntax-ns#type> <http://www.cs.ucl.ac.uk/staff/a.gonzalezbeltran/owl/caarray2_1.owl#Source_description> .
<urn:caarray-data#Source_3469_description> <http://www.cs.ucl.ac.uk/staff/a.gonzalezbeltran/owl/domainmodel.owl#datatype> "hypernephroma:  NCI60.57_LABE"^^<http://www.w3.org/2001/XMLSchema#string> .
<urn:caarray-data#Source_3469> <http://www.cs.ucl.ac.uk/staff/a.gonzalezbeltran/owl/domainmodel.owl#umlAttributeCollection> <urn:caarray-data#Source_3469_id> .
<urn:caarray-data#Source_3469_id> <http://www.w3.org/1999/02/22-rdf-syntax-ns#type> <http://www.cs.ucl.ac.uk/staff/a.gonzalezbeltran/owl/caarray2_1.owl#Source_id> .
<urn:caarray-data#Source_3469_id> <http://www.cs.ucl.ac.uk/staff/a.gonzalezbeltran/owl/domainmodel.owl#datatype> "3469"^^<http://www.w3.org/2001/XMLSchema#string> .
<urn:caarray-data#Source_3469> <http://www.cs.ucl.ac.uk/staff/a.gonzalezbeltran/owl/domainmodel.owl#umlAttributeCollection> <urn:caarray-data#Source_3469_name> .
<urn:caarray-data#Source_3469_name> <http://www.w3.org/1999/02/22-rdf-syntax-ns#type> <http://www.cs.ucl.ac.uk/staff/a.gonzalezbeltran/owl/caarray2_1.owl#Source_name> .
<urn:caarray-data#Source_3469_name> <http://www.cs.ucl.ac.uk/staff/a.gonzalezbeltran/owl/domainmodel.owl#datatype> "GSE5949GSM134282"^^<http://www.w3.org/2001/XMLSchema#string> .
<urn:caarray-data#Sample_3470> <http://www.w3.org/1999/02/22-rdf-syntax-ns#type> <http://www.cs.ucl.ac.uk/staff/a.gonzalezbeltran/owl/caarray2_1.owl#Sample> .
<urn:caarray-data#Source_3469> <http://www.cs.ucl.ac.uk/staff/a.gonzalezbeltran/owl/caarray2_1.owl#Source_samples_Sample> <urn:caarray-data#Sample_3470> .
<urn:caarray-data#Sample_3470> <http://www.cs.ucl.ac.uk/staff/a.gonzalezbeltran/owl/domainmodel.owl#umlAttributeCollection> <urn:caarray-data#Sample_3470_id> .
<urn:caarray-data#Sample_3470_id> <http://www.w3.org/1999/02/22-rdf-syntax-ns#type> <http://www.cs.ucl.ac.uk/staff/a.gonzalezbeltran/owl/caarray2_1.owl#Sample_id> .
<urn:caarray-data#Sample_3470_id> <http://www.cs.ucl.ac.uk/staff/a.gonzalezbeltran/owl/domainmodel.owl#datatype> "3470"^^<http://www.w3.org/2001/XMLSchema#string> .
<urn:caarray-data#Sample_3470> <http://www.cs.ucl.ac.uk/staff/a.gonzalezbeltran/owl/domainmodel.owl#umlAttributeCollection> <urn:caarray-data#Sample_3470_name> .
<urn:caarray-data#Sample_3470_name> <http://www.w3.org/1999/02/22-rdf-syntax-ns#type> <http://www.cs.ucl.ac.uk/staff/a.gonzalezbeltran/owl/caarray2_1.owl#Sample_name> .
<urn:caarray-data#Sample_3470_name> <http://www.cs.ucl.ac.uk/staff/a.gonzalezbeltran/owl/domainmodel.owl#datatype> "GSE5949GSM134282 sample"^^<http://www.w3.org/2001/XMLSchema#string> .
<urn:caarray-data#Extract_3471> <http://www.w3.org/1999/02/22-rdf-syntax-ns#type> <http://www.cs.ucl.ac.uk/staff/a.gonzalezbeltran/owl/caarray2_1.owl#Extract> .
<urn:caarray-data#Sample_3470> <http://www.cs.ucl.ac.uk/staff/a.gonzalezbeltran/owl/caarray2_1.owl#Sample_extracts_Extract> <urn:caarray-data#Extract_3471> .
<urn:caarray-data#Extract_3471> <http://www.cs.ucl.ac.uk/staff/a.gonzalezbeltran/owl/domainmodel.owl#umlAttributeCollection> <urn:caarray-data#Extract_3471_id> .
<urn:caarray-data#Extract_3471_id> <http://www.w3.org/1999/02/22-rdf-syntax-ns#type> <http://www.cs.ucl.ac.uk/staff/a.gonzalezbeltran/owl/caarray2_1.owl#Extract_id> .
<urn:caarray-data#Extract_3471_id> <http://www.cs.ucl.ac.uk/staff/a.gonzalezbeltran/owl/domainmodel.owl#datatype> "3471"^^<http://www.w3.org/2001/XMLSchema#string> .
<urn:caarray-data#Extract_3471> <http://www.cs.ucl.ac.uk/staff/a.gonzalezbeltran/owl/domainmodel.owl#umlAttributeCollection> <urn:caarray-data#Extract_3471_name> .
<urn:caarray-data#Extract_3471_name> <http://www.w3.org/1999/02/22-rdf-syntax-ns#type> <http://www.cs.ucl.ac.uk/staff/a.gonzalezbeltran/owl/caarray2_1.owl#Extract_name> .
<urn:caarray-data#Extract_3471_name> <http://www.cs.ucl.ac.uk/staff/a.gonzalezbeltran/owl/domainmodel.owl#datatype> "GSE5949GSM134282 extract"^^<http://www.w3.org/2001/XMLSchema#string> .
<urn:caarray-data#LabeledExtract_3472> <http://www.w3.org/1999/02/22-rdf-syntax-ns#type> <http://www.cs.ucl.ac.uk/staff/a.gonzalezbeltran/owl/caarray2_1.owl#LabeledExtract> .
<urn:caarray-data#Extract_3471> <http://www.cs.ucl.ac.uk/staff/a.gonzalezbeltran/owl/caarray2_1.owl#Extract_labeledExtracts_LabeledExtract> <urn:caarray-data#LabeledExtract_3472> .
<urn:caarray-data#LabeledExtract_3472> <http://www.cs.ucl.ac.uk/staff/a.gonzalezbeltran/owl/domainmodel.owl#umlAttributeCollection> <urn:caarray-data#LabeledExtract_3472_id> .
<urn:caarray-data#LabeledExtract_3472_id> <http://www.w3.org/1999/02/22-rdf-syntax-ns#type> <http://www.cs.ucl.ac.uk/staff/a.gonzalezbeltran/owl/caarray2_1.owl#LabeledExtract_id> .
<urn:caarray-data#LabeledExtract_3472_id> <http://www.cs.ucl.ac.uk/staff/a.gonzalezbeltran/owl/domainmodel.owl#datatype> "3472"^^<http://www.w3.org/2001/XMLSchema#string> .
<urn:caarray-data#LabeledExtract_3472> <http://www.cs.ucl.ac.uk/staff/a.gonzalezbeltran/owl/domainmodel.owl#umlAttributeCollection> <urn:caarray-data#LabeledExtract_3472_name> .
<urn:caarray-data#LabeledExtract_3472_name> <http://www.w3.org/1999/02/22-rdf-syntax-ns#type> <http://www.cs.ucl.ac.uk/staff/a.gonzalezbeltran/owl/caarray2_1.owl#LabeledExtract_name> .
<urn:caarray-data#LabeledExtract_3472_name> <http://www.cs.ucl.ac.uk/staff/a.gonzalezbeltran/owl/domainmodel.owl#datatype> "GSE5949GSM134282 LE biotin"^^<http://www.w3.org/2001/XMLSchema#string> .
<urn:caarray-data#Hybridization_1134> <http://www.w3.org/1999/02/22-rdf-syntax-ns#type> <http://www.cs.ucl.ac.uk/staff/a.gonzalezbeltran/owl/caarray2_1.owl#Hybridization> .
<urn:caarray-data#LabeledExtract_3472> <http://www.cs.ucl.ac.uk/staff/a.gonzalezbeltran/owl/caarray2_1.owl#LabeledExtract_hybridizations_Hybridization> <urn:caarray-data#Hybridization_1134> .
<urn:caarray-data#Hybridization_1134> <http://www.cs.ucl.ac.uk/staff/a.gonzalezbeltran/owl/domainmodel.owl#umlAttributeCollection> <urn:caarray-data#Hybridization_1134_amountOfMaterial> .
<urn:caarray-data#Hybridization_1134_amountOfMaterial> <http://www.w3.org/1999/02/22-rdf-syntax-ns#type> <http://www.cs.ucl.ac.uk/staff/a.gonzalezbeltran/owl/caarray2_1.owl#Hybridization_amountOfMaterial> .
<urn:caarray-data#Hybridization_1134_amountOfMaterial> <http://www.cs.ucl.ac.uk/staff/a.gonzalezbeltran/owl/domainmodel.owl#datatype> "0.0"^^<http://www.w3.org/2001/XMLSchema#string> .
<urn:caarray-data#Hybridization_1134> <http://www.cs.ucl.ac.uk/staff/a.gonzalezbeltran/owl/domainmodel.owl#umlAttributeCollection> <urn:caarray-data#Hybridization_1134_id> .
<urn:caarray-data#Hybridization_1134_id> <http://www.w3.org/1999/02/22-rdf-syntax-ns#type> <http://www.cs.ucl.ac.uk/staff/a.gonzalezbeltran/owl/caarray2_1.owl#Hybridization_id> .
<urn:caarray-data#Hybridization_1134_id> <http://www.cs.ucl.ac.uk/staff/a.gonzalezbeltran/owl/domainmodel.owl#datatype> "1134"^^<http://www.w3.org/2001/XMLSchema#string> .
<urn:caarray-data#Hybridization_1134> <http://www.cs.ucl.ac.uk/staff/a.gonzalezbeltran/owl/domainmodel.owl#umlAttributeCollection> <urn:caarray-data#Hybridization_1134_name> .
<urn:caarray-data#Hybridization_1134_name> <http://www.w3.org/1999/02/22-rdf-syntax-ns#type> <http://www.cs.ucl.ac.uk/staff/a.gonzalezbeltran/owl/caarray2_1.owl#Hybridization_name> .
<urn:caarray-data#Hybridization_1134_name> <http://www.cs.ucl.ac.uk/staff/a.gonzalezbeltran/owl/domainmodel.owl#datatype> "RXF 393 hgu95d"^^<http://www.w3.org/2001/XMLSchema#string> .
<urn:caarray-data#Source_3085> <http://www.w3.org/1999/02/22-rdf-syntax-ns#type> <http://www.cs.ucl.ac.uk/staff/a.gonzalezbeltran/owl/caarray2_1.owl#Source> .
<urn:caarray-data#Experiment_6> <http://www.cs.ucl.ac.uk/staff/a.gonzalezbeltran/owl/caarray2_1.owl#Experiment_sources_Source> <urn:caarray-data#Source_3085> .
<urn:caarray-data#Source_3085> <http://www.cs.ucl.ac.uk/staff/a.gonzalezbeltran/owl/domainmodel.owl#umlAttributeCollection> <urn:caarray-data#Source_3085_description> .
<urn:caarray-data#Source_3085_description> <http://www.w3.org/1999/02/22-rdf-syntax-ns#type> <http://www.cs.ucl.ac.uk/staff/a.gonzalezbeltran/owl/caarray2_1.owl#Source_description> .
<urn:caarray-data#Source_3085_description> <http://www.cs.ucl.ac.uk/staff/a.gonzalezbeltran/owl/domainmodel.owl#datatype> "Astrocytoma:  NCI60.10_LABEL1"^^<http://www.w3.org/2001/XMLSchema#string> .
<urn:caarray-data#Source_3085> <http://www.cs.ucl.ac.uk/staff/a.gonzalezbeltran/owl/domainmodel.owl#umlAttributeCollection> <urn:caarray-data#Source_3085_id> .
<urn:caarray-data#Source_3085_id> <http://www.w3.org/1999/02/22-rdf-syntax-ns#type> <http://www.cs.ucl.ac.uk/staff/a.gonzalezbeltran/owl/caarray2_1.owl#Source_id> .
<urn:caarray-data#Source_3085_id> <http://www.cs.ucl.ac.uk/staff/a.gonzalezbeltran/owl/domainmodel.owl#datatype> "3085"^^<http://www.w3.org/2001/XMLSchema#string> .
<urn:caarray-data#Source_3085> <http://www.cs.ucl.ac.uk/staff/a.gonzalezbeltran/owl/domainmodel.owl#umlAttributeCollection> <urn:caarray-data#Source_3085_name> .
<urn:caarray-data#Source_3085_name> <http://www.w3.org/1999/02/22-rdf-syntax-ns#type> <http://www.cs.ucl.ac.uk/staff/a.gonzalezbeltran/owl/caarray2_1.owl#Source_name> .
<urn:caarray-data#Source_3085_name> <http://www.cs.ucl.ac.uk/staff/a.gonzalezbeltran/owl/domainmodel.owl#datatype> "GSE5949GSM134041"^^<http://www.w3.org/2001/XMLSchema#string> .
<urn:caarray-data#Sample_3086> <http://www.w3.org/1999/02/22-rdf-syntax-ns#type> <http://www.cs.ucl.ac.uk/staff/a.gonzalezbeltran/owl/caarray2_1.owl#Sample> .
<urn:caarray-data#Source_3085> <http://www.cs.ucl.ac.uk/staff/a.gonzalezbeltran/owl/caarray2_1.owl#Source_samples_Sample> <urn:caarray-data#Sample_3086> .
<urn:caarray-data#Sample_3086> <http://www.cs.ucl.ac.uk/staff/a.gonzalezbeltran/owl/domainmodel.owl#umlAttributeCollection> <urn:caarray-data#Sample_3086_id> .
<urn:caarray-data#Sample_3086_id> <http://www.w3.org/1999/02/22-rdf-syntax-ns#type> <http://www.cs.ucl.ac.uk/staff/a.gonzalezbeltran/owl/caarray2_1.owl#Sample_id> .
<urn:caarray-data#Sample_3086_id> <http://www.cs.ucl.ac.uk/staff/a.gonzalezbeltran/owl/domainmodel.owl#datatype> "3086"^^<http://www.w3.org/2001/XMLSchema#string> .
<urn:caarray-data#Sample_3086> <http://www.cs.ucl.ac.uk/staff/a.gonzalezbeltran/owl/domainmodel.owl#umlAttributeCollection> <urn:caarray-data#Sample_3086_name> .
<urn:caarray-data#Sample_3086_name> <http://www.w3.org/1999/02/22-rdf-syntax-ns#type> <http://www.cs.ucl.ac.uk/staff/a.gonzalezbeltran/owl/caarray2_1.owl#Sample_name> .
<urn:caarray-data#Sample_3086_name> <http://www.cs.ucl.ac.uk/staff/a.gonzalezbeltran/owl/domainmodel.owl#datatype> "GSE5949GSM134041 sample"^^<http://www.w3.org/2001/XMLSchema#string> .
<urn:caarray-data#Extract_3087> <http://www.w3.org/1999/02/22-rdf-syntax-ns#type> <http://www.cs.ucl.ac.uk/staff/a.gonzalezbeltran/owl/caarray2_1.owl#Extract> .
<urn:caarray-data#Sample_3086> <http://www.cs.ucl.ac.uk/staff/a.gonzalezbeltran/owl/caarray2_1.owl#Sample_extracts_Extract> <urn:caarray-data#Extract_3087> .
<urn:caarray-data#Extract_3087> <http://www.cs.ucl.ac.uk/staff/a.gonzalezbeltran/owl/domainmodel.owl#umlAttributeCollection> <urn:caarray-data#Extract_3087_id> .
<urn:caarray-data#Extract_3087_id> <http://www.w3.org/1999/02/22-rdf-syntax-ns#type> <http://www.cs.ucl.ac.uk/staff/a.gonzalezbeltran/owl/caarray2_1.owl#Extract_id> .
<urn:caarray-data#Extract_3087_id> <http://www.cs.ucl.ac.uk/staff/a.gonzalezbeltran/owl/domainmodel.owl#datatype> "3087"^^<http://www.w3.org/2001/XMLSchema#string> .
<urn:caarray-data#Extract_3087> <http://www.cs.ucl.ac.uk/staff/a.gonzalezbeltran/owl/domainmodel.owl#umlAttributeCollection> <urn:caarray-data#Extract_3087_name> .
<urn:caarray-data#Extract_3087_name> <http://www.w3.org/1999/02/22-rdf-syntax-ns#type> <http://www.cs.ucl.ac.uk/staff/a.gonzalezbeltran/owl/caarray2_1.owl#Extract_name> .
<urn:caarray-data#Extract_3087_name> <http://www.cs.ucl.ac.uk/staff/a.gonzalezbeltran/owl/domainmodel.owl#datatype> "GSE5949GSM134041 extract"^^<http://www.w3.org/2001/XMLSchema#string> .
<urn:caarray-data#LabeledExtract_3088> <http://www.w3.org/1999/02/22-rdf-syntax-ns#type> <http://www.cs.ucl.ac.uk/staff/a.gonzalezbeltran/owl/caarray2_1.owl#LabeledExtract> .
<urn:caarray-data#Extract_3087> <http://www.cs.ucl.ac.uk/staff/a.gonzalezbeltran/owl/caarray2_1.owl#Extract_labeledExtracts_LabeledExtract> <urn:caarray-data#LabeledExtract_3088> .
<urn:caarray-data#LabeledExtract_3088> <http://www.cs.ucl.ac.uk/staff/a.gonzalezbeltran/owl/domainmodel.owl#umlAttributeCollection> <urn:caarray-data#LabeledExtract_3088_id> .
<urn:caarray-data#LabeledExtract_3088_id> <http://www.w3.org/1999/02/22-rdf-syntax-ns#type> <http://www.cs.ucl.ac.uk/staff/a.gonzalezbeltran/owl/caarray2_1.owl#LabeledExtract_id> .
<urn:caarray-data#LabeledExtract_3088_id> <http://www.cs.ucl.ac.uk/staff/a.gonzalezbeltran/owl/domainmodel.owl#datatype> "3088"^^<http://www.w3.org/2001/XMLSchema#string> .
<urn:caarray-data#LabeledExtract_3088> <http://www.cs.ucl.ac.uk/staff/a.gonzalezbeltran/owl/domainmodel.owl#umlAttributeCollection> <urn:caarray-data#LabeledExtract_3088_name> .
<urn:caarray-data#LabeledExtract_3088_name> <http://www.w3.org/1999/02/22-rdf-syntax-ns#type> <http://www.cs.ucl.ac.uk/staff/a.gonzalezbeltran/owl/caarray2_1.owl#LabeledExtract_name> .
<urn:caarray-data#LabeledExtract_3088_name> <http://www.cs.ucl.ac.uk/staff/a.gonzalezbeltran/owl/domainmodel.owl#datatype> "GSE5949GSM134041 LE biotin"^^<http://www.w3.org/2001/XMLSchema#string> .
<urn:caarray-data#Hybridization_1289> <http://www.w3.org/1999/02/22-rdf-syntax-ns#type> <http://www.cs.ucl.ac.uk/staff/a.gonzalezbeltran/owl/caarray2_1.owl#Hybridization> .
<urn:caarray-data#LabeledExtract_3088> <http://www.cs.ucl.ac.uk/staff/a.gonzalezbeltran/owl/caarray2_1.owl#LabeledExtract_hybridizations_Hybridization> <urn:caarray-data#Hybridization_1289> .
<urn:caarray-data#Hybridization_1289> <http://www.cs.ucl.ac.uk/staff/a.gonzalezbeltran/owl/domainmodel.owl#umlAttributeCollection> <urn:caarray-data#Hybridization_1289_amountOfMaterial> .
<urn:caarray-data#Hybridization_1289_amountOfMaterial> <http://www.w3.org/1999/02/22-rdf-syntax-ns#type> <http://www.cs.ucl.ac.uk/staff/a.gonzalezbeltran/owl/caarray2_1.owl#Hybridization_amountOfMaterial> .
<urn:caarray-data#Hybridization_1289_amountOfMaterial> <http://www.cs.ucl.ac.uk/staff/a.gonzalezbeltran/owl/domainmodel.owl#datatype> "0.0"^^<http://www.w3.org/2001/XMLSchema#string> .
<urn:caarray-data#Hybridization_1289> <http://www.cs.ucl.ac.uk/staff/a.gonzalezbeltran/owl/domainmodel.owl#umlAttributeCollection> <urn:caarray-data#Hybridization_1289_id> .
<urn:caarray-data#Hybridization_1289_id> <http://www.w3.org/1999/02/22-rdf-syntax-ns#type> <http://www.cs.ucl.ac.uk/staff/a.gonzalezbeltran/owl/caarray2_1.owl#Hybridization_id> .
<urn:caarray-data#Hybridization_1289_id> <http://www.cs.ucl.ac.uk/staff/a.gonzalezbeltran/owl/domainmodel.owl#datatype> "1289"^^<http://www.w3.org/2001/XMLSchema#string> .
<urn:caarray-data#Hybridization_1289> <http://www.cs.ucl.ac.uk/staff/a.gonzalezbeltran/owl/domainmodel.owl#umlAttributeCollection> <urn:caarray-data#Hybridization_1289_name> .
<urn:caarray-data#Hybridization_1289_name> <http://www.w3.org/1999/02/22-rdf-syntax-ns#type> <http://www.cs.ucl.ac.uk/staff/a.gonzalezbeltran/owl/caarray2_1.owl#Hybridization_name> .
<urn:caarray-data#Hybridization_1289_name> <http://www.cs.ucl.ac.uk/staff/a.gonzalezbeltran/owl/domainmodel.owl#datatype> "SNB-75 hgu95b"^^<http://www.w3.org/2001/XMLSchema#string> .
<urn:caarray-data#Source_3593> <http://www.w3.org/1999/02/22-rdf-syntax-ns#type> <http://www.cs.ucl.ac.uk/staff/a.gonzalezbeltran/owl/caarray2_1.owl#Source> .
<urn:caarray-data#Experiment_6> <http://www.cs.ucl.ac.uk/staff/a.gonzalezbeltran/owl/caarray2_1.owl#Experiment_sources_Source> <urn:caarray-data#Source_3593> .
<urn:caarray-data#Source_3593> <http://www.cs.ucl.ac.uk/staff/a.gonzalezbeltran/owl/domainmodel.owl#umlAttributeCollection> <urn:caarray-data#Source_3593_description> .
<urn:caarray-data#Source_3593_description> <http://www.w3.org/1999/02/22-rdf-syntax-ns#type> <http://www.cs.ucl.ac.uk/staff/a.gonzalezbeltran/owl/caarray2_1.owl#Source_description> .
<urn:caarray-data#Source_3593_description> <http://www.cs.ucl.ac.uk/staff/a.gonzalezbeltran/owl/domainmodel.owl#datatype> "Melanoma:  NCI60.32_LABEL36EX"^^<http://www.w3.org/2001/XMLSchema#string> .
<urn:caarray-data#Source_3593> <http://www.cs.ucl.ac.uk/staff/a.gonzalezbeltran/owl/domainmodel.owl#umlAttributeCollection> <urn:caarray-data#Source_3593_id> .
<urn:caarray-data#Source_3593_id> <http://www.w3.org/1999/02/22-rdf-syntax-ns#type> <http://www.cs.ucl.ac.uk/staff/a.gonzalezbeltran/owl/caarray2_1.owl#Source_id> .
<urn:caarray-data#Source_3593_id> <http://www.cs.ucl.ac.uk/staff/a.gonzalezbeltran/owl/domainmodel.owl#datatype> "3593"^^<http://www.w3.org/2001/XMLSchema#string> .
<urn:caarray-data#Source_3593> <http://www.cs.ucl.ac.uk/staff/a.gonzalezbeltran/owl/domainmodel.owl#umlAttributeCollection> <urn:caarray-data#Source_3593_name> .
<urn:caarray-data#Source_3593_name> <http://www.w3.org/1999/02/22-rdf-syntax-ns#type> <http://www.cs.ucl.ac.uk/staff/a.gonzalezbeltran/owl/caarray2_1.owl#Source_name> .
<urn:caarray-data#Source_3593_name> <http://www.cs.ucl.ac.uk/staff/a.gonzalezbeltran/owl/domainmodel.owl#datatype> "GSE5949GSM134153"^^<http://www.w3.org/2001/XMLSchema#string> .
<urn:caarray-data#Sample_3594> <http://www.w3.org/1999/02/22-rdf-syntax-ns#type> <http://www.cs.ucl.ac.uk/staff/a.gonzalezbeltran/owl/caarray2_1.owl#Sample> .
<urn:caarray-data#Source_3593> <http://www.cs.ucl.ac.uk/staff/a.gonzalezbeltran/owl/caarray2_1.owl#Source_samples_Sample> <urn:caarray-data#Sample_3594> .
<urn:caarray-data#Sample_3594> <http://www.cs.ucl.ac.uk/staff/a.gonzalezbeltran/owl/domainmodel.owl#umlAttributeCollection> <urn:caarray-data#Sample_3594_id> .
<urn:caarray-data#Sample_3594_id> <http://www.w3.org/1999/02/22-rdf-syntax-ns#type> <http://www.cs.ucl.ac.uk/staff/a.gonzalezbeltran/owl/caarray2_1.owl#Sample_id> .
<urn:caarray-data#Sample_3594_id> <http://www.cs.ucl.ac.uk/staff/a.gonzalezbeltran/owl/domainmodel.owl#datatype> "3594"^^<http://www.w3.org/2001/XMLSchema#string> .
<urn:caarray-data#Sample_3594> <http://www.cs.ucl.ac.uk/staff/a.gonzalezbeltran/owl/domainmodel.owl#umlAttributeCollection> <urn:caarray-data#Sample_3594_name> .
<urn:caarray-data#Sample_3594_name> <http://www.w3.org/1999/02/22-rdf-syntax-ns#type> <http://www.cs.ucl.ac.uk/staff/a.gonzalezbeltran/owl/caarray2_1.owl#Sample_name> .
<urn:caarray-data#Sample_3594_name> <http://www.cs.ucl.ac.uk/staff/a.gonzalezbeltran/owl/domainmodel.owl#datatype> "GSE5949GSM134153 sample"^^<http://www.w3.org/2001/XMLSchema#string> .
<urn:caarray-data#Extract_3595> <http://www.w3.org/1999/02/22-rdf-syntax-ns#type> <http://www.cs.ucl.ac.uk/staff/a.gonzalezbeltran/owl/caarray2_1.owl#Extract> .
<urn:caarray-data#Sample_3594> <http://www.cs.ucl.ac.uk/staff/a.gonzalezbeltran/owl/caarray2_1.owl#Sample_extracts_Extract> <urn:caarray-data#Extract_3595> .
<urn:caarray-data#Extract_3595> <http://www.cs.ucl.ac.uk/staff/a.gonzalezbeltran/owl/domainmodel.owl#umlAttributeCollection> <urn:caarray-data#Extract_3595_id> .
<urn:caarray-data#Extract_3595_id> <http://www.w3.org/1999/02/22-rdf-syntax-ns#type> <http://www.cs.ucl.ac.uk/staff/a.gonzalezbeltran/owl/caarray2_1.owl#Extract_id> .
<urn:caarray-data#Extract_3595_id> <http://www.cs.ucl.ac.uk/staff/a.gonzalezbeltran/owl/domainmodel.owl#datatype> "3595"^^<http://www.w3.org/2001/XMLSchema#string> .
<urn:caarray-data#Extract_3595> <http://www.cs.ucl.ac.uk/staff/a.gonzalezbeltran/owl/domainmodel.owl#umlAttributeCollection> <urn:caarray-data#Extract_3595_name> .
<urn:caarray-data#Extract_3595_name> <http://www.w3.org/1999/02/22-rdf-syntax-ns#type> <http://www.cs.ucl.ac.uk/staff/a.gonzalezbeltran/owl/caarray2_1.owl#Extract_name> .
<urn:caarray-data#Extract_3595_name> <http://www.cs.ucl.ac.uk/staff/a.gonzalezbeltran/owl/domainmodel.owl#datatype> "GSE5949GSM134153 extract"^^<http://www.w3.org/2001/XMLSchema#string> .
<urn:caarray-data#LabeledExtract_3596> <http://www.w3.org/1999/02/22-rdf-syntax-ns#type> <http://www.cs.ucl.ac.uk/staff/a.gonzalezbeltran/owl/caarray2_1.owl#LabeledExtract> .
<urn:caarray-data#Extract_3595> <http://www.cs.ucl.ac.uk/staff/a.gonzalezbeltran/owl/caarray2_1.owl#Extract_labeledExtracts_LabeledExtract> <urn:caarray-data#LabeledExtract_3596> .
<urn:caarray-data#LabeledExtract_3596> <http://www.cs.ucl.ac.uk/staff/a.gonzalezbeltran/owl/domainmodel.owl#umlAttributeCollection> <urn:caarray-data#LabeledExtract_3596_id> .
<urn:caarray-data#LabeledExtract_3596_id> <http://www.w3.org/1999/02/22-rdf-syntax-ns#type> <http://www.cs.ucl.ac.uk/staff/a.gonzalezbeltran/owl/caarray2_1.owl#LabeledExtract_id> .
<urn:caarray-data#LabeledExtract_3596_id> <http://www.cs.ucl.ac.uk/staff/a.gonzalezbeltran/owl/domainmodel.owl#datatype> "3596"^^<http://www.w3.org/2001/XMLSchema#string> .
<urn:caarray-data#LabeledExtract_3596> <http://www.cs.ucl.ac.uk/staff/a.gonzalezbeltran/owl/domainmodel.owl#umlAttributeCollection> <urn:caarray-data#LabeledExtract_3596_name> .
<urn:caarray-data#LabeledExtract_3596_name> <http://www.w3.org/1999/02/22-rdf-syntax-ns#type> <http://www.cs.ucl.ac.uk/staff/a.gonzalezbeltran/owl/caarray2_1.owl#LabeledExtract_name> .
<urn:caarray-data#LabeledExtract_3596_name> <http://www.cs.ucl.ac.uk/staff/a.gonzalezbeltran/owl/domainmodel.owl#datatype> "GSE5949GSM134153 LE biotin"^^<http://www.w3.org/2001/XMLSchema#string> .
<urn:caarray-data#Hybridization_1202> <http://www.w3.org/1999/02/22-rdf-syntax-ns#type> <http://www.cs.ucl.ac.uk/staff/a.gonzalezbeltran/owl/caarray2_1.owl#Hybridization> .
<urn:caarray-data#LabeledExtract_3596> <http://www.cs.ucl.ac.uk/staff/a.gonzalezbeltran/owl/caarray2_1.owl#LabeledExtract_hybridizations_Hybridization> <urn:caarray-data#Hybridization_1202> .
<urn:caarray-data#Hybridization_1202> <http://www.cs.ucl.ac.uk/staff/a.gonzalezbeltran/owl/domainmodel.owl#umlAttributeCollection> <urn:caarray-data#Hybridization_1202_amountOfMaterial> .
<urn:caarray-data#Hybridization_1202_amountOfMaterial> <http://www.w3.org/1999/02/22-rdf-syntax-ns#type> <http://www.cs.ucl.ac.uk/staff/a.gonzalezbeltran/owl/caarray2_1.owl#Hybridization_amountOfMaterial> .
<urn:caarray-data#Hybridization_1202_amountOfMaterial> <http://www.cs.ucl.ac.uk/staff/a.gonzalezbeltran/owl/domainmodel.owl#datatype> "0.0"^^<http://www.w3.org/2001/XMLSchema#string> .
<urn:caarray-data#Hybridization_1202> <http://www.cs.ucl.ac.uk/staff/a.gonzalezbeltran/owl/domainmodel.owl#umlAttributeCollection> <urn:caarray-data#Hybridization_1202_id> .
<urn:caarray-data#Hybridization_1202_id> <http://www.w3.org/1999/02/22-rdf-syntax-ns#type> <http://www.cs.ucl.ac.uk/staff/a.gonzalezbeltran/owl/caarray2_1.owl#Hybridization_id> .
<urn:caarray-data#Hybridization_1202_id> <http://www.cs.ucl.ac.uk/staff/a.gonzalezbeltran/owl/domainmodel.owl#datatype> "1202"^^<http://www.w3.org/2001/XMLSchema#string> .
<urn:caarray-data#Hybridization_1202> <http://www.cs.ucl.ac.uk/staff/a.gonzalezbeltran/owl/domainmodel.owl#umlAttributeCollection> <urn:caarray-data#Hybridization_1202_name> .
<urn:caarray-data#Hybridization_1202_name> <http://www.w3.org/1999/02/22-rdf-syntax-ns#type> <http://www.cs.ucl.ac.uk/staff/a.gonzalezbeltran/owl/caarray2_1.owl#Hybridization_name> .
<urn:caarray-data#Hybridization_1202_name> <http://www.cs.ucl.ac.uk/staff/a.gonzalezbeltran/owl/domainmodel.owl#datatype> "UACC-62 hgu95d"^^<http://www.w3.org/2001/XMLSchema#string> .
<urn:caarray-data#Source_3797> <http://www.w3.org/1999/02/22-rdf-syntax-ns#type> <http://www.cs.ucl.ac.uk/staff/a.gonzalezbeltran/owl/caarray2_1.owl#Source> .
<urn:caarray-data#Experiment_6> <http://www.cs.ucl.ac.uk/staff/a.gonzalezbeltran/owl/caarray2_1.owl#Experiment_sources_Source> <urn:caarray-data#Source_3797> .
<urn:caarray-data#Source_3797> <http://www.cs.ucl.ac.uk/staff/a.gonzalezbeltran/owl/domainmodel.owl#umlAttributeCollection> <urn:caarray-data#Source_3797_description> .
<urn:caarray-data#Source_3797_description> <http://www.w3.org/1999/02/22-rdf-syntax-ns#type> <http://www.cs.ucl.ac.uk/staff/a.gonzalezbeltran/owl/caarray2_1.owl#Source_description> .
<urn:caarray-data#Source_3797_description> <http://www.cs.ucl.ac.uk/staff/a.gonzalezbeltran/owl/domainmodel.owl#datatype> "Lymphoma:  NCI60.24_LABEL28EX"^^<http://www.w3.org/2001/XMLSchema#string> .
<urn:caarray-data#Source_3797> <http://www.cs.ucl.ac.uk/staff/a.gonzalezbeltran/owl/domainmodel.owl#umlAttributeCollection> <urn:caarray-data#Source_3797_id> .
<urn:caarray-data#Source_3797_id> <http://www.w3.org/1999/02/22-rdf-syntax-ns#type> <http://www.cs.ucl.ac.uk/staff/a.gonzalezbeltran/owl/caarray2_1.owl#Source_id> .
<urn:caarray-data#Source_3797_id> <http://www.cs.ucl.ac.uk/staff/a.gonzalezbeltran/owl/domainmodel.owl#datatype> "3797"^^<http://www.w3.org/2001/XMLSchema#string> .
<urn:caarray-data#Source_3797> <http://www.cs.ucl.ac.uk/staff/a.gonzalezbeltran/owl/domainmodel.owl#umlAttributeCollection> <urn:caarray-data#Source_3797_name> .
<urn:caarray-data#Source_3797_name> <http://www.w3.org/1999/02/22-rdf-syntax-ns#type> <http://www.cs.ucl.ac.uk/staff/a.gonzalezbeltran/owl/caarray2_1.owl#Source_name> .
<urn:caarray-data#Source_3797_name> <http://www.cs.ucl.ac.uk/staff/a.gonzalezbeltran/owl/domainmodel.owl#datatype> "GSE5949GSM134114"^^<http://www.w3.org/2001/XMLSchema#string> .
<urn:caarray-data#Sample_3798> <http://www.w3.org/1999/02/22-rdf-syntax-ns#type> <http://www.cs.ucl.ac.uk/staff/a.gonzalezbeltran/owl/caarray2_1.owl#Sample> .
<urn:caarray-data#Source_3797> <http://www.cs.ucl.ac.uk/staff/a.gonzalezbeltran/owl/caarray2_1.owl#Source_samples_Sample> <urn:caarray-data#Sample_3798> .
<urn:caarray-data#Sample_3798> <http://www.cs.ucl.ac.uk/staff/a.gonzalezbeltran/owl/domainmodel.owl#umlAttributeCollection> <urn:caarray-data#Sample_3798_id> .
<urn:caarray-data#Sample_3798_id> <http://www.w3.org/1999/02/22-rdf-syntax-ns#type> <http://www.cs.ucl.ac.uk/staff/a.gonzalezbeltran/owl/caarray2_1.owl#Sample_id> .
<urn:caarray-data#Sample_3798_id> <http://www.cs.ucl.ac.uk/staff/a.gonzalezbeltran/owl/domainmodel.owl#datatype> "3798"^^<http://www.w3.org/2001/XMLSchema#string> .
<urn:caarray-data#Sample_3798> <http://www.cs.ucl.ac.uk/staff/a.gonzalezbeltran/owl/domainmodel.owl#umlAttributeCollection> <urn:caarray-data#Sample_3798_name> .
<urn:caarray-data#Sample_3798_name> <http://www.w3.org/1999/02/22-rdf-syntax-ns#type> <http://www.cs.ucl.ac.uk/staff/a.gonzalezbeltran/owl/caarray2_1.owl#Sample_name> .
<urn:caarray-data#Sample_3798_name> <http://www.cs.ucl.ac.uk/staff/a.gonzalezbeltran/owl/domainmodel.owl#datatype> "GSE5949GSM134114 sample"^^<http://www.w3.org/2001/XMLSchema#string> .
<urn:caarray-data#Extract_3799> <http://www.w3.org/1999/02/22-rdf-syntax-ns#type> <http://www.cs.ucl.ac.uk/staff/a.gonzalezbeltran/owl/caarray2_1.owl#Extract> .
<urn:caarray-data#Sample_3798> <http://www.cs.ucl.ac.uk/staff/a.gonzalezbeltran/owl/caarray2_1.owl#Sample_extracts_Extract> <urn:caarray-data#Extract_3799> .
<urn:caarray-data#Extract_3799> <http://www.cs.ucl.ac.uk/staff/a.gonzalezbeltran/owl/domainmodel.owl#umlAttributeCollection> <urn:caarray-data#Extract_3799_id> .
<urn:caarray-data#Extract_3799_id> <http://www.w3.org/1999/02/22-rdf-syntax-ns#type> <http://www.cs.ucl.ac.uk/staff/a.gonzalezbeltran/owl/caarray2_1.owl#Extract_id> .
<urn:caarray-data#Extract_3799_id> <http://www.cs.ucl.ac.uk/staff/a.gonzalezbeltran/owl/domainmodel.owl#datatype> "3799"^^<http://www.w3.org/2001/XMLSchema#string> .
<urn:caarray-data#Extract_3799> <http://www.cs.ucl.ac.uk/staff/a.gonzalezbeltran/owl/domainmodel.owl#umlAttributeCollection> <urn:caarray-data#Extract_3799_name> .
<urn:caarray-data#Extract_3799_name> <http://www.w3.org/1999/02/22-rdf-syntax-ns#type> <http://www.cs.ucl.ac.uk/staff/a.gonzalezbeltran/owl/caarray2_1.owl#Extract_name> .
<urn:caarray-data#Extract_3799_name> <http://www.cs.ucl.ac.uk/staff/a.gonzalezbeltran/owl/domainmodel.owl#datatype> "GSE5949GSM134114 extract"^^<http://www.w3.org/2001/XMLSchema#string> .
<urn:caarray-data#LabeledExtract_3800> <http://www.w3.org/1999/02/22-rdf-syntax-ns#type> <http://www.cs.ucl.ac.uk/staff/a.gonzalezbeltran/owl/caarray2_1.owl#LabeledExtract> .
<urn:caarray-data#Extract_3799> <http://www.cs.ucl.ac.uk/staff/a.gonzalezbeltran/owl/caarray2_1.owl#Extract_labeledExtracts_LabeledExtract> <urn:caarray-data#LabeledExtract_3800> .
<urn:caarray-data#LabeledExtract_3800> <http://www.cs.ucl.ac.uk/staff/a.gonzalezbeltran/owl/domainmodel.owl#umlAttributeCollection> <urn:caarray-data#LabeledExtract_3800_id> .
<urn:caarray-data#LabeledExtract_3800_id> <http://www.w3.org/1999/02/22-rdf-syntax-ns#type> <http://www.cs.ucl.ac.uk/staff/a.gonzalezbeltran/owl/caarray2_1.owl#LabeledExtract_id> .
<urn:caarray-data#LabeledExtract_3800_id> <http://www.cs.ucl.ac.uk/staff/a.gonzalezbeltran/owl/domainmodel.owl#datatype> "3800"^^<http://www.w3.org/2001/XMLSchema#string> .
<urn:caarray-data#LabeledExtract_3800> <http://www.cs.ucl.ac.uk/staff/a.gonzalezbeltran/owl/domainmodel.owl#umlAttributeCollection> <urn:caarray-data#LabeledExtract_3800_name> .
<urn:caarray-data#LabeledExtract_3800_name> <http://www.w3.org/1999/02/22-rdf-syntax-ns#type> <http://www.cs.ucl.ac.uk/staff/a.gonzalezbeltran/owl/caarray2_1.owl#LabeledExtract_name> .
<urn:caarray-data#LabeledExtract_3800_name> <http://www.cs.ucl.ac.uk/staff/a.gonzalezbeltran/owl/domainmodel.owl#datatype> "GSE5949GSM134114 LE biotin"^^<http://www.w3.org/2001/XMLSchema#string> .
<urn:caarray-data#Hybridization_1228> <http://www.w3.org/1999/02/22-rdf-syntax-ns#type> <http://www.cs.ucl.ac.uk/staff/a.gonzalezbeltran/owl/caarray2_1.owl#Hybridization> .
<urn:caarray-data#LabeledExtract_3800> <http://www.cs.ucl.ac.uk/staff/a.gonzalezbeltran/owl/caarray2_1.owl#LabeledExtract_hybridizations_Hybridization> <urn:caarray-data#Hybridization_1228> .
<urn:caarray-data#Hybridization_1228> <http://www.cs.ucl.ac.uk/staff/a.gonzalezbeltran/owl/domainmodel.owl#umlAttributeCollection> <urn:caarray-data#Hybridization_1228_amountOfMaterial> .
<urn:caarray-data#Hybridization_1228_amountOfMaterial> <http://www.w3.org/1999/02/22-rdf-syntax-ns#type> <http://www.cs.ucl.ac.uk/staff/a.gonzalezbeltran/owl/caarray2_1.owl#Hybridization_amountOfMaterial> .
<urn:caarray-data#Hybridization_1228_amountOfMaterial> <http://www.cs.ucl.ac.uk/staff/a.gonzalezbeltran/owl/domainmodel.owl#datatype> "0.0"^^<http://www.w3.org/2001/XMLSchema#string> .
<urn:caarray-data#Hybridization_1228> <http://www.cs.ucl.ac.uk/staff/a.gonzalezbeltran/owl/domainmodel.owl#umlAttributeCollection> <urn:caarray-data#Hybridization_1228_id> .
<urn:caarray-data#Hybridization_1228_id> <http://www.w3.org/1999/02/22-rdf-syntax-ns#type> <http://www.cs.ucl.ac.uk/staff/a.gonzalezbeltran/owl/caarray2_1.owl#Hybridization_id> .
<urn:caarray-data#Hybridization_1228_id> <http://www.cs.ucl.ac.uk/staff/a.gonzalezbeltran/owl/domainmodel.owl#datatype> "1228"^^<http://www.w3.org/2001/XMLSchema#string> .
<urn:caarray-data#Hybridization_1228> <http://www.cs.ucl.ac.uk/staff/a.gonzalezbeltran/owl/domainmodel.owl#umlAttributeCollection> <urn:caarray-data#Hybridization_1228_name> .
<urn:caarray-data#Hybridization_1228_name> <http://www.w3.org/1999/02/22-rdf-syntax-ns#type> <http://www.cs.ucl.ac.uk/staff/a.gonzalezbeltran/owl/caarray2_1.owl#Hybridization_name> .
<urn:caarray-data#Hybridization_1228_name> <http://www.cs.ucl.ac.uk/staff/a.gonzalezbeltran/owl/domainmodel.owl#datatype> "SR hgu95e"^^<http://www.w3.org/2001/XMLSchema#string> .
<urn:caarray-data#Source_3849> <http://www.w3.org/1999/02/22-rdf-syntax-ns#type> <http://www.cs.ucl.ac.uk/staff/a.gonzalezbeltran/owl/caarray2_1.owl#Source> .
<urn:caarray-data#Experiment_6> <http://www.cs.ucl.ac.uk/staff/a.gonzalezbeltran/owl/caarray2_1.owl#Experiment_sources_Source> <urn:caarray-data#Source_3849> .
<urn:caarray-data#Source_3849> <http://www.cs.ucl.ac.uk/staff/a.gonzalezbeltran/owl/domainmodel.owl#umlAttributeCollection> <urn:caarray-data#Source_3849_description> .
<urn:caarray-data#Source_3849_description> <http://www.w3.org/1999/02/22-rdf-syntax-ns#type> <http://www.cs.ucl.ac.uk/staff/a.gonzalezbeltran/owl/caarray2_1.owl#Source_description> .
<urn:caarray-data#Source_3849_description> <http://www.cs.ucl.ac.uk/staff/a.gonzalezbeltran/owl/domainmodel.owl#datatype> "Lymphoblastic Leukemia:  NCI6"^^<http://www.w3.org/2001/XMLSchema#string> .
<urn:caarray-data#Source_3849> <http://www.cs.ucl.ac.uk/staff/a.gonzalezbeltran/owl/domainmodel.owl#umlAttributeCollection> <urn:caarray-data#Source_3849_id> .
<urn:caarray-data#Source_3849_id> <http://www.w3.org/1999/02/22-rdf-syntax-ns#type> <http://www.cs.ucl.ac.uk/staff/a.gonzalezbeltran/owl/caarray2_1.owl#Source_id> .
<urn:caarray-data#Source_3849_id> <http://www.cs.ucl.ac.uk/staff/a.gonzalezbeltran/owl/domainmodel.owl#datatype> "3849"^^<http://www.w3.org/2001/XMLSchema#string> .
<urn:caarray-data#Source_3849> <http://www.cs.ucl.ac.uk/staff/a.gonzalezbeltran/owl/domainmodel.owl#umlAttributeCollection> <urn:caarray-data#Source_3849_name> .
<urn:caarray-data#Source_3849_name> <http://www.w3.org/1999/02/22-rdf-syntax-ns#type> <http://www.cs.ucl.ac.uk/staff/a.gonzalezbeltran/owl/caarray2_1.owl#Source_name> .
<urn:caarray-data#Source_3849_name> <http://www.cs.ucl.ac.uk/staff/a.gonzalezbeltran/owl/domainmodel.owl#datatype> "GSE5949GSM134085"^^<http://www.w3.org/2001/XMLSchema#string> .
<urn:caarray-data#Sample_3850> <http://www.w3.org/1999/02/22-rdf-syntax-ns#type> <http://www.cs.ucl.ac.uk/staff/a.gonzalezbeltran/owl/caarray2_1.owl#Sample> .
<urn:caarray-data#Source_3849> <http://www.cs.ucl.ac.uk/staff/a.gonzalezbeltran/owl/caarray2_1.owl#Source_samples_Sample> <urn:caarray-data#Sample_3850> .
<urn:caarray-data#Sample_3850> <http://www.cs.ucl.ac.uk/staff/a.gonzalezbeltran/owl/domainmodel.owl#umlAttributeCollection> <urn:caarray-data#Sample_3850_id> .
<urn:caarray-data#Sample_3850_id> <http://www.w3.org/1999/02/22-rdf-syntax-ns#type> <http://www.cs.ucl.ac.uk/staff/a.gonzalezbeltran/owl/caarray2_1.owl#Sample_id> .
<urn:caarray-data#Sample_3850_id> <http://www.cs.ucl.ac.uk/staff/a.gonzalezbeltran/owl/domainmodel.owl#datatype> "3850"^^<http://www.w3.org/2001/XMLSchema#string> .
<urn:caarray-data#Sample_3850> <http://www.cs.ucl.ac.uk/staff/a.gonzalezbeltran/owl/domainmodel.owl#umlAttributeCollection> <urn:caarray-data#Sample_3850_name> .
<urn:caarray-data#Sample_3850_name> <http://www.w3.org/1999/02/22-rdf-syntax-ns#type> <http://www.cs.ucl.ac.uk/staff/a.gonzalezbeltran/owl/caarray2_1.owl#Sample_name> .
<urn:caarray-data#Sample_3850_name> <http://www.cs.ucl.ac.uk/staff/a.gonzalezbeltran/owl/domainmodel.owl#datatype> "GSE5949GSM134085 sample"^^<http://www.w3.org/2001/XMLSchema#string> .
<urn:caarray-data#Extract_3851> <http://www.w3.org/1999/02/22-rdf-syntax-ns#type> <http://www.cs.ucl.ac.uk/staff/a.gonzalezbeltran/owl/caarray2_1.owl#Extract> .
<urn:caarray-data#Sample_3850> <http://www.cs.ucl.ac.uk/staff/a.gonzalezbeltran/owl/caarray2_1.owl#Sample_extracts_Extract> <urn:caarray-data#Extract_3851> .
<urn:caarray-data#Extract_3851> <http://www.cs.ucl.ac.uk/staff/a.gonzalezbeltran/owl/domainmodel.owl#umlAttributeCollection> <urn:caarray-data#Extract_3851_id> .
<urn:caarray-data#Extract_3851_id> <http://www.w3.org/1999/02/22-rdf-syntax-ns#type> <http://www.cs.ucl.ac.uk/staff/a.gonzalezbeltran/owl/caarray2_1.owl#Extract_id> .
<urn:caarray-data#Extract_3851_id> <http://www.cs.ucl.ac.uk/staff/a.gonzalezbeltran/owl/domainmodel.owl#datatype> "3851"^^<http://www.w3.org/2001/XMLSchema#string> .
<urn:caarray-data#Extract_3851> <http://www.cs.ucl.ac.uk/staff/a.gonzalezbeltran/owl/domainmodel.owl#umlAttributeCollection> <urn:caarray-data#Extract_3851_name> .
<urn:caarray-data#Extract_3851_name> <http://www.w3.org/1999/02/22-rdf-syntax-ns#type> <http://www.cs.ucl.ac.uk/staff/a.gonzalezbeltran/owl/caarray2_1.owl#Extract_name> .
<urn:caarray-data#Extract_3851_name> <http://www.cs.ucl.ac.uk/staff/a.gonzalezbeltran/owl/domainmodel.owl#datatype> "GSE5949GSM134085 extract"^^<http://www.w3.org/2001/XMLSchema#string> .
<urn:caarray-data#LabeledExtract_3852> <http://www.w3.org/1999/02/22-rdf-syntax-ns#type> <http://www.cs.ucl.ac.uk/staff/a.gonzalezbeltran/owl/caarray2_1.owl#LabeledExtract> .
<urn:caarray-data#Extract_3851> <http://www.cs.ucl.ac.uk/staff/a.gonzalezbeltran/owl/caarray2_1.owl#Extract_labeledExtracts_LabeledExtract> <urn:caarray-data#LabeledExtract_3852> .
<urn:caarray-data#LabeledExtract_3852> <http://www.cs.ucl.ac.uk/staff/a.gonzalezbeltran/owl/domainmodel.owl#umlAttributeCollection> <urn:caarray-data#LabeledExtract_3852_id> .
<urn:caarray-data#LabeledExtract_3852_id> <http://www.w3.org/1999/02/22-rdf-syntax-ns#type> <http://www.cs.ucl.ac.uk/staff/a.gonzalezbeltran/owl/caarray2_1.owl#LabeledExtract_id> .
<urn:caarray-data#LabeledExtract_3852_id> <http://www.cs.ucl.ac.uk/staff/a.gonzalezbeltran/owl/domainmodel.owl#datatype> "3852"^^<http://www.w3.org/2001/XMLSchema#string> .
<urn:caarray-data#LabeledExtract_3852> <http://www.cs.ucl.ac.uk/staff/a.gonzalezbeltran/owl/domainmodel.owl#umlAttributeCollection> <urn:caarray-data#LabeledExtract_3852_name> .
<urn:caarray-data#LabeledExtract_3852_name> <http://www.w3.org/1999/02/22-rdf-syntax-ns#type> <http://www.cs.ucl.ac.uk/staff/a.gonzalezbeltran/owl/caarray2_1.owl#LabeledExtract_name> .
<urn:caarray-data#LabeledExtract_3852_name> <http://www.cs.ucl.ac.uk/staff/a.gonzalezbeltran/owl/domainmodel.owl#datatype> "GSE5949GSM134085 LE biotin"^^<http://www.w3.org/2001/XMLSchema#string> .
<urn:caarray-data#Hybridization_1171> <http://www.w3.org/1999/02/22-rdf-syntax-ns#type> <http://www.cs.ucl.ac.uk/staff/a.gonzalezbeltran/owl/caarray2_1.owl#Hybridization> .
<urn:caarray-data#LabeledExtract_3852> <http://www.cs.ucl.ac.uk/staff/a.gonzalezbeltran/owl/caarray2_1.owl#LabeledExtract_hybridizations_Hybridization> <urn:caarray-data#Hybridization_1171> .
<urn:caarray-data#Hybridization_1171> <http://www.cs.ucl.ac.uk/staff/a.gonzalezbeltran/owl/domainmodel.owl#umlAttributeCollection> <urn:caarray-data#Hybridization_1171_amountOfMaterial> .
<urn:caarray-data#Hybridization_1171_amountOfMaterial> <http://www.w3.org/1999/02/22-rdf-syntax-ns#type> <http://www.cs.ucl.ac.uk/staff/a.gonzalezbeltran/owl/caarray2_1.owl#Hybridization_amountOfMaterial> .
<urn:caarray-data#Hybridization_1171_amountOfMaterial> <http://www.cs.ucl.ac.uk/staff/a.gonzalezbeltran/owl/domainmodel.owl#datatype> "0.0"^^<http://www.w3.org/2001/XMLSchema#string> .
<urn:caarray-data#Hybridization_1171> <http://www.cs.ucl.ac.uk/staff/a.gonzalezbeltran/owl/domainmodel.owl#umlAttributeCollection> <urn:caarray-data#Hybridization_1171_id> .
<urn:caarray-data#Hybridization_1171_id> <http://www.w3.org/1999/02/22-rdf-syntax-ns#type> <http://www.cs.ucl.ac.uk/staff/a.gonzalezbeltran/owl/caarray2_1.owl#Hybridization_id> .
<urn:caarray-data#Hybridization_1171_id> <http://www.cs.ucl.ac.uk/staff/a.gonzalezbeltran/owl/domainmodel.owl#datatype> "1171"^^<http://www.w3.org/2001/XMLSchema#string> .
<urn:caarray-data#Hybridization_1171> <http://www.cs.ucl.ac.uk/staff/a.gonzalezbeltran/owl/domainmodel.owl#umlAttributeCollection> <urn:caarray-data#Hybridization_1171_name> .
<urn:caarray-data#Hybridization_1171_name> <http://www.w3.org/1999/02/22-rdf-syntax-ns#type> <http://www.cs.ucl.ac.uk/staff/a.gonzalezbeltran/owl/caarray2_1.owl#Hybridization_name> .
<urn:caarray-data#Hybridization_1171_name> <http://www.cs.ucl.ac.uk/staff/a.gonzalezbeltran/owl/domainmodel.owl#datatype> "CCRF-CEM hgu95a"^^<http://www.w3.org/2001/XMLSchema#string> .
<urn:caarray-data#Source_3213> <http://www.w3.org/1999/02/22-rdf-syntax-ns#type> <http://www.cs.ucl.ac.uk/staff/a.gonzalezbeltran/owl/caarray2_1.owl#Source> .
<urn:caarray-data#Experiment_6> <http://www.cs.ucl.ac.uk/staff/a.gonzalezbeltran/owl/caarray2_1.owl#Experiment_sources_Source> <urn:caarray-data#Source_3213> .
<urn:caarray-data#Source_3213> <http://www.cs.ucl.ac.uk/staff/a.gonzalezbeltran/owl/domainmodel.owl#umlAttributeCollection> <urn:caarray-data#Source_3213_description> .
<urn:caarray-data#Source_3213_description> <http://www.w3.org/1999/02/22-rdf-syntax-ns#type> <http://www.cs.ucl.ac.uk/staff/a.gonzalezbeltran/owl/caarray2_1.owl#Source_description> .
<urn:caarray-data#Source_3213_description> <http://www.cs.ucl.ac.uk/staff/a.gonzalezbeltran/owl/domainmodel.owl#datatype> "Squamous cell carcinoma:  NCI"^^<http://www.w3.org/2001/XMLSchema#string> .
<urn:caarray-data#Source_3213> <http://www.cs.ucl.ac.uk/staff/a.gonzalezbeltran/owl/domainmodel.owl#umlAttributeCollection> <urn:caarray-data#Source_3213_id> .
<urn:caarray-data#Source_3213_id> <http://www.w3.org/1999/02/22-rdf-syntax-ns#type> <http://www.cs.ucl.ac.uk/staff/a.gonzalezbeltran/owl/caarray2_1.owl#Source_id> .
<urn:caarray-data#Source_3213_id> <http://www.cs.ucl.ac.uk/staff/a.gonzalezbeltran/owl/domainmodel.owl#datatype> "3213"^^<http://www.w3.org/2001/XMLSchema#string> .
<urn:caarray-data#Source_3213> <http://www.cs.ucl.ac.uk/staff/a.gonzalezbeltran/owl/domainmodel.owl#umlAttributeCollection> <urn:caarray-data#Source_3213_name> .
<urn:caarray-data#Source_3213_name> <http://www.w3.org/1999/02/22-rdf-syntax-ns#type> <http://www.cs.ucl.ac.uk/staff/a.gonzalezbeltran/owl/caarray2_1.owl#Source_name> .
<urn:caarray-data#Source_3213_name> <http://www.cs.ucl.ac.uk/staff/a.gonzalezbeltran/owl/domainmodel.owl#datatype> "GSE5949GSM134185"^^<http://www.w3.org/2001/XMLSchema#string> .
<urn:caarray-data#Sample_3214> <http://www.w3.org/1999/02/22-rdf-syntax-ns#type> <http://www.cs.ucl.ac.uk/staff/a.gonzalezbeltran/owl/caarray2_1.owl#Sample> .
<urn:caarray-data#Source_3213> <http://www.cs.ucl.ac.uk/staff/a.gonzalezbeltran/owl/caarray2_1.owl#Source_samples_Sample> <urn:caarray-data#Sample_3214> .
<urn:caarray-data#Sample_3214> <http://www.cs.ucl.ac.uk/staff/a.gonzalezbeltran/owl/domainmodel.owl#umlAttributeCollection> <urn:caarray-data#Sample_3214_id> .
<urn:caarray-data#Sample_3214_id> <http://www.w3.org/1999/02/22-rdf-syntax-ns#type> <http://www.cs.ucl.ac.uk/staff/a.gonzalezbeltran/owl/caarray2_1.owl#Sample_id> .
<urn:caarray-data#Sample_3214_id> <http://www.cs.ucl.ac.uk/staff/a.gonzalezbeltran/owl/domainmodel.owl#datatype> "3214"^^<http://www.w3.org/2001/XMLSchema#string> .
<urn:caarray-data#Sample_3214> <http://www.cs.ucl.ac.uk/staff/a.gonzalezbeltran/owl/domainmodel.owl#umlAttributeCollection> <urn:caarray-data#Sample_3214_name> .
<urn:caarray-data#Sample_3214_name> <http://www.w3.org/1999/02/22-rdf-syntax-ns#type> <http://www.cs.ucl.ac.uk/staff/a.gonzalezbeltran/owl/caarray2_1.owl#Sample_name> .
<urn:caarray-data#Sample_3214_name> <http://www.cs.ucl.ac.uk/staff/a.gonzalezbeltran/owl/domainmodel.owl#datatype> "GSE5949GSM134185 sample"^^<http://www.w3.org/2001/XMLSchema#string> .
<urn:caarray-data#Extract_3215> <http://www.w3.org/1999/02/22-rdf-syntax-ns#type> <http://www.cs.ucl.ac.uk/staff/a.gonzalezbeltran/owl/caarray2_1.owl#Extract> .
<urn:caarray-data#Sample_3214> <http://www.cs.ucl.ac.uk/staff/a.gonzalezbeltran/owl/caarray2_1.owl#Sample_extracts_Extract> <urn:caarray-data#Extract_3215> .
<urn:caarray-data#Extract_3215> <http://www.cs.ucl.ac.uk/staff/a.gonzalezbeltran/owl/domainmodel.owl#umlAttributeCollection> <urn:caarray-data#Extract_3215_id> .
<urn:caarray-data#Extract_3215_id> <http://www.w3.org/1999/02/22-rdf-syntax-ns#type> <http://www.cs.ucl.ac.uk/staff/a.gonzalezbeltran/owl/caarray2_1.owl#Extract_id> .
<urn:caarray-data#Extract_3215_id> <http://www.cs.ucl.ac.uk/staff/a.gonzalezbeltran/owl/domainmodel.owl#datatype> "3215"^^<http://www.w3.org/2001/XMLSchema#string> .
<urn:caarray-data#Extract_3215> <http://www.cs.ucl.ac.uk/staff/a.gonzalezbeltran/owl/domainmodel.owl#umlAttributeCollection> <urn:caarray-data#Extract_3215_name> .
<urn:caarray-data#Extract_3215_name> <http://www.w3.org/1999/02/22-rdf-syntax-ns#type> <http://www.cs.ucl.ac.uk/staff/a.gonzalezbeltran/owl/caarray2_1.owl#Extract_name> .
<urn:caarray-data#Extract_3215_name> <http://www.cs.ucl.ac.uk/staff/a.gonzalezbeltran/owl/domainmodel.owl#datatype> "GSE5949GSM134185 extract"^^<http://www.w3.org/2001/XMLSchema#string> .
<urn:caarray-data#LabeledExtract_3216> <http://www.w3.org/1999/02/22-rdf-syntax-ns#type> <http://www.cs.ucl.ac.uk/staff/a.gonzalezbeltran/owl/caarray2_1.owl#LabeledExtract> .
<urn:caarray-data#Extract_3215> <http://www.cs.ucl.ac.uk/staff/a.gonzalezbeltran/owl/caarray2_1.owl#Extract_labeledExtracts_LabeledExtract> <urn:caarray-data#LabeledExtract_3216> .
<urn:caarray-data#LabeledExtract_3216> <http://www.cs.ucl.ac.uk/staff/a.gonzalezbeltran/owl/domainmodel.owl#umlAttributeCollection> <urn:caarray-data#LabeledExtract_3216_id> .
<urn:caarray-data#LabeledExtract_3216_id> <http://www.w3.org/1999/02/22-rdf-syntax-ns#type> <http://www.cs.ucl.ac.uk/staff/a.gonzalezbeltran/owl/caarray2_1.owl#LabeledExtract_id> .
<urn:caarray-data#LabeledExtract_3216_id> <http://www.cs.ucl.ac.uk/staff/a.gonzalezbeltran/owl/domainmodel.owl#datatype> "3216"^^<http://www.w3.org/2001/XMLSchema#string> .
<urn:caarray-data#LabeledExtract_3216> <http://www.cs.ucl.ac.uk/staff/a.gonzalezbeltran/owl/domainmodel.owl#umlAttributeCollection> <urn:caarray-data#LabeledExtract_3216_name> .
<urn:caarray-data#LabeledExtract_3216_name> <http://www.w3.org/1999/02/22-rdf-syntax-ns#type> <http://www.cs.ucl.ac.uk/staff/a.gonzalezbeltran/owl/caarray2_1.owl#LabeledExtract_name> .
<urn:caarray-data#LabeledExtract_3216_name> <http://www.cs.ucl.ac.uk/staff/a.gonzalezbeltran/owl/domainmodel.owl#datatype> "GSE5949GSM134185 LE biotin"^^<http://www.w3.org/2001/XMLSchema#string> .
<urn:caarray-data#Hybridization_1150> <http://www.w3.org/1999/02/22-rdf-syntax-ns#type> <http://www.cs.ucl.ac.uk/staff/a.gonzalezbeltran/owl/caarray2_1.owl#Hybridization> .
<urn:caarray-data#LabeledExtract_3216> <http://www.cs.ucl.ac.uk/staff/a.gonzalezbeltran/owl/caarray2_1.owl#LabeledExtract_hybridizations_Hybridization> <urn:caarray-data#Hybridization_1150> .
<urn:caarray-data#Hybridization_1150> <http://www.cs.ucl.ac.uk/staff/a.gonzalezbeltran/owl/domainmodel.owl#umlAttributeCollection> <urn:caarray-data#Hybridization_1150_amountOfMaterial> .
<urn:caarray-data#Hybridization_1150_amountOfMaterial> <http://www.w3.org/1999/02/22-rdf-syntax-ns#type> <http://www.cs.ucl.ac.uk/staff/a.gonzalezbeltran/owl/caarray2_1.owl#Hybridization_amountOfMaterial> .
<urn:caarray-data#Hybridization_1150_amountOfMaterial> <http://www.cs.ucl.ac.uk/staff/a.gonzalezbeltran/owl/domainmodel.owl#datatype> "0.0"^^<http://www.w3.org/2001/XMLSchema#string> .
<urn:caarray-data#Hybridization_1150> <http://www.cs.ucl.ac.uk/staff/a.gonzalezbeltran/owl/domainmodel.owl#umlAttributeCollection> <urn:caarray-data#Hybridization_1150_id> .
<urn:caarray-data#Hybridization_1150_id> <http://www.w3.org/1999/02/22-rdf-syntax-ns#type> <http://www.cs.ucl.ac.uk/staff/a.gonzalezbeltran/owl/caarray2_1.owl#Hybridization_id> .
<urn:caarray-data#Hybridization_1150_id> <http://www.cs.ucl.ac.uk/staff/a.gonzalezbeltran/owl/domainmodel.owl#datatype> "1150"^^<http://www.w3.org/2001/XMLSchema#string> .
<urn:caarray-data#Hybridization_1150> <http://www.cs.ucl.ac.uk/staff/a.gonzalezbeltran/owl/domainmodel.owl#umlAttributeCollection> <urn:caarray-data#Hybridization_1150_name> .
<urn:caarray-data#Hybridization_1150_name> <http://www.w3.org/1999/02/22-rdf-syntax-ns#type> <http://www.cs.ucl.ac.uk/staff/a.gonzalezbeltran/owl/caarray2_1.owl#Hybridization_name> .
<urn:caarray-data#Hybridization_1150_name> <http://www.cs.ucl.ac.uk/staff/a.gonzalezbeltran/owl/domainmodel.owl#datatype> "NCI-H226 hgu95a"^^<http://www.w3.org/2001/XMLSchema#string> .
<urn:caarray-data#Source_3037> <http://www.w3.org/1999/02/22-rdf-syntax-ns#type> <http://www.cs.ucl.ac.uk/staff/a.gonzalezbeltran/owl/caarray2_1.owl#Source> .
<urn:caarray-data#Experiment_6> <http://www.cs.ucl.ac.uk/staff/a.gonzalezbeltran/owl/caarray2_1.owl#Experiment_sources_Source> <urn:caarray-data#Source_3037> .
<urn:caarray-data#Source_3037> <http://www.cs.ucl.ac.uk/staff/a.gonzalezbeltran/owl/domainmodel.owl#umlAttributeCollection> <urn:caarray-data#Source_3037_description> .
<urn:caarray-data#Source_3037_description> <http://www.w3.org/1999/02/22-rdf-syntax-ns#type> <http://www.cs.ucl.ac.uk/staff/a.gonzalezbeltran/owl/caarray2_1.owl#Source_description> .
<urn:caarray-data#Source_3037_description> <http://www.cs.ucl.ac.uk/staff/a.gonzalezbeltran/owl/domainmodel.owl#datatype> "Adenocarcinoma-undifferntiate"^^<http://www.w3.org/2001/XMLSchema#string> .
<urn:caarray-data#Source_3037> <http://www.cs.ucl.ac.uk/staff/a.gonzalezbeltran/owl/domainmodel.owl#umlAttributeCollection> <urn:caarray-data#Source_3037_id> .
<urn:caarray-data#Source_3037_id> <http://www.w3.org/1999/02/22-rdf-syntax-ns#type> <http://www.cs.ucl.ac.uk/staff/a.gonzalezbeltran/owl/caarray2_1.owl#Source_id> .
<urn:caarray-data#Source_3037_id> <http://www.cs.ucl.ac.uk/staff/a.gonzalezbeltran/owl/domainmodel.owl#datatype> "3037"^^<http://www.w3.org/2001/XMLSchema#string> .
<urn:caarray-data#Source_3037> <http://www.cs.ucl.ac.uk/staff/a.gonzalezbeltran/owl/domainmodel.owl#umlAttributeCollection> <urn:caarray-data#Source_3037_name> .
<urn:caarray-data#Source_3037_name> <http://www.w3.org/1999/02/22-rdf-syntax-ns#type> <http://www.cs.ucl.ac.uk/staff/a.gonzalezbeltran/owl/caarray2_1.owl#Source_name> .
<urn:caarray-data#Source_3037_name> <http://www.cs.ucl.ac.uk/staff/a.gonzalezbeltran/owl/domainmodel.owl#datatype> "GSE5949GSM134190"^^<http://www.w3.org/2001/XMLSchema#string> .
<urn:caarray-data#Sample_3038> <http://www.w3.org/1999/02/22-rdf-syntax-ns#type> <http://www.cs.ucl.ac.uk/staff/a.gonzalezbeltran/owl/caarray2_1.owl#Sample> .
<urn:caarray-data#Source_3037> <http://www.cs.ucl.ac.uk/staff/a.gonzalezbeltran/owl/caarray2_1.owl#Source_samples_Sample> <urn:caarray-data#Sample_3038> .
<urn:caarray-data#Sample_3038> <http://www.cs.ucl.ac.uk/staff/a.gonzalezbeltran/owl/domainmodel.owl#umlAttributeCollection> <urn:caarray-data#Sample_3038_id> .
<urn:caarray-data#Sample_3038_id> <http://www.w3.org/1999/02/22-rdf-syntax-ns#type> <http://www.cs.ucl.ac.uk/staff/a.gonzalezbeltran/owl/caarray2_1.owl#Sample_id> .
<urn:caarray-data#Sample_3038_id> <http://www.cs.ucl.ac.uk/staff/a.gonzalezbeltran/owl/domainmodel.owl#datatype> "3038"^^<http://www.w3.org/2001/XMLSchema#string> .
<urn:caarray-data#Sample_3038> <http://www.cs.ucl.ac.uk/staff/a.gonzalezbeltran/owl/domainmodel.owl#umlAttributeCollection> <urn:caarray-data#Sample_3038_name> .
<urn:caarray-data#Sample_3038_name> <http://www.w3.org/1999/02/22-rdf-syntax-ns#type> <http://www.cs.ucl.ac.uk/staff/a.gonzalezbeltran/owl/caarray2_1.owl#Sample_name> .
<urn:caarray-data#Sample_3038_name> <http://www.cs.ucl.ac.uk/staff/a.gonzalezbeltran/owl/domainmodel.owl#datatype> "GSE5949GSM134190 sample"^^<http://www.w3.org/2001/XMLSchema#string> .
<urn:caarray-data#Extract_3039> <http://www.w3.org/1999/02/22-rdf-syntax-ns#type> <http://www.cs.ucl.ac.uk/staff/a.gonzalezbeltran/owl/caarray2_1.owl#Extract> .
<urn:caarray-data#Sample_3038> <http://www.cs.ucl.ac.uk/staff/a.gonzalezbeltran/owl/caarray2_1.owl#Sample_extracts_Extract> <urn:caarray-data#Extract_3039> .
<urn:caarray-data#Extract_3039> <http://www.cs.ucl.ac.uk/staff/a.gonzalezbeltran/owl/domainmodel.owl#umlAttributeCollection> <urn:caarray-data#Extract_3039_id> .
<urn:caarray-data#Extract_3039_id> <http://www.w3.org/1999/02/22-rdf-syntax-ns#type> <http://www.cs.ucl.ac.uk/staff/a.gonzalezbeltran/owl/caarray2_1.owl#Extract_id> .
<urn:caarray-data#Extract_3039_id> <http://www.cs.ucl.ac.uk/staff/a.gonzalezbeltran/owl/domainmodel.owl#datatype> "3039"^^<http://www.w3.org/2001/XMLSchema#string> .
<urn:caarray-data#Extract_3039> <http://www.cs.ucl.ac.uk/staff/a.gonzalezbeltran/owl/domainmodel.owl#umlAttributeCollection> <urn:caarray-data#Extract_3039_name> .
<urn:caarray-data#Extract_3039_name> <http://www.w3.org/1999/02/22-rdf-syntax-ns#type> <http://www.cs.ucl.ac.uk/staff/a.gonzalezbeltran/owl/caarray2_1.owl#Extract_name> .
<urn:caarray-data#Extract_3039_name> <http://www.cs.ucl.ac.uk/staff/a.gonzalezbeltran/owl/domainmodel.owl#datatype> "GSE5949GSM134190 extract"^^<http://www.w3.org/2001/XMLSchema#string> .
<urn:caarray-data#LabeledExtract_3040> <http://www.w3.org/1999/02/22-rdf-syntax-ns#type> <http://www.cs.ucl.ac.uk/staff/a.gonzalezbeltran/owl/caarray2_1.owl#LabeledExtract> .
<urn:caarray-data#Extract_3039> <http://www.cs.ucl.ac.uk/staff/a.gonzalezbeltran/owl/caarray2_1.owl#Extract_labeledExtracts_LabeledExtract> <urn:caarray-data#LabeledExtract_3040> .
<urn:caarray-data#LabeledExtract_3040> <http://www.cs.ucl.ac.uk/staff/a.gonzalezbeltran/owl/domainmodel.owl#umlAttributeCollection> <urn:caarray-data#LabeledExtract_3040_id> .
<urn:caarray-data#LabeledExtract_3040_id> <http://www.w3.org/1999/02/22-rdf-syntax-ns#type> <http://www.cs.ucl.ac.uk/staff/a.gonzalezbeltran/owl/caarray2_1.owl#LabeledExtract_id> .
<urn:caarray-data#LabeledExtract_3040_id> <http://www.cs.ucl.ac.uk/staff/a.gonzalezbeltran/owl/domainmodel.owl#datatype> "3040"^^<http://www.w3.org/2001/XMLSchema#string> .
<urn:caarray-data#LabeledExtract_3040> <http://www.cs.ucl.ac.uk/staff/a.gonzalezbeltran/owl/domainmodel.owl#umlAttributeCollection> <urn:caarray-data#LabeledExtract_3040_name> .
<urn:caarray-data#LabeledExtract_3040_name> <http://www.w3.org/1999/02/22-rdf-syntax-ns#type> <http://www.cs.ucl.ac.uk/staff/a.gonzalezbeltran/owl/caarray2_1.owl#LabeledExtract_name> .
<urn:caarray-data#LabeledExtract_3040_name> <http://www.cs.ucl.ac.uk/staff/a.gonzalezbeltran/owl/domainmodel.owl#datatype> "GSE5949GSM134190 LE biotin"^^<http://www.w3.org/2001/XMLSchema#string> .
<urn:caarray-data#Hybridization_1203> <http://www.w3.org/1999/02/22-rdf-syntax-ns#type> <http://www.cs.ucl.ac.uk/staff/a.gonzalezbeltran/owl/caarray2_1.owl#Hybridization> .
<urn:caarray-data#LabeledExtract_3040> <http://www.cs.ucl.ac.uk/staff/a.gonzalezbeltran/owl/caarray2_1.owl#LabeledExtract_hybridizations_Hybridization> <urn:caarray-data#Hybridization_1203> .
<urn:caarray-data#Hybridization_1203> <http://www.cs.ucl.ac.uk/staff/a.gonzalezbeltran/owl/domainmodel.owl#umlAttributeCollection> <urn:caarray-data#Hybridization_1203_amountOfMaterial> .
<urn:caarray-data#Hybridization_1203_amountOfMaterial> <http://www.w3.org/1999/02/22-rdf-syntax-ns#type> <http://www.cs.ucl.ac.uk/staff/a.gonzalezbeltran/owl/caarray2_1.owl#Hybridization_amountOfMaterial> .
<urn:caarray-data#Hybridization_1203_amountOfMaterial> <http://www.cs.ucl.ac.uk/staff/a.gonzalezbeltran/owl/domainmodel.owl#datatype> "0.0"^^<http://www.w3.org/2001/XMLSchema#string> .
<urn:caarray-data#Hybridization_1203> <http://www.cs.ucl.ac.uk/staff/a.gonzalezbeltran/owl/domainmodel.owl#umlAttributeCollection> <urn:caarray-data#Hybridization_1203_id> .
<urn:caarray-data#Hybridization_1203_id> <http://www.w3.org/1999/02/22-rdf-syntax-ns#type> <http://www.cs.ucl.ac.uk/staff/a.gonzalezbeltran/owl/caarray2_1.owl#Hybridization_id> .
<urn:caarray-data#Hybridization_1203_id> <http://www.cs.ucl.ac.uk/staff/a.gonzalezbeltran/owl/domainmodel.owl#datatype> "1203"^^<http://www.w3.org/2001/XMLSchema#string> .
<urn:caarray-data#Hybridization_1203> <http://www.cs.ucl.ac.uk/staff/a.gonzalezbeltran/owl/domainmodel.owl#umlAttributeCollection> <urn:caarray-data#Hybridization_1203_name> .
<urn:caarray-data#Hybridization_1203_name> <http://www.w3.org/1999/02/22-rdf-syntax-ns#type> <http://www.cs.ucl.ac.uk/staff/a.gonzalezbeltran/owl/caarray2_1.owl#Hybridization_name> .
<urn:caarray-data#Hybridization_1203_name> <http://www.cs.ucl.ac.uk/staff/a.gonzalezbeltran/owl/domainmodel.owl#datatype> "NCI-H23 hgu95a"^^<http://www.w3.org/2001/XMLSchema#string> .
<urn:caarray-data#Source_3061> <http://www.w3.org/1999/02/22-rdf-syntax-ns#type> <http://www.cs.ucl.ac.uk/staff/a.gonzalezbeltran/owl/caarray2_1.owl#Source> .
<urn:caarray-data#Experiment_6> <http://www.cs.ucl.ac.uk/staff/a.gonzalezbeltran/owl/caarray2_1.owl#Experiment_sources_Source> <urn:caarray-data#Source_3061> .
<urn:caarray-data#Source_3061> <http://www.cs.ucl.ac.uk/staff/a.gonzalezbeltran/owl/domainmodel.owl#umlAttributeCollection> <urn:caarray-data#Source_3061_description> .
<urn:caarray-data#Source_3061_description> <http://www.w3.org/1999/02/22-rdf-syntax-ns#type> <http://www.cs.ucl.ac.uk/staff/a.gonzalezbeltran/owl/caarray2_1.owl#Source_description> .
<urn:caarray-data#Source_3061_description> <http://www.cs.ucl.ac.uk/staff/a.gonzalezbeltran/owl/domainmodel.owl#datatype> "Adenocarcinoma:  NCI60.16_LAB"^^<http://www.w3.org/2001/XMLSchema#string> .
<urn:caarray-data#Source_3061> <http://www.cs.ucl.ac.uk/staff/a.gonzalezbeltran/owl/domainmodel.owl#umlAttributeCollection> <urn:caarray-data#Source_3061_id> .
<urn:caarray-data#Source_3061_id> <http://www.w3.org/1999/02/22-rdf-syntax-ns#type> <http://www.cs.ucl.ac.uk/staff/a.gonzalezbeltran/owl/caarray2_1.owl#Source_id> .
<urn:caarray-data#Source_3061_id> <http://www.cs.ucl.ac.uk/staff/a.gonzalezbeltran/owl/domainmodel.owl#datatype> "3061"^^<http://www.w3.org/2001/XMLSchema#string> .
<urn:caarray-data#Source_3061> <http://www.cs.ucl.ac.uk/staff/a.gonzalezbeltran/owl/domainmodel.owl#umlAttributeCollection> <urn:caarray-data#Source_3061_name> .
<urn:caarray-data#Source_3061_name> <http://www.w3.org/1999/02/22-rdf-syntax-ns#type> <http://www.cs.ucl.ac.uk/staff/a.gonzalezbeltran/owl/caarray2_1.owl#Source_name> .
<urn:caarray-data#Source_3061_name> <http://www.cs.ucl.ac.uk/staff/a.gonzalezbeltran/owl/domainmodel.owl#datatype> "GSE5949GSM134071"^^<http://www.w3.org/2001/XMLSchema#string> .
<urn:caarray-data#Sample_3062> <http://www.w3.org/1999/02/22-rdf-syntax-ns#type> <http://www.cs.ucl.ac.uk/staff/a.gonzalezbeltran/owl/caarray2_1.owl#Sample> .
<urn:caarray-data#Source_3061> <http://www.cs.ucl.ac.uk/staff/a.gonzalezbeltran/owl/caarray2_1.owl#Source_samples_Sample> <urn:caarray-data#Sample_3062> .
<urn:caarray-data#Sample_3062> <http://www.cs.ucl.ac.uk/staff/a.gonzalezbeltran/owl/domainmodel.owl#umlAttributeCollection> <urn:caarray-data#Sample_3062_id> .
<urn:caarray-data#Sample_3062_id> <http://www.w3.org/1999/02/22-rdf-syntax-ns#type> <http://www.cs.ucl.ac.uk/staff/a.gonzalezbeltran/owl/caarray2_1.owl#Sample_id> .
<urn:caarray-data#Sample_3062_id> <http://www.cs.ucl.ac.uk/staff/a.gonzalezbeltran/owl/domainmodel.owl#datatype> "3062"^^<http://www.w3.org/2001/XMLSchema#string> .
<urn:caarray-data#Sample_3062> <http://www.cs.ucl.ac.uk/staff/a.gonzalezbeltran/owl/domainmodel.owl#umlAttributeCollection> <urn:caarray-data#Sample_3062_name> .
<urn:caarray-data#Sample_3062_name> <http://www.w3.org/1999/02/22-rdf-syntax-ns#type> <http://www.cs.ucl.ac.uk/staff/a.gonzalezbeltran/owl/caarray2_1.owl#Sample_name> .
<urn:caarray-data#Sample_3062_name> <http://www.cs.ucl.ac.uk/staff/a.gonzalezbeltran/owl/domainmodel.owl#datatype> "GSE5949GSM134071 sample"^^<http://www.w3.org/2001/XMLSchema#string> .
<urn:caarray-data#Extract_3063> <http://www.w3.org/1999/02/22-rdf-syntax-ns#type> <http://www.cs.ucl.ac.uk/staff/a.gonzalezbeltran/owl/caarray2_1.owl#Extract> .
<urn:caarray-data#Sample_3062> <http://www.cs.ucl.ac.uk/staff/a.gonzalezbeltran/owl/caarray2_1.owl#Sample_extracts_Extract> <urn:caarray-data#Extract_3063> .
<urn:caarray-data#Extract_3063> <http://www.cs.ucl.ac.uk/staff/a.gonzalezbeltran/owl/domainmodel.owl#umlAttributeCollection> <urn:caarray-data#Extract_3063_id> .
<urn:caarray-data#Extract_3063_id> <http://www.w3.org/1999/02/22-rdf-syntax-ns#type> <http://www.cs.ucl.ac.uk/staff/a.gonzalezbeltran/owl/caarray2_1.owl#Extract_id> .
<urn:caarray-data#Extract_3063_id> <http://www.cs.ucl.ac.uk/staff/a.gonzalezbeltran/owl/domainmodel.owl#datatype> "3063"^^<http://www.w3.org/2001/XMLSchema#string> .
<urn:caarray-data#Extract_3063> <http://www.cs.ucl.ac.uk/staff/a.gonzalezbeltran/owl/domainmodel.owl#umlAttributeCollection> <urn:caarray-data#Extract_3063_name> .
<urn:caarray-data#Extract_3063_name> <http://www.w3.org/1999/02/22-rdf-syntax-ns#type> <http://www.cs.ucl.ac.uk/staff/a.gonzalezbeltran/owl/caarray2_1.owl#Extract_name> .
<urn:caarray-data#Extract_3063_name> <http://www.cs.ucl.ac.uk/staff/a.gonzalezbeltran/owl/domainmodel.owl#datatype> "GSE5949GSM134071 extract"^^<http://www.w3.org/2001/XMLSchema#string> .
<urn:caarray-data#LabeledExtract_3064> <http://www.w3.org/1999/02/22-rdf-syntax-ns#type> <http://www.cs.ucl.ac.uk/staff/a.gonzalezbeltran/owl/caarray2_1.owl#LabeledExtract> .
<urn:caarray-data#Extract_3063> <http://www.cs.ucl.ac.uk/staff/a.gonzalezbeltran/owl/caarray2_1.owl#Extract_labeledExtracts_LabeledExtract> <urn:caarray-data#LabeledExtract_3064> .
<urn:caarray-data#LabeledExtract_3064> <http://www.cs.ucl.ac.uk/staff/a.gonzalezbeltran/owl/domainmodel.owl#umlAttributeCollection> <urn:caarray-data#LabeledExtract_3064_id> .
<urn:caarray-data#LabeledExtract_3064_id> <http://www.w3.org/1999/02/22-rdf-syntax-ns#type> <http://www.cs.ucl.ac.uk/staff/a.gonzalezbeltran/owl/caarray2_1.owl#LabeledExtract_id> .
<urn:caarray-data#LabeledExtract_3064_id> <http://www.cs.ucl.ac.uk/staff/a.gonzalezbeltran/owl/domainmodel.owl#datatype> "3064"^^<http://www.w3.org/2001/XMLSchema#string> .
<urn:caarray-data#LabeledExtract_3064> <http://www.cs.ucl.ac.uk/staff/a.gonzalezbeltran/owl/domainmodel.owl#umlAttributeCollection> <urn:caarray-data#LabeledExtract_3064_name> .
<urn:caarray-data#LabeledExtract_3064_name> <http://www.w3.org/1999/02/22-rdf-syntax-ns#type> <http://www.cs.ucl.ac.uk/staff/a.gonzalezbeltran/owl/caarray2_1.owl#LabeledExtract_name> .
<urn:caarray-data#LabeledExtract_3064_name> <http://www.cs.ucl.ac.uk/staff/a.gonzalezbeltran/owl/domainmodel.owl#datatype> "GSE5949GSM134071 LE biotin"^^<http://www.w3.org/2001/XMLSchema#string> .
<urn:caarray-data#Hybridization_1257> <http://www.w3.org/1999/02/22-rdf-syntax-ns#type> <http://www.cs.ucl.ac.uk/staff/a.gonzalezbeltran/owl/caarray2_1.owl#Hybridization> .
<urn:caarray-data#LabeledExtract_3064> <http://www.cs.ucl.ac.uk/staff/a.gonzalezbeltran/owl/caarray2_1.owl#LabeledExtract_hybridizations_Hybridization> <urn:caarray-data#Hybridization_1257> .
<urn:caarray-data#Hybridization_1257> <http://www.cs.ucl.ac.uk/staff/a.gonzalezbeltran/owl/domainmodel.owl#umlAttributeCollection> <urn:caarray-data#Hybridization_1257_amountOfMaterial> .
<urn:caarray-data#Hybridization_1257_amountOfMaterial> <http://www.w3.org/1999/02/22-rdf-syntax-ns#type> <http://www.cs.ucl.ac.uk/staff/a.gonzalezbeltran/owl/caarray2_1.owl#Hybridization_amountOfMaterial> .
<urn:caarray-data#Hybridization_1257_amountOfMaterial> <http://www.cs.ucl.ac.uk/staff/a.gonzalezbeltran/owl/domainmodel.owl#datatype> "0.0"^^<http://www.w3.org/2001/XMLSchema#string> .
<urn:caarray-data#Hybridization_1257> <http://www.cs.ucl.ac.uk/staff/a.gonzalezbeltran/owl/domainmodel.owl#umlAttributeCollection> <urn:caarray-data#Hybridization_1257_id> .
<urn:caarray-data#Hybridization_1257_id> <http://www.w3.org/1999/02/22-rdf-syntax-ns#type> <http://www.cs.ucl.ac.uk/staff/a.gonzalezbeltran/owl/caarray2_1.owl#Hybridization_id> .
<urn:caarray-data#Hybridization_1257_id> <http://www.cs.ucl.ac.uk/staff/a.gonzalezbeltran/owl/domainmodel.owl#datatype> "1257"^^<http://www.w3.org/2001/XMLSchema#string> .
<urn:caarray-data#Hybridization_1257> <http://www.cs.ucl.ac.uk/staff/a.gonzalezbeltran/owl/domainmodel.owl#umlAttributeCollection> <urn:caarray-data#Hybridization_1257_name> .
<urn:caarray-data#Hybridization_1257_name> <http://www.w3.org/1999/02/22-rdf-syntax-ns#type> <http://www.cs.ucl.ac.uk/staff/a.gonzalezbeltran/owl/caarray2_1.owl#Hybridization_name> .
<urn:caarray-data#Hybridization_1257_name> <http://www.cs.ucl.ac.uk/staff/a.gonzalezbeltran/owl/domainmodel.owl#datatype> "HT29 hgu95b"^^<http://www.w3.org/2001/XMLSchema#string> .
<urn:caarray-data#Source_3377> <http://www.w3.org/1999/02/22-rdf-syntax-ns#type> <http://www.cs.ucl.ac.uk/staff/a.gonzalezbeltran/owl/caarray2_1.owl#Source> .
<urn:caarray-data#Experiment_6> <http://www.cs.ucl.ac.uk/staff/a.gonzalezbeltran/owl/caarray2_1.owl#Experiment_sources_Source> <urn:caarray-data#Source_3377> .
<urn:caarray-data#Source_3377> <http://www.cs.ucl.ac.uk/staff/a.gonzalezbeltran/owl/domainmodel.owl#umlAttributeCollection> <urn:caarray-data#Source_3377_description> .
<urn:caarray-data#Source_3377_description> <http://www.w3.org/1999/02/22-rdf-syntax-ns#type> <http://www.cs.ucl.ac.uk/staff/a.gonzalezbeltran/owl/caarray2_1.owl#Source_description> .
<urn:caarray-data#Source_3377_description> <http://www.cs.ucl.ac.uk/staff/a.gonzalezbeltran/owl/domainmodel.owl#datatype> "Carcinoma:  NCI60.13_LABEL16E"^^<http://www.w3.org/2001/XMLSchema#string> .
<urn:caarray-data#Source_3377> <http://www.cs.ucl.ac.uk/staff/a.gonzalezbeltran/owl/domainmodel.owl#umlAttributeCollection> <urn:caarray-data#Source_3377_id> .
<urn:caarray-data#Source_3377_id> <http://www.w3.org/1999/02/22-rdf-syntax-ns#type> <http://www.cs.ucl.ac.uk/staff/a.gonzalezbeltran/owl/caarray2_1.owl#Source_id> .
<urn:caarray-data#Source_3377_id> <http://www.cs.ucl.ac.uk/staff/a.gonzalezbeltran/owl/domainmodel.owl#datatype> "3377"^^<http://www.w3.org/2001/XMLSchema#string> .
<urn:caarray-data#Source_3377> <http://www.cs.ucl.ac.uk/staff/a.gonzalezbeltran/owl/domainmodel.owl#umlAttributeCollection> <urn:caarray-data#Source_3377_name> .
<urn:caarray-data#Source_3377_name> <http://www.w3.org/1999/02/22-rdf-syntax-ns#type> <http://www.cs.ucl.ac.uk/staff/a.gonzalezbeltran/owl/caarray2_1.owl#Source_name> .
<urn:caarray-data#Source_3377_name> <http://www.cs.ucl.ac.uk/staff/a.gonzalezbeltran/owl/domainmodel.owl#datatype> "GSE5949GSM134058"^^<http://www.w3.org/2001/XMLSchema#string> .
<urn:caarray-data#Sample_3378> <http://www.w3.org/1999/02/22-rdf-syntax-ns#type> <http://www.cs.ucl.ac.uk/staff/a.gonzalezbeltran/owl/caarray2_1.owl#Sample> .
<urn:caarray-data#Source_3377> <http://www.cs.ucl.ac.uk/staff/a.gonzalezbeltran/owl/caarray2_1.owl#Source_samples_Sample> <urn:caarray-data#Sample_3378> .
<urn:caarray-data#Sample_3378> <http://www.cs.ucl.ac.uk/staff/a.gonzalezbeltran/owl/domainmodel.owl#umlAttributeCollection> <urn:caarray-data#Sample_3378_id> .
<urn:caarray-data#Sample_3378_id> <http://www.w3.org/1999/02/22-rdf-syntax-ns#type> <http://www.cs.ucl.ac.uk/staff/a.gonzalezbeltran/owl/caarray2_1.owl#Sample_id> .
<urn:caarray-data#Sample_3378_id> <http://www.cs.ucl.ac.uk/staff/a.gonzalezbeltran/owl/domainmodel.owl#datatype> "3378"^^<http://www.w3.org/2001/XMLSchema#string> .
<urn:caarray-data#Sample_3378> <http://www.cs.ucl.ac.uk/staff/a.gonzalezbeltran/owl/domainmodel.owl#umlAttributeCollection> <urn:caarray-data#Sample_3378_name> .
<urn:caarray-data#Sample_3378_name> <http://www.w3.org/1999/02/22-rdf-syntax-ns#type> <http://www.cs.ucl.ac.uk/staff/a.gonzalezbeltran/owl/caarray2_1.owl#Sample_name> .
<urn:caarray-data#Sample_3378_name> <http://www.cs.ucl.ac.uk/staff/a.gonzalezbeltran/owl/domainmodel.owl#datatype> "GSE5949GSM134058 sample"^^<http://www.w3.org/2001/XMLSchema#string> .
<urn:caarray-data#Extract_3379> <http://www.w3.org/1999/02/22-rdf-syntax-ns#type> <http://www.cs.ucl.ac.uk/staff/a.gonzalezbeltran/owl/caarray2_1.owl#Extract> .
<urn:caarray-data#Sample_3378> <http://www.cs.ucl.ac.uk/staff/a.gonzalezbeltran/owl/caarray2_1.owl#Sample_extracts_Extract> <urn:caarray-data#Extract_3379> .
<urn:caarray-data#Extract_3379> <http://www.cs.ucl.ac.uk/staff/a.gonzalezbeltran/owl/domainmodel.owl#umlAttributeCollection> <urn:caarray-data#Extract_3379_id> .
<urn:caarray-data#Extract_3379_id> <http://www.w3.org/1999/02/22-rdf-syntax-ns#type> <http://www.cs.ucl.ac.uk/staff/a.gonzalezbeltran/owl/caarray2_1.owl#Extract_id> .
<urn:caarray-data#Extract_3379_id> <http://www.cs.ucl.ac.uk/staff/a.gonzalezbeltran/owl/domainmodel.owl#datatype> "3379"^^<http://www.w3.org/2001/XMLSchema#string> .
<urn:caarray-data#Extract_3379> <http://www.cs.ucl.ac.uk/staff/a.gonzalezbeltran/owl/domainmodel.owl#umlAttributeCollection> <urn:caarray-data#Extract_3379_name> .
<urn:caarray-data#Extract_3379_name> <http://www.w3.org/1999/02/22-rdf-syntax-ns#type> <http://www.cs.ucl.ac.uk/staff/a.gonzalezbeltran/owl/caarray2_1.owl#Extract_name> .
<urn:caarray-data#Extract_3379_name> <http://www.cs.ucl.ac.uk/staff/a.gonzalezbeltran/owl/domainmodel.owl#datatype> "GSE5949GSM134058 extract"^^<http://www.w3.org/2001/XMLSchema#string> .
<urn:caarray-data#LabeledExtract_3380> <http://www.w3.org/1999/02/22-rdf-syntax-ns#type> <http://www.cs.ucl.ac.uk/staff/a.gonzalezbeltran/owl/caarray2_1.owl#LabeledExtract> .
<urn:caarray-data#Extract_3379> <http://www.cs.ucl.ac.uk/staff/a.gonzalezbeltran/owl/caarray2_1.owl#Extract_labeledExtracts_LabeledExtract> <urn:caarray-data#LabeledExtract_3380> .
<urn:caarray-data#LabeledExtract_3380> <http://www.cs.ucl.ac.uk/staff/a.gonzalezbeltran/owl/domainmodel.owl#umlAttributeCollection> <urn:caarray-data#LabeledExtract_3380_id> .
<urn:caarray-data#LabeledExtract_3380_id> <http://www.w3.org/1999/02/22-rdf-syntax-ns#type> <http://www.cs.ucl.ac.uk/staff/a.gonzalezbeltran/owl/caarray2_1.owl#LabeledExtract_id> .
<urn:caarray-data#LabeledExtract_3380_id> <http://www.cs.ucl.ac.uk/staff/a.gonzalezbeltran/owl/domainmodel.owl#datatype> "3380"^^<http://www.w3.org/2001/XMLSchema#string> .
<urn:caarray-data#LabeledExtract_3380> <http://www.cs.ucl.ac.uk/staff/a.gonzalezbeltran/owl/domainmodel.owl#umlAttributeCollection> <urn:caarray-data#LabeledExtract_3380_name> .
<urn:caarray-data#LabeledExtract_3380_name> <http://www.w3.org/1999/02/22-rdf-syntax-ns#type> <http://www.cs.ucl.ac.uk/staff/a.gonzalezbeltran/owl/caarray2_1.owl#LabeledExtract_name> .
<urn:caarray-data#LabeledExtract_3380_name> <http://www.cs.ucl.ac.uk/staff/a.gonzalezbeltran/owl/domainmodel.owl#datatype> "GSE5949GSM134058 LE biotin"^^<http://www.w3.org/2001/XMLSchema#string> .
<urn:caarray-data#Hybridization_1185> <http://www.w3.org/1999/02/22-rdf-syntax-ns#type> <http://www.cs.ucl.ac.uk/staff/a.gonzalezbeltran/owl/caarray2_1.owl#Hybridization> .
<urn:caarray-data#LabeledExtract_3380> <http://www.cs.ucl.ac.uk/staff/a.gonzalezbeltran/owl/caarray2_1.owl#LabeledExtract_hybridizations_Hybridization> <urn:caarray-data#Hybridization_1185> .
<urn:caarray-data#Hybridization_1185> <http://www.cs.ucl.ac.uk/staff/a.gonzalezbeltran/owl/domainmodel.owl#umlAttributeCollection> <urn:caarray-data#Hybridization_1185_amountOfMaterial> .
<urn:caarray-data#Hybridization_1185_amountOfMaterial> <http://www.w3.org/1999/02/22-rdf-syntax-ns#type> <http://www.cs.ucl.ac.uk/staff/a.gonzalezbeltran/owl/caarray2_1.owl#Hybridization_amountOfMaterial> .
<urn:caarray-data#Hybridization_1185_amountOfMaterial> <http://www.cs.ucl.ac.uk/staff/a.gonzalezbeltran/owl/domainmodel.owl#datatype> "0.0"^^<http://www.w3.org/2001/XMLSchema#string> .
<urn:caarray-data#Hybridization_1185> <http://www.cs.ucl.ac.uk/staff/a.gonzalezbeltran/owl/domainmodel.owl#umlAttributeCollection> <urn:caarray-data#Hybridization_1185_id> .
<urn:caarray-data#Hybridization_1185_id> <http://www.w3.org/1999/02/22-rdf-syntax-ns#type> <http://www.cs.ucl.ac.uk/staff/a.gonzalezbeltran/owl/caarray2_1.owl#Hybridization_id> .
<urn:caarray-data#Hybridization_1185_id> <http://www.cs.ucl.ac.uk/staff/a.gonzalezbeltran/owl/domainmodel.owl#datatype> "1185"^^<http://www.w3.org/2001/XMLSchema#string> .
<urn:caarray-data#Hybridization_1185> <http://www.cs.ucl.ac.uk/staff/a.gonzalezbeltran/owl/domainmodel.owl#umlAttributeCollection> <urn:caarray-data#Hybridization_1185_name> .
<urn:caarray-data#Hybridization_1185_name> <http://www.w3.org/1999/02/22-rdf-syntax-ns#type> <http://www.cs.ucl.ac.uk/staff/a.gonzalezbeltran/owl/caarray2_1.owl#Hybridization_name> .
<urn:caarray-data#Hybridization_1185_name> <http://www.cs.ucl.ac.uk/staff/a.gonzalezbeltran/owl/domainmodel.owl#datatype> "HCC-2998 hgu95d"^^<http://www.w3.org/2001/XMLSchema#string> .
<urn:caarray-data#Source_3153> <http://www.w3.org/1999/02/22-rdf-syntax-ns#type> <http://www.cs.ucl.ac.uk/staff/a.gonzalezbeltran/owl/caarray2_1.owl#Source> .
<urn:caarray-data#Experiment_6> <http://www.cs.ucl.ac.uk/staff/a.gonzalezbeltran/owl/caarray2_1.owl#Experiment_sources_Source> <urn:caarray-data#Source_3153> .
<urn:caarray-data#Source_3153> <http://www.cs.ucl.ac.uk/staff/a.gonzalezbeltran/owl/domainmodel.owl#umlAttributeCollection> <urn:caarray-data#Source_3153_description> .
<urn:caarray-data#Source_3153_description> <http://www.w3.org/1999/02/22-rdf-syntax-ns#type> <http://www.cs.ucl.ac.uk/staff/a.gonzalezbeltran/owl/caarray2_1.owl#Source_description> .
<urn:caarray-data#Source_3153_description> <http://www.cs.ucl.ac.uk/staff/a.gonzalezbeltran/owl/domainmodel.owl#datatype> "Adenocarcinoma-undifferntiate"^^<http://www.w3.org/2001/XMLSchema#string> .
<urn:caarray-data#Source_3153> <http://www.cs.ucl.ac.uk/staff/a.gonzalezbeltran/owl/domainmodel.owl#umlAttributeCollection> <urn:caarray-data#Source_3153_id> .
<urn:caarray-data#Source_3153_id> <http://www.w3.org/1999/02/22-rdf-syntax-ns#type> <http://www.cs.ucl.ac.uk/staff/a.gonzalezbeltran/owl/caarray2_1.owl#Source_id> .
<urn:caarray-data#Source_3153_id> <http://www.cs.ucl.ac.uk/staff/a.gonzalezbeltran/owl/domainmodel.owl#datatype> "3153"^^<http://www.w3.org/2001/XMLSchema#string> .
<urn:caarray-data#Source_3153> <http://www.cs.ucl.ac.uk/staff/a.gonzalezbeltran/owl/domainmodel.owl#umlAttributeCollection> <urn:caarray-data#Source_3153_name> .
<urn:caarray-data#Source_3153_name> <http://www.w3.org/1999/02/22-rdf-syntax-ns#type> <http://www.cs.ucl.ac.uk/staff/a.gonzalezbeltran/owl/caarray2_1.owl#Source_name> .
<urn:caarray-data#Source_3153_name> <http://www.cs.ucl.ac.uk/staff/a.gonzalezbeltran/owl/domainmodel.owl#datatype> "GSE5949GSM134192"^^<http://www.w3.org/2001/XMLSchema#string> .
<urn:caarray-data#Sample_3154> <http://www.w3.org/1999/02/22-rdf-syntax-ns#type> <http://www.cs.ucl.ac.uk/staff/a.gonzalezbeltran/owl/caarray2_1.owl#Sample> .
<urn:caarray-data#Source_3153> <http://www.cs.ucl.ac.uk/staff/a.gonzalezbeltran/owl/caarray2_1.owl#Source_samples_Sample> <urn:caarray-data#Sample_3154> .
<urn:caarray-data#Sample_3154> <http://www.cs.ucl.ac.uk/staff/a.gonzalezbeltran/owl/domainmodel.owl#umlAttributeCollection> <urn:caarray-data#Sample_3154_id> .
<urn:caarray-data#Sample_3154_id> <http://www.w3.org/1999/02/22-rdf-syntax-ns#type> <http://www.cs.ucl.ac.uk/staff/a.gonzalezbeltran/owl/caarray2_1.owl#Sample_id> .
<urn:caarray-data#Sample_3154_id> <http://www.cs.ucl.ac.uk/staff/a.gonzalezbeltran/owl/domainmodel.owl#datatype> "3154"^^<http://www.w3.org/2001/XMLSchema#string> .
<urn:caarray-data#Sample_3154> <http://www.cs.ucl.ac.uk/staff/a.gonzalezbeltran/owl/domainmodel.owl#umlAttributeCollection> <urn:caarray-data#Sample_3154_name> .
<urn:caarray-data#Sample_3154_name> <http://www.w3.org/1999/02/22-rdf-syntax-ns#type> <http://www.cs.ucl.ac.uk/staff/a.gonzalezbeltran/owl/caarray2_1.owl#Sample_name> .
<urn:caarray-data#Sample_3154_name> <http://www.cs.ucl.ac.uk/staff/a.gonzalezbeltran/owl/domainmodel.owl#datatype> "GSE5949GSM134192 sample"^^<http://www.w3.org/2001/XMLSchema#string> .
<urn:caarray-data#Extract_3155> <http://www.w3.org/1999/02/22-rdf-syntax-ns#type> <http://www.cs.ucl.ac.uk/staff/a.gonzalezbeltran/owl/caarray2_1.owl#Extract> .
<urn:caarray-data#Sample_3154> <http://www.cs.ucl.ac.uk/staff/a.gonzalezbeltran/owl/caarray2_1.owl#Sample_extracts_Extract> <urn:caarray-data#Extract_3155> .
<urn:caarray-data#Extract_3155> <http://www.cs.ucl.ac.uk/staff/a.gonzalezbeltran/owl/domainmodel.owl#umlAttributeCollection> <urn:caarray-data#Extract_3155_id> .
<urn:caarray-data#Extract_3155_id> <http://www.w3.org/1999/02/22-rdf-syntax-ns#type> <http://www.cs.ucl.ac.uk/staff/a.gonzalezbeltran/owl/caarray2_1.owl#Extract_id> .
<urn:caarray-data#Extract_3155_id> <http://www.cs.ucl.ac.uk/staff/a.gonzalezbeltran/owl/domainmodel.owl#datatype> "3155"^^<http://www.w3.org/2001/XMLSchema#string> .
<urn:caarray-data#Extract_3155> <http://www.cs.ucl.ac.uk/staff/a.gonzalezbeltran/owl/domainmodel.owl#umlAttributeCollection> <urn:caarray-data#Extract_3155_name> .
<urn:caarray-data#Extract_3155_name> <http://www.w3.org/1999/02/22-rdf-syntax-ns#type> <http://www.cs.ucl.ac.uk/staff/a.gonzalezbeltran/owl/caarray2_1.owl#Extract_name> .
<urn:caarray-data#Extract_3155_name> <http://www.cs.ucl.ac.uk/staff/a.gonzalezbeltran/owl/domainmodel.owl#datatype> "GSE5949GSM134192 extract"^^<http://www.w3.org/2001/XMLSchema#string> .
<urn:caarray-data#LabeledExtract_3156> <http://www.w3.org/1999/02/22-rdf-syntax-ns#type> <http://www.cs.ucl.ac.uk/staff/a.gonzalezbeltran/owl/caarray2_1.owl#LabeledExtract> .
<urn:caarray-data#Extract_3155> <http://www.cs.ucl.ac.uk/staff/a.gonzalezbeltran/owl/caarray2_1.owl#Extract_labeledExtracts_LabeledExtract> <urn:caarray-data#LabeledExtract_3156> .
<urn:caarray-data#LabeledExtract_3156> <http://www.cs.ucl.ac.uk/staff/a.gonzalezbeltran/owl/domainmodel.owl#umlAttributeCollection> <urn:caarray-data#LabeledExtract_3156_id> .
<urn:caarray-data#LabeledExtract_3156_id> <http://www.w3.org/1999/02/22-rdf-syntax-ns#type> <http://www.cs.ucl.ac.uk/staff/a.gonzalezbeltran/owl/caarray2_1.owl#LabeledExtract_id> .
<urn:caarray-data#LabeledExtract_3156_id> <http://www.cs.ucl.ac.uk/staff/a.gonzalezbeltran/owl/domainmodel.owl#datatype> "3156"^^<http://www.w3.org/2001/XMLSchema#string> .
<urn:caarray-data#LabeledExtract_3156> <http://www.cs.ucl.ac.uk/staff/a.gonzalezbeltran/owl/domainmodel.owl#umlAttributeCollection> <urn:caarray-data#LabeledExtract_3156_name> .
<urn:caarray-data#LabeledExtract_3156_name> <http://www.w3.org/1999/02/22-rdf-syntax-ns#type> <http://www.cs.ucl.ac.uk/staff/a.gonzalezbeltran/owl/caarray2_1.owl#LabeledExtract_name> .
<urn:caarray-data#LabeledExtract_3156_name> <http://www.cs.ucl.ac.uk/staff/a.gonzalezbeltran/owl/domainmodel.owl#datatype> "GSE5949GSM134192 LE biotin"^^<http://www.w3.org/2001/XMLSchema#string> .
<urn:caarray-data#Hybridization_1174> <http://www.w3.org/1999/02/22-rdf-syntax-ns#type> <http://www.cs.ucl.ac.uk/staff/a.gonzalezbeltran/owl/caarray2_1.owl#Hybridization> .
<urn:caarray-data#LabeledExtract_3156> <http://www.cs.ucl.ac.uk/staff/a.gonzalezbeltran/owl/caarray2_1.owl#LabeledExtract_hybridizations_Hybridization> <urn:caarray-data#Hybridization_1174> .
<urn:caarray-data#Hybridization_1174> <http://www.cs.ucl.ac.uk/staff/a.gonzalezbeltran/owl/domainmodel.owl#umlAttributeCollection> <urn:caarray-data#Hybridization_1174_amountOfMaterial> .
<urn:caarray-data#Hybridization_1174_amountOfMaterial> <http://www.w3.org/1999/02/22-rdf-syntax-ns#type> <http://www.cs.ucl.ac.uk/staff/a.gonzalezbeltran/owl/caarray2_1.owl#Hybridization_amountOfMaterial> .
<urn:caarray-data#Hybridization_1174_amountOfMaterial> <http://www.cs.ucl.ac.uk/staff/a.gonzalezbeltran/owl/domainmodel.owl#datatype> "0.0"^^<http://www.w3.org/2001/XMLSchema#string> .
<urn:caarray-data#Hybridization_1174> <http://www.cs.ucl.ac.uk/staff/a.gonzalezbeltran/owl/domainmodel.owl#umlAttributeCollection> <urn:caarray-data#Hybridization_1174_id> .
<urn:caarray-data#Hybridization_1174_id> <http://www.w3.org/1999/02/22-rdf-syntax-ns#type> <http://www.cs.ucl.ac.uk/staff/a.gonzalezbeltran/owl/caarray2_1.owl#Hybridization_id> .
<urn:caarray-data#Hybridization_1174_id> <http://www.cs.ucl.ac.uk/staff/a.gonzalezbeltran/owl/domainmodel.owl#datatype> "1174"^^<http://www.w3.org/2001/XMLSchema#string> .
<urn:caarray-data#Hybridization_1174> <http://www.cs.ucl.ac.uk/staff/a.gonzalezbeltran/owl/domainmodel.owl#umlAttributeCollection> <urn:caarray-data#Hybridization_1174_name> .
<urn:caarray-data#Hybridization_1174_name> <http://www.w3.org/1999/02/22-rdf-syntax-ns#type> <http://www.cs.ucl.ac.uk/staff/a.gonzalezbeltran/owl/caarray2_1.owl#Hybridization_name> .
<urn:caarray-data#Hybridization_1174_name> <http://www.cs.ucl.ac.uk/staff/a.gonzalezbeltran/owl/domainmodel.owl#datatype> "NCI-H23 hgu95c"^^<http://www.w3.org/2001/XMLSchema#string> .
<urn:caarray-data#Source_4105> <http://www.w3.org/1999/02/22-rdf-syntax-ns#type> <http://www.cs.ucl.ac.uk/staff/a.gonzalezbeltran/owl/caarray2_1.owl#Source> .
<urn:caarray-data#Experiment_6> <http://www.cs.ucl.ac.uk/staff/a.gonzalezbeltran/owl/caarray2_1.owl#Experiment_sources_Source> <urn:caarray-data#Source_4105> .
<urn:caarray-data#Source_4105> <http://www.cs.ucl.ac.uk/staff/a.gonzalezbeltran/owl/domainmodel.owl#umlAttributeCollection> <urn:caarray-data#Source_4105_description> .
<urn:caarray-data#Source_4105_description> <http://www.w3.org/1999/02/22-rdf-syntax-ns#type> <http://www.cs.ucl.ac.uk/staff/a.gonzalezbeltran/owl/caarray2_1.owl#Source_description> .
<urn:caarray-data#Source_4105_description> <http://www.cs.ucl.ac.uk/staff/a.gonzalezbeltran/owl/domainmodel.owl#datatype> "Astrocytoma:  NCI60.10_LABEL1"^^<http://www.w3.org/2001/XMLSchema#string> .
<urn:caarray-data#Source_4105> <http://www.cs.ucl.ac.uk/staff/a.gonzalezbeltran/owl/domainmodel.owl#umlAttributeCollection> <urn:caarray-data#Source_4105_id> .
<urn:caarray-data#Source_4105_id> <http://www.w3.org/1999/02/22-rdf-syntax-ns#type> <http://www.cs.ucl.ac.uk/staff/a.gonzalezbeltran/owl/caarray2_1.owl#Source_id> .
<urn:caarray-data#Source_4105_id> <http://www.cs.ucl.ac.uk/staff/a.gonzalezbeltran/owl/domainmodel.owl#datatype> "4105"^^<http://www.w3.org/2001/XMLSchema#string> .
<urn:caarray-data#Source_4105> <http://www.cs.ucl.ac.uk/staff/a.gonzalezbeltran/owl/domainmodel.owl#umlAttributeCollection> <urn:caarray-data#Source_4105_name> .
<urn:caarray-data#Source_4105_name> <http://www.w3.org/1999/02/22-rdf-syntax-ns#type> <http://www.cs.ucl.ac.uk/staff/a.gonzalezbeltran/owl/caarray2_1.owl#Source_name> .
<urn:caarray-data#Source_4105_name> <http://www.cs.ucl.ac.uk/staff/a.gonzalezbeltran/owl/domainmodel.owl#datatype> "GSE5949GSM134042"^^<http://www.w3.org/2001/XMLSchema#string> .
<urn:caarray-data#Sample_4106> <http://www.w3.org/1999/02/22-rdf-syntax-ns#type> <http://www.cs.ucl.ac.uk/staff/a.gonzalezbeltran/owl/caarray2_1.owl#Sample> .
<urn:caarray-data#Source_4105> <http://www.cs.ucl.ac.uk/staff/a.gonzalezbeltran/owl/caarray2_1.owl#Source_samples_Sample> <urn:caarray-data#Sample_4106> .
<urn:caarray-data#Sample_4106> <http://www.cs.ucl.ac.uk/staff/a.gonzalezbeltran/owl/domainmodel.owl#umlAttributeCollection> <urn:caarray-data#Sample_4106_id> .
<urn:caarray-data#Sample_4106_id> <http://www.w3.org/1999/02/22-rdf-syntax-ns#type> <http://www.cs.ucl.ac.uk/staff/a.gonzalezbeltran/owl/caarray2_1.owl#Sample_id> .
<urn:caarray-data#Sample_4106_id> <http://www.cs.ucl.ac.uk/staff/a.gonzalezbeltran/owl/domainmodel.owl#datatype> "4106"^^<http://www.w3.org/2001/XMLSchema#string> .
<urn:caarray-data#Sample_4106> <http://www.cs.ucl.ac.uk/staff/a.gonzalezbeltran/owl/domainmodel.owl#umlAttributeCollection> <urn:caarray-data#Sample_4106_name> .
<urn:caarray-data#Sample_4106_name> <http://www.w3.org/1999/02/22-rdf-syntax-ns#type> <http://www.cs.ucl.ac.uk/staff/a.gonzalezbeltran/owl/caarray2_1.owl#Sample_name> .
<urn:caarray-data#Sample_4106_name> <http://www.cs.ucl.ac.uk/staff/a.gonzalezbeltran/owl/domainmodel.owl#datatype> "GSE5949GSM134042 sample"^^<http://www.w3.org/2001/XMLSchema#string> .
<urn:caarray-data#Extract_4107> <http://www.w3.org/1999/02/22-rdf-syntax-ns#type> <http://www.cs.ucl.ac.uk/staff/a.gonzalezbeltran/owl/caarray2_1.owl#Extract> .
<urn:caarray-data#Sample_4106> <http://www.cs.ucl.ac.uk/staff/a.gonzalezbeltran/owl/caarray2_1.owl#Sample_extracts_Extract> <urn:caarray-data#Extract_4107> .
<urn:caarray-data#Extract_4107> <http://www.cs.ucl.ac.uk/staff/a.gonzalezbeltran/owl/domainmodel.owl#umlAttributeCollection> <urn:caarray-data#Extract_4107_id> .
<urn:caarray-data#Extract_4107_id> <http://www.w3.org/1999/02/22-rdf-syntax-ns#type> <http://www.cs.ucl.ac.uk/staff/a.gonzalezbeltran/owl/caarray2_1.owl#Extract_id> .
<urn:caarray-data#Extract_4107_id> <http://www.cs.ucl.ac.uk/staff/a.gonzalezbeltran/owl/domainmodel.owl#datatype> "4107"^^<http://www.w3.org/2001/XMLSchema#string> .
<urn:caarray-data#Extract_4107> <http://www.cs.ucl.ac.uk/staff/a.gonzalezbeltran/owl/domainmodel.owl#umlAttributeCollection> <urn:caarray-data#Extract_4107_name> .
<urn:caarray-data#Extract_4107_name> <http://www.w3.org/1999/02/22-rdf-syntax-ns#type> <http://www.cs.ucl.ac.uk/staff/a.gonzalezbeltran/owl/caarray2_1.owl#Extract_name> .
<urn:caarray-data#Extract_4107_name> <http://www.cs.ucl.ac.uk/staff/a.gonzalezbeltran/owl/domainmodel.owl#datatype> "GSE5949GSM134042 extract"^^<http://www.w3.org/2001/XMLSchema#string> .
<urn:caarray-data#LabeledExtract_4108> <http://www.w3.org/1999/02/22-rdf-syntax-ns#type> <http://www.cs.ucl.ac.uk/staff/a.gonzalezbeltran/owl/caarray2_1.owl#LabeledExtract> .
<urn:caarray-data#Extract_4107> <http://www.cs.ucl.ac.uk/staff/a.gonzalezbeltran/owl/caarray2_1.owl#Extract_labeledExtracts_LabeledExtract> <urn:caarray-data#LabeledExtract_4108> .
<urn:caarray-data#LabeledExtract_4108> <http://www.cs.ucl.ac.uk/staff/a.gonzalezbeltran/owl/domainmodel.owl#umlAttributeCollection> <urn:caarray-data#LabeledExtract_4108_id> .
<urn:caarray-data#LabeledExtract_4108_id> <http://www.w3.org/1999/02/22-rdf-syntax-ns#type> <http://www.cs.ucl.ac.uk/staff/a.gonzalezbeltran/owl/caarray2_1.owl#LabeledExtract_id> .
<urn:caarray-data#LabeledExtract_4108_id> <http://www.cs.ucl.ac.uk/staff/a.gonzalezbeltran/owl/domainmodel.owl#datatype> "4108"^^<http://www.w3.org/2001/XMLSchema#string> .
<urn:caarray-data#LabeledExtract_4108> <http://www.cs.ucl.ac.uk/staff/a.gonzalezbeltran/owl/domainmodel.owl#umlAttributeCollection> <urn:caarray-data#LabeledExtract_4108_name> .
<urn:caarray-data#LabeledExtract_4108_name> <http://www.w3.org/1999/02/22-rdf-syntax-ns#type> <http://www.cs.ucl.ac.uk/staff/a.gonzalezbeltran/owl/caarray2_1.owl#LabeledExtract_name> .
<urn:caarray-data#LabeledExtract_4108_name> <http://www.cs.ucl.ac.uk/staff/a.gonzalezbeltran/owl/domainmodel.owl#datatype> "GSE5949GSM134042 LE biotin"^^<http://www.w3.org/2001/XMLSchema#string> .
<urn:caarray-data#Hybridization_1172> <http://www.w3.org/1999/02/22-rdf-syntax-ns#type> <http://www.cs.ucl.ac.uk/staff/a.gonzalezbeltran/owl/caarray2_1.owl#Hybridization> .
<urn:caarray-data#LabeledExtract_4108> <http://www.cs.ucl.ac.uk/staff/a.gonzalezbeltran/owl/caarray2_1.owl#LabeledExtract_hybridizations_Hybridization> <urn:caarray-data#Hybridization_1172> .
<urn:caarray-data#Hybridization_1172> <http://www.cs.ucl.ac.uk/staff/a.gonzalezbeltran/owl/domainmodel.owl#umlAttributeCollection> <urn:caarray-data#Hybridization_1172_amountOfMaterial> .
<urn:caarray-data#Hybridization_1172_amountOfMaterial> <http://www.w3.org/1999/02/22-rdf-syntax-ns#type> <http://www.cs.ucl.ac.uk/staff/a.gonzalezbeltran/owl/caarray2_1.owl#Hybridization_amountOfMaterial> .
<urn:caarray-data#Hybridization_1172_amountOfMaterial> <http://www.cs.ucl.ac.uk/staff/a.gonzalezbeltran/owl/domainmodel.owl#datatype> "0.0"^^<http://www.w3.org/2001/XMLSchema#string> .
<urn:caarray-data#Hybridization_1172> <http://www.cs.ucl.ac.uk/staff/a.gonzalezbeltran/owl/domainmodel.owl#umlAttributeCollection> <urn:caarray-data#Hybridization_1172_id> .
<urn:caarray-data#Hybridization_1172_id> <http://www.w3.org/1999/02/22-rdf-syntax-ns#type> <http://www.cs.ucl.ac.uk/staff/a.gonzalezbeltran/owl/caarray2_1.owl#Hybridization_id> .
<urn:caarray-data#Hybridization_1172_id> <http://www.cs.ucl.ac.uk/staff/a.gonzalezbeltran/owl/domainmodel.owl#datatype> "1172"^^<http://www.w3.org/2001/XMLSchema#string> .
<urn:caarray-data#Hybridization_1172> <http://www.cs.ucl.ac.uk/staff/a.gonzalezbeltran/owl/domainmodel.owl#umlAttributeCollection> <urn:caarray-data#Hybridization_1172_name> .
<urn:caarray-data#Hybridization_1172_name> <http://www.w3.org/1999/02/22-rdf-syntax-ns#type> <http://www.cs.ucl.ac.uk/staff/a.gonzalezbeltran/owl/caarray2_1.owl#Hybridization_name> .
<urn:caarray-data#Hybridization_1172_name> <http://www.cs.ucl.ac.uk/staff/a.gonzalezbeltran/owl/domainmodel.owl#datatype> "SNB-75 hgu95c"^^<http://www.w3.org/2001/XMLSchema#string> .
<urn:caarray-data#Source_4157> <http://www.w3.org/1999/02/22-rdf-syntax-ns#type> <http://www.cs.ucl.ac.uk/staff/a.gonzalezbeltran/owl/caarray2_1.owl#Source> .
<urn:caarray-data#Experiment_6> <http://www.cs.ucl.ac.uk/staff/a.gonzalezbeltran/owl/caarray2_1.owl#Experiment_sources_Source> <urn:caarray-data#Source_4157> .
<urn:caarray-data#Source_4157> <http://www.cs.ucl.ac.uk/staff/a.gonzalezbeltran/owl/domainmodel.owl#umlAttributeCollection> <urn:caarray-data#Source_4157_description> .
<urn:caarray-data#Source_4157_description> <http://www.w3.org/1999/02/22-rdf-syntax-ns#type> <http://www.cs.ucl.ac.uk/staff/a.gonzalezbeltran/owl/caarray2_1.owl#Source_description> .
<urn:caarray-data#Source_4157_description> <http://www.cs.ucl.ac.uk/staff/a.gonzalezbeltran/owl/domainmodel.owl#datatype> "Myelogenous Leukemia:  NCI60."^^<http://www.w3.org/2001/XMLSchema#string> .
<urn:caarray-data#Source_4157> <http://www.cs.ucl.ac.uk/staff/a.gonzalezbeltran/owl/domainmodel.owl#umlAttributeCollection> <urn:caarray-data#Source_4157_id> .
<urn:caarray-data#Source_4157_id> <http://www.w3.org/1999/02/22-rdf-syntax-ns#type> <http://www.cs.ucl.ac.uk/staff/a.gonzalezbeltran/owl/caarray2_1.owl#Source_id> .
<urn:caarray-data#Source_4157_id> <http://www.cs.ucl.ac.uk/staff/a.gonzalezbeltran/owl/domainmodel.owl#datatype> "4157"^^<http://www.w3.org/2001/XMLSchema#string> .
<urn:caarray-data#Source_4157> <http://www.cs.ucl.ac.uk/staff/a.gonzalezbeltran/owl/domainmodel.owl#umlAttributeCollection> <urn:caarray-data#Source_4157_name> .
<urn:caarray-data#Source_4157_name> <http://www.w3.org/1999/02/22-rdf-syntax-ns#type> <http://www.cs.ucl.ac.uk/staff/a.gonzalezbeltran/owl/caarray2_1.owl#Source_name> .
<urn:caarray-data#Source_4157_name> <http://www.cs.ucl.ac.uk/staff/a.gonzalezbeltran/owl/domainmodel.owl#datatype> "GSE5949GSM134096"^^<http://www.w3.org/2001/XMLSchema#string> .
<urn:caarray-data#Sample_4158> <http://www.w3.org/1999/02/22-rdf-syntax-ns#type> <http://www.cs.ucl.ac.uk/staff/a.gonzalezbeltran/owl/caarray2_1.owl#Sample> .
<urn:caarray-data#Source_4157> <http://www.cs.ucl.ac.uk/staff/a.gonzalezbeltran/owl/caarray2_1.owl#Source_samples_Sample> <urn:caarray-data#Sample_4158> .
<urn:caarray-data#Sample_4158> <http://www.cs.ucl.ac.uk/staff/a.gonzalezbeltran/owl/domainmodel.owl#umlAttributeCollection> <urn:caarray-data#Sample_4158_id> .
<urn:caarray-data#Sample_4158_id> <http://www.w3.org/1999/02/22-rdf-syntax-ns#type> <http://www.cs.ucl.ac.uk/staff/a.gonzalezbeltran/owl/caarray2_1.owl#Sample_id> .
<urn:caarray-data#Sample_4158_id> <http://www.cs.ucl.ac.uk/staff/a.gonzalezbeltran/owl/domainmodel.owl#datatype> "4158"^^<http://www.w3.org/2001/XMLSchema#string> .
<urn:caarray-data#Sample_4158> <http://www.cs.ucl.ac.uk/staff/a.gonzalezbeltran/owl/domainmodel.owl#umlAttributeCollection> <urn:caarray-data#Sample_4158_name> .
<urn:caarray-data#Sample_4158_name> <http://www.w3.org/1999/02/22-rdf-syntax-ns#type> <http://www.cs.ucl.ac.uk/staff/a.gonzalezbeltran/owl/caarray2_1.owl#Sample_name> .
<urn:caarray-data#Sample_4158_name> <http://www.cs.ucl.ac.uk/staff/a.gonzalezbeltran/owl/domainmodel.owl#datatype> "GSE5949GSM134096 sample"^^<http://www.w3.org/2001/XMLSchema#string> .
<urn:caarray-data#Extract_4159> <http://www.w3.org/1999/02/22-rdf-syntax-ns#type> <http://www.cs.ucl.ac.uk/staff/a.gonzalezbeltran/owl/caarray2_1.owl#Extract> .
<urn:caarray-data#Sample_4158> <http://www.cs.ucl.ac.uk/staff/a.gonzalezbeltran/owl/caarray2_1.owl#Sample_extracts_Extract> <urn:caarray-data#Extract_4159> .
<urn:caarray-data#Extract_4159> <http://www.cs.ucl.ac.uk/staff/a.gonzalezbeltran/owl/domainmodel.owl#umlAttributeCollection> <urn:caarray-data#Extract_4159_id> .
<urn:caarray-data#Extract_4159_id> <http://www.w3.org/1999/02/22-rdf-syntax-ns#type> <http://www.cs.ucl.ac.uk/staff/a.gonzalezbeltran/owl/caarray2_1.owl#Extract_id> .
<urn:caarray-data#Extract_4159_id> <http://www.cs.ucl.ac.uk/staff/a.gonzalezbeltran/owl/domainmodel.owl#datatype> "4159"^^<http://www.w3.org/2001/XMLSchema#string> .
<urn:caarray-data#Extract_4159> <http://www.cs.ucl.ac.uk/staff/a.gonzalezbeltran/owl/domainmodel.owl#umlAttributeCollection> <urn:caarray-data#Extract_4159_name> .
<urn:caarray-data#Extract_4159_name> <http://www.w3.org/1999/02/22-rdf-syntax-ns#type> <http://www.cs.ucl.ac.uk/staff/a.gonzalezbeltran/owl/caarray2_1.owl#Extract_name> .
<urn:caarray-data#Extract_4159_name> <http://www.cs.ucl.ac.uk/staff/a.gonzalezbeltran/owl/domainmodel.owl#datatype> "GSE5949GSM134096 extract"^^<http://www.w3.org/2001/XMLSchema#string> .
<urn:caarray-data#LabeledExtract_4160> <http://www.w3.org/1999/02/22-rdf-syntax-ns#type> <http://www.cs.ucl.ac.uk/staff/a.gonzalezbeltran/owl/caarray2_1.owl#LabeledExtract> .
<urn:caarray-data#Extract_4159> <http://www.cs.ucl.ac.uk/staff/a.gonzalezbeltran/owl/caarray2_1.owl#Extract_labeledExtracts_LabeledExtract> <urn:caarray-data#LabeledExtract_4160> .
<urn:caarray-data#LabeledExtract_4160> <http://www.cs.ucl.ac.uk/staff/a.gonzalezbeltran/owl/domainmodel.owl#umlAttributeCollection> <urn:caarray-data#LabeledExtract_4160_id> .
<urn:caarray-data#LabeledExtract_4160_id> <http://www.w3.org/1999/02/22-rdf-syntax-ns#type> <http://www.cs.ucl.ac.uk/staff/a.gonzalezbeltran/owl/caarray2_1.owl#LabeledExtract_id> .
<urn:caarray-data#LabeledExtract_4160_id> <http://www.cs.ucl.ac.uk/staff/a.gonzalezbeltran/owl/domainmodel.owl#datatype> "4160"^^<http://www.w3.org/2001/XMLSchema#string> .
<urn:caarray-data#LabeledExtract_4160> <http://www.cs.ucl.ac.uk/staff/a.gonzalezbeltran/owl/domainmodel.owl#umlAttributeCollection> <urn:caarray-data#LabeledExtract_4160_name> .
<urn:caarray-data#LabeledExtract_4160_name> <http://www.w3.org/1999/02/22-rdf-syntax-ns#type> <http://www.cs.ucl.ac.uk/staff/a.gonzalezbeltran/owl/caarray2_1.owl#LabeledExtract_name> .
<urn:caarray-data#LabeledExtract_4160_name> <http://www.cs.ucl.ac.uk/staff/a.gonzalezbeltran/owl/domainmodel.owl#datatype> "GSE5949GSM134096 LE biotin"^^<http://www.w3.org/2001/XMLSchema#string> .
<urn:caarray-data#Hybridization_1233> <http://www.w3.org/1999/02/22-rdf-syntax-ns#type> <http://www.cs.ucl.ac.uk/staff/a.gonzalezbeltran/owl/caarray2_1.owl#Hybridization> .
<urn:caarray-data#LabeledExtract_4160> <http://www.cs.ucl.ac.uk/staff/a.gonzalezbeltran/owl/caarray2_1.owl#LabeledExtract_hybridizations_Hybridization> <urn:caarray-data#Hybridization_1233> .
<urn:caarray-data#Hybridization_1233> <http://www.cs.ucl.ac.uk/staff/a.gonzalezbeltran/owl/domainmodel.owl#umlAttributeCollection> <urn:caarray-data#Hybridization_1233_amountOfMaterial> .
<urn:caarray-data#Hybridization_1233_amountOfMaterial> <http://www.w3.org/1999/02/22-rdf-syntax-ns#type> <http://www.cs.ucl.ac.uk/staff/a.gonzalezbeltran/owl/caarray2_1.owl#Hybridization_amountOfMaterial> .
<urn:caarray-data#Hybridization_1233_amountOfMaterial> <http://www.cs.ucl.ac.uk/staff/a.gonzalezbeltran/owl/domainmodel.owl#datatype> "0.0"^^<http://www.w3.org/2001/XMLSchema#string> .
<urn:caarray-data#Hybridization_1233> <http://www.cs.ucl.ac.uk/staff/a.gonzalezbeltran/owl/domainmodel.owl#umlAttributeCollection> <urn:caarray-data#Hybridization_1233_id> .
<urn:caarray-data#Hybridization_1233_id> <http://www.w3.org/1999/02/22-rdf-syntax-ns#type> <http://www.cs.ucl.ac.uk/staff/a.gonzalezbeltran/owl/caarray2_1.owl#Hybridization_id> .
<urn:caarray-data#Hybridization_1233_id> <http://www.cs.ucl.ac.uk/staff/a.gonzalezbeltran/owl/domainmodel.owl#datatype> "1233"^^<http://www.w3.org/2001/XMLSchema#string> .
<urn:caarray-data#Hybridization_1233> <http://www.cs.ucl.ac.uk/staff/a.gonzalezbeltran/owl/domainmodel.owl#umlAttributeCollection> <urn:caarray-data#Hybridization_1233_name> .
<urn:caarray-data#Hybridization_1233_name> <http://www.w3.org/1999/02/22-rdf-syntax-ns#type> <http://www.cs.ucl.ac.uk/staff/a.gonzalezbeltran/owl/caarray2_1.owl#Hybridization_name> .
<urn:caarray-data#Hybridization_1233_name> <http://www.cs.ucl.ac.uk/staff/a.gonzalezbeltran/owl/domainmodel.owl#datatype> "K-562 hgu95b"^^<http://www.w3.org/2001/XMLSchema#string> .
<urn:caarray-data#Source_3601> <http://www.w3.org/1999/02/22-rdf-syntax-ns#type> <http://www.cs.ucl.ac.uk/staff/a.gonzalezbeltran/owl/caarray2_1.owl#Source> .
<urn:caarray-data#Experiment_6> <http://www.cs.ucl.ac.uk/staff/a.gonzalezbeltran/owl/caarray2_1.owl#Experiment_sources_Source> <urn:caarray-data#Source_3601> .
<urn:caarray-data#Source_3601> <http://www.cs.ucl.ac.uk/staff/a.gonzalezbeltran/owl/domainmodel.owl#umlAttributeCollection> <urn:caarray-data#Source_3601_description> .
<urn:caarray-data#Source_3601_description> <http://www.w3.org/1999/02/22-rdf-syntax-ns#type> <http://www.cs.ucl.ac.uk/staff/a.gonzalezbeltran/owl/caarray2_1.owl#Source_description> .
<urn:caarray-data#Source_3601_description> <http://www.cs.ucl.ac.uk/staff/a.gonzalezbeltran/owl/domainmodel.owl#datatype> "Glioblastoma undifferntiated:"^^<http://www.w3.org/2001/XMLSchema#string> .
<urn:caarray-data#Source_3601> <http://www.cs.ucl.ac.uk/staff/a.gonzalezbeltran/owl/domainmodel.owl#umlAttributeCollection> <urn:caarray-data#Source_3601_id> .
<urn:caarray-data#Source_3601_id> <http://www.w3.org/1999/02/22-rdf-syntax-ns#type> <http://www.cs.ucl.ac.uk/staff/a.gonzalezbeltran/owl/caarray2_1.owl#Source_id> .
<urn:caarray-data#Source_3601_id> <http://www.cs.ucl.ac.uk/staff/a.gonzalezbeltran/owl/domainmodel.owl#datatype> "3601"^^<http://www.w3.org/2001/XMLSchema#string> .
<urn:caarray-data#Source_3601> <http://www.cs.ucl.ac.uk/staff/a.gonzalezbeltran/owl/domainmodel.owl#umlAttributeCollection> <urn:caarray-data#Source_3601_name> .
<urn:caarray-data#Source_3601_name> <http://www.w3.org/1999/02/22-rdf-syntax-ns#type> <http://www.cs.ucl.ac.uk/staff/a.gonzalezbeltran/owl/caarray2_1.owl#Source_name> .
<urn:caarray-data#Source_3601_name> <http://www.cs.ucl.ac.uk/staff/a.gonzalezbeltran/owl/domainmodel.owl#datatype> "GSE5949GSM134046"^^<http://www.w3.org/2001/XMLSchema#string> .
<urn:caarray-data#Sample_3602> <http://www.w3.org/1999/02/22-rdf-syntax-ns#type> <http://www.cs.ucl.ac.uk/staff/a.gonzalezbeltran/owl/caarray2_1.owl#Sample> .
<urn:caarray-data#Source_3601> <http://www.cs.ucl.ac.uk/staff/a.gonzalezbeltran/owl/caarray2_1.owl#Source_samples_Sample> <urn:caarray-data#Sample_3602> .
<urn:caarray-data#Sample_3602> <http://www.cs.ucl.ac.uk/staff/a.gonzalezbeltran/owl/domainmodel.owl#umlAttributeCollection> <urn:caarray-data#Sample_3602_id> .
<urn:caarray-data#Sample_3602_id> <http://www.w3.org/1999/02/22-rdf-syntax-ns#type> <http://www.cs.ucl.ac.uk/staff/a.gonzalezbeltran/owl/caarray2_1.owl#Sample_id> .
<urn:caarray-data#Sample_3602_id> <http://www.cs.ucl.ac.uk/staff/a.gonzalezbeltran/owl/domainmodel.owl#datatype> "3602"^^<http://www.w3.org/2001/XMLSchema#string> .
<urn:caarray-data#Sample_3602> <http://www.cs.ucl.ac.uk/staff/a.gonzalezbeltran/owl/domainmodel.owl#umlAttributeCollection> <urn:caarray-data#Sample_3602_name> .
<urn:caarray-data#Sample_3602_name> <http://www.w3.org/1999/02/22-rdf-syntax-ns#type> <http://www.cs.ucl.ac.uk/staff/a.gonzalezbeltran/owl/caarray2_1.owl#Sample_name> .
<urn:caarray-data#Sample_3602_name> <http://www.cs.ucl.ac.uk/staff/a.gonzalezbeltran/owl/domainmodel.owl#datatype> "GSE5949GSM134046 sample"^^<http://www.w3.org/2001/XMLSchema#string> .
<urn:caarray-data#Extract_3603> <http://www.w3.org/1999/02/22-rdf-syntax-ns#type> <http://www.cs.ucl.ac.uk/staff/a.gonzalezbeltran/owl/caarray2_1.owl#Extract> .
<urn:caarray-data#Sample_3602> <http://www.cs.ucl.ac.uk/staff/a.gonzalezbeltran/owl/caarray2_1.owl#Sample_extracts_Extract> <urn:caarray-data#Extract_3603> .
<urn:caarray-data#Extract_3603> <http://www.cs.ucl.ac.uk/staff/a.gonzalezbeltran/owl/domainmodel.owl#umlAttributeCollection> <urn:caarray-data#Extract_3603_id> .
<urn:caarray-data#Extract_3603_id> <http://www.w3.org/1999/02/22-rdf-syntax-ns#type> <http://www.cs.ucl.ac.uk/staff/a.gonzalezbeltran/owl/caarray2_1.owl#Extract_id> .
<urn:caarray-data#Extract_3603_id> <http://www.cs.ucl.ac.uk/staff/a.gonzalezbeltran/owl/domainmodel.owl#datatype> "3603"^^<http://www.w3.org/2001/XMLSchema#string> .
<urn:caarray-data#Extract_3603> <http://www.cs.ucl.ac.uk/staff/a.gonzalezbeltran/owl/domainmodel.owl#umlAttributeCollection> <urn:caarray-data#Extract_3603_name> .
<urn:caarray-data#Extract_3603_name> <http://www.w3.org/1999/02/22-rdf-syntax-ns#type> <http://www.cs.ucl.ac.uk/staff/a.gonzalezbeltran/owl/caarray2_1.owl#Extract_name> .
<urn:caarray-data#Extract_3603_name> <http://www.cs.ucl.ac.uk/staff/a.gonzalezbeltran/owl/domainmodel.owl#datatype> "GSE5949GSM134046 extract"^^<http://www.w3.org/2001/XMLSchema#string> .
<urn:caarray-data#LabeledExtract_3604> <http://www.w3.org/1999/02/22-rdf-syntax-ns#type> <http://www.cs.ucl.ac.uk/staff/a.gonzalezbeltran/owl/caarray2_1.owl#LabeledExtract> .
<urn:caarray-data#Extract_3603> <http://www.cs.ucl.ac.uk/staff/a.gonzalezbeltran/owl/caarray2_1.owl#Extract_labeledExtracts_LabeledExtract> <urn:caarray-data#LabeledExtract_3604> .
<urn:caarray-data#LabeledExtract_3604> <http://www.cs.ucl.ac.uk/staff/a.gonzalezbeltran/owl/domainmodel.owl#umlAttributeCollection> <urn:caarray-data#LabeledExtract_3604_id> .
<urn:caarray-data#LabeledExtract_3604_id> <http://www.w3.org/1999/02/22-rdf-syntax-ns#type> <http://www.cs.ucl.ac.uk/staff/a.gonzalezbeltran/owl/caarray2_1.owl#LabeledExtract_id> .
<urn:caarray-data#LabeledExtract_3604_id> <http://www.cs.ucl.ac.uk/staff/a.gonzalezbeltran/owl/domainmodel.owl#datatype> "3604"^^<http://www.w3.org/2001/XMLSchema#string> .
<urn:caarray-data#LabeledExtract_3604> <http://www.cs.ucl.ac.uk/staff/a.gonzalezbeltran/owl/domainmodel.owl#umlAttributeCollection> <urn:caarray-data#LabeledExtract_3604_name> .
<urn:caarray-data#LabeledExtract_3604_name> <http://www.w3.org/1999/02/22-rdf-syntax-ns#type> <http://www.cs.ucl.ac.uk/staff/a.gonzalezbeltran/owl/caarray2_1.owl#LabeledExtract_name> .
<urn:caarray-data#LabeledExtract_3604_name> <http://www.cs.ucl.ac.uk/staff/a.gonzalezbeltran/owl/domainmodel.owl#datatype> "GSE5949GSM134046 LE biotin"^^<http://www.w3.org/2001/XMLSchema#string> .
<urn:caarray-data#Hybridization_1352> <http://www.w3.org/1999/02/22-rdf-syntax-ns#type> <http://www.cs.ucl.ac.uk/staff/a.gonzalezbeltran/owl/caarray2_1.owl#Hybridization> .
<urn:caarray-data#LabeledExtract_3604> <http://www.cs.ucl.ac.uk/staff/a.gonzalezbeltran/owl/caarray2_1.owl#LabeledExtract_hybridizations_Hybridization> <urn:caarray-data#Hybridization_1352> .
<urn:caarray-data#Hybridization_1352> <http://www.cs.ucl.ac.uk/staff/a.gonzalezbeltran/owl/domainmodel.owl#umlAttributeCollection> <urn:caarray-data#Hybridization_1352_amountOfMaterial> .
<urn:caarray-data#Hybridization_1352_amountOfMaterial> <http://www.w3.org/1999/02/22-rdf-syntax-ns#type> <http://www.cs.ucl.ac.uk/staff/a.gonzalezbeltran/owl/caarray2_1.owl#Hybridization_amountOfMaterial> .
<urn:caarray-data#Hybridization_1352_amountOfMaterial> <http://www.cs.ucl.ac.uk/staff/a.gonzalezbeltran/owl/domainmodel.owl#datatype> "0.0"^^<http://www.w3.org/2001/XMLSchema#string> .
<urn:caarray-data#Hybridization_1352> <http://www.cs.ucl.ac.uk/staff/a.gonzalezbeltran/owl/domainmodel.owl#umlAttributeCollection> <urn:caarray-data#Hybridization_1352_id> .
<urn:caarray-data#Hybridization_1352_id> <http://www.w3.org/1999/02/22-rdf-syntax-ns#type> <http://www.cs.ucl.ac.uk/staff/a.gonzalezbeltran/owl/caarray2_1.owl#Hybridization_id> .
<urn:caarray-data#Hybridization_1352_id> <http://www.cs.ucl.ac.uk/staff/a.gonzalezbeltran/owl/domainmodel.owl#datatype> "1352"^^<http://www.w3.org/2001/XMLSchema#string> .
<urn:caarray-data#Hybridization_1352> <http://www.cs.ucl.ac.uk/staff/a.gonzalezbeltran/owl/domainmodel.owl#umlAttributeCollection> <urn:caarray-data#Hybridization_1352_name> .
<urn:caarray-data#Hybridization_1352_name> <http://www.w3.org/1999/02/22-rdf-syntax-ns#type> <http://www.cs.ucl.ac.uk/staff/a.gonzalezbeltran/owl/caarray2_1.owl#Hybridization_name> .
<urn:caarray-data#Hybridization_1352_name> <http://www.cs.ucl.ac.uk/staff/a.gonzalezbeltran/owl/domainmodel.owl#datatype> "U251 hgu95b"^^<http://www.w3.org/2001/XMLSchema#string> .
<urn:caarray-data#Source_3665> <http://www.w3.org/1999/02/22-rdf-syntax-ns#type> <http://www.cs.ucl.ac.uk/staff/a.gonzalezbeltran/owl/caarray2_1.owl#Source> .
<urn:caarray-data#Experiment_6> <http://www.cs.ucl.ac.uk/staff/a.gonzalezbeltran/owl/caarray2_1.owl#Experiment_sources_Source> <urn:caarray-data#Source_3665> .
<urn:caarray-data#Source_3665> <http://www.cs.ucl.ac.uk/staff/a.gonzalezbeltran/owl/domainmodel.owl#umlAttributeCollection> <urn:caarray-data#Source_3665_description> .
<urn:caarray-data#Source_3665_description> <http://www.w3.org/1999/02/22-rdf-syntax-ns#type> <http://www.cs.ucl.ac.uk/staff/a.gonzalezbeltran/owl/caarray2_1.owl#Source_description> .
<urn:caarray-data#Source_3665_description> <http://www.cs.ucl.ac.uk/staff/a.gonzalezbeltran/owl/domainmodel.owl#datatype> "Melanoma:  NCI60.29_LABEL33EX"^^<http://www.w3.org/2001/XMLSchema#string> .
<urn:caarray-data#Source_3665> <http://www.cs.ucl.ac.uk/staff/a.gonzalezbeltran/owl/domainmodel.owl#umlAttributeCollection> <urn:caarray-data#Source_3665_id> .
<urn:caarray-data#Source_3665_id> <http://www.w3.org/1999/02/22-rdf-syntax-ns#type> <http://www.cs.ucl.ac.uk/staff/a.gonzalezbeltran/owl/caarray2_1.owl#Source_id> .
<urn:caarray-data#Source_3665_id> <http://www.cs.ucl.ac.uk/staff/a.gonzalezbeltran/owl/domainmodel.owl#datatype> "3665"^^<http://www.w3.org/2001/XMLSchema#string> .
<urn:caarray-data#Source_3665> <http://www.cs.ucl.ac.uk/staff/a.gonzalezbeltran/owl/domainmodel.owl#umlAttributeCollection> <urn:caarray-data#Source_3665_name> .
<urn:caarray-data#Source_3665_name> <http://www.w3.org/1999/02/22-rdf-syntax-ns#type> <http://www.cs.ucl.ac.uk/staff/a.gonzalezbeltran/owl/caarray2_1.owl#Source_name> .
<urn:caarray-data#Source_3665_name> <http://www.cs.ucl.ac.uk/staff/a.gonzalezbeltran/owl/domainmodel.owl#datatype> "GSE5949GSM134137"^^<http://www.w3.org/2001/XMLSchema#string> .
<urn:caarray-data#Sample_3666> <http://www.w3.org/1999/02/22-rdf-syntax-ns#type> <http://www.cs.ucl.ac.uk/staff/a.gonzalezbeltran/owl/caarray2_1.owl#Sample> .
<urn:caarray-data#Source_3665> <http://www.cs.ucl.ac.uk/staff/a.gonzalezbeltran/owl/caarray2_1.owl#Source_samples_Sample> <urn:caarray-data#Sample_3666> .
<urn:caarray-data#Sample_3666> <http://www.cs.ucl.ac.uk/staff/a.gonzalezbeltran/owl/domainmodel.owl#umlAttributeCollection> <urn:caarray-data#Sample_3666_id> .
<urn:caarray-data#Sample_3666_id> <http://www.w3.org/1999/02/22-rdf-syntax-ns#type> <http://www.cs.ucl.ac.uk/staff/a.gonzalezbeltran/owl/caarray2_1.owl#Sample_id> .
<urn:caarray-data#Sample_3666_id> <http://www.cs.ucl.ac.uk/staff/a.gonzalezbeltran/owl/domainmodel.owl#datatype> "3666"^^<http://www.w3.org/2001/XMLSchema#string> .
<urn:caarray-data#Sample_3666> <http://www.cs.ucl.ac.uk/staff/a.gonzalezbeltran/owl/domainmodel.owl#umlAttributeCollection> <urn:caarray-data#Sample_3666_name> .
<urn:caarray-data#Sample_3666_name> <http://www.w3.org/1999/02/22-rdf-syntax-ns#type> <http://www.cs.ucl.ac.uk/staff/a.gonzalezbeltran/owl/caarray2_1.owl#Sample_name> .
<urn:caarray-data#Sample_3666_name> <http://www.cs.ucl.ac.uk/staff/a.gonzalezbeltran/owl/domainmodel.owl#datatype> "GSE5949GSM134137 sample"^^<http://www.w3.org/2001/XMLSchema#string> .
<urn:caarray-data#Extract_3667> <http://www.w3.org/1999/02/22-rdf-syntax-ns#type> <http://www.cs.ucl.ac.uk/staff/a.gonzalezbeltran/owl/caarray2_1.owl#Extract> .
<urn:caarray-data#Sample_3666> <http://www.cs.ucl.ac.uk/staff/a.gonzalezbeltran/owl/caarray2_1.owl#Sample_extracts_Extract> <urn:caarray-data#Extract_3667> .
<urn:caarray-data#Extract_3667> <http://www.cs.ucl.ac.uk/staff/a.gonzalezbeltran/owl/domainmodel.owl#umlAttributeCollection> <urn:caarray-data#Extract_3667_id> .
<urn:caarray-data#Extract_3667_id> <http://www.w3.org/1999/02/22-rdf-syntax-ns#type> <http://www.cs.ucl.ac.uk/staff/a.gonzalezbeltran/owl/caarray2_1.owl#Extract_id> .
<urn:caarray-data#Extract_3667_id> <http://www.cs.ucl.ac.uk/staff/a.gonzalezbeltran/owl/domainmodel.owl#datatype> "3667"^^<http://www.w3.org/2001/XMLSchema#string> .
<urn:caarray-data#Extract_3667> <http://www.cs.ucl.ac.uk/staff/a.gonzalezbeltran/owl/domainmodel.owl#umlAttributeCollection> <urn:caarray-data#Extract_3667_name> .
<urn:caarray-data#Extract_3667_name> <http://www.w3.org/1999/02/22-rdf-syntax-ns#type> <http://www.cs.ucl.ac.uk/staff/a.gonzalezbeltran/owl/caarray2_1.owl#Extract_name> .
<urn:caarray-data#Extract_3667_name> <http://www.cs.ucl.ac.uk/staff/a.gonzalezbeltran/owl/domainmodel.owl#datatype> "GSE5949GSM134137 extract"^^<http://www.w3.org/2001/XMLSchema#string> .
<urn:caarray-data#LabeledExtract_3668> <http://www.w3.org/1999/02/22-rdf-syntax-ns#type> <http://www.cs.ucl.ac.uk/staff/a.gonzalezbeltran/owl/caarray2_1.owl#LabeledExtract> .
<urn:caarray-data#Extract_3667> <http://www.cs.ucl.ac.uk/staff/a.gonzalezbeltran/owl/caarray2_1.owl#Extract_labeledExtracts_LabeledExtract> <urn:caarray-data#LabeledExtract_3668> .
<urn:caarray-data#LabeledExtract_3668> <http://www.cs.ucl.ac.uk/staff/a.gonzalezbeltran/owl/domainmodel.owl#umlAttributeCollection> <urn:caarray-data#LabeledExtract_3668_id> .
<urn:caarray-data#LabeledExtract_3668_id> <http://www.w3.org/1999/02/22-rdf-syntax-ns#type> <http://www.cs.ucl.ac.uk/staff/a.gonzalezbeltran/owl/caarray2_1.owl#LabeledExtract_id> .
<urn:caarray-data#LabeledExtract_3668_id> <http://www.cs.ucl.ac.uk/staff/a.gonzalezbeltran/owl/domainmodel.owl#datatype> "3668"^^<http://www.w3.org/2001/XMLSchema#string> .
<urn:caarray-data#LabeledExtract_3668> <http://www.cs.ucl.ac.uk/staff/a.gonzalezbeltran/owl/domainmodel.owl#umlAttributeCollection> <urn:caarray-data#LabeledExtract_3668_name> .
<urn:caarray-data#LabeledExtract_3668_name> <http://www.w3.org/1999/02/22-rdf-syntax-ns#type> <http://www.cs.ucl.ac.uk/staff/a.gonzalezbeltran/owl/caarray2_1.owl#LabeledExtract_name> .
<urn:caarray-data#LabeledExtract_3668_name> <http://www.cs.ucl.ac.uk/staff/a.gonzalezbeltran/owl/domainmodel.owl#datatype> "GSE5949GSM134137 LE biotin"^^<http://www.w3.org/2001/XMLSchema#string> .
<urn:caarray-data#Hybridization_1333> <http://www.w3.org/1999/02/22-rdf-syntax-ns#type> <http://www.cs.ucl.ac.uk/staff/a.gonzalezbeltran/owl/caarray2_1.owl#Hybridization> .
<urn:caarray-data#LabeledExtract_3668> <http://www.cs.ucl.ac.uk/staff/a.gonzalezbeltran/owl/caarray2_1.owl#LabeledExtract_hybridizations_Hybridization> <urn:caarray-data#Hybridization_1333> .
<urn:caarray-data#Hybridization_1333> <http://www.cs.ucl.ac.uk/staff/a.gonzalezbeltran/owl/domainmodel.owl#umlAttributeCollection> <urn:caarray-data#Hybridization_1333_amountOfMaterial> .
<urn:caarray-data#Hybridization_1333_amountOfMaterial> <http://www.w3.org/1999/02/22-rdf-syntax-ns#type> <http://www.cs.ucl.ac.uk/staff/a.gonzalezbeltran/owl/caarray2_1.owl#Hybridization_amountOfMaterial> .
<urn:caarray-data#Hybridization_1333_amountOfMaterial> <http://www.cs.ucl.ac.uk/staff/a.gonzalezbeltran/owl/domainmodel.owl#datatype> "0.0"^^<http://www.w3.org/2001/XMLSchema#string> .
<urn:caarray-data#Hybridization_1333> <http://www.cs.ucl.ac.uk/staff/a.gonzalezbeltran/owl/domainmodel.owl#umlAttributeCollection> <urn:caarray-data#Hybridization_1333_id> .
<urn:caarray-data#Hybridization_1333_id> <http://www.w3.org/1999/02/22-rdf-syntax-ns#type> <http://www.cs.ucl.ac.uk/staff/a.gonzalezbeltran/owl/caarray2_1.owl#Hybridization_id> .
<urn:caarray-data#Hybridization_1333_id> <http://www.cs.ucl.ac.uk/staff/a.gonzalezbeltran/owl/domainmodel.owl#datatype> "1333"^^<http://www.w3.org/2001/XMLSchema#string> .
<urn:caarray-data#Hybridization_1333> <http://www.cs.ucl.ac.uk/staff/a.gonzalezbeltran/owl/domainmodel.owl#umlAttributeCollection> <urn:caarray-data#Hybridization_1333_name> .
<urn:caarray-data#Hybridization_1333_name> <http://www.w3.org/1999/02/22-rdf-syntax-ns#type> <http://www.cs.ucl.ac.uk/staff/a.gonzalezbeltran/owl/caarray2_1.owl#Hybridization_name> .
<urn:caarray-data#Hybridization_1333_name> <http://www.cs.ucl.ac.uk/staff/a.gonzalezbeltran/owl/domainmodel.owl#datatype> "SK-MEL-28 hgu95c"^^<http://www.w3.org/2001/XMLSchema#string> .
<urn:caarray-data#Source_3161> <http://www.w3.org/1999/02/22-rdf-syntax-ns#type> <http://www.cs.ucl.ac.uk/staff/a.gonzalezbeltran/owl/caarray2_1.owl#Source> .
<urn:caarray-data#Experiment_6> <http://www.cs.ucl.ac.uk/staff/a.gonzalezbeltran/owl/caarray2_1.owl#Experiment_sources_Source> <urn:caarray-data#Source_3161> .
<urn:caarray-data#Source_3161> <http://www.cs.ucl.ac.uk/staff/a.gonzalezbeltran/owl/domainmodel.owl#umlAttributeCollection> <urn:caarray-data#Source_3161_description> .
<urn:caarray-data#Source_3161_description> <http://www.w3.org/1999/02/22-rdf-syntax-ns#type> <http://www.cs.ucl.ac.uk/staff/a.gonzalezbeltran/owl/caarray2_1.owl#Source_description> .
<urn:caarray-data#Source_3161_description> <http://www.cs.ucl.ac.uk/staff/a.gonzalezbeltran/owl/domainmodel.owl#datatype> "Renal cell carcinoma:  NCI60."^^<http://www.w3.org/2001/XMLSchema#string> .
<urn:caarray-data#Source_3161> <http://www.cs.ucl.ac.uk/staff/a.gonzalezbeltran/owl/domainmodel.owl#umlAttributeCollection> <urn:caarray-data#Source_3161_id> .
<urn:caarray-data#Source_3161_id> <http://www.w3.org/1999/02/22-rdf-syntax-ns#type> <http://www.cs.ucl.ac.uk/staff/a.gonzalezbeltran/owl/caarray2_1.owl#Source_id> .
<urn:caarray-data#Source_3161_id> <http://www.cs.ucl.ac.uk/staff/a.gonzalezbeltran/owl/domainmodel.owl#datatype> "3161"^^<http://www.w3.org/2001/XMLSchema#string> .
<urn:caarray-data#Source_3161> <http://www.cs.ucl.ac.uk/staff/a.gonzalezbeltran/owl/domainmodel.owl#umlAttributeCollection> <urn:caarray-data#Source_3161_name> .
<urn:caarray-data#Source_3161_name> <http://www.w3.org/1999/02/22-rdf-syntax-ns#type> <http://www.cs.ucl.ac.uk/staff/a.gonzalezbeltran/owl/caarray2_1.owl#Source_name> .
<urn:caarray-data#Source_3161_name> <http://www.cs.ucl.ac.uk/staff/a.gonzalezbeltran/owl/domainmodel.owl#datatype> "GSE5949GSM134286"^^<http://www.w3.org/2001/XMLSchema#string> .
<urn:caarray-data#Sample_3162> <http://www.w3.org/1999/02/22-rdf-syntax-ns#type> <http://www.cs.ucl.ac.uk/staff/a.gonzalezbeltran/owl/caarray2_1.owl#Sample> .
<urn:caarray-data#Source_3161> <http://www.cs.ucl.ac.uk/staff/a.gonzalezbeltran/owl/caarray2_1.owl#Source_samples_Sample> <urn:caarray-data#Sample_3162> .
<urn:caarray-data#Sample_3162> <http://www.cs.ucl.ac.uk/staff/a.gonzalezbeltran/owl/domainmodel.owl#umlAttributeCollection> <urn:caarray-data#Sample_3162_id> .
<urn:caarray-data#Sample_3162_id> <http://www.w3.org/1999/02/22-rdf-syntax-ns#type> <http://www.cs.ucl.ac.uk/staff/a.gonzalezbeltran/owl/caarray2_1.owl#Sample_id> .
<urn:caarray-data#Sample_3162_id> <http://www.cs.ucl.ac.uk/staff/a.gonzalezbeltran/owl/domainmodel.owl#datatype> "3162"^^<http://www.w3.org/2001/XMLSchema#string> .
<urn:caarray-data#Sample_3162> <http://www.cs.ucl.ac.uk/staff/a.gonzalezbeltran/owl/domainmodel.owl#umlAttributeCollection> <urn:caarray-data#Sample_3162_name> .
<urn:caarray-data#Sample_3162_name> <http://www.w3.org/1999/02/22-rdf-syntax-ns#type> <http://www.cs.ucl.ac.uk/staff/a.gonzalezbeltran/owl/caarray2_1.owl#Sample_name> .
<urn:caarray-data#Sample_3162_name> <http://www.cs.ucl.ac.uk/staff/a.gonzalezbeltran/owl/domainmodel.owl#datatype> "GSE5949GSM134286 sample"^^<http://www.w3.org/2001/XMLSchema#string> .
<urn:caarray-data#Extract_3163> <http://www.w3.org/1999/02/22-rdf-syntax-ns#type> <http://www.cs.ucl.ac.uk/staff/a.gonzalezbeltran/owl/caarray2_1.owl#Extract> .
<urn:caarray-data#Sample_3162> <http://www.cs.ucl.ac.uk/staff/a.gonzalezbeltran/owl/caarray2_1.owl#Sample_extracts_Extract> <urn:caarray-data#Extract_3163> .
<urn:caarray-data#Extract_3163> <http://www.cs.ucl.ac.uk/staff/a.gonzalezbeltran/owl/domainmodel.owl#umlAttributeCollection> <urn:caarray-data#Extract_3163_id> .
<urn:caarray-data#Extract_3163_id> <http://www.w3.org/1999/02/22-rdf-syntax-ns#type> <http://www.cs.ucl.ac.uk/staff/a.gonzalezbeltran/owl/caarray2_1.owl#Extract_id> .
<urn:caarray-data#Extract_3163_id> <http://www.cs.ucl.ac.uk/staff/a.gonzalezbeltran/owl/domainmodel.owl#datatype> "3163"^^<http://www.w3.org/2001/XMLSchema#string> .
<urn:caarray-data#Extract_3163> <http://www.cs.ucl.ac.uk/staff/a.gonzalezbeltran/owl/domainmodel.owl#umlAttributeCollection> <urn:caarray-data#Extract_3163_name> .
<urn:caarray-data#Extract_3163_name> <http://www.w3.org/1999/02/22-rdf-syntax-ns#type> <http://www.cs.ucl.ac.uk/staff/a.gonzalezbeltran/owl/caarray2_1.owl#Extract_name> .
<urn:caarray-data#Extract_3163_name> <http://www.cs.ucl.ac.uk/staff/a.gonzalezbeltran/owl/domainmodel.owl#datatype> "GSE5949GSM134286 extract"^^<http://www.w3.org/2001/XMLSchema#string> .
<urn:caarray-data#LabeledExtract_3164> <http://www.w3.org/1999/02/22-rdf-syntax-ns#type> <http://www.cs.ucl.ac.uk/staff/a.gonzalezbeltran/owl/caarray2_1.owl#LabeledExtract> .
<urn:caarray-data#Extract_3163> <http://www.cs.ucl.ac.uk/staff/a.gonzalezbeltran/owl/caarray2_1.owl#Extract_labeledExtracts_LabeledExtract> <urn:caarray-data#LabeledExtract_3164> .
<urn:caarray-data#LabeledExtract_3164> <http://www.cs.ucl.ac.uk/staff/a.gonzalezbeltran/owl/domainmodel.owl#umlAttributeCollection> <urn:caarray-data#LabeledExtract_3164_id> .
<urn:caarray-data#LabeledExtract_3164_id> <http://www.w3.org/1999/02/22-rdf-syntax-ns#type> <http://www.cs.ucl.ac.uk/staff/a.gonzalezbeltran/owl/caarray2_1.owl#LabeledExtract_id> .
<urn:caarray-data#LabeledExtract_3164_id> <http://www.cs.ucl.ac.uk/staff/a.gonzalezbeltran/owl/domainmodel.owl#datatype> "3164"^^<http://www.w3.org/2001/XMLSchema#string> .
<urn:caarray-data#LabeledExtract_3164> <http://www.cs.ucl.ac.uk/staff/a.gonzalezbeltran/owl/domainmodel.owl#umlAttributeCollection> <urn:caarray-data#LabeledExtract_3164_name> .
<urn:caarray-data#LabeledExtract_3164_name> <http://www.w3.org/1999/02/22-rdf-syntax-ns#type> <http://www.cs.ucl.ac.uk/staff/a.gonzalezbeltran/owl/caarray2_1.owl#LabeledExtract_name> .
<urn:caarray-data#LabeledExtract_3164_name> <http://www.cs.ucl.ac.uk/staff/a.gonzalezbeltran/owl/domainmodel.owl#datatype> "GSE5949GSM134286 LE biotin"^^<http://www.w3.org/2001/XMLSchema#string> .
<urn:caarray-data#Hybridization_1266> <http://www.w3.org/1999/02/22-rdf-syntax-ns#type> <http://www.cs.ucl.ac.uk/staff/a.gonzalezbeltran/owl/caarray2_1.owl#Hybridization> .
<urn:caarray-data#LabeledExtract_3164> <http://www.cs.ucl.ac.uk/staff/a.gonzalezbeltran/owl/caarray2_1.owl#LabeledExtract_hybridizations_Hybridization> <urn:caarray-data#Hybridization_1266> .
<urn:caarray-data#Hybridization_1266> <http://www.cs.ucl.ac.uk/staff/a.gonzalezbeltran/owl/domainmodel.owl#umlAttributeCollection> <urn:caarray-data#Hybridization_1266_amountOfMaterial> .
<urn:caarray-data#Hybridization_1266_amountOfMaterial> <http://www.w3.org/1999/02/22-rdf-syntax-ns#type> <http://www.cs.ucl.ac.uk/staff/a.gonzalezbeltran/owl/caarray2_1.owl#Hybridization_amountOfMaterial> .
<urn:caarray-data#Hybridization_1266_amountOfMaterial> <http://www.cs.ucl.ac.uk/staff/a.gonzalezbeltran/owl/domainmodel.owl#datatype> "0.0"^^<http://www.w3.org/2001/XMLSchema#string> .
<urn:caarray-data#Hybridization_1266> <http://www.cs.ucl.ac.uk/staff/a.gonzalezbeltran/owl/domainmodel.owl#umlAttributeCollection> <urn:caarray-data#Hybridization_1266_id> .
<urn:caarray-data#Hybridization_1266_id> <http://www.w3.org/1999/02/22-rdf-syntax-ns#type> <http://www.cs.ucl.ac.uk/staff/a.gonzalezbeltran/owl/caarray2_1.owl#Hybridization_id> .
<urn:caarray-data#Hybridization_1266_id> <http://www.cs.ucl.ac.uk/staff/a.gonzalezbeltran/owl/domainmodel.owl#datatype> "1266"^^<http://www.w3.org/2001/XMLSchema#string> .
<urn:caarray-data#Hybridization_1266> <http://www.cs.ucl.ac.uk/staff/a.gonzalezbeltran/owl/domainmodel.owl#umlAttributeCollection> <urn:caarray-data#Hybridization_1266_name> .
<urn:caarray-data#Hybridization_1266_name> <http://www.w3.org/1999/02/22-rdf-syntax-ns#type> <http://www.cs.ucl.ac.uk/staff/a.gonzalezbeltran/owl/caarray2_1.owl#Hybridization_name> .
<urn:caarray-data#Hybridization_1266_name> <http://www.cs.ucl.ac.uk/staff/a.gonzalezbeltran/owl/domainmodel.owl#datatype> "SN12C hgu95c"^^<http://www.w3.org/2001/XMLSchema#string> .
<urn:caarray-data#Source_4085> <http://www.w3.org/1999/02/22-rdf-syntax-ns#type> <http://www.cs.ucl.ac.uk/staff/a.gonzalezbeltran/owl/caarray2_1.owl#Source> .
<urn:caarray-data#Experiment_6> <http://www.cs.ucl.ac.uk/staff/a.gonzalezbeltran/owl/caarray2_1.owl#Experiment_sources_Source> <urn:caarray-data#Source_4085> .
<urn:caarray-data#Source_4085> <http://www.cs.ucl.ac.uk/staff/a.gonzalezbeltran/owl/domainmodel.owl#umlAttributeCollection> <urn:caarray-data#Source_4085_description> .
<urn:caarray-data#Source_4085_description> <http://www.w3.org/1999/02/22-rdf-syntax-ns#type> <http://www.cs.ucl.ac.uk/staff/a.gonzalezbeltran/owl/caarray2_1.owl#Source_description> .
<urn:caarray-data#Source_4085_description> <http://www.cs.ucl.ac.uk/staff/a.gonzalezbeltran/owl/domainmodel.owl#datatype> "Adenocarcinoma:  NCI60.47_LAB"^^<http://www.w3.org/2001/XMLSchema#string> .
<urn:caarray-data#Source_4085> <http://www.cs.ucl.ac.uk/staff/a.gonzalezbeltran/owl/domainmodel.owl#umlAttributeCollection> <urn:caarray-data#Source_4085_id> .
<urn:caarray-data#Source_4085_id> <http://www.w3.org/1999/02/22-rdf-syntax-ns#type> <http://www.cs.ucl.ac.uk/staff/a.gonzalezbeltran/owl/caarray2_1.owl#Source_id> .
<urn:caarray-data#Source_4085_id> <http://www.cs.ucl.ac.uk/staff/a.gonzalezbeltran/owl/domainmodel.owl#datatype> "4085"^^<http://www.w3.org/2001/XMLSchema#string> .
<urn:caarray-data#Source_4085> <http://www.cs.ucl.ac.uk/staff/a.gonzalezbeltran/owl/domainmodel.owl#umlAttributeCollection> <urn:caarray-data#Source_4085_name> .
<urn:caarray-data#Source_4085_name> <http://www.w3.org/1999/02/22-rdf-syntax-ns#type> <http://www.cs.ucl.ac.uk/staff/a.gonzalezbeltran/owl/caarray2_1.owl#Source_name> .
<urn:caarray-data#Source_4085_name> <http://www.cs.ucl.ac.uk/staff/a.gonzalezbeltran/owl/domainmodel.owl#datatype> "GSE5949GSM134232"^^<http://www.w3.org/2001/XMLSchema#string> .
<urn:caarray-data#Sample_4086> <http://www.w3.org/1999/02/22-rdf-syntax-ns#type> <http://www.cs.ucl.ac.uk/staff/a.gonzalezbeltran/owl/caarray2_1.owl#Sample> .
<urn:caarray-data#Source_4085> <http://www.cs.ucl.ac.uk/staff/a.gonzalezbeltran/owl/caarray2_1.owl#Source_samples_Sample> <urn:caarray-data#Sample_4086> .
<urn:caarray-data#Sample_4086> <http://www.cs.ucl.ac.uk/staff/a.gonzalezbeltran/owl/domainmodel.owl#umlAttributeCollection> <urn:caarray-data#Sample_4086_id> .
<urn:caarray-data#Sample_4086_id> <http://www.w3.org/1999/02/22-rdf-syntax-ns#type> <http://www.cs.ucl.ac.uk/staff/a.gonzalezbeltran/owl/caarray2_1.owl#Sample_id> .
<urn:caarray-data#Sample_4086_id> <http://www.cs.ucl.ac.uk/staff/a.gonzalezbeltran/owl/domainmodel.owl#datatype> "4086"^^<http://www.w3.org/2001/XMLSchema#string> .
<urn:caarray-data#Sample_4086> <http://www.cs.ucl.ac.uk/staff/a.gonzalezbeltran/owl/domainmodel.owl#umlAttributeCollection> <urn:caarray-data#Sample_4086_name> .
<urn:caarray-data#Sample_4086_name> <http://www.w3.org/1999/02/22-rdf-syntax-ns#type> <http://www.cs.ucl.ac.uk/staff/a.gonzalezbeltran/owl/caarray2_1.owl#Sample_name> .
<urn:caarray-data#Sample_4086_name> <http://www.cs.ucl.ac.uk/staff/a.gonzalezbeltran/owl/domainmodel.owl#datatype> "GSE5949GSM134232 sample"^^<http://www.w3.org/2001/XMLSchema#string> .
<urn:caarray-data#Extract_4087> <http://www.w3.org/1999/02/22-rdf-syntax-ns#type> <http://www.cs.ucl.ac.uk/staff/a.gonzalezbeltran/owl/caarray2_1.owl#Extract> .
<urn:caarray-data#Sample_4086> <http://www.cs.ucl.ac.uk/staff/a.gonzalezbeltran/owl/caarray2_1.owl#Sample_extracts_Extract> <urn:caarray-data#Extract_4087> .
<urn:caarray-data#Extract_4087> <http://www.cs.ucl.ac.uk/staff/a.gonzalezbeltran/owl/domainmodel.owl#umlAttributeCollection> <urn:caarray-data#Extract_4087_id> .
<urn:caarray-data#Extract_4087_id> <http://www.w3.org/1999/02/22-rdf-syntax-ns#type> <http://www.cs.ucl.ac.uk/staff/a.gonzalezbeltran/owl/caarray2_1.owl#Extract_id> .
<urn:caarray-data#Extract_4087_id> <http://www.cs.ucl.ac.uk/staff/a.gonzalezbeltran/owl/domainmodel.owl#datatype> "4087"^^<http://www.w3.org/2001/XMLSchema#string> .
<urn:caarray-data#Extract_4087> <http://www.cs.ucl.ac.uk/staff/a.gonzalezbeltran/owl/domainmodel.owl#umlAttributeCollection> <urn:caarray-data#Extract_4087_name> .
<urn:caarray-data#Extract_4087_name> <http://www.w3.org/1999/02/22-rdf-syntax-ns#type> <http://www.cs.ucl.ac.uk/staff/a.gonzalezbeltran/owl/caarray2_1.owl#Extract_name> .
<urn:caarray-data#Extract_4087_name> <http://www.cs.ucl.ac.uk/staff/a.gonzalezbeltran/owl/domainmodel.owl#datatype> "GSE5949GSM134232 extract"^^<http://www.w3.org/2001/XMLSchema#string> .
<urn:caarray-data#LabeledExtract_4088> <http://www.w3.org/1999/02/22-rdf-syntax-ns#type> <http://www.cs.ucl.ac.uk/staff/a.gonzalezbeltran/owl/caarray2_1.owl#LabeledExtract> .
<urn:caarray-data#Extract_4087> <http://www.cs.ucl.ac.uk/staff/a.gonzalezbeltran/owl/caarray2_1.owl#Extract_labeledExtracts_LabeledExtract> <urn:caarray-data#LabeledExtract_4088> .
<urn:caarray-data#LabeledExtract_4088> <http://www.cs.ucl.ac.uk/staff/a.gonzalezbeltran/owl/domainmodel.owl#umlAttributeCollection> <urn:caarray-data#LabeledExtract_4088_id> .
<urn:caarray-data#LabeledExtract_4088_id> <http://www.w3.org/1999/02/22-rdf-syntax-ns#type> <http://www.cs.ucl.ac.uk/staff/a.gonzalezbeltran/owl/caarray2_1.owl#LabeledExtract_id> .
<urn:caarray-data#LabeledExtract_4088_id> <http://www.cs.ucl.ac.uk/staff/a.gonzalezbeltran/owl/domainmodel.owl#datatype> "4088"^^<http://www.w3.org/2001/XMLSchema#string> .
<urn:caarray-data#LabeledExtract_4088> <http://www.cs.ucl.ac.uk/staff/a.gonzalezbeltran/owl/domainmodel.owl#umlAttributeCollection> <urn:caarray-data#LabeledExtract_4088_name> .
<urn:caarray-data#LabeledExtract_4088_name> <http://www.w3.org/1999/02/22-rdf-syntax-ns#type> <http://www.cs.ucl.ac.uk/staff/a.gonzalezbeltran/owl/caarray2_1.owl#LabeledExtract_name> .
<urn:caarray-data#LabeledExtract_4088_name> <http://www.cs.ucl.ac.uk/staff/a.gonzalezbeltran/owl/domainmodel.owl#datatype> "GSE5949GSM134232 LE biotin"^^<http://www.w3.org/2001/XMLSchema#string> .
<urn:caarray-data#Hybridization_1281> <http://www.w3.org/1999/02/22-rdf-syntax-ns#type> <http://www.cs.ucl.ac.uk/staff/a.gonzalezbeltran/owl/caarray2_1.owl#Hybridization> .
<urn:caarray-data#LabeledExtract_4088> <http://www.cs.ucl.ac.uk/staff/a.gonzalezbeltran/owl/caarray2_1.owl#LabeledExtract_hybridizations_Hybridization> <urn:caarray-data#Hybridization_1281> .
<urn:caarray-data#Hybridization_1281> <http://www.cs.ucl.ac.uk/staff/a.gonzalezbeltran/owl/domainmodel.owl#umlAttributeCollection> <urn:caarray-data#Hybridization_1281_amountOfMaterial> .
<urn:caarray-data#Hybridization_1281_amountOfMaterial> <http://www.w3.org/1999/02/22-rdf-syntax-ns#type> <http://www.cs.ucl.ac.uk/staff/a.gonzalezbeltran/owl/caarray2_1.owl#Hybridization_amountOfMaterial> .
<urn:caarray-data#Hybridization_1281_amountOfMaterial> <http://www.cs.ucl.ac.uk/staff/a.gonzalezbeltran/owl/domainmodel.owl#datatype> "0.0"^^<http://www.w3.org/2001/XMLSchema#string> .
<urn:caarray-data#Hybridization_1281> <http://www.cs.ucl.ac.uk/staff/a.gonzalezbeltran/owl/domainmodel.owl#umlAttributeCollection> <urn:caarray-data#Hybridization_1281_id> .
<urn:caarray-data#Hybridization_1281_id> <http://www.w3.org/1999/02/22-rdf-syntax-ns#type> <http://www.cs.ucl.ac.uk/staff/a.gonzalezbeltran/owl/caarray2_1.owl#Hybridization_id> .
<urn:caarray-data#Hybridization_1281_id> <http://www.cs.ucl.ac.uk/staff/a.gonzalezbeltran/owl/domainmodel.owl#datatype> "1281"^^<http://www.w3.org/2001/XMLSchema#string> .
<urn:caarray-data#Hybridization_1281> <http://www.cs.ucl.ac.uk/staff/a.gonzalezbeltran/owl/domainmodel.owl#umlAttributeCollection> <urn:caarray-data#Hybridization_1281_name> .
<urn:caarray-data#Hybridization_1281_name> <http://www.w3.org/1999/02/22-rdf-syntax-ns#type> <http://www.cs.ucl.ac.uk/staff/a.gonzalezbeltran/owl/caarray2_1.owl#Hybridization_name> .
<urn:caarray-data#Hybridization_1281_name> <http://www.cs.ucl.ac.uk/staff/a.gonzalezbeltran/owl/domainmodel.owl#datatype> "OVCAR-5 hgu95d"^^<http://www.w3.org/2001/XMLSchema#string> .
<urn:caarray-data#Source_3893> <http://www.w3.org/1999/02/22-rdf-syntax-ns#type> <http://www.cs.ucl.ac.uk/staff/a.gonzalezbeltran/owl/caarray2_1.owl#Source> .
<urn:caarray-data#Experiment_6> <http://www.cs.ucl.ac.uk/staff/a.gonzalezbeltran/owl/caarray2_1.owl#Experiment_sources_Source> <urn:caarray-data#Source_3893> .
<urn:caarray-data#Source_3893> <http://www.cs.ucl.ac.uk/staff/a.gonzalezbeltran/owl/domainmodel.owl#umlAttributeCollection> <urn:caarray-data#Source_3893_description> .
<urn:caarray-data#Source_3893_description> <http://www.w3.org/1999/02/22-rdf-syntax-ns#type> <http://www.cs.ucl.ac.uk/staff/a.gonzalezbeltran/owl/caarray2_1.owl#Source_description> .
<urn:caarray-data#Source_3893_description> <http://www.cs.ucl.ac.uk/staff/a.gonzalezbeltran/owl/domainmodel.owl#datatype> "Adenocarcinoma:  NCI60.17_LAB"^^<http://www.w3.org/2001/XMLSchema#string> .
<urn:caarray-data#Source_3893> <http://www.cs.ucl.ac.uk/staff/a.gonzalezbeltran/owl/domainmodel.owl#umlAttributeCollection> <urn:caarray-data#Source_3893_id> .
<urn:caarray-data#Source_3893_id> <http://www.w3.org/1999/02/22-rdf-syntax-ns#type> <http://www.cs.ucl.ac.uk/staff/a.gonzalezbeltran/owl/caarray2_1.owl#Source_id> .
<urn:caarray-data#Source_3893_id> <http://www.cs.ucl.ac.uk/staff/a.gonzalezbeltran/owl/domainmodel.owl#datatype> "3893"^^<http://www.w3.org/2001/XMLSchema#string> .
<urn:caarray-data#Source_3893> <http://www.cs.ucl.ac.uk/staff/a.gonzalezbeltran/owl/domainmodel.owl#umlAttributeCollection> <urn:caarray-data#Source_3893_name> .
<urn:caarray-data#Source_3893_name> <http://www.w3.org/1999/02/22-rdf-syntax-ns#type> <http://www.cs.ucl.ac.uk/staff/a.gonzalezbeltran/owl/caarray2_1.owl#Source_name> .
<urn:caarray-data#Source_3893_name> <http://www.cs.ucl.ac.uk/staff/a.gonzalezbeltran/owl/domainmodel.owl#datatype> "GSE5949GSM134077"^^<http://www.w3.org/2001/XMLSchema#string> .
<urn:caarray-data#Sample_3894> <http://www.w3.org/1999/02/22-rdf-syntax-ns#type> <http://www.cs.ucl.ac.uk/staff/a.gonzalezbeltran/owl/caarray2_1.owl#Sample> .
<urn:caarray-data#Source_3893> <http://www.cs.ucl.ac.uk/staff/a.gonzalezbeltran/owl/caarray2_1.owl#Source_samples_Sample> <urn:caarray-data#Sample_3894> .
<urn:caarray-data#Sample_3894> <http://www.cs.ucl.ac.uk/staff/a.gonzalezbeltran/owl/domainmodel.owl#umlAttributeCollection> <urn:caarray-data#Sample_3894_id> .
<urn:caarray-data#Sample_3894_id> <http://www.w3.org/1999/02/22-rdf-syntax-ns#type> <http://www.cs.ucl.ac.uk/staff/a.gonzalezbeltran/owl/caarray2_1.owl#Sample_id> .
<urn:caarray-data#Sample_3894_id> <http://www.cs.ucl.ac.uk/staff/a.gonzalezbeltran/owl/domainmodel.owl#datatype> "3894"^^<http://www.w3.org/2001/XMLSchema#string> .
<urn:caarray-data#Sample_3894> <http://www.cs.ucl.ac.uk/staff/a.gonzalezbeltran/owl/domainmodel.owl#umlAttributeCollection> <urn:caarray-data#Sample_3894_name> .
<urn:caarray-data#Sample_3894_name> <http://www.w3.org/1999/02/22-rdf-syntax-ns#type> <http://www.cs.ucl.ac.uk/staff/a.gonzalezbeltran/owl/caarray2_1.owl#Sample_name> .
<urn:caarray-data#Sample_3894_name> <http://www.cs.ucl.ac.uk/staff/a.gonzalezbeltran/owl/domainmodel.owl#datatype> "GSE5949GSM134077 sample"^^<http://www.w3.org/2001/XMLSchema#string> .
<urn:caarray-data#Extract_3895> <http://www.w3.org/1999/02/22-rdf-syntax-ns#type> <http://www.cs.ucl.ac.uk/staff/a.gonzalezbeltran/owl/caarray2_1.owl#Extract> .
<urn:caarray-data#Sample_3894> <http://www.cs.ucl.ac.uk/staff/a.gonzalezbeltran/owl/caarray2_1.owl#Sample_extracts_Extract> <urn:caarray-data#Extract_3895> .
<urn:caarray-data#Extract_3895> <http://www.cs.ucl.ac.uk/staff/a.gonzalezbeltran/owl/domainmodel.owl#umlAttributeCollection> <urn:caarray-data#Extract_3895_id> .
<urn:caarray-data#Extract_3895_id> <http://www.w3.org/1999/02/22-rdf-syntax-ns#type> <http://www.cs.ucl.ac.uk/staff/a.gonzalezbeltran/owl/caarray2_1.owl#Extract_id> .
<urn:caarray-data#Extract_3895_id> <http://www.cs.ucl.ac.uk/staff/a.gonzalezbeltran/owl/domainmodel.owl#datatype> "3895"^^<http://www.w3.org/2001/XMLSchema#string> .
<urn:caarray-data#Extract_3895> <http://www.cs.ucl.ac.uk/staff/a.gonzalezbeltran/owl/domainmodel.owl#umlAttributeCollection> <urn:caarray-data#Extract_3895_name> .
<urn:caarray-data#Extract_3895_name> <http://www.w3.org/1999/02/22-rdf-syntax-ns#type> <http://www.cs.ucl.ac.uk/staff/a.gonzalezbeltran/owl/caarray2_1.owl#Extract_name> .
<urn:caarray-data#Extract_3895_name> <http://www.cs.ucl.ac.uk/staff/a.gonzalezbeltran/owl/domainmodel.owl#datatype> "GSE5949GSM134077 extract"^^<http://www.w3.org/2001/XMLSchema#string> .
<urn:caarray-data#LabeledExtract_3896> <http://www.w3.org/1999/02/22-rdf-syntax-ns#type> <http://www.cs.ucl.ac.uk/staff/a.gonzalezbeltran/owl/caarray2_1.owl#LabeledExtract> .
<urn:caarray-data#Extract_3895> <http://www.cs.ucl.ac.uk/staff/a.gonzalezbeltran/owl/caarray2_1.owl#Extract_labeledExtracts_LabeledExtract> <urn:caarray-data#LabeledExtract_3896> .
<urn:caarray-data#LabeledExtract_3896> <http://www.cs.ucl.ac.uk/staff/a.gonzalezbeltran/owl/domainmodel.owl#umlAttributeCollection> <urn:caarray-data#LabeledExtract_3896_id> .
<urn:caarray-data#LabeledExtract_3896_id> <http://www.w3.org/1999/02/22-rdf-syntax-ns#type> <http://www.cs.ucl.ac.uk/staff/a.gonzalezbeltran/owl/caarray2_1.owl#LabeledExtract_id> .
<urn:caarray-data#LabeledExtract_3896_id> <http://www.cs.ucl.ac.uk/staff/a.gonzalezbeltran/owl/domainmodel.owl#datatype> "3896"^^<http://www.w3.org/2001/XMLSchema#string> .
<urn:caarray-data#LabeledExtract_3896> <http://www.cs.ucl.ac.uk/staff/a.gonzalezbeltran/owl/domainmodel.owl#umlAttributeCollection> <urn:caarray-data#LabeledExtract_3896_name> .
<urn:caarray-data#LabeledExtract_3896_name> <http://www.w3.org/1999/02/22-rdf-syntax-ns#type> <http://www.cs.ucl.ac.uk/staff/a.gonzalezbeltran/owl/caarray2_1.owl#LabeledExtract_name> .
<urn:caarray-data#LabeledExtract_3896_name> <http://www.cs.ucl.ac.uk/staff/a.gonzalezbeltran/owl/domainmodel.owl#datatype> "GSE5949GSM134077 LE biotin"^^<http://www.w3.org/2001/XMLSchema#string> .
<urn:caarray-data#Hybridization_1159> <http://www.w3.org/1999/02/22-rdf-syntax-ns#type> <http://www.cs.ucl.ac.uk/staff/a.gonzalezbeltran/owl/caarray2_1.owl#Hybridization> .
<urn:caarray-data#LabeledExtract_3896> <http://www.cs.ucl.ac.uk/staff/a.gonzalezbeltran/owl/caarray2_1.owl#LabeledExtract_hybridizations_Hybridization> <urn:caarray-data#Hybridization_1159> .
<urn:caarray-data#Hybridization_1159> <http://www.cs.ucl.ac.uk/staff/a.gonzalezbeltran/owl/domainmodel.owl#umlAttributeCollection> <urn:caarray-data#Hybridization_1159_amountOfMaterial> .
<urn:caarray-data#Hybridization_1159_amountOfMaterial> <http://www.w3.org/1999/02/22-rdf-syntax-ns#type> <http://www.cs.ucl.ac.uk/staff/a.gonzalezbeltran/owl/caarray2_1.owl#Hybridization_amountOfMaterial> .
<urn:caarray-data#Hybridization_1159_amountOfMaterial> <http://www.cs.ucl.ac.uk/staff/a.gonzalezbeltran/owl/domainmodel.owl#datatype> "0.0"^^<http://www.w3.org/2001/XMLSchema#string> .
<urn:caarray-data#Hybridization_1159> <http://www.cs.ucl.ac.uk/staff/a.gonzalezbeltran/owl/domainmodel.owl#umlAttributeCollection> <urn:caarray-data#Hybridization_1159_id> .
<urn:caarray-data#Hybridization_1159_id> <http://www.w3.org/1999/02/22-rdf-syntax-ns#type> <http://www.cs.ucl.ac.uk/staff/a.gonzalezbeltran/owl/caarray2_1.owl#Hybridization_id> .
<urn:caarray-data#Hybridization_1159_id> <http://www.cs.ucl.ac.uk/staff/a.gonzalezbeltran/owl/domainmodel.owl#datatype> "1159"^^<http://www.w3.org/2001/XMLSchema#string> .
<urn:caarray-data#Hybridization_1159> <http://www.cs.ucl.ac.uk/staff/a.gonzalezbeltran/owl/domainmodel.owl#umlAttributeCollection> <urn:caarray-data#Hybridization_1159_name> .
<urn:caarray-data#Hybridization_1159_name> <http://www.w3.org/1999/02/22-rdf-syntax-ns#type> <http://www.cs.ucl.ac.uk/staff/a.gonzalezbeltran/owl/caarray2_1.owl#Hybridization_name> .
<urn:caarray-data#Hybridization_1159_name> <http://www.cs.ucl.ac.uk/staff/a.gonzalezbeltran/owl/domainmodel.owl#datatype> "KM12 hgu95c"^^<http://www.w3.org/2001/XMLSchema#string> .
<urn:caarray-data#Source_3957> <http://www.w3.org/1999/02/22-rdf-syntax-ns#type> <http://www.cs.ucl.ac.uk/staff/a.gonzalezbeltran/owl/caarray2_1.owl#Source> .
<urn:caarray-data#Experiment_6> <http://www.cs.ucl.ac.uk/staff/a.gonzalezbeltran/owl/caarray2_1.owl#Experiment_sources_Source> <urn:caarray-data#Source_3957> .
<urn:caarray-data#Source_3957> <http://www.cs.ucl.ac.uk/staff/a.gonzalezbeltran/owl/domainmodel.owl#umlAttributeCollection> <urn:caarray-data#Source_3957_description> .
<urn:caarray-data#Source_3957_description> <http://www.w3.org/1999/02/22-rdf-syntax-ns#type> <http://www.cs.ucl.ac.uk/staff/a.gonzalezbeltran/owl/caarray2_1.owl#Source_description> .
<urn:caarray-data#Source_3957_description> <http://www.cs.ucl.ac.uk/staff/a.gonzalezbeltran/owl/domainmodel.owl#datatype> "Carcinoma:  NCI60.18_LABEL22E"^^<http://www.w3.org/2001/XMLSchema#string> .
<urn:caarray-data#Source_3957> <http://www.cs.ucl.ac.uk/staff/a.gonzalezbeltran/owl/domainmodel.owl#umlAttributeCollection> <urn:caarray-data#Source_3957_id> .
<urn:caarray-data#Source_3957_id> <http://www.w3.org/1999/02/22-rdf-syntax-ns#type> <http://www.cs.ucl.ac.uk/staff/a.gonzalezbeltran/owl/caarray2_1.owl#Source_id> .
<urn:caarray-data#Source_3957_id> <http://www.cs.ucl.ac.uk/staff/a.gonzalezbeltran/owl/domainmodel.owl#datatype> "3957"^^<http://www.w3.org/2001/XMLSchema#string> .
<urn:caarray-data#Source_3957> <http://www.cs.ucl.ac.uk/staff/a.gonzalezbeltran/owl/domainmodel.owl#umlAttributeCollection> <urn:caarray-data#Source_3957_name> .
<urn:caarray-data#Source_3957_name> <http://www.w3.org/1999/02/22-rdf-syntax-ns#type> <http://www.cs.ucl.ac.uk/staff/a.gonzalezbeltran/owl/caarray2_1.owl#Source_name> .
<urn:caarray-data#Source_3957_name> <http://www.cs.ucl.ac.uk/staff/a.gonzalezbeltran/owl/domainmodel.owl#datatype> "GSE5949GSM134082"^^<http://www.w3.org/2001/XMLSchema#string> .
<urn:caarray-data#Sample_3958> <http://www.w3.org/1999/02/22-rdf-syntax-ns#type> <http://www.cs.ucl.ac.uk/staff/a.gonzalezbeltran/owl/caarray2_1.owl#Sample> .
<urn:caarray-data#Source_3957> <http://www.cs.ucl.ac.uk/staff/a.gonzalezbeltran/owl/caarray2_1.owl#Source_samples_Sample> <urn:caarray-data#Sample_3958> .
<urn:caarray-data#Sample_3958> <http://www.cs.ucl.ac.uk/staff/a.gonzalezbeltran/owl/domainmodel.owl#umlAttributeCollection> <urn:caarray-data#Sample_3958_id> .
<urn:caarray-data#Sample_3958_id> <http://www.w3.org/1999/02/22-rdf-syntax-ns#type> <http://www.cs.ucl.ac.uk/staff/a.gonzalezbeltran/owl/caarray2_1.owl#Sample_id> .
<urn:caarray-data#Sample_3958_id> <http://www.cs.ucl.ac.uk/staff/a.gonzalezbeltran/owl/domainmodel.owl#datatype> "3958"^^<http://www.w3.org/2001/XMLSchema#string> .
<urn:caarray-data#Sample_3958> <http://www.cs.ucl.ac.uk/staff/a.gonzalezbeltran/owl/domainmodel.owl#umlAttributeCollection> <urn:caarray-data#Sample_3958_name> .
<urn:caarray-data#Sample_3958_name> <http://www.w3.org/1999/02/22-rdf-syntax-ns#type> <http://www.cs.ucl.ac.uk/staff/a.gonzalezbeltran/owl/caarray2_1.owl#Sample_name> .
<urn:caarray-data#Sample_3958_name> <http://www.cs.ucl.ac.uk/staff/a.gonzalezbeltran/owl/domainmodel.owl#datatype> "GSE5949GSM134082 sample"^^<http://www.w3.org/2001/XMLSchema#string> .
<urn:caarray-data#Extract_3959> <http://www.w3.org/1999/02/22-rdf-syntax-ns#type> <http://www.cs.ucl.ac.uk/staff/a.gonzalezbeltran/owl/caarray2_1.owl#Extract> .
<urn:caarray-data#Sample_3958> <http://www.cs.ucl.ac.uk/staff/a.gonzalezbeltran/owl/caarray2_1.owl#Sample_extracts_Extract> <urn:caarray-data#Extract_3959> .
<urn:caarray-data#Extract_3959> <http://www.cs.ucl.ac.uk/staff/a.gonzalezbeltran/owl/domainmodel.owl#umlAttributeCollection> <urn:caarray-data#Extract_3959_id> .
<urn:caarray-data#Extract_3959_id> <http://www.w3.org/1999/02/22-rdf-syntax-ns#type> <http://www.cs.ucl.ac.uk/staff/a.gonzalezbeltran/owl/caarray2_1.owl#Extract_id> .
<urn:caarray-data#Extract_3959_id> <http://www.cs.ucl.ac.uk/staff/a.gonzalezbeltran/owl/domainmodel.owl#datatype> "3959"^^<http://www.w3.org/2001/XMLSchema#string> .
<urn:caarray-data#Extract_3959> <http://www.cs.ucl.ac.uk/staff/a.gonzalezbeltran/owl/domainmodel.owl#umlAttributeCollection> <urn:caarray-data#Extract_3959_name> .
<urn:caarray-data#Extract_3959_name> <http://www.w3.org/1999/02/22-rdf-syntax-ns#type> <http://www.cs.ucl.ac.uk/staff/a.gonzalezbeltran/owl/caarray2_1.owl#Extract_name> .
<urn:caarray-data#Extract_3959_name> <http://www.cs.ucl.ac.uk/staff/a.gonzalezbeltran/owl/domainmodel.owl#datatype> "GSE5949GSM134082 extract"^^<http://www.w3.org/2001/XMLSchema#string> .
<urn:caarray-data#LabeledExtract_3960> <http://www.w3.org/1999/02/22-rdf-syntax-ns#type> <http://www.cs.ucl.ac.uk/staff/a.gonzalezbeltran/owl/caarray2_1.owl#LabeledExtract> .
<urn:caarray-data#Extract_3959> <http://www.cs.ucl.ac.uk/staff/a.gonzalezbeltran/owl/caarray2_1.owl#Extract_labeledExtracts_LabeledExtract> <urn:caarray-data#LabeledExtract_3960> .
<urn:caarray-data#LabeledExtract_3960> <http://www.cs.ucl.ac.uk/staff/a.gonzalezbeltran/owl/domainmodel.owl#umlAttributeCollection> <urn:caarray-data#LabeledExtract_3960_id> .
<urn:caarray-data#LabeledExtract_3960_id> <http://www.w3.org/1999/02/22-rdf-syntax-ns#type> <http://www.cs.ucl.ac.uk/staff/a.gonzalezbeltran/owl/caarray2_1.owl#LabeledExtract_id> .
<urn:caarray-data#LabeledExtract_3960_id> <http://www.cs.ucl.ac.uk/staff/a.gonzalezbeltran/owl/domainmodel.owl#datatype> "3960"^^<http://www.w3.org/2001/XMLSchema#string> .
<urn:caarray-data#LabeledExtract_3960> <http://www.cs.ucl.ac.uk/staff/a.gonzalezbeltran/owl/domainmodel.owl#umlAttributeCollection> <urn:caarray-data#LabeledExtract_3960_name> .
<urn:caarray-data#LabeledExtract_3960_name> <http://www.w3.org/1999/02/22-rdf-syntax-ns#type> <http://www.cs.ucl.ac.uk/staff/a.gonzalezbeltran/owl/caarray2_1.owl#LabeledExtract_name> .
<urn:caarray-data#LabeledExtract_3960_name> <http://www.cs.ucl.ac.uk/staff/a.gonzalezbeltran/owl/domainmodel.owl#datatype> "GSE5949GSM134082 LE biotin"^^<http://www.w3.org/2001/XMLSchema#string> .
<urn:caarray-data#Hybridization_1199> <http://www.w3.org/1999/02/22-rdf-syntax-ns#type> <http://www.cs.ucl.ac.uk/staff/a.gonzalezbeltran/owl/caarray2_1.owl#Hybridization> .
<urn:caarray-data#LabeledExtract_3960> <http://www.cs.ucl.ac.uk/staff/a.gonzalezbeltran/owl/caarray2_1.owl#LabeledExtract_hybridizations_Hybridization> <urn:caarray-data#Hybridization_1199> .
<urn:caarray-data#Hybridization_1199> <http://www.cs.ucl.ac.uk/staff/a.gonzalezbeltran/owl/domainmodel.owl#umlAttributeCollection> <urn:caarray-data#Hybridization_1199_amountOfMaterial> .
<urn:caarray-data#Hybridization_1199_amountOfMaterial> <http://www.w3.org/1999/02/22-rdf-syntax-ns#type> <http://www.cs.ucl.ac.uk/staff/a.gonzalezbeltran/owl/caarray2_1.owl#Hybridization_amountOfMaterial> .
<urn:caarray-data#Hybridization_1199_amountOfMaterial> <http://www.cs.ucl.ac.uk/staff/a.gonzalezbeltran/owl/domainmodel.owl#datatype> "0.0"^^<http://www.w3.org/2001/XMLSchema#string> .
<urn:caarray-data#Hybridization_1199> <http://www.cs.ucl.ac.uk/staff/a.gonzalezbeltran/owl/domainmodel.owl#umlAttributeCollection> <urn:caarray-data#Hybridization_1199_id> .
<urn:caarray-data#Hybridization_1199_id> <http://www.w3.org/1999/02/22-rdf-syntax-ns#type> <http://www.cs.ucl.ac.uk/staff/a.gonzalezbeltran/owl/caarray2_1.owl#Hybridization_id> .
<urn:caarray-data#Hybridization_1199_id> <http://www.cs.ucl.ac.uk/staff/a.gonzalezbeltran/owl/domainmodel.owl#datatype> "1199"^^<http://www.w3.org/2001/XMLSchema#string> .
<urn:caarray-data#Hybridization_1199> <http://www.cs.ucl.ac.uk/staff/a.gonzalezbeltran/owl/domainmodel.owl#umlAttributeCollection> <urn:caarray-data#Hybridization_1199_name> .
<urn:caarray-data#Hybridization_1199_name> <http://www.w3.org/1999/02/22-rdf-syntax-ns#type> <http://www.cs.ucl.ac.uk/staff/a.gonzalezbeltran/owl/caarray2_1.owl#Hybridization_name> .
<urn:caarray-data#Hybridization_1199_name> <http://www.cs.ucl.ac.uk/staff/a.gonzalezbeltran/owl/domainmodel.owl#datatype> "SW-620 hgu95c"^^<http://www.w3.org/2001/XMLSchema#string> .
<urn:caarray-data#Source_3201> <http://www.w3.org/1999/02/22-rdf-syntax-ns#type> <http://www.cs.ucl.ac.uk/staff/a.gonzalezbeltran/owl/caarray2_1.owl#Source> .
<urn:caarray-data#Experiment_6> <http://www.cs.ucl.ac.uk/staff/a.gonzalezbeltran/owl/caarray2_1.owl#Experiment_sources_Source> <urn:caarray-data#Source_3201> .
<urn:caarray-data#Source_3201> <http://www.cs.ucl.ac.uk/staff/a.gonzalezbeltran/owl/domainmodel.owl#umlAttributeCollection> <urn:caarray-data#Source_3201_description> .
<urn:caarray-data#Source_3201_description> <http://www.w3.org/1999/02/22-rdf-syntax-ns#type> <http://www.cs.ucl.ac.uk/staff/a.gonzalezbeltran/owl/caarray2_1.owl#Source_description> .
<urn:caarray-data#Source_3201_description> <http://www.cs.ucl.ac.uk/staff/a.gonzalezbeltran/owl/domainmodel.owl#datatype> "Renal cell carcinoma:  NCI60."^^<http://www.w3.org/2001/XMLSchema#string> .
<urn:caarray-data#Source_3201> <http://www.cs.ucl.ac.uk/staff/a.gonzalezbeltran/owl/domainmodel.owl#umlAttributeCollection> <urn:caarray-data#Source_3201_id> .
<urn:caarray-data#Source_3201_id> <http://www.w3.org/1999/02/22-rdf-syntax-ns#type> <http://www.cs.ucl.ac.uk/staff/a.gonzalezbeltran/owl/caarray2_1.owl#Source_id> .
<urn:caarray-data#Source_3201_id> <http://www.cs.ucl.ac.uk/staff/a.gonzalezbeltran/owl/domainmodel.owl#datatype> "3201"^^<http://www.w3.org/2001/XMLSchema#string> .
<urn:caarray-data#Source_3201> <http://www.cs.ucl.ac.uk/staff/a.gonzalezbeltran/owl/domainmodel.owl#umlAttributeCollection> <urn:caarray-data#Source_3201_name> .
<urn:caarray-data#Source_3201_name> <http://www.w3.org/1999/02/22-rdf-syntax-ns#type> <http://www.cs.ucl.ac.uk/staff/a.gonzalezbeltran/owl/caarray2_1.owl#Source_name> .
<urn:caarray-data#Source_3201_name> <http://www.cs.ucl.ac.uk/staff/a.gonzalezbeltran/owl/domainmodel.owl#datatype> "GSE5949GSM134284"^^<http://www.w3.org/2001/XMLSchema#string> .
<urn:caarray-data#Sample_3202> <http://www.w3.org/1999/02/22-rdf-syntax-ns#type> <http://www.cs.ucl.ac.uk/staff/a.gonzalezbeltran/owl/caarray2_1.owl#Sample> .
<urn:caarray-data#Source_3201> <http://www.cs.ucl.ac.uk/staff/a.gonzalezbeltran/owl/caarray2_1.owl#Source_samples_Sample> <urn:caarray-data#Sample_3202> .
<urn:caarray-data#Sample_3202> <http://www.cs.ucl.ac.uk/staff/a.gonzalezbeltran/owl/domainmodel.owl#umlAttributeCollection> <urn:caarray-data#Sample_3202_id> .
<urn:caarray-data#Sample_3202_id> <http://www.w3.org/1999/02/22-rdf-syntax-ns#type> <http://www.cs.ucl.ac.uk/staff/a.gonzalezbeltran/owl/caarray2_1.owl#Sample_id> .
<urn:caarray-data#Sample_3202_id> <http://www.cs.ucl.ac.uk/staff/a.gonzalezbeltran/owl/domainmodel.owl#datatype> "3202"^^<http://www.w3.org/2001/XMLSchema#string> .
<urn:caarray-data#Sample_3202> <http://www.cs.ucl.ac.uk/staff/a.gonzalezbeltran/owl/domainmodel.owl#umlAttributeCollection> <urn:caarray-data#Sample_3202_name> .
<urn:caarray-data#Sample_3202_name> <http://www.w3.org/1999/02/22-rdf-syntax-ns#type> <http://www.cs.ucl.ac.uk/staff/a.gonzalezbeltran/owl/caarray2_1.owl#Sample_name> .
<urn:caarray-data#Sample_3202_name> <http://www.cs.ucl.ac.uk/staff/a.gonzalezbeltran/owl/domainmodel.owl#datatype> "GSE5949GSM134284 sample"^^<http://www.w3.org/2001/XMLSchema#string> .
<urn:caarray-data#Extract_3203> <http://www.w3.org/1999/02/22-rdf-syntax-ns#type> <http://www.cs.ucl.ac.uk/staff/a.gonzalezbeltran/owl/caarray2_1.owl#Extract> .
<urn:caarray-data#Sample_3202> <http://www.cs.ucl.ac.uk/staff/a.gonzalezbeltran/owl/caarray2_1.owl#Sample_extracts_Extract> <urn:caarray-data#Extract_3203> .
<urn:caarray-data#Extract_3203> <http://www.cs.ucl.ac.uk/staff/a.gonzalezbeltran/owl/domainmodel.owl#umlAttributeCollection> <urn:caarray-data#Extract_3203_id> .
<urn:caarray-data#Extract_3203_id> <http://www.w3.org/1999/02/22-rdf-syntax-ns#type> <http://www.cs.ucl.ac.uk/staff/a.gonzalezbeltran/owl/caarray2_1.owl#Extract_id> .
<urn:caarray-data#Extract_3203_id> <http://www.cs.ucl.ac.uk/staff/a.gonzalezbeltran/owl/domainmodel.owl#datatype> "3203"^^<http://www.w3.org/2001/XMLSchema#string> .
<urn:caarray-data#Extract_3203> <http://www.cs.ucl.ac.uk/staff/a.gonzalezbeltran/owl/domainmodel.owl#umlAttributeCollection> <urn:caarray-data#Extract_3203_name> .
<urn:caarray-data#Extract_3203_name> <http://www.w3.org/1999/02/22-rdf-syntax-ns#type> <http://www.cs.ucl.ac.uk/staff/a.gonzalezbeltran/owl/caarray2_1.owl#Extract_name> .
<urn:caarray-data#Extract_3203_name> <http://www.cs.ucl.ac.uk/staff/a.gonzalezbeltran/owl/domainmodel.owl#datatype> "GSE5949GSM134284 extract"^^<http://www.w3.org/2001/XMLSchema#string> .
<urn:caarray-data#LabeledExtract_3204> <http://www.w3.org/1999/02/22-rdf-syntax-ns#type> <http://www.cs.ucl.ac.uk/staff/a.gonzalezbeltran/owl/caarray2_1.owl#LabeledExtract> .
<urn:caarray-data#Extract_3203> <http://www.cs.ucl.ac.uk/staff/a.gonzalezbeltran/owl/caarray2_1.owl#Extract_labeledExtracts_LabeledExtract> <urn:caarray-data#LabeledExtract_3204> .
<urn:caarray-data#LabeledExtract_3204> <http://www.cs.ucl.ac.uk/staff/a.gonzalezbeltran/owl/domainmodel.owl#umlAttributeCollection> <urn:caarray-data#LabeledExtract_3204_id> .
<urn:caarray-data#LabeledExtract_3204_id> <http://www.w3.org/1999/02/22-rdf-syntax-ns#type> <http://www.cs.ucl.ac.uk/staff/a.gonzalezbeltran/owl/caarray2_1.owl#LabeledExtract_id> .
<urn:caarray-data#LabeledExtract_3204_id> <http://www.cs.ucl.ac.uk/staff/a.gonzalezbeltran/owl/domainmodel.owl#datatype> "3204"^^<http://www.w3.org/2001/XMLSchema#string> .
<urn:caarray-data#LabeledExtract_3204> <http://www.cs.ucl.ac.uk/staff/a.gonzalezbeltran/owl/domainmodel.owl#umlAttributeCollection> <urn:caarray-data#LabeledExtract_3204_name> .
<urn:caarray-data#LabeledExtract_3204_name> <http://www.w3.org/1999/02/22-rdf-syntax-ns#type> <http://www.cs.ucl.ac.uk/staff/a.gonzalezbeltran/owl/caarray2_1.owl#LabeledExtract_name> .
<urn:caarray-data#LabeledExtract_3204_name> <http://www.cs.ucl.ac.uk/staff/a.gonzalezbeltran/owl/domainmodel.owl#datatype> "GSE5949GSM134284 LE biotin"^^<http://www.w3.org/2001/XMLSchema#string> .
<urn:caarray-data#Hybridization_1293> <http://www.w3.org/1999/02/22-rdf-syntax-ns#type> <http://www.cs.ucl.ac.uk/staff/a.gonzalezbeltran/owl/caarray2_1.owl#Hybridization> .
<urn:caarray-data#LabeledExtract_3204> <http://www.cs.ucl.ac.uk/staff/a.gonzalezbeltran/owl/caarray2_1.owl#LabeledExtract_hybridizations_Hybridization> <urn:caarray-data#Hybridization_1293> .
<urn:caarray-data#Hybridization_1293> <http://www.cs.ucl.ac.uk/staff/a.gonzalezbeltran/owl/domainmodel.owl#umlAttributeCollection> <urn:caarray-data#Hybridization_1293_amountOfMaterial> .
<urn:caarray-data#Hybridization_1293_amountOfMaterial> <http://www.w3.org/1999/02/22-rdf-syntax-ns#type> <http://www.cs.ucl.ac.uk/staff/a.gonzalezbeltran/owl/caarray2_1.owl#Hybridization_amountOfMaterial> .
<urn:caarray-data#Hybridization_1293_amountOfMaterial> <http://www.cs.ucl.ac.uk/staff/a.gonzalezbeltran/owl/domainmodel.owl#datatype> "0.0"^^<http://www.w3.org/2001/XMLSchema#string> .
<urn:caarray-data#Hybridization_1293> <http://www.cs.ucl.ac.uk/staff/a.gonzalezbeltran/owl/domainmodel.owl#umlAttributeCollection> <urn:caarray-data#Hybridization_1293_id> .
<urn:caarray-data#Hybridization_1293_id> <http://www.w3.org/1999/02/22-rdf-syntax-ns#type> <http://www.cs.ucl.ac.uk/staff/a.gonzalezbeltran/owl/caarray2_1.owl#Hybridization_id> .
<urn:caarray-data#Hybridization_1293_id> <http://www.cs.ucl.ac.uk/staff/a.gonzalezbeltran/owl/domainmodel.owl#datatype> "1293"^^<http://www.w3.org/2001/XMLSchema#string> .
<urn:caarray-data#Hybridization_1293> <http://www.cs.ucl.ac.uk/staff/a.gonzalezbeltran/owl/domainmodel.owl#umlAttributeCollection> <urn:caarray-data#Hybridization_1293_name> .
<urn:caarray-data#Hybridization_1293_name> <http://www.w3.org/1999/02/22-rdf-syntax-ns#type> <http://www.cs.ucl.ac.uk/staff/a.gonzalezbeltran/owl/caarray2_1.owl#Hybridization_name> .
<urn:caarray-data#Hybridization_1293_name> <http://www.cs.ucl.ac.uk/staff/a.gonzalezbeltran/owl/domainmodel.owl#datatype> "SN12C hgu95a"^^<http://www.w3.org/2001/XMLSchema#string> .
<urn:caarray-data#Source_3573> <http://www.w3.org/1999/02/22-rdf-syntax-ns#type> <http://www.cs.ucl.ac.uk/staff/a.gonzalezbeltran/owl/caarray2_1.owl#Source> .
<urn:caarray-data#Experiment_6> <http://www.cs.ucl.ac.uk/staff/a.gonzalezbeltran/owl/caarray2_1.owl#Experiment_sources_Source> <urn:caarray-data#Source_3573> .
<urn:caarray-data#Source_3573> <http://www.cs.ucl.ac.uk/staff/a.gonzalezbeltran/owl/domainmodel.owl#umlAttributeCollection> <urn:caarray-data#Source_3573_description> .
<urn:caarray-data#Source_3573_description> <http://www.w3.org/1999/02/22-rdf-syntax-ns#type> <http://www.cs.ucl.ac.uk/staff/a.gonzalezbeltran/owl/caarray2_1.owl#Source_description> .
<urn:caarray-data#Source_3573_description> <http://www.cs.ucl.ac.uk/staff/a.gonzalezbeltran/owl/domainmodel.owl#datatype> "breast epithelial adenocarcin"^^<http://www.w3.org/2001/XMLSchema#string> .
<urn:caarray-data#Source_3573> <http://www.cs.ucl.ac.uk/staff/a.gonzalezbeltran/owl/domainmodel.owl#umlAttributeCollection> <urn:caarray-data#Source_3573_id> .
<urn:caarray-data#Source_3573_id> <http://www.w3.org/1999/02/22-rdf-syntax-ns#type> <http://www.cs.ucl.ac.uk/staff/a.gonzalezbeltran/owl/caarray2_1.owl#Source_id> .
<urn:caarray-data#Source_3573_id> <http://www.cs.ucl.ac.uk/staff/a.gonzalezbeltran/owl/domainmodel.owl#datatype> "3573"^^<http://www.w3.org/2001/XMLSchema#string> .
<urn:caarray-data#Source_3573> <http://www.cs.ucl.ac.uk/staff/a.gonzalezbeltran/owl/domainmodel.owl#umlAttributeCollection> <urn:caarray-data#Source_3573_name> .
<urn:caarray-data#Source_3573_name> <http://www.w3.org/1999/02/22-rdf-syntax-ns#type> <http://www.cs.ucl.ac.uk/staff/a.gonzalezbeltran/owl/caarray2_1.owl#Source_name> .
<urn:caarray-data#Source_3573_name> <http://www.cs.ucl.ac.uk/staff/a.gonzalezbeltran/owl/domainmodel.owl#datatype> "GSE5949GSM134002"^^<http://www.w3.org/2001/XMLSchema#string> .
<urn:caarray-data#Sample_3574> <http://www.w3.org/1999/02/22-rdf-syntax-ns#type> <http://www.cs.ucl.ac.uk/staff/a.gonzalezbeltran/owl/caarray2_1.owl#Sample> .
<urn:caarray-data#Source_3573> <http://www.cs.ucl.ac.uk/staff/a.gonzalezbeltran/owl/caarray2_1.owl#Source_samples_Sample> <urn:caarray-data#Sample_3574> .
<urn:caarray-data#Sample_3574> <http://www.cs.ucl.ac.uk/staff/a.gonzalezbeltran/owl/domainmodel.owl#umlAttributeCollection> <urn:caarray-data#Sample_3574_id> .
<urn:caarray-data#Sample_3574_id> <http://www.w3.org/1999/02/22-rdf-syntax-ns#type> <http://www.cs.ucl.ac.uk/staff/a.gonzalezbeltran/owl/caarray2_1.owl#Sample_id> .
<urn:caarray-data#Sample_3574_id> <http://www.cs.ucl.ac.uk/staff/a.gonzalezbeltran/owl/domainmodel.owl#datatype> "3574"^^<http://www.w3.org/2001/XMLSchema#string> .
<urn:caarray-data#Sample_3574> <http://www.cs.ucl.ac.uk/staff/a.gonzalezbeltran/owl/domainmodel.owl#umlAttributeCollection> <urn:caarray-data#Sample_3574_name> .
<urn:caarray-data#Sample_3574_name> <http://www.w3.org/1999/02/22-rdf-syntax-ns#type> <http://www.cs.ucl.ac.uk/staff/a.gonzalezbeltran/owl/caarray2_1.owl#Sample_name> .
<urn:caarray-data#Sample_3574_name> <http://www.cs.ucl.ac.uk/staff/a.gonzalezbeltran/owl/domainmodel.owl#datatype> "GSE5949GSM134002 sample"^^<http://www.w3.org/2001/XMLSchema#string> .
<urn:caarray-data#Extract_3575> <http://www.w3.org/1999/02/22-rdf-syntax-ns#type> <http://www.cs.ucl.ac.uk/staff/a.gonzalezbeltran/owl/caarray2_1.owl#Extract> .
<urn:caarray-data#Sample_3574> <http://www.cs.ucl.ac.uk/staff/a.gonzalezbeltran/owl/caarray2_1.owl#Sample_extracts_Extract> <urn:caarray-data#Extract_3575> .
<urn:caarray-data#Extract_3575> <http://www.cs.ucl.ac.uk/staff/a.gonzalezbeltran/owl/domainmodel.owl#umlAttributeCollection> <urn:caarray-data#Extract_3575_id> .
<urn:caarray-data#Extract_3575_id> <http://www.w3.org/1999/02/22-rdf-syntax-ns#type> <http://www.cs.ucl.ac.uk/staff/a.gonzalezbeltran/owl/caarray2_1.owl#Extract_id> .
<urn:caarray-data#Extract_3575_id> <http://www.cs.ucl.ac.uk/staff/a.gonzalezbeltran/owl/domainmodel.owl#datatype> "3575"^^<http://www.w3.org/2001/XMLSchema#string> .
<urn:caarray-data#Extract_3575> <http://www.cs.ucl.ac.uk/staff/a.gonzalezbeltran/owl/domainmodel.owl#umlAttributeCollection> <urn:caarray-data#Extract_3575_name> .
<urn:caarray-data#Extract_3575_name> <http://www.w3.org/1999/02/22-rdf-syntax-ns#type> <http://www.cs.ucl.ac.uk/staff/a.gonzalezbeltran/owl/caarray2_1.owl#Extract_name> .
<urn:caarray-data#Extract_3575_name> <http://www.cs.ucl.ac.uk/staff/a.gonzalezbeltran/owl/domainmodel.owl#datatype> "GSE5949GSM134002 extract"^^<http://www.w3.org/2001/XMLSchema#string> .
<urn:caarray-data#LabeledExtract_3576> <http://www.w3.org/1999/02/22-rdf-syntax-ns#type> <http://www.cs.ucl.ac.uk/staff/a.gonzalezbeltran/owl/caarray2_1.owl#LabeledExtract> .
<urn:caarray-data#Extract_3575> <http://www.cs.ucl.ac.uk/staff/a.gonzalezbeltran/owl/caarray2_1.owl#Extract_labeledExtracts_LabeledExtract> <urn:caarray-data#LabeledExtract_3576> .
<urn:caarray-data#LabeledExtract_3576> <http://www.cs.ucl.ac.uk/staff/a.gonzalezbeltran/owl/domainmodel.owl#umlAttributeCollection> <urn:caarray-data#LabeledExtract_3576_id> .
<urn:caarray-data#LabeledExtract_3576_id> <http://www.w3.org/1999/02/22-rdf-syntax-ns#type> <http://www.cs.ucl.ac.uk/staff/a.gonzalezbeltran/owl/caarray2_1.owl#LabeledExtract_id> .
<urn:caarray-data#LabeledExtract_3576_id> <http://www.cs.ucl.ac.uk/staff/a.gonzalezbeltran/owl/domainmodel.owl#datatype> "3576"^^<http://www.w3.org/2001/XMLSchema#string> .
<urn:caarray-data#LabeledExtract_3576> <http://www.cs.ucl.ac.uk/staff/a.gonzalezbeltran/owl/domainmodel.owl#umlAttributeCollection> <urn:caarray-data#LabeledExtract_3576_name> .
<urn:caarray-data#LabeledExtract_3576_name> <http://www.w3.org/1999/02/22-rdf-syntax-ns#type> <http://www.cs.ucl.ac.uk/staff/a.gonzalezbeltran/owl/caarray2_1.owl#LabeledExtract_name> .
<urn:caarray-data#LabeledExtract_3576_name> <http://www.cs.ucl.ac.uk/staff/a.gonzalezbeltran/owl/domainmodel.owl#datatype> "GSE5949GSM134002 LE biotin"^^<http://www.w3.org/2001/XMLSchema#string> .
<urn:caarray-data#Hybridization_1098> <http://www.w3.org/1999/02/22-rdf-syntax-ns#type> <http://www.cs.ucl.ac.uk/staff/a.gonzalezbeltran/owl/caarray2_1.owl#Hybridization> .
<urn:caarray-data#LabeledExtract_3576> <http://www.cs.ucl.ac.uk/staff/a.gonzalezbeltran/owl/caarray2_1.owl#LabeledExtract_hybridizations_Hybridization> <urn:caarray-data#Hybridization_1098> .
<urn:caarray-data#Hybridization_1098> <http://www.cs.ucl.ac.uk/staff/a.gonzalezbeltran/owl/domainmodel.owl#umlAttributeCollection> <urn:caarray-data#Hybridization_1098_amountOfMaterial> .
<urn:caarray-data#Hybridization_1098_amountOfMaterial> <http://www.w3.org/1999/02/22-rdf-syntax-ns#type> <http://www.cs.ucl.ac.uk/staff/a.gonzalezbeltran/owl/caarray2_1.owl#Hybridization_amountOfMaterial> .
<urn:caarray-data#Hybridization_1098_amountOfMaterial> <http://www.cs.ucl.ac.uk/staff/a.gonzalezbeltran/owl/domainmodel.owl#datatype> "0.0"^^<http://www.w3.org/2001/XMLSchema#string> .
<urn:caarray-data#Hybridization_1098> <http://www.cs.ucl.ac.uk/staff/a.gonzalezbeltran/owl/domainmodel.owl#umlAttributeCollection> <urn:caarray-data#Hybridization_1098_id> .
<urn:caarray-data#Hybridization_1098_id> <http://www.w3.org/1999/02/22-rdf-syntax-ns#type> <http://www.cs.ucl.ac.uk/staff/a.gonzalezbeltran/owl/caarray2_1.owl#Hybridization_id> .
<urn:caarray-data#Hybridization_1098_id> <http://www.cs.ucl.ac.uk/staff/a.gonzalezbeltran/owl/domainmodel.owl#datatype> "1098"^^<http://www.w3.org/2001/XMLSchema#string> .
<urn:caarray-data#Hybridization_1098> <http://www.cs.ucl.ac.uk/staff/a.gonzalezbeltran/owl/domainmodel.owl#umlAttributeCollection> <urn:caarray-data#Hybridization_1098_name> .
<urn:caarray-data#Hybridization_1098_name> <http://www.w3.org/1999/02/22-rdf-syntax-ns#type> <http://www.cs.ucl.ac.uk/staff/a.gonzalezbeltran/owl/caarray2_1.owl#Hybridization_name> .
<urn:caarray-data#Hybridization_1098_name> <http://www.cs.ucl.ac.uk/staff/a.gonzalezbeltran/owl/domainmodel.owl#datatype> "MDA-MB-231/ATCC hgu95c"^^<http://www.w3.org/2001/XMLSchema#string> .
<urn:caarray-data#Source_3381> <http://www.w3.org/1999/02/22-rdf-syntax-ns#type> <http://www.cs.ucl.ac.uk/staff/a.gonzalezbeltran/owl/caarray2_1.owl#Source> .
<urn:caarray-data#Experiment_6> <http://www.cs.ucl.ac.uk/staff/a.gonzalezbeltran/owl/caarray2_1.owl#Experiment_sources_Source> <urn:caarray-data#Source_3381> .
<urn:caarray-data#Source_3381> <http://www.cs.ucl.ac.uk/staff/a.gonzalezbeltran/owl/domainmodel.owl#umlAttributeCollection> <urn:caarray-data#Source_3381_description> .
<urn:caarray-data#Source_3381_description> <http://www.w3.org/1999/02/22-rdf-syntax-ns#type> <http://www.cs.ucl.ac.uk/staff/a.gonzalezbeltran/owl/caarray2_1.owl#Source_description> .
<urn:caarray-data#Source_3381_description> <http://www.cs.ucl.ac.uk/staff/a.gonzalezbeltran/owl/domainmodel.owl#datatype> "Large cell-undifferntiated:"^^<http://www.w3.org/2001/XMLSchema#string> .
<urn:caarray-data#Source_3381> <http://www.cs.ucl.ac.uk/staff/a.gonzalezbeltran/owl/domainmodel.owl#umlAttributeCollection> <urn:caarray-data#Source_3381_id> .
<urn:caarray-data#Source_3381_id> <http://www.w3.org/1999/02/22-rdf-syntax-ns#type> <http://www.cs.ucl.ac.uk/staff/a.gonzalezbeltran/owl/caarray2_1.owl#Source_id> .
<urn:caarray-data#Source_3381_id> <http://www.cs.ucl.ac.uk/staff/a.gonzalezbeltran/owl/domainmodel.owl#datatype> "3381"^^<http://www.w3.org/2001/XMLSchema#string> .
<urn:caarray-data#Source_3381> <http://www.cs.ucl.ac.uk/staff/a.gonzalezbeltran/owl/domainmodel.owl#umlAttributeCollection> <urn:caarray-data#Source_3381_name> .
<urn:caarray-data#Source_3381_name> <http://www.w3.org/1999/02/22-rdf-syntax-ns#type> <http://www.cs.ucl.ac.uk/staff/a.gonzalezbeltran/owl/caarray2_1.owl#Source_name> .
<urn:caarray-data#Source_3381_name> <http://www.cs.ucl.ac.uk/staff/a.gonzalezbeltran/owl/domainmodel.owl#datatype> "GSE5949GSM134183"^^<http://www.w3.org/2001/XMLSchema#string> .
<urn:caarray-data#Sample_3382> <http://www.w3.org/1999/02/22-rdf-syntax-ns#type> <http://www.cs.ucl.ac.uk/staff/a.gonzalezbeltran/owl/caarray2_1.owl#Sample> .
<urn:caarray-data#Source_3381> <http://www.cs.ucl.ac.uk/staff/a.gonzalezbeltran/owl/caarray2_1.owl#Source_samples_Sample> <urn:caarray-data#Sample_3382> .
<urn:caarray-data#Sample_3382> <http://www.cs.ucl.ac.uk/staff/a.gonzalezbeltran/owl/domainmodel.owl#umlAttributeCollection> <urn:caarray-data#Sample_3382_id> .
<urn:caarray-data#Sample_3382_id> <http://www.w3.org/1999/02/22-rdf-syntax-ns#type> <http://www.cs.ucl.ac.uk/staff/a.gonzalezbeltran/owl/caarray2_1.owl#Sample_id> .
<urn:caarray-data#Sample_3382_id> <http://www.cs.ucl.ac.uk/staff/a.gonzalezbeltran/owl/domainmodel.owl#datatype> "3382"^^<http://www.w3.org/2001/XMLSchema#string> .
<urn:caarray-data#Sample_3382> <http://www.cs.ucl.ac.uk/staff/a.gonzalezbeltran/owl/domainmodel.owl#umlAttributeCollection> <urn:caarray-data#Sample_3382_name> .
<urn:caarray-data#Sample_3382_name> <http://www.w3.org/1999/02/22-rdf-syntax-ns#type> <http://www.cs.ucl.ac.uk/staff/a.gonzalezbeltran/owl/caarray2_1.owl#Sample_name> .
<urn:caarray-data#Sample_3382_name> <http://www.cs.ucl.ac.uk/staff/a.gonzalezbeltran/owl/domainmodel.owl#datatype> "GSE5949GSM134183 sample"^^<http://www.w3.org/2001/XMLSchema#string> .
<urn:caarray-data#Extract_3383> <http://www.w3.org/1999/02/22-rdf-syntax-ns#type> <http://www.cs.ucl.ac.uk/staff/a.gonzalezbeltran/owl/caarray2_1.owl#Extract> .
<urn:caarray-data#Sample_3382> <http://www.cs.ucl.ac.uk/staff/a.gonzalezbeltran/owl/caarray2_1.owl#Sample_extracts_Extract> <urn:caarray-data#Extract_3383> .
<urn:caarray-data#Extract_3383> <http://www.cs.ucl.ac.uk/staff/a.gonzalezbeltran/owl/domainmodel.owl#umlAttributeCollection> <urn:caarray-data#Extract_3383_id> .
<urn:caarray-data#Extract_3383_id> <http://www.w3.org/1999/02/22-rdf-syntax-ns#type> <http://www.cs.ucl.ac.uk/staff/a.gonzalezbeltran/owl/caarray2_1.owl#Extract_id> .
<urn:caarray-data#Extract_3383_id> <http://www.cs.ucl.ac.uk/staff/a.gonzalezbeltran/owl/domainmodel.owl#datatype> "3383"^^<http://www.w3.org/2001/XMLSchema#string> .
<urn:caarray-data#Extract_3383> <http://www.cs.ucl.ac.uk/staff/a.gonzalezbeltran/owl/domainmodel.owl#umlAttributeCollection> <urn:caarray-data#Extract_3383_name> .
<urn:caarray-data#Extract_3383_name> <http://www.w3.org/1999/02/22-rdf-syntax-ns#type> <http://www.cs.ucl.ac.uk/staff/a.gonzalezbeltran/owl/caarray2_1.owl#Extract_name> .
<urn:caarray-data#Extract_3383_name> <http://www.cs.ucl.ac.uk/staff/a.gonzalezbeltran/owl/domainmodel.owl#datatype> "GSE5949GSM134183 extract"^^<http://www.w3.org/2001/XMLSchema#string> .
<urn:caarray-data#LabeledExtract_3384> <http://www.w3.org/1999/02/22-rdf-syntax-ns#type> <http://www.cs.ucl.ac.uk/staff/a.gonzalezbeltran/owl/caarray2_1.owl#LabeledExtract> .
<urn:caarray-data#Extract_3383> <http://www.cs.ucl.ac.uk/staff/a.gonzalezbeltran/owl/caarray2_1.owl#Extract_labeledExtracts_LabeledExtract> <urn:caarray-data#LabeledExtract_3384> .
<urn:caarray-data#LabeledExtract_3384> <http://www.cs.ucl.ac.uk/staff/a.gonzalezbeltran/owl/domainmodel.owl#umlAttributeCollection> <urn:caarray-data#LabeledExtract_3384_id> .
<urn:caarray-data#LabeledExtract_3384_id> <http://www.w3.org/1999/02/22-rdf-syntax-ns#type> <http://www.cs.ucl.ac.uk/staff/a.gonzalezbeltran/owl/caarray2_1.owl#LabeledExtract_id> .
<urn:caarray-data#LabeledExtract_3384_id> <http://www.cs.ucl.ac.uk/staff/a.gonzalezbeltran/owl/domainmodel.owl#datatype> "3384"^^<http://www.w3.org/2001/XMLSchema#string> .
<urn:caarray-data#LabeledExtract_3384> <http://www.cs.ucl.ac.uk/staff/a.gonzalezbeltran/owl/domainmodel.owl#umlAttributeCollection> <urn:caarray-data#LabeledExtract_3384_name> .
<urn:caarray-data#LabeledExtract_3384_name> <http://www.w3.org/1999/02/22-rdf-syntax-ns#type> <http://www.cs.ucl.ac.uk/staff/a.gonzalezbeltran/owl/caarray2_1.owl#LabeledExtract_name> .
<urn:caarray-data#LabeledExtract_3384_name> <http://www.cs.ucl.ac.uk/staff/a.gonzalezbeltran/owl/domainmodel.owl#datatype> "GSE5949GSM134183 LE biotin"^^<http://www.w3.org/2001/XMLSchema#string> .
<urn:caarray-data#Hybridization_1250> <http://www.w3.org/1999/02/22-rdf-syntax-ns#type> <http://www.cs.ucl.ac.uk/staff/a.gonzalezbeltran/owl/caarray2_1.owl#Hybridization> .
<urn:caarray-data#LabeledExtract_3384> <http://www.cs.ucl.ac.uk/staff/a.gonzalezbeltran/owl/caarray2_1.owl#LabeledExtract_hybridizations_Hybridization> <urn:caarray-data#Hybridization_1250> .
<urn:caarray-data#Hybridization_1250> <http://www.cs.ucl.ac.uk/staff/a.gonzalezbeltran/owl/domainmodel.owl#umlAttributeCollection> <urn:caarray-data#Hybridization_1250_amountOfMaterial> .
<urn:caarray-data#Hybridization_1250_amountOfMaterial> <http://www.w3.org/1999/02/22-rdf-syntax-ns#type> <http://www.cs.ucl.ac.uk/staff/a.gonzalezbeltran/owl/caarray2_1.owl#Hybridization_amountOfMaterial> .
<urn:caarray-data#Hybridization_1250_amountOfMaterial> <http://www.cs.ucl.ac.uk/staff/a.gonzalezbeltran/owl/domainmodel.owl#datatype> "0.0"^^<http://www.w3.org/2001/XMLSchema#string> .
<urn:caarray-data#Hybridization_1250> <http://www.cs.ucl.ac.uk/staff/a.gonzalezbeltran/owl/domainmodel.owl#umlAttributeCollection> <urn:caarray-data#Hybridization_1250_id> .
<urn:caarray-data#Hybridization_1250_id> <http://www.w3.org/1999/02/22-rdf-syntax-ns#type> <http://www.cs.ucl.ac.uk/staff/a.gonzalezbeltran/owl/caarray2_1.owl#Hybridization_id> .
<urn:caarray-data#Hybridization_1250_id> <http://www.cs.ucl.ac.uk/staff/a.gonzalezbeltran/owl/domainmodel.owl#datatype> "1250"^^<http://www.w3.org/2001/XMLSchema#string> .
<urn:caarray-data#Hybridization_1250> <http://www.cs.ucl.ac.uk/staff/a.gonzalezbeltran/owl/domainmodel.owl#umlAttributeCollection> <urn:caarray-data#Hybridization_1250_name> .
<urn:caarray-data#Hybridization_1250_name> <http://www.w3.org/1999/02/22-rdf-syntax-ns#type> <http://www.cs.ucl.ac.uk/staff/a.gonzalezbeltran/owl/caarray2_1.owl#Hybridization_name> .
<urn:caarray-data#Hybridization_1250_name> <http://www.cs.ucl.ac.uk/staff/a.gonzalezbeltran/owl/domainmodel.owl#datatype> "HOP-92 hgu95d"^^<http://www.w3.org/2001/XMLSchema#string> .
<urn:caarray-data#Source_3001> <http://www.w3.org/1999/02/22-rdf-syntax-ns#type> <http://www.cs.ucl.ac.uk/staff/a.gonzalezbeltran/owl/caarray2_1.owl#Source> .
<urn:caarray-data#Experiment_6> <http://www.cs.ucl.ac.uk/staff/a.gonzalezbeltran/owl/caarray2_1.owl#Experiment_sources_Source> <urn:caarray-data#Source_3001> .
<urn:caarray-data#Source_3001> <http://www.cs.ucl.ac.uk/staff/a.gonzalezbeltran/owl/domainmodel.owl#umlAttributeCollection> <urn:caarray-data#Source_3001_description> .
<urn:caarray-data#Source_3001_description> <http://www.w3.org/1999/02/22-rdf-syntax-ns#type> <http://www.cs.ucl.ac.uk/staff/a.gonzalezbeltran/owl/caarray2_1.owl#Source_description> .
<urn:caarray-data#Source_3001_description> <http://www.cs.ucl.ac.uk/staff/a.gonzalezbeltran/owl/domainmodel.owl#datatype> "breast epithelial adenocarcin"^^<http://www.w3.org/2001/XMLSchema#string> .
<urn:caarray-data#Source_3001> <http://www.cs.ucl.ac.uk/staff/a.gonzalezbeltran/owl/domainmodel.owl#umlAttributeCollection> <urn:caarray-data#Source_3001_id> .
<urn:caarray-data#Source_3001_id> <http://www.w3.org/1999/02/22-rdf-syntax-ns#type> <http://www.cs.ucl.ac.uk/staff/a.gonzalezbeltran/owl/caarray2_1.owl#Source_id> .
<urn:caarray-data#Source_3001_id> <http://www.cs.ucl.ac.uk/staff/a.gonzalezbeltran/owl/domainmodel.owl#datatype> "3001"^^<http://www.w3.org/2001/XMLSchema#string> .
<urn:caarray-data#Source_3001> <http://www.cs.ucl.ac.uk/staff/a.gonzalezbeltran/owl/domainmodel.owl#umlAttributeCollection> <urn:caarray-data#Source_3001_name> .
<urn:caarray-data#Source_3001_name> <http://www.w3.org/1999/02/22-rdf-syntax-ns#type> <http://www.cs.ucl.ac.uk/staff/a.gonzalezbeltran/owl/caarray2_1.owl#Source_name> .
<urn:caarray-data#Source_3001_name> <http://www.cs.ucl.ac.uk/staff/a.gonzalezbeltran/owl/domainmodel.owl#datatype> "GSE5949GSM134000"^^<http://www.w3.org/2001/XMLSchema#string> .
<urn:caarray-data#Sample_3002> <http://www.w3.org/1999/02/22-rdf-syntax-ns#type> <http://www.cs.ucl.ac.uk/staff/a.gonzalezbeltran/owl/caarray2_1.owl#Sample> .
<urn:caarray-data#Source_3001> <http://www.cs.ucl.ac.uk/staff/a.gonzalezbeltran/owl/caarray2_1.owl#Source_samples_Sample> <urn:caarray-data#Sample_3002> .
<urn:caarray-data#Sample_3002> <http://www.cs.ucl.ac.uk/staff/a.gonzalezbeltran/owl/domainmodel.owl#umlAttributeCollection> <urn:caarray-data#Sample_3002_id> .
<urn:caarray-data#Sample_3002_id> <http://www.w3.org/1999/02/22-rdf-syntax-ns#type> <http://www.cs.ucl.ac.uk/staff/a.gonzalezbeltran/owl/caarray2_1.owl#Sample_id> .
<urn:caarray-data#Sample_3002_id> <http://www.cs.ucl.ac.uk/staff/a.gonzalezbeltran/owl/domainmodel.owl#datatype> "3002"^^<http://www.w3.org/2001/XMLSchema#string> .
<urn:caarray-data#Sample_3002> <http://www.cs.ucl.ac.uk/staff/a.gonzalezbeltran/owl/domainmodel.owl#umlAttributeCollection> <urn:caarray-data#Sample_3002_name> .
<urn:caarray-data#Sample_3002_name> <http://www.w3.org/1999/02/22-rdf-syntax-ns#type> <http://www.cs.ucl.ac.uk/staff/a.gonzalezbeltran/owl/caarray2_1.owl#Sample_name> .
<urn:caarray-data#Sample_3002_name> <http://www.cs.ucl.ac.uk/staff/a.gonzalezbeltran/owl/domainmodel.owl#datatype> "GSE5949GSM134000 sample"^^<http://www.w3.org/2001/XMLSchema#string> .
<urn:caarray-data#Extract_3003> <http://www.w3.org/1999/02/22-rdf-syntax-ns#type> <http://www.cs.ucl.ac.uk/staff/a.gonzalezbeltran/owl/caarray2_1.owl#Extract> .
<urn:caarray-data#Sample_3002> <http://www.cs.ucl.ac.uk/staff/a.gonzalezbeltran/owl/caarray2_1.owl#Sample_extracts_Extract> <urn:caarray-data#Extract_3003> .
<urn:caarray-data#Extract_3003> <http://www.cs.ucl.ac.uk/staff/a.gonzalezbeltran/owl/domainmodel.owl#umlAttributeCollection> <urn:caarray-data#Extract_3003_id> .
<urn:caarray-data#Extract_3003_id> <http://www.w3.org/1999/02/22-rdf-syntax-ns#type> <http://www.cs.ucl.ac.uk/staff/a.gonzalezbeltran/owl/caarray2_1.owl#Extract_id> .
<urn:caarray-data#Extract_3003_id> <http://www.cs.ucl.ac.uk/staff/a.gonzalezbeltran/owl/domainmodel.owl#datatype> "3003"^^<http://www.w3.org/2001/XMLSchema#string> .
<urn:caarray-data#Extract_3003> <http://www.cs.ucl.ac.uk/staff/a.gonzalezbeltran/owl/domainmodel.owl#umlAttributeCollection> <urn:caarray-data#Extract_3003_name> .
<urn:caarray-data#Extract_3003_name> <http://www.w3.org/1999/02/22-rdf-syntax-ns#type> <http://www.cs.ucl.ac.uk/staff/a.gonzalezbeltran/owl/caarray2_1.owl#Extract_name> .
<urn:caarray-data#Extract_3003_name> <http://www.cs.ucl.ac.uk/staff/a.gonzalezbeltran/owl/domainmodel.owl#datatype> "GSE5949GSM134000 extract"^^<http://www.w3.org/2001/XMLSchema#string> .
<urn:caarray-data#LabeledExtract_3004> <http://www.w3.org/1999/02/22-rdf-syntax-ns#type> <http://www.cs.ucl.ac.uk/staff/a.gonzalezbeltran/owl/caarray2_1.owl#LabeledExtract> .
<urn:caarray-data#Extract_3003> <http://www.cs.ucl.ac.uk/staff/a.gonzalezbeltran/owl/caarray2_1.owl#Extract_labeledExtracts_LabeledExtract> <urn:caarray-data#LabeledExtract_3004> .
<urn:caarray-data#LabeledExtract_3004> <http://www.cs.ucl.ac.uk/staff/a.gonzalezbeltran/owl/domainmodel.owl#umlAttributeCollection> <urn:caarray-data#LabeledExtract_3004_id> .
<urn:caarray-data#LabeledExtract_3004_id> <http://www.w3.org/1999/02/22-rdf-syntax-ns#type> <http://www.cs.ucl.ac.uk/staff/a.gonzalezbeltran/owl/caarray2_1.owl#LabeledExtract_id> .
<urn:caarray-data#LabeledExtract_3004_id> <http://www.cs.ucl.ac.uk/staff/a.gonzalezbeltran/owl/domainmodel.owl#datatype> "3004"^^<http://www.w3.org/2001/XMLSchema#string> .
<urn:caarray-data#LabeledExtract_3004> <http://www.cs.ucl.ac.uk/staff/a.gonzalezbeltran/owl/domainmodel.owl#umlAttributeCollection> <urn:caarray-data#LabeledExtract_3004_name> .
<urn:caarray-data#LabeledExtract_3004_name> <http://www.w3.org/1999/02/22-rdf-syntax-ns#type> <http://www.cs.ucl.ac.uk/staff/a.gonzalezbeltran/owl/caarray2_1.owl#LabeledExtract_name> .
<urn:caarray-data#LabeledExtract_3004_name> <http://www.cs.ucl.ac.uk/staff/a.gonzalezbeltran/owl/domainmodel.owl#datatype> "GSE5949GSM134000 LE biotin"^^<http://www.w3.org/2001/XMLSchema#string> .
<urn:caarray-data#Hybridization_1340> <http://www.w3.org/1999/02/22-rdf-syntax-ns#type> <http://www.cs.ucl.ac.uk/staff/a.gonzalezbeltran/owl/caarray2_1.owl#Hybridization> .
<urn:caarray-data#LabeledExtract_3004> <http://www.cs.ucl.ac.uk/staff/a.gonzalezbeltran/owl/caarray2_1.owl#LabeledExtract_hybridizations_Hybridization> <urn:caarray-data#Hybridization_1340> .
<urn:caarray-data#Hybridization_1340> <http://www.cs.ucl.ac.uk/staff/a.gonzalezbeltran/owl/domainmodel.owl#umlAttributeCollection> <urn:caarray-data#Hybridization_1340_amountOfMaterial> .
<urn:caarray-data#Hybridization_1340_amountOfMaterial> <http://www.w3.org/1999/02/22-rdf-syntax-ns#type> <http://www.cs.ucl.ac.uk/staff/a.gonzalezbeltran/owl/caarray2_1.owl#Hybridization_amountOfMaterial> .
<urn:caarray-data#Hybridization_1340_amountOfMaterial> <http://www.cs.ucl.ac.uk/staff/a.gonzalezbeltran/owl/domainmodel.owl#datatype> "0.0"^^<http://www.w3.org/2001/XMLSchema#string> .
<urn:caarray-data#Hybridization_1340> <http://www.cs.ucl.ac.uk/staff/a.gonzalezbeltran/owl/domainmodel.owl#umlAttributeCollection> <urn:caarray-data#Hybridization_1340_id> .
<urn:caarray-data#Hybridization_1340_id> <http://www.w3.org/1999/02/22-rdf-syntax-ns#type> <http://www.cs.ucl.ac.uk/staff/a.gonzalezbeltran/owl/caarray2_1.owl#Hybridization_id> .
<urn:caarray-data#Hybridization_1340_id> <http://www.cs.ucl.ac.uk/staff/a.gonzalezbeltran/owl/domainmodel.owl#datatype> "1340"^^<http://www.w3.org/2001/XMLSchema#string> .
<urn:caarray-data#Hybridization_1340> <http://www.cs.ucl.ac.uk/staff/a.gonzalezbeltran/owl/domainmodel.owl#umlAttributeCollection> <urn:caarray-data#Hybridization_1340_name> .
<urn:caarray-data#Hybridization_1340_name> <http://www.w3.org/1999/02/22-rdf-syntax-ns#type> <http://www.cs.ucl.ac.uk/staff/a.gonzalezbeltran/owl/caarray2_1.owl#Hybridization_name> .
<urn:caarray-data#Hybridization_1340_name> <http://www.cs.ucl.ac.uk/staff/a.gonzalezbeltran/owl/domainmodel.owl#datatype> "MDA-MB-231/ATCC hgu95a"^^<http://www.w3.org/2001/XMLSchema#string> .
<urn:caarray-data#Source_3445> <http://www.w3.org/1999/02/22-rdf-syntax-ns#type> <http://www.cs.ucl.ac.uk/staff/a.gonzalezbeltran/owl/caarray2_1.owl#Source> .
<urn:caarray-data#Experiment_6> <http://www.cs.ucl.ac.uk/staff/a.gonzalezbeltran/owl/caarray2_1.owl#Experiment_sources_Source> <urn:caarray-data#Source_3445> .
<urn:caarray-data#Source_3445> <http://www.cs.ucl.ac.uk/staff/a.gonzalezbeltran/owl/domainmodel.owl#umlAttributeCollection> <urn:caarray-data#Source_3445_description> .
<urn:caarray-data#Source_3445_description> <http://www.w3.org/1999/02/22-rdf-syntax-ns#type> <http://www.cs.ucl.ac.uk/staff/a.gonzalezbeltran/owl/caarray2_1.owl#Source_description> .
<urn:caarray-data#Source_3445_description> <http://www.cs.ucl.ac.uk/staff/a.gonzalezbeltran/owl/domainmodel.owl#datatype> "Adenocarcinoma:  NCI60.47_LAB"^^<http://www.w3.org/2001/XMLSchema#string> .
<urn:caarray-data#Source_3445> <http://www.cs.ucl.ac.uk/staff/a.gonzalezbeltran/owl/domainmodel.owl#umlAttributeCollection> <urn:caarray-data#Source_3445_id> .
<urn:caarray-data#Source_3445_id> <http://www.w3.org/1999/02/22-rdf-syntax-ns#type> <http://www.cs.ucl.ac.uk/staff/a.gonzalezbeltran/owl/caarray2_1.owl#Source_id> .
<urn:caarray-data#Source_3445_id> <http://www.cs.ucl.ac.uk/staff/a.gonzalezbeltran/owl/domainmodel.owl#datatype> "3445"^^<http://www.w3.org/2001/XMLSchema#string> .
<urn:caarray-data#Source_3445> <http://www.cs.ucl.ac.uk/staff/a.gonzalezbeltran/owl/domainmodel.owl#umlAttributeCollection> <urn:caarray-data#Source_3445_name> .
<urn:caarray-data#Source_3445_name> <http://www.w3.org/1999/02/22-rdf-syntax-ns#type> <http://www.cs.ucl.ac.uk/staff/a.gonzalezbeltran/owl/caarray2_1.owl#Source_name> .
<urn:caarray-data#Source_3445_name> <http://www.cs.ucl.ac.uk/staff/a.gonzalezbeltran/owl/domainmodel.owl#datatype> "GSE5949GSM134233"^^<http://www.w3.org/2001/XMLSchema#string> .
<urn:caarray-data#Sample_3446> <http://www.w3.org/1999/02/22-rdf-syntax-ns#type> <http://www.cs.ucl.ac.uk/staff/a.gonzalezbeltran/owl/caarray2_1.owl#Sample> .
<urn:caarray-data#Source_3445> <http://www.cs.ucl.ac.uk/staff/a.gonzalezbeltran/owl/caarray2_1.owl#Source_samples_Sample> <urn:caarray-data#Sample_3446> .
<urn:caarray-data#Sample_3446> <http://www.cs.ucl.ac.uk/staff/a.gonzalezbeltran/owl/domainmodel.owl#umlAttributeCollection> <urn:caarray-data#Sample_3446_id> .
<urn:caarray-data#Sample_3446_id> <http://www.w3.org/1999/02/22-rdf-syntax-ns#type> <http://www.cs.ucl.ac.uk/staff/a.gonzalezbeltran/owl/caarray2_1.owl#Sample_id> .
<urn:caarray-data#Sample_3446_id> <http://www.cs.ucl.ac.uk/staff/a.gonzalezbeltran/owl/domainmodel.owl#datatype> "3446"^^<http://www.w3.org/2001/XMLSchema#string> .
<urn:caarray-data#Sample_3446> <http://www.cs.ucl.ac.uk/staff/a.gonzalezbeltran/owl/domainmodel.owl#umlAttributeCollection> <urn:caarray-data#Sample_3446_name> .
<urn:caarray-data#Sample_3446_name> <http://www.w3.org/1999/02/22-rdf-syntax-ns#type> <http://www.cs.ucl.ac.uk/staff/a.gonzalezbeltran/owl/caarray2_1.owl#Sample_name> .
<urn:caarray-data#Sample_3446_name> <http://www.cs.ucl.ac.uk/staff/a.gonzalezbeltran/owl/domainmodel.owl#datatype> "GSE5949GSM134233 sample"^^<http://www.w3.org/2001/XMLSchema#string> .
<urn:caarray-data#Extract_3447> <http://www.w3.org/1999/02/22-rdf-syntax-ns#type> <http://www.cs.ucl.ac.uk/staff/a.gonzalezbeltran/owl/caarray2_1.owl#Extract> .
<urn:caarray-data#Sample_3446> <http://www.cs.ucl.ac.uk/staff/a.gonzalezbeltran/owl/caarray2_1.owl#Sample_extracts_Extract> <urn:caarray-data#Extract_3447> .
<urn:caarray-data#Extract_3447> <http://www.cs.ucl.ac.uk/staff/a.gonzalezbeltran/owl/domainmodel.owl#umlAttributeCollection> <urn:caarray-data#Extract_3447_id> .
<urn:caarray-data#Extract_3447_id> <http://www.w3.org/1999/02/22-rdf-syntax-ns#type> <http://www.cs.ucl.ac.uk/staff/a.gonzalezbeltran/owl/caarray2_1.owl#Extract_id> .
<urn:caarray-data#Extract_3447_id> <http://www.cs.ucl.ac.uk/staff/a.gonzalezbeltran/owl/domainmodel.owl#datatype> "3447"^^<http://www.w3.org/2001/XMLSchema#string> .
<urn:caarray-data#Extract_3447> <http://www.cs.ucl.ac.uk/staff/a.gonzalezbeltran/owl/domainmodel.owl#umlAttributeCollection> <urn:caarray-data#Extract_3447_name> .
<urn:caarray-data#Extract_3447_name> <http://www.w3.org/1999/02/22-rdf-syntax-ns#type> <http://www.cs.ucl.ac.uk/staff/a.gonzalezbeltran/owl/caarray2_1.owl#Extract_name> .
<urn:caarray-data#Extract_3447_name> <http://www.cs.ucl.ac.uk/staff/a.gonzalezbeltran/owl/domainmodel.owl#datatype> "GSE5949GSM134233 extract"^^<http://www.w3.org/2001/XMLSchema#string> .
<urn:caarray-data#LabeledExtract_3448> <http://www.w3.org/1999/02/22-rdf-syntax-ns#type> <http://www.cs.ucl.ac.uk/staff/a.gonzalezbeltran/owl/caarray2_1.owl#LabeledExtract> .
<urn:caarray-data#Extract_3447> <http://www.cs.ucl.ac.uk/staff/a.gonzalezbeltran/owl/caarray2_1.owl#Extract_labeledExtracts_LabeledExtract> <urn:caarray-data#LabeledExtract_3448> .
<urn:caarray-data#LabeledExtract_3448> <http://www.cs.ucl.ac.uk/staff/a.gonzalezbeltran/owl/domainmodel.owl#umlAttributeCollection> <urn:caarray-data#LabeledExtract_3448_id> .
<urn:caarray-data#LabeledExtract_3448_id> <http://www.w3.org/1999/02/22-rdf-syntax-ns#type> <http://www.cs.ucl.ac.uk/staff/a.gonzalezbeltran/owl/caarray2_1.owl#LabeledExtract_id> .
<urn:caarray-data#LabeledExtract_3448_id> <http://www.cs.ucl.ac.uk/staff/a.gonzalezbeltran/owl/domainmodel.owl#datatype> "3448"^^<http://www.w3.org/2001/XMLSchema#string> .
<urn:caarray-data#LabeledExtract_3448> <http://www.cs.ucl.ac.uk/staff/a.gonzalezbeltran/owl/domainmodel.owl#umlAttributeCollection> <urn:caarray-data#LabeledExtract_3448_name> .
<urn:caarray-data#LabeledExtract_3448_name> <http://www.w3.org/1999/02/22-rdf-syntax-ns#type> <http://www.cs.ucl.ac.uk/staff/a.gonzalezbeltran/owl/caarray2_1.owl#LabeledExtract_name> .
<urn:caarray-data#LabeledExtract_3448_name> <http://www.cs.ucl.ac.uk/staff/a.gonzalezbeltran/owl/domainmodel.owl#datatype> "GSE5949GSM134233 LE biotin"^^<http://www.w3.org/2001/XMLSchema#string> .
<urn:caarray-data#Hybridization_1102> <http://www.w3.org/1999/02/22-rdf-syntax-ns#type> <http://www.cs.ucl.ac.uk/staff/a.gonzalezbeltran/owl/caarray2_1.owl#Hybridization> .
<urn:caarray-data#LabeledExtract_3448> <http://www.cs.ucl.ac.uk/staff/a.gonzalezbeltran/owl/caarray2_1.owl#LabeledExtract_hybridizations_Hybridization> <urn:caarray-data#Hybridization_1102> .
<urn:caarray-data#Hybridization_1102> <http://www.cs.ucl.ac.uk/staff/a.gonzalezbeltran/owl/domainmodel.owl#umlAttributeCollection> <urn:caarray-data#Hybridization_1102_amountOfMaterial> .
<urn:caarray-data#Hybridization_1102_amountOfMaterial> <http://www.w3.org/1999/02/22-rdf-syntax-ns#type> <http://www.cs.ucl.ac.uk/staff/a.gonzalezbeltran/owl/caarray2_1.owl#Hybridization_amountOfMaterial> .
<urn:caarray-data#Hybridization_1102_amountOfMaterial> <http://www.cs.ucl.ac.uk/staff/a.gonzalezbeltran/owl/domainmodel.owl#datatype> "0.0"^^<http://www.w3.org/2001/XMLSchema#string> .
<urn:caarray-data#Hybridization_1102> <http://www.cs.ucl.ac.uk/staff/a.gonzalezbeltran/owl/domainmodel.owl#umlAttributeCollection> <urn:caarray-data#Hybridization_1102_id> .
<urn:caarray-data#Hybridization_1102_id> <http://www.w3.org/1999/02/22-rdf-syntax-ns#type> <http://www.cs.ucl.ac.uk/staff/a.gonzalezbeltran/owl/caarray2_1.owl#Hybridization_id> .
<urn:caarray-data#Hybridization_1102_id> <http://www.cs.ucl.ac.uk/staff/a.gonzalezbeltran/owl/domainmodel.owl#datatype> "1102"^^<http://www.w3.org/2001/XMLSchema#string> .
<urn:caarray-data#Hybridization_1102> <http://www.cs.ucl.ac.uk/staff/a.gonzalezbeltran/owl/domainmodel.owl#umlAttributeCollection> <urn:caarray-data#Hybridization_1102_name> .
<urn:caarray-data#Hybridization_1102_name> <http://www.w3.org/1999/02/22-rdf-syntax-ns#type> <http://www.cs.ucl.ac.uk/staff/a.gonzalezbeltran/owl/caarray2_1.owl#Hybridization_name> .
<urn:caarray-data#Hybridization_1102_name> <http://www.cs.ucl.ac.uk/staff/a.gonzalezbeltran/owl/domainmodel.owl#datatype> "OVCAR-5 hgu95e"^^<http://www.w3.org/2001/XMLSchema#string> .
<urn:caarray-data#Source_3889> <http://www.w3.org/1999/02/22-rdf-syntax-ns#type> <http://www.cs.ucl.ac.uk/staff/a.gonzalezbeltran/owl/caarray2_1.owl#Source> .
<urn:caarray-data#Experiment_6> <http://www.cs.ucl.ac.uk/staff/a.gonzalezbeltran/owl/caarray2_1.owl#Experiment_sources_Source> <urn:caarray-data#Source_3889> .
<urn:caarray-data#Source_3889> <http://www.cs.ucl.ac.uk/staff/a.gonzalezbeltran/owl/domainmodel.owl#umlAttributeCollection> <urn:caarray-data#Source_3889_description> .
<urn:caarray-data#Source_3889_description> <http://www.w3.org/1999/02/22-rdf-syntax-ns#type> <http://www.cs.ucl.ac.uk/staff/a.gonzalezbeltran/owl/caarray2_1.owl#Source_description> .
<urn:caarray-data#Source_3889_description> <http://www.cs.ucl.ac.uk/staff/a.gonzalezbeltran/owl/domainmodel.owl#datatype> "breast epithelial carcinosarc"^^<http://www.w3.org/2001/XMLSchema#string> .
<urn:caarray-data#Source_3889> <http://www.cs.ucl.ac.uk/staff/a.gonzalezbeltran/owl/domainmodel.owl#umlAttributeCollection> <urn:caarray-data#Source_3889_id> .
<urn:caarray-data#Source_3889_id> <http://www.w3.org/1999/02/22-rdf-syntax-ns#type> <http://www.cs.ucl.ac.uk/staff/a.gonzalezbeltran/owl/caarray2_1.owl#Source_id> .
<urn:caarray-data#Source_3889_id> <http://www.cs.ucl.ac.uk/staff/a.gonzalezbeltran/owl/domainmodel.owl#datatype> "3889"^^<http://www.w3.org/2001/XMLSchema#string> .
<urn:caarray-data#Source_3889> <http://www.cs.ucl.ac.uk/staff/a.gonzalezbeltran/owl/domainmodel.owl#umlAttributeCollection> <urn:caarray-data#Source_3889_name> .
<urn:caarray-data#Source_3889_name> <http://www.w3.org/1999/02/22-rdf-syntax-ns#type> <http://www.cs.ucl.ac.uk/staff/a.gonzalezbeltran/owl/caarray2_1.owl#Source_name> .
<urn:caarray-data#Source_3889_name> <http://www.cs.ucl.ac.uk/staff/a.gonzalezbeltran/owl/domainmodel.owl#datatype> "GSE5949GSM134008"^^<http://www.w3.org/2001/XMLSchema#string> .
<urn:caarray-data#Sample_3890> <http://www.w3.org/1999/02/22-rdf-syntax-ns#type> <http://www.cs.ucl.ac.uk/staff/a.gonzalezbeltran/owl/caarray2_1.owl#Sample> .
<urn:caarray-data#Source_3889> <http://www.cs.ucl.ac.uk/staff/a.gonzalezbeltran/owl/caarray2_1.owl#Source_samples_Sample> <urn:caarray-data#Sample_3890> .
<urn:caarray-data#Sample_3890> <http://www.cs.ucl.ac.uk/staff/a.gonzalezbeltran/owl/domainmodel.owl#umlAttributeCollection> <urn:caarray-data#Sample_3890_id> .
<urn:caarray-data#Sample_3890_id> <http://www.w3.org/1999/02/22-rdf-syntax-ns#type> <http://www.cs.ucl.ac.uk/staff/a.gonzalezbeltran/owl/caarray2_1.owl#Sample_id> .
<urn:caarray-data#Sample_3890_id> <http://www.cs.ucl.ac.uk/staff/a.gonzalezbeltran/owl/domainmodel.owl#datatype> "3890"^^<http://www.w3.org/2001/XMLSchema#string> .
<urn:caarray-data#Sample_3890> <http://www.cs.ucl.ac.uk/staff/a.gonzalezbeltran/owl/domainmodel.owl#umlAttributeCollection> <urn:caarray-data#Sample_3890_name> .
<urn:caarray-data#Sample_3890_name> <http://www.w3.org/1999/02/22-rdf-syntax-ns#type> <http://www.cs.ucl.ac.uk/staff/a.gonzalezbeltran/owl/caarray2_1.owl#Sample_name> .
<urn:caarray-data#Sample_3890_name> <http://www.cs.ucl.ac.uk/staff/a.gonzalezbeltran/owl/domainmodel.owl#datatype> "GSE5949GSM134008 sample"^^<http://www.w3.org/2001/XMLSchema#string> .
<urn:caarray-data#Extract_3891> <http://www.w3.org/1999/02/22-rdf-syntax-ns#type> <http://www.cs.ucl.ac.uk/staff/a.gonzalezbeltran/owl/caarray2_1.owl#Extract> .
<urn:caarray-data#Sample_3890> <http://www.cs.ucl.ac.uk/staff/a.gonzalezbeltran/owl/caarray2_1.owl#Sample_extracts_Extract> <urn:caarray-data#Extract_3891> .
<urn:caarray-data#Extract_3891> <http://www.cs.ucl.ac.uk/staff/a.gonzalezbeltran/owl/domainmodel.owl#umlAttributeCollection> <urn:caarray-data#Extract_3891_id> .
<urn:caarray-data#Extract_3891_id> <http://www.w3.org/1999/02/22-rdf-syntax-ns#type> <http://www.cs.ucl.ac.uk/staff/a.gonzalezbeltran/owl/caarray2_1.owl#Extract_id> .
<urn:caarray-data#Extract_3891_id> <http://www.cs.ucl.ac.uk/staff/a.gonzalezbeltran/owl/domainmodel.owl#datatype> "3891"^^<http://www.w3.org/2001/XMLSchema#string> .
<urn:caarray-data#Extract_3891> <http://www.cs.ucl.ac.uk/staff/a.gonzalezbeltran/owl/domainmodel.owl#umlAttributeCollection> <urn:caarray-data#Extract_3891_name> .
<urn:caarray-data#Extract_3891_name> <http://www.w3.org/1999/02/22-rdf-syntax-ns#type> <http://www.cs.ucl.ac.uk/staff/a.gonzalezbeltran/owl/caarray2_1.owl#Extract_name> .
<urn:caarray-data#Extract_3891_name> <http://www.cs.ucl.ac.uk/staff/a.gonzalezbeltran/owl/domainmodel.owl#datatype> "GSE5949GSM134008 extract"^^<http://www.w3.org/2001/XMLSchema#string> .
<urn:caarray-data#LabeledExtract_3892> <http://www.w3.org/1999/02/22-rdf-syntax-ns#type> <http://www.cs.ucl.ac.uk/staff/a.gonzalezbeltran/owl/caarray2_1.owl#LabeledExtract> .
<urn:caarray-data#Extract_3891> <http://www.cs.ucl.ac.uk/staff/a.gonzalezbeltran/owl/caarray2_1.owl#Extract_labeledExtracts_LabeledExtract> <urn:caarray-data#LabeledExtract_3892> .
<urn:caarray-data#LabeledExtract_3892> <http://www.cs.ucl.ac.uk/staff/a.gonzalezbeltran/owl/domainmodel.owl#umlAttributeCollection> <urn:caarray-data#LabeledExtract_3892_id> .
<urn:caarray-data#LabeledExtract_3892_id> <http://www.w3.org/1999/02/22-rdf-syntax-ns#type> <http://www.cs.ucl.ac.uk/staff/a.gonzalezbeltran/owl/caarray2_1.owl#LabeledExtract_id> .
<urn:caarray-data#LabeledExtract_3892_id> <http://www.cs.ucl.ac.uk/staff/a.gonzalezbeltran/owl/domainmodel.owl#datatype> "3892"^^<http://www.w3.org/2001/XMLSchema#string> .
<urn:caarray-data#LabeledExtract_3892> <http://www.cs.ucl.ac.uk/staff/a.gonzalezbeltran/owl/domainmodel.owl#umlAttributeCollection> <urn:caarray-data#LabeledExtract_3892_name> .
<urn:caarray-data#LabeledExtract_3892_name> <http://www.w3.org/1999/02/22-rdf-syntax-ns#type> <http://www.cs.ucl.ac.uk/staff/a.gonzalezbeltran/owl/caarray2_1.owl#LabeledExtract_name> .
<urn:caarray-data#LabeledExtract_3892_name> <http://www.cs.ucl.ac.uk/staff/a.gonzalezbeltran/owl/domainmodel.owl#datatype> "GSE5949GSM134008 LE biotin"^^<http://www.w3.org/2001/XMLSchema#string> .
<urn:caarray-data#Hybridization_1177> <http://www.w3.org/1999/02/22-rdf-syntax-ns#type> <http://www.cs.ucl.ac.uk/staff/a.gonzalezbeltran/owl/caarray2_1.owl#Hybridization> .
<urn:caarray-data#LabeledExtract_3892> <http://www.cs.ucl.ac.uk/staff/a.gonzalezbeltran/owl/caarray2_1.owl#LabeledExtract_hybridizations_Hybridization> <urn:caarray-data#Hybridization_1177> .
<urn:caarray-data#Hybridization_1177> <http://www.cs.ucl.ac.uk/staff/a.gonzalezbeltran/owl/domainmodel.owl#umlAttributeCollection> <urn:caarray-data#Hybridization_1177_amountOfMaterial> .
<urn:caarray-data#Hybridization_1177_amountOfMaterial> <http://www.w3.org/1999/02/22-rdf-syntax-ns#type> <http://www.cs.ucl.ac.uk/staff/a.gonzalezbeltran/owl/caarray2_1.owl#Hybridization_amountOfMaterial> .
<urn:caarray-data#Hybridization_1177_amountOfMaterial> <http://www.cs.ucl.ac.uk/staff/a.gonzalezbeltran/owl/domainmodel.owl#datatype> "0.0"^^<http://www.w3.org/2001/XMLSchema#string> .
<urn:caarray-data#Hybridization_1177> <http://www.cs.ucl.ac.uk/staff/a.gonzalezbeltran/owl/domainmodel.owl#umlAttributeCollection> <urn:caarray-data#Hybridization_1177_id> .
<urn:caarray-data#Hybridization_1177_id> <http://www.w3.org/1999/02/22-rdf-syntax-ns#type> <http://www.cs.ucl.ac.uk/staff/a.gonzalezbeltran/owl/caarray2_1.owl#Hybridization_id> .
<urn:caarray-data#Hybridization_1177_id> <http://www.cs.ucl.ac.uk/staff/a.gonzalezbeltran/owl/domainmodel.owl#datatype> "1177"^^<http://www.w3.org/2001/XMLSchema#string> .
<urn:caarray-data#Hybridization_1177> <http://www.cs.ucl.ac.uk/staff/a.gonzalezbeltran/owl/domainmodel.owl#umlAttributeCollection> <urn:caarray-data#Hybridization_1177_name> .
<urn:caarray-data#Hybridization_1177_name> <http://www.w3.org/1999/02/22-rdf-syntax-ns#type> <http://www.cs.ucl.ac.uk/staff/a.gonzalezbeltran/owl/caarray2_1.owl#Hybridization_name> .
<urn:caarray-data#Hybridization_1177_name> <http://www.cs.ucl.ac.uk/staff/a.gonzalezbeltran/owl/domainmodel.owl#datatype> "HS 578T hgu95d"^^<http://www.w3.org/2001/XMLSchema#string> .
<urn:caarray-data#Source_3169> <http://www.w3.org/1999/02/22-rdf-syntax-ns#type> <http://www.cs.ucl.ac.uk/staff/a.gonzalezbeltran/owl/caarray2_1.owl#Source> .
<urn:caarray-data#Experiment_6> <http://www.cs.ucl.ac.uk/staff/a.gonzalezbeltran/owl/caarray2_1.owl#Experiment_sources_Source> <urn:caarray-data#Source_3169> .
<urn:caarray-data#Source_3169> <http://www.cs.ucl.ac.uk/staff/a.gonzalezbeltran/owl/domainmodel.owl#umlAttributeCollection> <urn:caarray-data#Source_3169_description> .
<urn:caarray-data#Source_3169_description> <http://www.w3.org/1999/02/22-rdf-syntax-ns#type> <http://www.cs.ucl.ac.uk/staff/a.gonzalezbeltran/owl/caarray2_1.owl#Source_description> .
<urn:caarray-data#Source_3169_description> <http://www.cs.ucl.ac.uk/staff/a.gonzalezbeltran/owl/domainmodel.owl#datatype> "Carcinoma:  NCI60.48_LABEL52E"^^<http://www.w3.org/2001/XMLSchema#string> .
<urn:caarray-data#Source_3169> <http://www.cs.ucl.ac.uk/staff/a.gonzalezbeltran/owl/domainmodel.owl#umlAttributeCollection> <urn:caarray-data#Source_3169_id> .
<urn:caarray-data#Source_3169_id> <http://www.w3.org/1999/02/22-rdf-syntax-ns#type> <http://www.cs.ucl.ac.uk/staff/a.gonzalezbeltran/owl/caarray2_1.owl#Source_id> .
<urn:caarray-data#Source_3169_id> <http://www.cs.ucl.ac.uk/staff/a.gonzalezbeltran/owl/domainmodel.owl#datatype> "3169"^^<http://www.w3.org/2001/XMLSchema#string> .
<urn:caarray-data#Source_3169> <http://www.cs.ucl.ac.uk/staff/a.gonzalezbeltran/owl/domainmodel.owl#umlAttributeCollection> <urn:caarray-data#Source_3169_name> .
<urn:caarray-data#Source_3169_name> <http://www.w3.org/1999/02/22-rdf-syntax-ns#type> <http://www.cs.ucl.ac.uk/staff/a.gonzalezbeltran/owl/caarray2_1.owl#Source_name> .
<urn:caarray-data#Source_3169_name> <http://www.cs.ucl.ac.uk/staff/a.gonzalezbeltran/owl/domainmodel.owl#datatype> "GSE5949GSM134237"^^<http://www.w3.org/2001/XMLSchema#string> .
<urn:caarray-data#Sample_3170> <http://www.w3.org/1999/02/22-rdf-syntax-ns#type> <http://www.cs.ucl.ac.uk/staff/a.gonzalezbeltran/owl/caarray2_1.owl#Sample> .
<urn:caarray-data#Source_3169> <http://www.cs.ucl.ac.uk/staff/a.gonzalezbeltran/owl/caarray2_1.owl#Source_samples_Sample> <urn:caarray-data#Sample_3170> .
<urn:caarray-data#Sample_3170> <http://www.cs.ucl.ac.uk/staff/a.gonzalezbeltran/owl/domainmodel.owl#umlAttributeCollection> <urn:caarray-data#Sample_3170_id> .
<urn:caarray-data#Sample_3170_id> <http://www.w3.org/1999/02/22-rdf-syntax-ns#type> <http://www.cs.ucl.ac.uk/staff/a.gonzalezbeltran/owl/caarray2_1.owl#Sample_id> .
<urn:caarray-data#Sample_3170_id> <http://www.cs.ucl.ac.uk/staff/a.gonzalezbeltran/owl/domainmodel.owl#datatype> "3170"^^<http://www.w3.org/2001/XMLSchema#string> .
<urn:caarray-data#Sample_3170> <http://www.cs.ucl.ac.uk/staff/a.gonzalezbeltran/owl/domainmodel.owl#umlAttributeCollection> <urn:caarray-data#Sample_3170_name> .
<urn:caarray-data#Sample_3170_name> <http://www.w3.org/1999/02/22-rdf-syntax-ns#type> <http://www.cs.ucl.ac.uk/staff/a.gonzalezbeltran/owl/caarray2_1.owl#Sample_name> .
<urn:caarray-data#Sample_3170_name> <http://www.cs.ucl.ac.uk/staff/a.gonzalezbeltran/owl/domainmodel.owl#datatype> "GSE5949GSM134237 sample"^^<http://www.w3.org/2001/XMLSchema#string> .
<urn:caarray-data#Extract_3171> <http://www.w3.org/1999/02/22-rdf-syntax-ns#type> <http://www.cs.ucl.ac.uk/staff/a.gonzalezbeltran/owl/caarray2_1.owl#Extract> .
<urn:caarray-data#Sample_3170> <http://www.cs.ucl.ac.uk/staff/a.gonzalezbeltran/owl/caarray2_1.owl#Sample_extracts_Extract> <urn:caarray-data#Extract_3171> .
<urn:caarray-data#Extract_3171> <http://www.cs.ucl.ac.uk/staff/a.gonzalezbeltran/owl/domainmodel.owl#umlAttributeCollection> <urn:caarray-data#Extract_3171_id> .
<urn:caarray-data#Extract_3171_id> <http://www.w3.org/1999/02/22-rdf-syntax-ns#type> <http://www.cs.ucl.ac.uk/staff/a.gonzalezbeltran/owl/caarray2_1.owl#Extract_id> .
<urn:caarray-data#Extract_3171_id> <http://www.cs.ucl.ac.uk/staff/a.gonzalezbeltran/owl/domainmodel.owl#datatype> "3171"^^<http://www.w3.org/2001/XMLSchema#string> .
<urn:caarray-data#Extract_3171> <http://www.cs.ucl.ac.uk/staff/a.gonzalezbeltran/owl/domainmodel.owl#umlAttributeCollection> <urn:caarray-data#Extract_3171_name> .
<urn:caarray-data#Extract_3171_name> <http://www.w3.org/1999/02/22-rdf-syntax-ns#type> <http://www.cs.ucl.ac.uk/staff/a.gonzalezbeltran/owl/caarray2_1.owl#Extract_name> .
<urn:caarray-data#Extract_3171_name> <http://www.cs.ucl.ac.uk/staff/a.gonzalezbeltran/owl/domainmodel.owl#datatype> "GSE5949GSM134237 extract"^^<http://www.w3.org/2001/XMLSchema#string> .
<urn:caarray-data#LabeledExtract_3172> <http://www.w3.org/1999/02/22-rdf-syntax-ns#type> <http://www.cs.ucl.ac.uk/staff/a.gonzalezbeltran/owl/caarray2_1.owl#LabeledExtract> .
<urn:caarray-data#Extract_3171> <http://www.cs.ucl.ac.uk/staff/a.gonzalezbeltran/owl/caarray2_1.owl#Extract_labeledExtracts_LabeledExtract> <urn:caarray-data#LabeledExtract_3172> .
<urn:caarray-data#LabeledExtract_3172> <http://www.cs.ucl.ac.uk/staff/a.gonzalezbeltran/owl/domainmodel.owl#umlAttributeCollection> <urn:caarray-data#LabeledExtract_3172_id> .
<urn:caarray-data#LabeledExtract_3172_id> <http://www.w3.org/1999/02/22-rdf-syntax-ns#type> <http://www.cs.ucl.ac.uk/staff/a.gonzalezbeltran/owl/caarray2_1.owl#LabeledExtract_id> .
<urn:caarray-data#LabeledExtract_3172_id> <http://www.cs.ucl.ac.uk/staff/a.gonzalezbeltran/owl/domainmodel.owl#datatype> "3172"^^<http://www.w3.org/2001/XMLSchema#string> .
<urn:caarray-data#LabeledExtract_3172> <http://www.cs.ucl.ac.uk/staff/a.gonzalezbeltran/owl/domainmodel.owl#umlAttributeCollection> <urn:caarray-data#LabeledExtract_3172_name> .
<urn:caarray-data#LabeledExtract_3172_name> <http://www.w3.org/1999/02/22-rdf-syntax-ns#type> <http://www.cs.ucl.ac.uk/staff/a.gonzalezbeltran/owl/caarray2_1.owl#LabeledExtract_name> .
<urn:caarray-data#LabeledExtract_3172_name> <http://www.cs.ucl.ac.uk/staff/a.gonzalezbeltran/owl/domainmodel.owl#datatype> "GSE5949GSM134237 LE biotin"^^<http://www.w3.org/2001/XMLSchema#string> .
<urn:caarray-data#Hybridization_1146> <http://www.w3.org/1999/02/22-rdf-syntax-ns#type> <http://www.cs.ucl.ac.uk/staff/a.gonzalezbeltran/owl/caarray2_1.owl#Hybridization> .
<urn:caarray-data#LabeledExtract_3172> <http://www.cs.ucl.ac.uk/staff/a.gonzalezbeltran/owl/caarray2_1.owl#LabeledExtract_hybridizations_Hybridization> <urn:caarray-data#Hybridization_1146> .
<urn:caarray-data#Hybridization_1146> <http://www.cs.ucl.ac.uk/staff/a.gonzalezbeltran/owl/domainmodel.owl#umlAttributeCollection> <urn:caarray-data#Hybridization_1146_amountOfMaterial> .
<urn:caarray-data#Hybridization_1146_amountOfMaterial> <http://www.w3.org/1999/02/22-rdf-syntax-ns#type> <http://www.cs.ucl.ac.uk/staff/a.gonzalezbeltran/owl/caarray2_1.owl#Hybridization_amountOfMaterial> .
<urn:caarray-data#Hybridization_1146_amountOfMaterial> <http://www.cs.ucl.ac.uk/staff/a.gonzalezbeltran/owl/domainmodel.owl#datatype> "0.0"^^<http://www.w3.org/2001/XMLSchema#string> .
<urn:caarray-data#Hybridization_1146> <http://www.cs.ucl.ac.uk/staff/a.gonzalezbeltran/owl/domainmodel.owl#umlAttributeCollection> <urn:caarray-data#Hybridization_1146_id> .
<urn:caarray-data#Hybridization_1146_id> <http://www.w3.org/1999/02/22-rdf-syntax-ns#type> <http://www.cs.ucl.ac.uk/staff/a.gonzalezbeltran/owl/caarray2_1.owl#Hybridization_id> .
<urn:caarray-data#Hybridization_1146_id> <http://www.cs.ucl.ac.uk/staff/a.gonzalezbeltran/owl/domainmodel.owl#datatype> "1146"^^<http://www.w3.org/2001/XMLSchema#string> .
<urn:caarray-data#Hybridization_1146> <http://www.cs.ucl.ac.uk/staff/a.gonzalezbeltran/owl/domainmodel.owl#umlAttributeCollection> <urn:caarray-data#Hybridization_1146_name> .
<urn:caarray-data#Hybridization_1146_name> <http://www.w3.org/1999/02/22-rdf-syntax-ns#type> <http://www.cs.ucl.ac.uk/staff/a.gonzalezbeltran/owl/caarray2_1.owl#Hybridization_name> .
<urn:caarray-data#Hybridization_1146_name> <http://www.cs.ucl.ac.uk/staff/a.gonzalezbeltran/owl/domainmodel.owl#datatype> "OVCAR-8 hgu95d"^^<http://www.w3.org/2001/XMLSchema#string> .
<urn:caarray-data#Source_3265> <http://www.w3.org/1999/02/22-rdf-syntax-ns#type> <http://www.cs.ucl.ac.uk/staff/a.gonzalezbeltran/owl/caarray2_1.owl#Source> .
<urn:caarray-data#Experiment_6> <http://www.cs.ucl.ac.uk/staff/a.gonzalezbeltran/owl/caarray2_1.owl#Experiment_sources_Source> <urn:caarray-data#Source_3265> .
<urn:caarray-data#Source_3265> <http://www.cs.ucl.ac.uk/staff/a.gonzalezbeltran/owl/domainmodel.owl#umlAttributeCollection> <urn:caarray-data#Source_3265_description> .
<urn:caarray-data#Source_3265_description> <http://www.w3.org/1999/02/22-rdf-syntax-ns#type> <http://www.cs.ucl.ac.uk/staff/a.gonzalezbeltran/owl/caarray2_1.owl#Source_description> .
<urn:caarray-data#Source_3265_description> <http://www.cs.ucl.ac.uk/staff/a.gonzalezbeltran/owl/domainmodel.owl#datatype> "Adenocarcinoma:  NCI60.36_LAB"^^<http://www.w3.org/2001/XMLSchema#string> .
<urn:caarray-data#Source_3265> <http://www.cs.ucl.ac.uk/staff/a.gonzalezbeltran/owl/domainmodel.owl#umlAttributeCollection> <urn:caarray-data#Source_3265_id> .
<urn:caarray-data#Source_3265_id> <http://www.w3.org/1999/02/22-rdf-syntax-ns#type> <http://www.cs.ucl.ac.uk/staff/a.gonzalezbeltran/owl/caarray2_1.owl#Source_id> .
<urn:caarray-data#Source_3265_id> <http://www.cs.ucl.ac.uk/staff/a.gonzalezbeltran/owl/domainmodel.owl#datatype> "3265"^^<http://www.w3.org/2001/XMLSchema#string> .
<urn:caarray-data#Source_3265> <http://www.cs.ucl.ac.uk/staff/a.gonzalezbeltran/owl/domainmodel.owl#umlAttributeCollection> <urn:caarray-data#Source_3265_name> .
<urn:caarray-data#Source_3265_name> <http://www.w3.org/1999/02/22-rdf-syntax-ns#type> <http://www.cs.ucl.ac.uk/staff/a.gonzalezbeltran/owl/caarray2_1.owl#Source_name> .
<urn:caarray-data#Source_3265_name> <http://www.cs.ucl.ac.uk/staff/a.gonzalezbeltran/owl/domainmodel.owl#datatype> "GSE5949GSM134172"^^<http://www.w3.org/2001/XMLSchema#string> .
<urn:caarray-data#Sample_3266> <http://www.w3.org/1999/02/22-rdf-syntax-ns#type> <http://www.cs.ucl.ac.uk/staff/a.gonzalezbeltran/owl/caarray2_1.owl#Sample> .
<urn:caarray-data#Source_3265> <http://www.cs.ucl.ac.uk/staff/a.gonzalezbeltran/owl/caarray2_1.owl#Source_samples_Sample> <urn:caarray-data#Sample_3266> .
<urn:caarray-data#Sample_3266> <http://www.cs.ucl.ac.uk/staff/a.gonzalezbeltran/owl/domainmodel.owl#umlAttributeCollection> <urn:caarray-data#Sample_3266_id> .
<urn:caarray-data#Sample_3266_id> <http://www.w3.org/1999/02/22-rdf-syntax-ns#type> <http://www.cs.ucl.ac.uk/staff/a.gonzalezbeltran/owl/caarray2_1.owl#Sample_id> .
<urn:caarray-data#Sample_3266_id> <http://www.cs.ucl.ac.uk/staff/a.gonzalezbeltran/owl/domainmodel.owl#datatype> "3266"^^<http://www.w3.org/2001/XMLSchema#string> .
<urn:caarray-data#Sample_3266> <http://www.cs.ucl.ac.uk/staff/a.gonzalezbeltran/owl/domainmodel.owl#umlAttributeCollection> <urn:caarray-data#Sample_3266_name> .
<urn:caarray-data#Sample_3266_name> <http://www.w3.org/1999/02/22-rdf-syntax-ns#type> <http://www.cs.ucl.ac.uk/staff/a.gonzalezbeltran/owl/caarray2_1.owl#Sample_name> .
<urn:caarray-data#Sample_3266_name> <http://www.cs.ucl.ac.uk/staff/a.gonzalezbeltran/owl/domainmodel.owl#datatype> "GSE5949GSM134172 sample"^^<http://www.w3.org/2001/XMLSchema#string> .
<urn:caarray-data#Extract_3267> <http://www.w3.org/1999/02/22-rdf-syntax-ns#type> <http://www.cs.ucl.ac.uk/staff/a.gonzalezbeltran/owl/caarray2_1.owl#Extract> .
<urn:caarray-data#Sample_3266> <http://www.cs.ucl.ac.uk/staff/a.gonzalezbeltran/owl/caarray2_1.owl#Sample_extracts_Extract> <urn:caarray-data#Extract_3267> .
<urn:caarray-data#Extract_3267> <http://www.cs.ucl.ac.uk/staff/a.gonzalezbeltran/owl/domainmodel.owl#umlAttributeCollection> <urn:caarray-data#Extract_3267_id> .
<urn:caarray-data#Extract_3267_id> <http://www.w3.org/1999/02/22-rdf-syntax-ns#type> <http://www.cs.ucl.ac.uk/staff/a.gonzalezbeltran/owl/caarray2_1.owl#Extract_id> .
<urn:caarray-data#Extract_3267_id> <http://www.cs.ucl.ac.uk/staff/a.gonzalezbeltran/owl/domainmodel.owl#datatype> "3267"^^<http://www.w3.org/2001/XMLSchema#string> .
<urn:caarray-data#Extract_3267> <http://www.cs.ucl.ac.uk/staff/a.gonzalezbeltran/owl/domainmodel.owl#umlAttributeCollection> <urn:caarray-data#Extract_3267_name> .
<urn:caarray-data#Extract_3267_name> <http://www.w3.org/1999/02/22-rdf-syntax-ns#type> <http://www.cs.ucl.ac.uk/staff/a.gonzalezbeltran/owl/caarray2_1.owl#Extract_name> .
<urn:caarray-data#Extract_3267_name> <http://www.cs.ucl.ac.uk/staff/a.gonzalezbeltran/owl/domainmodel.owl#datatype> "GSE5949GSM134172 extract"^^<http://www.w3.org/2001/XMLSchema#string> .
<urn:caarray-data#LabeledExtract_3268> <http://www.w3.org/1999/02/22-rdf-syntax-ns#type> <http://www.cs.ucl.ac.uk/staff/a.gonzalezbeltran/owl/caarray2_1.owl#LabeledExtract> .
<urn:caarray-data#Extract_3267> <http://www.cs.ucl.ac.uk/staff/a.gonzalezbeltran/owl/caarray2_1.owl#Extract_labeledExtracts_LabeledExtract> <urn:caarray-data#LabeledExtract_3268> .
<urn:caarray-data#LabeledExtract_3268> <http://www.cs.ucl.ac.uk/staff/a.gonzalezbeltran/owl/domainmodel.owl#umlAttributeCollection> <urn:caarray-data#LabeledExtract_3268_id> .
<urn:caarray-data#LabeledExtract_3268_id> <http://www.w3.org/1999/02/22-rdf-syntax-ns#type> <http://www.cs.ucl.ac.uk/staff/a.gonzalezbeltran/owl/caarray2_1.owl#LabeledExtract_id> .
<urn:caarray-data#LabeledExtract_3268_id> <http://www.cs.ucl.ac.uk/staff/a.gonzalezbeltran/owl/domainmodel.owl#datatype> "3268"^^<http://www.w3.org/2001/XMLSchema#string> .
<urn:caarray-data#LabeledExtract_3268> <http://www.cs.ucl.ac.uk/staff/a.gonzalezbeltran/owl/domainmodel.owl#umlAttributeCollection> <urn:caarray-data#LabeledExtract_3268_name> .
<urn:caarray-data#LabeledExtract_3268_name> <http://www.w3.org/1999/02/22-rdf-syntax-ns#type> <http://www.cs.ucl.ac.uk/staff/a.gonzalezbeltran/owl/caarray2_1.owl#LabeledExtract_name> .
<urn:caarray-data#LabeledExtract_3268_name> <http://www.cs.ucl.ac.uk/staff/a.gonzalezbeltran/owl/domainmodel.owl#datatype> "GSE5949GSM134172 LE biotin"^^<http://www.w3.org/2001/XMLSchema#string> .
<urn:caarray-data#Hybridization_1137> <http://www.w3.org/1999/02/22-rdf-syntax-ns#type> <http://www.cs.ucl.ac.uk/staff/a.gonzalezbeltran/owl/caarray2_1.owl#Hybridization> .
<urn:caarray-data#LabeledExtract_3268> <http://www.cs.ucl.ac.uk/staff/a.gonzalezbeltran/owl/caarray2_1.owl#LabeledExtract_hybridizations_Hybridization> <urn:caarray-data#Hybridization_1137> .
<urn:caarray-data#Hybridization_1137> <http://www.cs.ucl.ac.uk/staff/a.gonzalezbeltran/owl/domainmodel.owl#umlAttributeCollection> <urn:caarray-data#Hybridization_1137_amountOfMaterial> .
<urn:caarray-data#Hybridization_1137_amountOfMaterial> <http://www.w3.org/1999/02/22-rdf-syntax-ns#type> <http://www.cs.ucl.ac.uk/staff/a.gonzalezbeltran/owl/caarray2_1.owl#Hybridization_amountOfMaterial> .
<urn:caarray-data#Hybridization_1137_amountOfMaterial> <http://www.cs.ucl.ac.uk/staff/a.gonzalezbeltran/owl/domainmodel.owl#datatype> "0.0"^^<http://www.w3.org/2001/XMLSchema#string> .
<urn:caarray-data#Hybridization_1137> <http://www.cs.ucl.ac.uk/staff/a.gonzalezbeltran/owl/domainmodel.owl#umlAttributeCollection> <urn:caarray-data#Hybridization_1137_id> .
<urn:caarray-data#Hybridization_1137_id> <http://www.w3.org/1999/02/22-rdf-syntax-ns#type> <http://www.cs.ucl.ac.uk/staff/a.gonzalezbeltran/owl/caarray2_1.owl#Hybridization_id> .
<urn:caarray-data#Hybridization_1137_id> <http://www.cs.ucl.ac.uk/staff/a.gonzalezbeltran/owl/domainmodel.owl#datatype> "1137"^^<http://www.w3.org/2001/XMLSchema#string> .
<urn:caarray-data#Hybridization_1137> <http://www.cs.ucl.ac.uk/staff/a.gonzalezbeltran/owl/domainmodel.owl#umlAttributeCollection> <urn:caarray-data#Hybridization_1137_name> .
<urn:caarray-data#Hybridization_1137_name> <http://www.w3.org/1999/02/22-rdf-syntax-ns#type> <http://www.cs.ucl.ac.uk/staff/a.gonzalezbeltran/owl/caarray2_1.owl#Hybridization_name> .
<urn:caarray-data#Hybridization_1137_name> <http://www.cs.ucl.ac.uk/staff/a.gonzalezbeltran/owl/domainmodel.owl#datatype> "EKVX hgu95c"^^<http://www.w3.org/2001/XMLSchema#string> .
<urn:caarray-data#Source_3157> <http://www.w3.org/1999/02/22-rdf-syntax-ns#type> <http://www.cs.ucl.ac.uk/staff/a.gonzalezbeltran/owl/caarray2_1.owl#Source> .
<urn:caarray-data#Experiment_6> <http://www.cs.ucl.ac.uk/staff/a.gonzalezbeltran/owl/caarray2_1.owl#Experiment_sources_Source> <urn:caarray-data#Source_3157> .
<urn:caarray-data#Source_3157> <http://www.cs.ucl.ac.uk/staff/a.gonzalezbeltran/owl/domainmodel.owl#umlAttributeCollection> <urn:caarray-data#Source_3157_description> .
<urn:caarray-data#Source_3157_description> <http://www.w3.org/1999/02/22-rdf-syntax-ns#type> <http://www.cs.ucl.ac.uk/staff/a.gonzalezbeltran/owl/caarray2_1.owl#Source_description> .
<urn:caarray-data#Source_3157_description> <http://www.cs.ucl.ac.uk/staff/a.gonzalezbeltran/owl/domainmodel.owl#datatype> "Adenocarcinoma:  NCI60.15_LAB"^^<http://www.w3.org/2001/XMLSchema#string> .
<urn:caarray-data#Source_3157> <http://www.cs.ucl.ac.uk/staff/a.gonzalezbeltran/owl/domainmodel.owl#umlAttributeCollection> <urn:caarray-data#Source_3157_id> .
<urn:caarray-data#Source_3157_id> <http://www.w3.org/1999/02/22-rdf-syntax-ns#type> <http://www.cs.ucl.ac.uk/staff/a.gonzalezbeltran/owl/caarray2_1.owl#Source_id> .
<urn:caarray-data#Source_3157_id> <http://www.cs.ucl.ac.uk/staff/a.gonzalezbeltran/owl/domainmodel.owl#datatype> "3157"^^<http://www.w3.org/2001/XMLSchema#string> .
<urn:caarray-data#Source_3157> <http://www.cs.ucl.ac.uk/staff/a.gonzalezbeltran/owl/domainmodel.owl#umlAttributeCollection> <urn:caarray-data#Source_3157_name> .
<urn:caarray-data#Source_3157_name> <http://www.w3.org/1999/02/22-rdf-syntax-ns#type> <http://www.cs.ucl.ac.uk/staff/a.gonzalezbeltran/owl/caarray2_1.owl#Source_name> .
<urn:caarray-data#Source_3157_name> <http://www.cs.ucl.ac.uk/staff/a.gonzalezbeltran/owl/domainmodel.owl#datatype> "GSE5949GSM134065"^^<http://www.w3.org/2001/XMLSchema#string> .
<urn:caarray-data#Sample_3158> <http://www.w3.org/1999/02/22-rdf-syntax-ns#type> <http://www.cs.ucl.ac.uk/staff/a.gonzalezbeltran/owl/caarray2_1.owl#Sample> .
<urn:caarray-data#Source_3157> <http://www.cs.ucl.ac.uk/staff/a.gonzalezbeltran/owl/caarray2_1.owl#Source_samples_Sample> <urn:caarray-data#Sample_3158> .
<urn:caarray-data#Sample_3158> <http://www.cs.ucl.ac.uk/staff/a.gonzalezbeltran/owl/domainmodel.owl#umlAttributeCollection> <urn:caarray-data#Sample_3158_id> .
<urn:caarray-data#Sample_3158_id> <http://www.w3.org/1999/02/22-rdf-syntax-ns#type> <http://www.cs.ucl.ac.uk/staff/a.gonzalezbeltran/owl/caarray2_1.owl#Sample_id> .
<urn:caarray-data#Sample_3158_id> <http://www.cs.ucl.ac.uk/staff/a.gonzalezbeltran/owl/domainmodel.owl#datatype> "3158"^^<http://www.w3.org/2001/XMLSchema#string> .
<urn:caarray-data#Sample_3158> <http://www.cs.ucl.ac.uk/staff/a.gonzalezbeltran/owl/domainmodel.owl#umlAttributeCollection> <urn:caarray-data#Sample_3158_name> .
<urn:caarray-data#Sample_3158_name> <http://www.w3.org/1999/02/22-rdf-syntax-ns#type> <http://www.cs.ucl.ac.uk/staff/a.gonzalezbeltran/owl/caarray2_1.owl#Sample_name> .
<urn:caarray-data#Sample_3158_name> <http://www.cs.ucl.ac.uk/staff/a.gonzalezbeltran/owl/domainmodel.owl#datatype> "GSE5949GSM134065 sample"^^<http://www.w3.org/2001/XMLSchema#string> .
<urn:caarray-data#Extract_3159> <http://www.w3.org/1999/02/22-rdf-syntax-ns#type> <http://www.cs.ucl.ac.uk/staff/a.gonzalezbeltran/owl/caarray2_1.owl#Extract> .
<urn:caarray-data#Sample_3158> <http://www.cs.ucl.ac.uk/staff/a.gonzalezbeltran/owl/caarray2_1.owl#Sample_extracts_Extract> <urn:caarray-data#Extract_3159> .
<urn:caarray-data#Extract_3159> <http://www.cs.ucl.ac.uk/staff/a.gonzalezbeltran/owl/domainmodel.owl#umlAttributeCollection> <urn:caarray-data#Extract_3159_id> .
<urn:caarray-data#Extract_3159_id> <http://www.w3.org/1999/02/22-rdf-syntax-ns#type> <http://www.cs.ucl.ac.uk/staff/a.gonzalezbeltran/owl/caarray2_1.owl#Extract_id> .
<urn:caarray-data#Extract_3159_id> <http://www.cs.ucl.ac.uk/staff/a.gonzalezbeltran/owl/domainmodel.owl#datatype> "3159"^^<http://www.w3.org/2001/XMLSchema#string> .
<urn:caarray-data#Extract_3159> <http://www.cs.ucl.ac.uk/staff/a.gonzalezbeltran/owl/domainmodel.owl#umlAttributeCollection> <urn:caarray-data#Extract_3159_name> .
<urn:caarray-data#Extract_3159_name> <http://www.w3.org/1999/02/22-rdf-syntax-ns#type> <http://www.cs.ucl.ac.uk/staff/a.gonzalezbeltran/owl/caarray2_1.owl#Extract_name> .
<urn:caarray-data#Extract_3159_name> <http://www.cs.ucl.ac.uk/staff/a.gonzalezbeltran/owl/domainmodel.owl#datatype> "GSE5949GSM134065 extract"^^<http://www.w3.org/2001/XMLSchema#string> .
<urn:caarray-data#LabeledExtract_3160> <http://www.w3.org/1999/02/22-rdf-syntax-ns#type> <http://www.cs.ucl.ac.uk/staff/a.gonzalezbeltran/owl/caarray2_1.owl#LabeledExtract> .
<urn:caarray-data#Extract_3159> <http://www.cs.ucl.ac.uk/staff/a.gonzalezbeltran/owl/caarray2_1.owl#Extract_labeledExtracts_LabeledExtract> <urn:caarray-data#LabeledExtract_3160> .
<urn:caarray-data#LabeledExtract_3160> <http://www.cs.ucl.ac.uk/staff/a.gonzalezbeltran/owl/domainmodel.owl#umlAttributeCollection> <urn:caarray-data#LabeledExtract_3160_id> .
<urn:caarray-data#LabeledExtract_3160_id> <http://www.w3.org/1999/02/22-rdf-syntax-ns#type> <http://www.cs.ucl.ac.uk/staff/a.gonzalezbeltran/owl/caarray2_1.owl#LabeledExtract_id> .
<urn:caarray-data#LabeledExtract_3160_id> <http://www.cs.ucl.ac.uk/staff/a.gonzalezbeltran/owl/domainmodel.owl#datatype> "3160"^^<http://www.w3.org/2001/XMLSchema#string> .
<urn:caarray-data#LabeledExtract_3160> <http://www.cs.ucl.ac.uk/staff/a.gonzalezbeltran/owl/domainmodel.owl#umlAttributeCollection> <urn:caarray-data#LabeledExtract_3160_name> .
<urn:caarray-data#LabeledExtract_3160_name> <http://www.w3.org/1999/02/22-rdf-syntax-ns#type> <http://www.cs.ucl.ac.uk/staff/a.gonzalezbeltran/owl/caarray2_1.owl#LabeledExtract_name> .
<urn:caarray-data#LabeledExtract_3160_name> <http://www.cs.ucl.ac.uk/staff/a.gonzalezbeltran/owl/domainmodel.owl#datatype> "GSE5949GSM134065 LE biotin"^^<http://www.w3.org/2001/XMLSchema#string> .
<urn:caarray-data#Hybridization_1298> <http://www.w3.org/1999/02/22-rdf-syntax-ns#type> <http://www.cs.ucl.ac.uk/staff/a.gonzalezbeltran/owl/caarray2_1.owl#Hybridization> .
<urn:caarray-data#LabeledExtract_3160> <http://www.cs.ucl.ac.uk/staff/a.gonzalezbeltran/owl/caarray2_1.owl#LabeledExtract_hybridizations_Hybridization> <urn:caarray-data#Hybridization_1298> .
<urn:caarray-data#Hybridization_1298> <http://www.cs.ucl.ac.uk/staff/a.gonzalezbeltran/owl/domainmodel.owl#umlAttributeCollection> <urn:caarray-data#Hybridization_1298_amountOfMaterial> .
<urn:caarray-data#Hybridization_1298_amountOfMaterial> <http://www.w3.org/1999/02/22-rdf-syntax-ns#type> <http://www.cs.ucl.ac.uk/staff/a.gonzalezbeltran/owl/caarray2_1.owl#Hybridization_amountOfMaterial> .
<urn:caarray-data#Hybridization_1298_amountOfMaterial> <http://www.cs.ucl.ac.uk/staff/a.gonzalezbeltran/owl/domainmodel.owl#datatype> "0.0"^^<http://www.w3.org/2001/XMLSchema#string> .
<urn:caarray-data#Hybridization_1298> <http://www.cs.ucl.ac.uk/staff/a.gonzalezbeltran/owl/domainmodel.owl#umlAttributeCollection> <urn:caarray-data#Hybridization_1298_id> .
<urn:caarray-data#Hybridization_1298_id> <http://www.w3.org/1999/02/22-rdf-syntax-ns#type> <http://www.cs.ucl.ac.uk/staff/a.gonzalezbeltran/owl/caarray2_1.owl#Hybridization_id> .
<urn:caarray-data#Hybridization_1298_id> <http://www.cs.ucl.ac.uk/staff/a.gonzalezbeltran/owl/domainmodel.owl#datatype> "1298"^^<http://www.w3.org/2001/XMLSchema#string> .
<urn:caarray-data#Hybridization_1298> <http://www.cs.ucl.ac.uk/staff/a.gonzalezbeltran/owl/domainmodel.owl#umlAttributeCollection> <urn:caarray-data#Hybridization_1298_name> .
<urn:caarray-data#Hybridization_1298_name> <http://www.w3.org/1999/02/22-rdf-syntax-ns#type> <http://www.cs.ucl.ac.uk/staff/a.gonzalezbeltran/owl/caarray2_1.owl#Hybridization_name> .
<urn:caarray-data#Hybridization_1298_name> <http://www.cs.ucl.ac.uk/staff/a.gonzalezbeltran/owl/domainmodel.owl#datatype> "HCT-15 hgu95a"^^<http://www.w3.org/2001/XMLSchema#string> .
<urn:caarray-data#Source_4065> <http://www.w3.org/1999/02/22-rdf-syntax-ns#type> <http://www.cs.ucl.ac.uk/staff/a.gonzalezbeltran/owl/caarray2_1.owl#Source> .
<urn:caarray-data#Experiment_6> <http://www.cs.ucl.ac.uk/staff/a.gonzalezbeltran/owl/caarray2_1.owl#Experiment_sources_Source> <urn:caarray-data#Source_4065> .
<urn:caarray-data#Source_4065> <http://www.cs.ucl.ac.uk/staff/a.gonzalezbeltran/owl/domainmodel.owl#umlAttributeCollection> <urn:caarray-data#Source_4065_description> .
<urn:caarray-data#Source_4065_description> <http://www.w3.org/1999/02/22-rdf-syntax-ns#type> <http://www.cs.ucl.ac.uk/staff/a.gonzalezbeltran/owl/caarray2_1.owl#Source_description> .
<urn:caarray-data#Source_4065_description> <http://www.cs.ucl.ac.uk/staff/a.gonzalezbeltran/owl/domainmodel.owl#datatype> "Adenocarcinoma:  NCI60.49_LAB"^^<http://www.w3.org/2001/XMLSchema#string> .
<urn:caarray-data#Source_4065> <http://www.cs.ucl.ac.uk/staff/a.gonzalezbeltran/owl/domainmodel.owl#umlAttributeCollection> <urn:caarray-data#Source_4065_id> .
<urn:caarray-data#Source_4065_id> <http://www.w3.org/1999/02/22-rdf-syntax-ns#type> <http://www.cs.ucl.ac.uk/staff/a.gonzalezbeltran/owl/caarray2_1.owl#Source_id> .
<urn:caarray-data#Source_4065_id> <http://www.cs.ucl.ac.uk/staff/a.gonzalezbeltran/owl/domainmodel.owl#datatype> "4065"^^<http://www.w3.org/2001/XMLSchema#string> .
<urn:caarray-data#Source_4065> <http://www.cs.ucl.ac.uk/staff/a.gonzalezbeltran/owl/domainmodel.owl#umlAttributeCollection> <urn:caarray-data#Source_4065_name> .
<urn:caarray-data#Source_4065_name> <http://www.w3.org/1999/02/22-rdf-syntax-ns#type> <http://www.cs.ucl.ac.uk/staff/a.gonzalezbeltran/owl/caarray2_1.owl#Source_name> .
<urn:caarray-data#Source_4065_name> <http://www.cs.ucl.ac.uk/staff/a.gonzalezbeltran/owl/domainmodel.owl#datatype> "GSE5949GSM134241"^^<http://www.w3.org/2001/XMLSchema#string> .
<urn:caarray-data#Sample_4066> <http://www.w3.org/1999/02/22-rdf-syntax-ns#type> <http://www.cs.ucl.ac.uk/staff/a.gonzalezbeltran/owl/caarray2_1.owl#Sample> .
<urn:caarray-data#Source_4065> <http://www.cs.ucl.ac.uk/staff/a.gonzalezbeltran/owl/caarray2_1.owl#Source_samples_Sample> <urn:caarray-data#Sample_4066> .
<urn:caarray-data#Sample_4066> <http://www.cs.ucl.ac.uk/staff/a.gonzalezbeltran/owl/domainmodel.owl#umlAttributeCollection> <urn:caarray-data#Sample_4066_id> .
<urn:caarray-data#Sample_4066_id> <http://www.w3.org/1999/02/22-rdf-syntax-ns#type> <http://www.cs.ucl.ac.uk/staff/a.gonzalezbeltran/owl/caarray2_1.owl#Sample_id> .
<urn:caarray-data#Sample_4066_id> <http://www.cs.ucl.ac.uk/staff/a.gonzalezbeltran/owl/domainmodel.owl#datatype> "4066"^^<http://www.w3.org/2001/XMLSchema#string> .
<urn:caarray-data#Sample_4066> <http://www.cs.ucl.ac.uk/staff/a.gonzalezbeltran/owl/domainmodel.owl#umlAttributeCollection> <urn:caarray-data#Sample_4066_name> .
<urn:caarray-data#Sample_4066_name> <http://www.w3.org/1999/02/22-rdf-syntax-ns#type> <http://www.cs.ucl.ac.uk/staff/a.gonzalezbeltran/owl/caarray2_1.owl#Sample_name> .
<urn:caarray-data#Sample_4066_name> <http://www.cs.ucl.ac.uk/staff/a.gonzalezbeltran/owl/domainmodel.owl#datatype> "GSE5949GSM134241 sample"^^<http://www.w3.org/2001/XMLSchema#string> .
<urn:caarray-data#Extract_4067> <http://www.w3.org/1999/02/22-rdf-syntax-ns#type> <http://www.cs.ucl.ac.uk/staff/a.gonzalezbeltran/owl/caarray2_1.owl#Extract> .
<urn:caarray-data#Sample_4066> <http://www.cs.ucl.ac.uk/staff/a.gonzalezbeltran/owl/caarray2_1.owl#Sample_extracts_Extract> <urn:caarray-data#Extract_4067> .
<urn:caarray-data#Extract_4067> <http://www.cs.ucl.ac.uk/staff/a.gonzalezbeltran/owl/domainmodel.owl#umlAttributeCollection> <urn:caarray-data#Extract_4067_id> .
<urn:caarray-data#Extract_4067_id> <http://www.w3.org/1999/02/22-rdf-syntax-ns#type> <http://www.cs.ucl.ac.uk/staff/a.gonzalezbeltran/owl/caarray2_1.owl#Extract_id> .
<urn:caarray-data#Extract_4067_id> <http://www.cs.ucl.ac.uk/staff/a.gonzalezbeltran/owl/domainmodel.owl#datatype> "4067"^^<http://www.w3.org/2001/XMLSchema#string> .
<urn:caarray-data#Extract_4067> <http://www.cs.ucl.ac.uk/staff/a.gonzalezbeltran/owl/domainmodel.owl#umlAttributeCollection> <urn:caarray-data#Extract_4067_name> .
<urn:caarray-data#Extract_4067_name> <http://www.w3.org/1999/02/22-rdf-syntax-ns#type> <http://www.cs.ucl.ac.uk/staff/a.gonzalezbeltran/owl/caarray2_1.owl#Extract_name> .
<urn:caarray-data#Extract_4067_name> <http://www.cs.ucl.ac.uk/staff/a.gonzalezbeltran/owl/domainmodel.owl#datatype> "GSE5949GSM134241 extract"^^<http://www.w3.org/2001/XMLSchema#string> .
<urn:caarray-data#LabeledExtract_4068> <http://www.w3.org/1999/02/22-rdf-syntax-ns#type> <http://www.cs.ucl.ac.uk/staff/a.gonzalezbeltran/owl/caarray2_1.owl#LabeledExtract> .
<urn:caarray-data#Extract_4067> <http://www.cs.ucl.ac.uk/staff/a.gonzalezbeltran/owl/caarray2_1.owl#Extract_labeledExtracts_LabeledExtract> <urn:caarray-data#LabeledExtract_4068> .
<urn:caarray-data#LabeledExtract_4068> <http://www.cs.ucl.ac.uk/staff/a.gonzalezbeltran/owl/domainmodel.owl#umlAttributeCollection> <urn:caarray-data#LabeledExtract_4068_id> .
<urn:caarray-data#LabeledExtract_4068_id> <http://www.w3.org/1999/02/22-rdf-syntax-ns#type> <http://www.cs.ucl.ac.uk/staff/a.gonzalezbeltran/owl/caarray2_1.owl#LabeledExtract_id> .
<urn:caarray-data#LabeledExtract_4068_id> <http://www.cs.ucl.ac.uk/staff/a.gonzalezbeltran/owl/domainmodel.owl#datatype> "4068"^^<http://www.w3.org/2001/XMLSchema#string> .
<urn:caarray-data#LabeledExtract_4068> <http://www.cs.ucl.ac.uk/staff/a.gonzalezbeltran/owl/domainmodel.owl#umlAttributeCollection> <urn:caarray-data#LabeledExtract_4068_name> .
<urn:caarray-data#LabeledExtract_4068_name> <http://www.w3.org/1999/02/22-rdf-syntax-ns#type> <http://www.cs.ucl.ac.uk/staff/a.gonzalezbeltran/owl/caarray2_1.owl#LabeledExtract_name> .
<urn:caarray-data#LabeledExtract_4068_name> <http://www.cs.ucl.ac.uk/staff/a.gonzalezbeltran/owl/domainmodel.owl#datatype> "GSE5949GSM134241 LE biotin"^^<http://www.w3.org/2001/XMLSchema#string> .
<urn:caarray-data#Hybridization_1110> <http://www.w3.org/1999/02/22-rdf-syntax-ns#type> <http://www.cs.ucl.ac.uk/staff/a.gonzalezbeltran/owl/caarray2_1.owl#Hybridization> .
<urn:caarray-data#LabeledExtract_4068> <http://www.cs.ucl.ac.uk/staff/a.gonzalezbeltran/owl/caarray2_1.owl#LabeledExtract_hybridizations_Hybridization> <urn:caarray-data#Hybridization_1110> .
<urn:caarray-data#Hybridization_1110> <http://www.cs.ucl.ac.uk/staff/a.gonzalezbeltran/owl/domainmodel.owl#umlAttributeCollection> <urn:caarray-data#Hybridization_1110_amountOfMaterial> .
<urn:caarray-data#Hybridization_1110_amountOfMaterial> <http://www.w3.org/1999/02/22-rdf-syntax-ns#type> <http://www.cs.ucl.ac.uk/staff/a.gonzalezbeltran/owl/caarray2_1.owl#Hybridization_amountOfMaterial> .
<urn:caarray-data#Hybridization_1110_amountOfMaterial> <http://www.cs.ucl.ac.uk/staff/a.gonzalezbeltran/owl/domainmodel.owl#datatype> "0.0"^^<http://www.w3.org/2001/XMLSchema#string> .
<urn:caarray-data#Hybridization_1110> <http://www.cs.ucl.ac.uk/staff/a.gonzalezbeltran/owl/domainmodel.owl#umlAttributeCollection> <urn:caarray-data#Hybridization_1110_id> .
<urn:caarray-data#Hybridization_1110_id> <http://www.w3.org/1999/02/22-rdf-syntax-ns#type> <http://www.cs.ucl.ac.uk/staff/a.gonzalezbeltran/owl/caarray2_1.owl#Hybridization_id> .
<urn:caarray-data#Hybridization_1110_id> <http://www.cs.ucl.ac.uk/staff/a.gonzalezbeltran/owl/domainmodel.owl#datatype> "1110"^^<http://www.w3.org/2001/XMLSchema#string> .
<urn:caarray-data#Hybridization_1110> <http://www.cs.ucl.ac.uk/staff/a.gonzalezbeltran/owl/domainmodel.owl#umlAttributeCollection> <urn:caarray-data#Hybridization_1110_name> .
<urn:caarray-data#Hybridization_1110_name> <http://www.w3.org/1999/02/22-rdf-syntax-ns#type> <http://www.cs.ucl.ac.uk/staff/a.gonzalezbeltran/owl/caarray2_1.owl#Hybridization_name> .
<urn:caarray-data#Hybridization_1110_name> <http://www.cs.ucl.ac.uk/staff/a.gonzalezbeltran/owl/domainmodel.owl#datatype> "SK-OV-3 hgu95c"^^<http://www.w3.org/2001/XMLSchema#string> .
<urn:caarray-data#Source_4001> <http://www.w3.org/1999/02/22-rdf-syntax-ns#type> <http://www.cs.ucl.ac.uk/staff/a.gonzalezbeltran/owl/caarray2_1.owl#Source> .
<urn:caarray-data#Experiment_6> <http://www.cs.ucl.ac.uk/staff/a.gonzalezbeltran/owl/caarray2_1.owl#Experiment_sources_Source> <urn:caarray-data#Source_4001> .
<urn:caarray-data#Source_4001> <http://www.cs.ucl.ac.uk/staff/a.gonzalezbeltran/owl/domainmodel.owl#umlAttributeCollection> <urn:caarray-data#Source_4001_description> .
<urn:caarray-data#Source_4001_description> <http://www.w3.org/1999/02/22-rdf-syntax-ns#type> <http://www.cs.ucl.ac.uk/staff/a.gonzalezbeltran/owl/caarray2_1.owl#Source_description> .
<urn:caarray-data#Source_4001_description> <http://www.cs.ucl.ac.uk/staff/a.gonzalezbeltran/owl/domainmodel.owl#datatype> "Glioblastoma undifferntiated:"^^<http://www.w3.org/2001/XMLSchema#string> .
<urn:caarray-data#Source_4001> <http://www.cs.ucl.ac.uk/staff/a.gonzalezbeltran/owl/domainmodel.owl#umlAttributeCollection> <urn:caarray-data#Source_4001_id> .
<urn:caarray-data#Source_4001_id> <http://www.w3.org/1999/02/22-rdf-syntax-ns#type> <http://www.cs.ucl.ac.uk/staff/a.gonzalezbeltran/owl/caarray2_1.owl#Source_id> .
<urn:caarray-data#Source_4001_id> <http://www.cs.ucl.ac.uk/staff/a.gonzalezbeltran/owl/domainmodel.owl#datatype> "4001"^^<http://www.w3.org/2001/XMLSchema#string> .
<urn:caarray-data#Source_4001> <http://www.cs.ucl.ac.uk/staff/a.gonzalezbeltran/owl/domainmodel.owl#umlAttributeCollection> <urn:caarray-data#Source_4001_name> .
<urn:caarray-data#Source_4001_name> <http://www.w3.org/1999/02/22-rdf-syntax-ns#type> <http://www.cs.ucl.ac.uk/staff/a.gonzalezbeltran/owl/caarray2_1.owl#Source_name> .
<urn:caarray-data#Source_4001_name> <http://www.cs.ucl.ac.uk/staff/a.gonzalezbeltran/owl/domainmodel.owl#datatype> "GSE5949GSM134027"^^<http://www.w3.org/2001/XMLSchema#string> .
<urn:caarray-data#Sample_4002> <http://www.w3.org/1999/02/22-rdf-syntax-ns#type> <http://www.cs.ucl.ac.uk/staff/a.gonzalezbeltran/owl/caarray2_1.owl#Sample> .
<urn:caarray-data#Source_4001> <http://www.cs.ucl.ac.uk/staff/a.gonzalezbeltran/owl/caarray2_1.owl#Source_samples_Sample> <urn:caarray-data#Sample_4002> .
<urn:caarray-data#Sample_4002> <http://www.cs.ucl.ac.uk/staff/a.gonzalezbeltran/owl/domainmodel.owl#umlAttributeCollection> <urn:caarray-data#Sample_4002_id> .
<urn:caarray-data#Sample_4002_id> <http://www.w3.org/1999/02/22-rdf-syntax-ns#type> <http://www.cs.ucl.ac.uk/staff/a.gonzalezbeltran/owl/caarray2_1.owl#Sample_id> .
<urn:caarray-data#Sample_4002_id> <http://www.cs.ucl.ac.uk/staff/a.gonzalezbeltran/owl/domainmodel.owl#datatype> "4002"^^<http://www.w3.org/2001/XMLSchema#string> .
<urn:caarray-data#Sample_4002> <http://www.cs.ucl.ac.uk/staff/a.gonzalezbeltran/owl/domainmodel.owl#umlAttributeCollection> <urn:caarray-data#Sample_4002_name> .
<urn:caarray-data#Sample_4002_name> <http://www.w3.org/1999/02/22-rdf-syntax-ns#type> <http://www.cs.ucl.ac.uk/staff/a.gonzalezbeltran/owl/caarray2_1.owl#Sample_name> .
<urn:caarray-data#Sample_4002_name> <http://www.cs.ucl.ac.uk/staff/a.gonzalezbeltran/owl/domainmodel.owl#datatype> "GSE5949GSM134027 sample"^^<http://www.w3.org/2001/XMLSchema#string> .
<urn:caarray-data#Extract_4003> <http://www.w3.org/1999/02/22-rdf-syntax-ns#type> <http://www.cs.ucl.ac.uk/staff/a.gonzalezbeltran/owl/caarray2_1.owl#Extract> .
<urn:caarray-data#Sample_4002> <http://www.cs.ucl.ac.uk/staff/a.gonzalezbeltran/owl/caarray2_1.owl#Sample_extracts_Extract> <urn:caarray-data#Extract_4003> .
<urn:caarray-data#Extract_4003> <http://www.cs.ucl.ac.uk/staff/a.gonzalezbeltran/owl/domainmodel.owl#umlAttributeCollection> <urn:caarray-data#Extract_4003_id> .
<urn:caarray-data#Extract_4003_id> <http://www.w3.org/1999/02/22-rdf-syntax-ns#type> <http://www.cs.ucl.ac.uk/staff/a.gonzalezbeltran/owl/caarray2_1.owl#Extract_id> .
<urn:caarray-data#Extract_4003_id> <http://www.cs.ucl.ac.uk/staff/a.gonzalezbeltran/owl/domainmodel.owl#datatype> "4003"^^<http://www.w3.org/2001/XMLSchema#string> .
<urn:caarray-data#Extract_4003> <http://www.cs.ucl.ac.uk/staff/a.gonzalezbeltran/owl/domainmodel.owl#umlAttributeCollection> <urn:caarray-data#Extract_4003_name> .
<urn:caarray-data#Extract_4003_name> <http://www.w3.org/1999/02/22-rdf-syntax-ns#type> <http://www.cs.ucl.ac.uk/staff/a.gonzalezbeltran/owl/caarray2_1.owl#Extract_name> .
<urn:caarray-data#Extract_4003_name> <http://www.cs.ucl.ac.uk/staff/a.gonzalezbeltran/owl/domainmodel.owl#datatype> "GSE5949GSM134027 extract"^^<http://www.w3.org/2001/XMLSchema#string> .
<urn:caarray-data#LabeledExtract_4004> <http://www.w3.org/1999/02/22-rdf-syntax-ns#type> <http://www.cs.ucl.ac.uk/staff/a.gonzalezbeltran/owl/caarray2_1.owl#LabeledExtract> .
<urn:caarray-data#Extract_4003> <http://www.cs.ucl.ac.uk/staff/a.gonzalezbeltran/owl/caarray2_1.owl#Extract_labeledExtracts_LabeledExtract> <urn:caarray-data#LabeledExtract_4004> .
<urn:caarray-data#LabeledExtract_4004> <http://www.cs.ucl.ac.uk/staff/a.gonzalezbeltran/owl/domainmodel.owl#umlAttributeCollection> <urn:caarray-data#LabeledExtract_4004_id> .
<urn:caarray-data#LabeledExtract_4004_id> <http://www.w3.org/1999/02/22-rdf-syntax-ns#type> <http://www.cs.ucl.ac.uk/staff/a.gonzalezbeltran/owl/caarray2_1.owl#LabeledExtract_id> .
<urn:caarray-data#LabeledExtract_4004_id> <http://www.cs.ucl.ac.uk/staff/a.gonzalezbeltran/owl/domainmodel.owl#datatype> "4004"^^<http://www.w3.org/2001/XMLSchema#string> .
<urn:caarray-data#LabeledExtract_4004> <http://www.cs.ucl.ac.uk/staff/a.gonzalezbeltran/owl/domainmodel.owl#umlAttributeCollection> <urn:caarray-data#LabeledExtract_4004_name> .
<urn:caarray-data#LabeledExtract_4004_name> <http://www.w3.org/1999/02/22-rdf-syntax-ns#type> <http://www.cs.ucl.ac.uk/staff/a.gonzalezbeltran/owl/caarray2_1.owl#LabeledExtract_name> .
<urn:caarray-data#LabeledExtract_4004_name> <http://www.cs.ucl.ac.uk/staff/a.gonzalezbeltran/owl/domainmodel.owl#datatype> "GSE5949GSM134027 LE biotin"^^<http://www.w3.org/2001/XMLSchema#string> .
<urn:caarray-data#Hybridization_1353> <http://www.w3.org/1999/02/22-rdf-syntax-ns#type> <http://www.cs.ucl.ac.uk/staff/a.gonzalezbeltran/owl/caarray2_1.owl#Hybridization> .
<urn:caarray-data#LabeledExtract_4004> <http://www.cs.ucl.ac.uk/staff/a.gonzalezbeltran/owl/caarray2_1.owl#LabeledExtract_hybridizations_Hybridization> <urn:caarray-data#Hybridization_1353> .
<urn:caarray-data#Hybridization_1353> <http://www.cs.ucl.ac.uk/staff/a.gonzalezbeltran/owl/domainmodel.owl#umlAttributeCollection> <urn:caarray-data#Hybridization_1353_amountOfMaterial> .
<urn:caarray-data#Hybridization_1353_amountOfMaterial> <http://www.w3.org/1999/02/22-rdf-syntax-ns#type> <http://www.cs.ucl.ac.uk/staff/a.gonzalezbeltran/owl/caarray2_1.owl#Hybridization_amountOfMaterial> .
<urn:caarray-data#Hybridization_1353_amountOfMaterial> <http://www.cs.ucl.ac.uk/staff/a.gonzalezbeltran/owl/domainmodel.owl#datatype> "0.0"^^<http://www.w3.org/2001/XMLSchema#string> .
<urn:caarray-data#Hybridization_1353> <http://www.cs.ucl.ac.uk/staff/a.gonzalezbeltran/owl/domainmodel.owl#umlAttributeCollection> <urn:caarray-data#Hybridization_1353_id> .
<urn:caarray-data#Hybridization_1353_id> <http://www.w3.org/1999/02/22-rdf-syntax-ns#type> <http://www.cs.ucl.ac.uk/staff/a.gonzalezbeltran/owl/caarray2_1.owl#Hybridization_id> .
<urn:caarray-data#Hybridization_1353_id> <http://www.cs.ucl.ac.uk/staff/a.gonzalezbeltran/owl/domainmodel.owl#datatype> "1353"^^<http://www.w3.org/2001/XMLSchema#string> .
<urn:caarray-data#Hybridization_1353> <http://www.cs.ucl.ac.uk/staff/a.gonzalezbeltran/owl/domainmodel.owl#umlAttributeCollection> <urn:caarray-data#Hybridization_1353_name> .
<urn:caarray-data#Hybridization_1353_name> <http://www.w3.org/1999/02/22-rdf-syntax-ns#type> <http://www.cs.ucl.ac.uk/staff/a.gonzalezbeltran/owl/caarray2_1.owl#Hybridization_name> .
<urn:caarray-data#Hybridization_1353_name> <http://www.cs.ucl.ac.uk/staff/a.gonzalezbeltran/owl/domainmodel.owl#datatype> "SF-295 hgu95c"^^<http://www.w3.org/2001/XMLSchema#string> .
<urn:caarray-data#Source_3713> <http://www.w3.org/1999/02/22-rdf-syntax-ns#type> <http://www.cs.ucl.ac.uk/staff/a.gonzalezbeltran/owl/caarray2_1.owl#Source> .
<urn:caarray-data#Experiment_6> <http://www.cs.ucl.ac.uk/staff/a.gonzalezbeltran/owl/caarray2_1.owl#Experiment_sources_Source> <urn:caarray-data#Source_3713> .
<urn:caarray-data#Source_3713> <http://www.cs.ucl.ac.uk/staff/a.gonzalezbeltran/owl/domainmodel.owl#umlAttributeCollection> <urn:caarray-data#Source_3713_description> .
<urn:caarray-data#Source_3713_description> <http://www.w3.org/1999/02/22-rdf-syntax-ns#type> <http://www.cs.ucl.ac.uk/staff/a.gonzalezbeltran/owl/caarray2_1.owl#Source_description> .
<urn:caarray-data#Source_3713_description> <http://www.cs.ucl.ac.uk/staff/a.gonzalezbeltran/owl/domainmodel.owl#datatype> "breast epithelial carcinosarc"^^<http://www.w3.org/2001/XMLSchema#string> .
<urn:caarray-data#Source_3713> <http://www.cs.ucl.ac.uk/staff/a.gonzalezbeltran/owl/domainmodel.owl#umlAttributeCollection> <urn:caarray-data#Source_3713_id> .
<urn:caarray-data#Source_3713_id> <http://www.w3.org/1999/02/22-rdf-syntax-ns#type> <http://www.cs.ucl.ac.uk/staff/a.gonzalezbeltran/owl/caarray2_1.owl#Source_id> .
<urn:caarray-data#Source_3713_id> <http://www.cs.ucl.ac.uk/staff/a.gonzalezbeltran/owl/domainmodel.owl#datatype> "3713"^^<http://www.w3.org/2001/XMLSchema#string> .
<urn:caarray-data#Source_3713> <http://www.cs.ucl.ac.uk/staff/a.gonzalezbeltran/owl/domainmodel.owl#umlAttributeCollection> <urn:caarray-data#Source_3713_name> .
<urn:caarray-data#Source_3713_name> <http://www.w3.org/1999/02/22-rdf-syntax-ns#type> <http://www.cs.ucl.ac.uk/staff/a.gonzalezbeltran/owl/caarray2_1.owl#Source_name> .
<urn:caarray-data#Source_3713_name> <http://www.cs.ucl.ac.uk/staff/a.gonzalezbeltran/owl/domainmodel.owl#datatype> "GSE5949GSM134005"^^<http://www.w3.org/2001/XMLSchema#string> .
<urn:caarray-data#Sample_3714> <http://www.w3.org/1999/02/22-rdf-syntax-ns#type> <http://www.cs.ucl.ac.uk/staff/a.gonzalezbeltran/owl/caarray2_1.owl#Sample> .
<urn:caarray-data#Source_3713> <http://www.cs.ucl.ac.uk/staff/a.gonzalezbeltran/owl/caarray2_1.owl#Source_samples_Sample> <urn:caarray-data#Sample_3714> .
<urn:caarray-data#Sample_3714> <http://www.cs.ucl.ac.uk/staff/a.gonzalezbeltran/owl/domainmodel.owl#umlAttributeCollection> <urn:caarray-data#Sample_3714_id> .
<urn:caarray-data#Sample_3714_id> <http://www.w3.org/1999/02/22-rdf-syntax-ns#type> <http://www.cs.ucl.ac.uk/staff/a.gonzalezbeltran/owl/caarray2_1.owl#Sample_id> .
<urn:caarray-data#Sample_3714_id> <http://www.cs.ucl.ac.uk/staff/a.gonzalezbeltran/owl/domainmodel.owl#datatype> "3714"^^<http://www.w3.org/2001/XMLSchema#string> .
<urn:caarray-data#Sample_3714> <http://www.cs.ucl.ac.uk/staff/a.gonzalezbeltran/owl/domainmodel.owl#umlAttributeCollection> <urn:caarray-data#Sample_3714_name> .
<urn:caarray-data#Sample_3714_name> <http://www.w3.org/1999/02/22-rdf-syntax-ns#type> <http://www.cs.ucl.ac.uk/staff/a.gonzalezbeltran/owl/caarray2_1.owl#Sample_name> .
<urn:caarray-data#Sample_3714_name> <http://www.cs.ucl.ac.uk/staff/a.gonzalezbeltran/owl/domainmodel.owl#datatype> "GSE5949GSM134005 sample"^^<http://www.w3.org/2001/XMLSchema#string> .
<urn:caarray-data#Extract_3715> <http://www.w3.org/1999/02/22-rdf-syntax-ns#type> <http://www.cs.ucl.ac.uk/staff/a.gonzalezbeltran/owl/caarray2_1.owl#Extract> .
<urn:caarray-data#Sample_3714> <http://www.cs.ucl.ac.uk/staff/a.gonzalezbeltran/owl/caarray2_1.owl#Sample_extracts_Extract> <urn:caarray-data#Extract_3715> .
<urn:caarray-data#Extract_3715> <http://www.cs.ucl.ac.uk/staff/a.gonzalezbeltran/owl/domainmodel.owl#umlAttributeCollection> <urn:caarray-data#Extract_3715_id> .
<urn:caarray-data#Extract_3715_id> <http://www.w3.org/1999/02/22-rdf-syntax-ns#type> <http://www.cs.ucl.ac.uk/staff/a.gonzalezbeltran/owl/caarray2_1.owl#Extract_id> .
<urn:caarray-data#Extract_3715_id> <http://www.cs.ucl.ac.uk/staff/a.gonzalezbeltran/owl/domainmodel.owl#datatype> "3715"^^<http://www.w3.org/2001/XMLSchema#string> .
<urn:caarray-data#Extract_3715> <http://www.cs.ucl.ac.uk/staff/a.gonzalezbeltran/owl/domainmodel.owl#umlAttributeCollection> <urn:caarray-data#Extract_3715_name> .
<urn:caarray-data#Extract_3715_name> <http://www.w3.org/1999/02/22-rdf-syntax-ns#type> <http://www.cs.ucl.ac.uk/staff/a.gonzalezbeltran/owl/caarray2_1.owl#Extract_name> .
<urn:caarray-data#Extract_3715_name> <http://www.cs.ucl.ac.uk/staff/a.gonzalezbeltran/owl/domainmodel.owl#datatype> "GSE5949GSM134005 extract"^^<http://www.w3.org/2001/XMLSchema#string> .
<urn:caarray-data#LabeledExtract_3716> <http://www.w3.org/1999/02/22-rdf-syntax-ns#type> <http://www.cs.ucl.ac.uk/staff/a.gonzalezbeltran/owl/caarray2_1.owl#LabeledExtract> .
<urn:caarray-data#Extract_3715> <http://www.cs.ucl.ac.uk/staff/a.gonzalezbeltran/owl/caarray2_1.owl#Extract_labeledExtracts_LabeledExtract> <urn:caarray-data#LabeledExtract_3716> .
<urn:caarray-data#LabeledExtract_3716> <http://www.cs.ucl.ac.uk/staff/a.gonzalezbeltran/owl/domainmodel.owl#umlAttributeCollection> <urn:caarray-data#LabeledExtract_3716_id> .
<urn:caarray-data#LabeledExtract_3716_id> <http://www.w3.org/1999/02/22-rdf-syntax-ns#type> <http://www.cs.ucl.ac.uk/staff/a.gonzalezbeltran/owl/caarray2_1.owl#LabeledExtract_id> .
<urn:caarray-data#LabeledExtract_3716_id> <http://www.cs.ucl.ac.uk/staff/a.gonzalezbeltran/owl/domainmodel.owl#datatype> "3716"^^<http://www.w3.org/2001/XMLSchema#string> .
<urn:caarray-data#LabeledExtract_3716> <http://www.cs.ucl.ac.uk/staff/a.gonzalezbeltran/owl/domainmodel.owl#umlAttributeCollection> <urn:caarray-data#LabeledExtract_3716_name> .
<urn:caarray-data#LabeledExtract_3716_name> <http://www.w3.org/1999/02/22-rdf-syntax-ns#type> <http://www.cs.ucl.ac.uk/staff/a.gonzalezbeltran/owl/caarray2_1.owl#LabeledExtract_name> .
<urn:caarray-data#LabeledExtract_3716_name> <http://www.cs.ucl.ac.uk/staff/a.gonzalezbeltran/owl/domainmodel.owl#datatype> "GSE5949GSM134005 LE biotin"^^<http://www.w3.org/2001/XMLSchema#string> .
<urn:caarray-data#Hybridization_1264> <http://www.w3.org/1999/02/22-rdf-syntax-ns#type> <http://www.cs.ucl.ac.uk/staff/a.gonzalezbeltran/owl/caarray2_1.owl#Hybridization> .
<urn:caarray-data#LabeledExtract_3716> <http://www.cs.ucl.ac.uk/staff/a.gonzalezbeltran/owl/caarray2_1.owl#LabeledExtract_hybridizations_Hybridization> <urn:caarray-data#Hybridization_1264> .
<urn:caarray-data#Hybridization_1264> <http://www.cs.ucl.ac.uk/staff/a.gonzalezbeltran/owl/domainmodel.owl#umlAttributeCollection> <urn:caarray-data#Hybridization_1264_amountOfMaterial> .
<urn:caarray-data#Hybridization_1264_amountOfMaterial> <http://www.w3.org/1999/02/22-rdf-syntax-ns#type> <http://www.cs.ucl.ac.uk/staff/a.gonzalezbeltran/owl/caarray2_1.owl#Hybridization_amountOfMaterial> .
<urn:caarray-data#Hybridization_1264_amountOfMaterial> <http://www.cs.ucl.ac.uk/staff/a.gonzalezbeltran/owl/domainmodel.owl#datatype> "0.0"^^<http://www.w3.org/2001/XMLSchema#string> .
<urn:caarray-data#Hybridization_1264> <http://www.cs.ucl.ac.uk/staff/a.gonzalezbeltran/owl/domainmodel.owl#umlAttributeCollection> <urn:caarray-data#Hybridization_1264_id> .
<urn:caarray-data#Hybridization_1264_id> <http://www.w3.org/1999/02/22-rdf-syntax-ns#type> <http://www.cs.ucl.ac.uk/staff/a.gonzalezbeltran/owl/caarray2_1.owl#Hybridization_id> .
<urn:caarray-data#Hybridization_1264_id> <http://www.cs.ucl.ac.uk/staff/a.gonzalezbeltran/owl/domainmodel.owl#datatype> "1264"^^<http://www.w3.org/2001/XMLSchema#string> .
<urn:caarray-data#Hybridization_1264> <http://www.cs.ucl.ac.uk/staff/a.gonzalezbeltran/owl/domainmodel.owl#umlAttributeCollection> <urn:caarray-data#Hybridization_1264_name> .
<urn:caarray-data#Hybridization_1264_name> <http://www.w3.org/1999/02/22-rdf-syntax-ns#type> <http://www.cs.ucl.ac.uk/staff/a.gonzalezbeltran/owl/caarray2_1.owl#Hybridization_name> .
<urn:caarray-data#Hybridization_1264_name> <http://www.cs.ucl.ac.uk/staff/a.gonzalezbeltran/owl/domainmodel.owl#datatype> "HS 578T hgu95a"^^<http://www.w3.org/2001/XMLSchema#string> .
<urn:caarray-data#Source_3777> <http://www.w3.org/1999/02/22-rdf-syntax-ns#type> <http://www.cs.ucl.ac.uk/staff/a.gonzalezbeltran/owl/caarray2_1.owl#Source> .
<urn:caarray-data#Experiment_6> <http://www.cs.ucl.ac.uk/staff/a.gonzalezbeltran/owl/caarray2_1.owl#Experiment_sources_Source> <urn:caarray-data#Source_3777> .
<urn:caarray-data#Source_3777> <http://www.cs.ucl.ac.uk/staff/a.gonzalezbeltran/owl/domainmodel.owl#umlAttributeCollection> <urn:caarray-data#Source_3777_description> .
<urn:caarray-data#Source_3777_description> <http://www.w3.org/1999/02/22-rdf-syntax-ns#type> <http://www.cs.ucl.ac.uk/staff/a.gonzalezbeltran/owl/caarray2_1.owl#Source_description> .
<urn:caarray-data#Source_3777_description> <http://www.cs.ucl.ac.uk/staff/a.gonzalezbeltran/owl/domainmodel.owl#datatype> "Adenocarcinoma:  NCI60.49_LAB"^^<http://www.w3.org/2001/XMLSchema#string> .
<urn:caarray-data#Source_3777> <http://www.cs.ucl.ac.uk/staff/a.gonzalezbeltran/owl/domainmodel.owl#umlAttributeCollection> <urn:caarray-data#Source_3777_id> .
<urn:caarray-data#Source_3777_id> <http://www.w3.org/1999/02/22-rdf-syntax-ns#type> <http://www.cs.ucl.ac.uk/staff/a.gonzalezbeltran/owl/caarray2_1.owl#Source_id> .
<urn:caarray-data#Source_3777_id> <http://www.cs.ucl.ac.uk/staff/a.gonzalezbeltran/owl/domainmodel.owl#datatype> "3777"^^<http://www.w3.org/2001/XMLSchema#string> .
<urn:caarray-data#Source_3777> <http://www.cs.ucl.ac.uk/staff/a.gonzalezbeltran/owl/domainmodel.owl#umlAttributeCollection> <urn:caarray-data#Source_3777_name> .
<urn:caarray-data#Source_3777_name> <http://www.w3.org/1999/02/22-rdf-syntax-ns#type> <http://www.cs.ucl.ac.uk/staff/a.gonzalezbeltran/owl/caarray2_1.owl#Source_name> .
<urn:caarray-data#Source_3777_name> <http://www.cs.ucl.ac.uk/staff/a.gonzalezbeltran/owl/domainmodel.owl#datatype> "GSE5949GSM134240"^^<http://www.w3.org/2001/XMLSchema#string> .
<urn:caarray-data#Sample_3778> <http://www.w3.org/1999/02/22-rdf-syntax-ns#type> <http://www.cs.ucl.ac.uk/staff/a.gonzalezbeltran/owl/caarray2_1.owl#Sample> .
<urn:caarray-data#Source_3777> <http://www.cs.ucl.ac.uk/staff/a.gonzalezbeltran/owl/caarray2_1.owl#Source_samples_Sample> <urn:caarray-data#Sample_3778> .
<urn:caarray-data#Sample_3778> <http://www.cs.ucl.ac.uk/staff/a.gonzalezbeltran/owl/domainmodel.owl#umlAttributeCollection> <urn:caarray-data#Sample_3778_id> .
<urn:caarray-data#Sample_3778_id> <http://www.w3.org/1999/02/22-rdf-syntax-ns#type> <http://www.cs.ucl.ac.uk/staff/a.gonzalezbeltran/owl/caarray2_1.owl#Sample_id> .
<urn:caarray-data#Sample_3778_id> <http://www.cs.ucl.ac.uk/staff/a.gonzalezbeltran/owl/domainmodel.owl#datatype> "3778"^^<http://www.w3.org/2001/XMLSchema#string> .
<urn:caarray-data#Sample_3778> <http://www.cs.ucl.ac.uk/staff/a.gonzalezbeltran/owl/domainmodel.owl#umlAttributeCollection> <urn:caarray-data#Sample_3778_name> .
<urn:caarray-data#Sample_3778_name> <http://www.w3.org/1999/02/22-rdf-syntax-ns#type> <http://www.cs.ucl.ac.uk/staff/a.gonzalezbeltran/owl/caarray2_1.owl#Sample_name> .
<urn:caarray-data#Sample_3778_name> <http://www.cs.ucl.ac.uk/staff/a.gonzalezbeltran/owl/domainmodel.owl#datatype> "GSE5949GSM134240 sample"^^<http://www.w3.org/2001/XMLSchema#string> .
<urn:caarray-data#Extract_3779> <http://www.w3.org/1999/02/22-rdf-syntax-ns#type> <http://www.cs.ucl.ac.uk/staff/a.gonzalezbeltran/owl/caarray2_1.owl#Extract> .
<urn:caarray-data#Sample_3778> <http://www.cs.ucl.ac.uk/staff/a.gonzalezbeltran/owl/caarray2_1.owl#Sample_extracts_Extract> <urn:caarray-data#Extract_3779> .
<urn:caarray-data#Extract_3779> <http://www.cs.ucl.ac.uk/staff/a.gonzalezbeltran/owl/domainmodel.owl#umlAttributeCollection> <urn:caarray-data#Extract_3779_id> .
<urn:caarray-data#Extract_3779_id> <http://www.w3.org/1999/02/22-rdf-syntax-ns#type> <http://www.cs.ucl.ac.uk/staff/a.gonzalezbeltran/owl/caarray2_1.owl#Extract_id> .
<urn:caarray-data#Extract_3779_id> <http://www.cs.ucl.ac.uk/staff/a.gonzalezbeltran/owl/domainmodel.owl#datatype> "3779"^^<http://www.w3.org/2001/XMLSchema#string> .
<urn:caarray-data#Extract_3779> <http://www.cs.ucl.ac.uk/staff/a.gonzalezbeltran/owl/domainmodel.owl#umlAttributeCollection> <urn:caarray-data#Extract_3779_name> .
<urn:caarray-data#Extract_3779_name> <http://www.w3.org/1999/02/22-rdf-syntax-ns#type> <http://www.cs.ucl.ac.uk/staff/a.gonzalezbeltran/owl/caarray2_1.owl#Extract_name> .
<urn:caarray-data#Extract_3779_name> <http://www.cs.ucl.ac.uk/staff/a.gonzalezbeltran/owl/domainmodel.owl#datatype> "GSE5949GSM134240 extract"^^<http://www.w3.org/2001/XMLSchema#string> .
<urn:caarray-data#LabeledExtract_3780> <http://www.w3.org/1999/02/22-rdf-syntax-ns#type> <http://www.cs.ucl.ac.uk/staff/a.gonzalezbeltran/owl/caarray2_1.owl#LabeledExtract> .
<urn:caarray-data#Extract_3779> <http://www.cs.ucl.ac.uk/staff/a.gonzalezbeltran/owl/caarray2_1.owl#Extract_labeledExtracts_LabeledExtract> <urn:caarray-data#LabeledExtract_3780> .
<urn:caarray-data#LabeledExtract_3780> <http://www.cs.ucl.ac.uk/staff/a.gonzalezbeltran/owl/domainmodel.owl#umlAttributeCollection> <urn:caarray-data#LabeledExtract_3780_id> .
<urn:caarray-data#LabeledExtract_3780_id> <http://www.w3.org/1999/02/22-rdf-syntax-ns#type> <http://www.cs.ucl.ac.uk/staff/a.gonzalezbeltran/owl/caarray2_1.owl#LabeledExtract_id> .
<urn:caarray-data#LabeledExtract_3780_id> <http://www.cs.ucl.ac.uk/staff/a.gonzalezbeltran/owl/domainmodel.owl#datatype> "3780"^^<http://www.w3.org/2001/XMLSchema#string> .
<urn:caarray-data#LabeledExtract_3780> <http://www.cs.ucl.ac.uk/staff/a.gonzalezbeltran/owl/domainmodel.owl#umlAttributeCollection> <urn:caarray-data#LabeledExtract_3780_name> .
<urn:caarray-data#LabeledExtract_3780_name> <http://www.w3.org/1999/02/22-rdf-syntax-ns#type> <http://www.cs.ucl.ac.uk/staff/a.gonzalezbeltran/owl/caarray2_1.owl#LabeledExtract_name> .
<urn:caarray-data#LabeledExtract_3780_name> <http://www.cs.ucl.ac.uk/staff/a.gonzalezbeltran/owl/domainmodel.owl#datatype> "GSE5949GSM134240 LE biotin"^^<http://www.w3.org/2001/XMLSchema#string> .
<urn:caarray-data#Hybridization_1149> <http://www.w3.org/1999/02/22-rdf-syntax-ns#type> <http://www.cs.ucl.ac.uk/staff/a.gonzalezbeltran/owl/caarray2_1.owl#Hybridization> .
<urn:caarray-data#LabeledExtract_3780> <http://www.cs.ucl.ac.uk/staff/a.gonzalezbeltran/owl/caarray2_1.owl#LabeledExtract_hybridizations_Hybridization> <urn:caarray-data#Hybridization_1149> .
<urn:caarray-data#Hybridization_1149> <http://www.cs.ucl.ac.uk/staff/a.gonzalezbeltran/owl/domainmodel.owl#umlAttributeCollection> <urn:caarray-data#Hybridization_1149_amountOfMaterial> .
<urn:caarray-data#Hybridization_1149_amountOfMaterial> <http://www.w3.org/1999/02/22-rdf-syntax-ns#type> <http://www.cs.ucl.ac.uk/staff/a.gonzalezbeltran/owl/caarray2_1.owl#Hybridization_amountOfMaterial> .
<urn:caarray-data#Hybridization_1149_amountOfMaterial> <http://www.cs.ucl.ac.uk/staff/a.gonzalezbeltran/owl/domainmodel.owl#datatype> "0.0"^^<http://www.w3.org/2001/XMLSchema#string> .
<urn:caarray-data#Hybridization_1149> <http://www.cs.ucl.ac.uk/staff/a.gonzalezbeltran/owl/domainmodel.owl#umlAttributeCollection> <urn:caarray-data#Hybridization_1149_id> .
<urn:caarray-data#Hybridization_1149_id> <http://www.w3.org/1999/02/22-rdf-syntax-ns#type> <http://www.cs.ucl.ac.uk/staff/a.gonzalezbeltran/owl/caarray2_1.owl#Hybridization_id> .
<urn:caarray-data#Hybridization_1149_id> <http://www.cs.ucl.ac.uk/staff/a.gonzalezbeltran/owl/domainmodel.owl#datatype> "1149"^^<http://www.w3.org/2001/XMLSchema#string> .
<urn:caarray-data#Hybridization_1149> <http://www.cs.ucl.ac.uk/staff/a.gonzalezbeltran/owl/domainmodel.owl#umlAttributeCollection> <urn:caarray-data#Hybridization_1149_name> .
<urn:caarray-data#Hybridization_1149_name> <http://www.w3.org/1999/02/22-rdf-syntax-ns#type> <http://www.cs.ucl.ac.uk/staff/a.gonzalezbeltran/owl/caarray2_1.owl#Hybridization_name> .
<urn:caarray-data#Hybridization_1149_name> <http://www.cs.ucl.ac.uk/staff/a.gonzalezbeltran/owl/domainmodel.owl#datatype> "SK-OV-3 hgu95b"^^<http://www.w3.org/2001/XMLSchema#string> .
<urn:caarray-data#Source_3509> <http://www.w3.org/1999/02/22-rdf-syntax-ns#type> <http://www.cs.ucl.ac.uk/staff/a.gonzalezbeltran/owl/caarray2_1.owl#Source> .
<urn:caarray-data#Experiment_6> <http://www.cs.ucl.ac.uk/staff/a.gonzalezbeltran/owl/caarray2_1.owl#Experiment_sources_Source> <urn:caarray-data#Source_3509> .
<urn:caarray-data#Source_3509> <http://www.cs.ucl.ac.uk/staff/a.gonzalezbeltran/owl/domainmodel.owl#umlAttributeCollection> <urn:caarray-data#Source_3509_description> .
<urn:caarray-data#Source_3509_description> <http://www.w3.org/1999/02/22-rdf-syntax-ns#type> <http://www.cs.ucl.ac.uk/staff/a.gonzalezbeltran/owl/caarray2_1.owl#Source_description> .
<urn:caarray-data#Source_3509_description> <http://www.cs.ucl.ac.uk/staff/a.gonzalezbeltran/owl/domainmodel.owl#datatype> "Clear cell carcinoma:  NCI60."^^<http://www.w3.org/2001/XMLSchema#string> .
<urn:caarray-data#Source_3509> <http://www.cs.ucl.ac.uk/staff/a.gonzalezbeltran/owl/domainmodel.owl#umlAttributeCollection> <urn:caarray-data#Source_3509_id> .
<urn:caarray-data#Source_3509_id> <http://www.w3.org/1999/02/22-rdf-syntax-ns#type> <http://www.cs.ucl.ac.uk/staff/a.gonzalezbeltran/owl/caarray2_1.owl#Source_id> .
<urn:caarray-data#Source_3509_id> <http://www.cs.ucl.ac.uk/staff/a.gonzalezbeltran/owl/domainmodel.owl#datatype> "3509"^^<http://www.w3.org/2001/XMLSchema#string> .
<urn:caarray-data#Source_3509> <http://www.cs.ucl.ac.uk/staff/a.gonzalezbeltran/owl/domainmodel.owl#umlAttributeCollection> <urn:caarray-data#Source_3509_name> .
<urn:caarray-data#Source_3509_name> <http://www.w3.org/1999/02/22-rdf-syntax-ns#type> <http://www.cs.ucl.ac.uk/staff/a.gonzalezbeltran/owl/caarray2_1.owl#Source_name> .
<urn:caarray-data#Source_3509_name> <http://www.cs.ucl.ac.uk/staff/a.gonzalezbeltran/owl/domainmodel.owl#datatype> "GSE5949GSM134276"^^<http://www.w3.org/2001/XMLSchema#string> .
<urn:caarray-data#Sample_3510> <http://www.w3.org/1999/02/22-rdf-syntax-ns#type> <http://www.cs.ucl.ac.uk/staff/a.gonzalezbeltran/owl/caarray2_1.owl#Sample> .
<urn:caarray-data#Source_3509> <http://www.cs.ucl.ac.uk/staff/a.gonzalezbeltran/owl/caarray2_1.owl#Source_samples_Sample> <urn:caarray-data#Sample_3510> .
<urn:caarray-data#Sample_3510> <http://www.cs.ucl.ac.uk/staff/a.gonzalezbeltran/owl/domainmodel.owl#umlAttributeCollection> <urn:caarray-data#Sample_3510_id> .
<urn:caarray-data#Sample_3510_id> <http://www.w3.org/1999/02/22-rdf-syntax-ns#type> <http://www.cs.ucl.ac.uk/staff/a.gonzalezbeltran/owl/caarray2_1.owl#Sample_id> .
<urn:caarray-data#Sample_3510_id> <http://www.cs.ucl.ac.uk/staff/a.gonzalezbeltran/owl/domainmodel.owl#datatype> "3510"^^<http://www.w3.org/2001/XMLSchema#string> .
<urn:caarray-data#Sample_3510> <http://www.cs.ucl.ac.uk/staff/a.gonzalezbeltran/owl/domainmodel.owl#umlAttributeCollection> <urn:caarray-data#Sample_3510_name> .
<urn:caarray-data#Sample_3510_name> <http://www.w3.org/1999/02/22-rdf-syntax-ns#type> <http://www.cs.ucl.ac.uk/staff/a.gonzalezbeltran/owl/caarray2_1.owl#Sample_name> .
<urn:caarray-data#Sample_3510_name> <http://www.cs.ucl.ac.uk/staff/a.gonzalezbeltran/owl/domainmodel.owl#datatype> "GSE5949GSM134276 sample"^^<http://www.w3.org/2001/XMLSchema#string> .
<urn:caarray-data#Extract_3511> <http://www.w3.org/1999/02/22-rdf-syntax-ns#type> <http://www.cs.ucl.ac.uk/staff/a.gonzalezbeltran/owl/caarray2_1.owl#Extract> .
<urn:caarray-data#Sample_3510> <http://www.cs.ucl.ac.uk/staff/a.gonzalezbeltran/owl/caarray2_1.owl#Sample_extracts_Extract> <urn:caarray-data#Extract_3511> .
<urn:caarray-data#Extract_3511> <http://www.cs.ucl.ac.uk/staff/a.gonzalezbeltran/owl/domainmodel.owl#umlAttributeCollection> <urn:caarray-data#Extract_3511_id> .
<urn:caarray-data#Extract_3511_id> <http://www.w3.org/1999/02/22-rdf-syntax-ns#type> <http://www.cs.ucl.ac.uk/staff/a.gonzalezbeltran/owl/caarray2_1.owl#Extract_id> .
<urn:caarray-data#Extract_3511_id> <http://www.cs.ucl.ac.uk/staff/a.gonzalezbeltran/owl/domainmodel.owl#datatype> "3511"^^<http://www.w3.org/2001/XMLSchema#string> .
<urn:caarray-data#Extract_3511> <http://www.cs.ucl.ac.uk/staff/a.gonzalezbeltran/owl/domainmodel.owl#umlAttributeCollection> <urn:caarray-data#Extract_3511_name> .
<urn:caarray-data#Extract_3511_name> <http://www.w3.org/1999/02/22-rdf-syntax-ns#type> <http://www.cs.ucl.ac.uk/staff/a.gonzalezbeltran/owl/caarray2_1.owl#Extract_name> .
<urn:caarray-data#Extract_3511_name> <http://www.cs.ucl.ac.uk/staff/a.gonzalezbeltran/owl/domainmodel.owl#datatype> "GSE5949GSM134276 extract"^^<http://www.w3.org/2001/XMLSchema#string> .
<urn:caarray-data#LabeledExtract_3512> <http://www.w3.org/1999/02/22-rdf-syntax-ns#type> <http://www.cs.ucl.ac.uk/staff/a.gonzalezbeltran/owl/caarray2_1.owl#LabeledExtract> .
<urn:caarray-data#Extract_3511> <http://www.cs.ucl.ac.uk/staff/a.gonzalezbeltran/owl/caarray2_1.owl#Extract_labeledExtracts_LabeledExtract> <urn:caarray-data#LabeledExtract_3512> .
<urn:caarray-data#LabeledExtract_3512> <http://www.cs.ucl.ac.uk/staff/a.gonzalezbeltran/owl/domainmodel.owl#umlAttributeCollection> <urn:caarray-data#LabeledExtract_3512_id> .
<urn:caarray-data#LabeledExtract_3512_id> <http://www.w3.org/1999/02/22-rdf-syntax-ns#type> <http://www.cs.ucl.ac.uk/staff/a.gonzalezbeltran/owl/caarray2_1.owl#LabeledExtract_id> .
<urn:caarray-data#LabeledExtract_3512_id> <http://www.cs.ucl.ac.uk/staff/a.gonzalezbeltran/owl/domainmodel.owl#datatype> "3512"^^<http://www.w3.org/2001/XMLSchema#string> .
<urn:caarray-data#LabeledExtract_3512> <http://www.cs.ucl.ac.uk/staff/a.gonzalezbeltran/owl/domainmodel.owl#umlAttributeCollection> <urn:caarray-data#LabeledExtract_3512_name> .
<urn:caarray-data#LabeledExtract_3512_name> <http://www.w3.org/1999/02/22-rdf-syntax-ns#type> <http://www.cs.ucl.ac.uk/staff/a.gonzalezbeltran/owl/caarray2_1.owl#LabeledExtract_name> .
<urn:caarray-data#LabeledExtract_3512_name> <http://www.cs.ucl.ac.uk/staff/a.gonzalezbeltran/owl/domainmodel.owl#datatype> "GSE5949GSM134276 LE biotin"^^<http://www.w3.org/2001/XMLSchema#string> .
<urn:caarray-data#Hybridization_1165> <http://www.w3.org/1999/02/22-rdf-syntax-ns#type> <http://www.cs.ucl.ac.uk/staff/a.gonzalezbeltran/owl/caarray2_1.owl#Hybridization> .
<urn:caarray-data#LabeledExtract_3512> <http://www.cs.ucl.ac.uk/staff/a.gonzalezbeltran/owl/caarray2_1.owl#LabeledExtract_hybridizations_Hybridization> <urn:caarray-data#Hybridization_1165> .
<urn:caarray-data#Hybridization_1165> <http://www.cs.ucl.ac.uk/staff/a.gonzalezbeltran/owl/domainmodel.owl#umlAttributeCollection> <urn:caarray-data#Hybridization_1165_amountOfMaterial> .
<urn:caarray-data#Hybridization_1165_amountOfMaterial> <http://www.w3.org/1999/02/22-rdf-syntax-ns#type> <http://www.cs.ucl.ac.uk/staff/a.gonzalezbeltran/owl/caarray2_1.owl#Hybridization_amountOfMaterial> .
<urn:caarray-data#Hybridization_1165_amountOfMaterial> <http://www.cs.ucl.ac.uk/staff/a.gonzalezbeltran/owl/domainmodel.owl#datatype> "0.0"^^<http://www.w3.org/2001/XMLSchema#string> .
<urn:caarray-data#Hybridization_1165> <http://www.cs.ucl.ac.uk/staff/a.gonzalezbeltran/owl/domainmodel.owl#umlAttributeCollection> <urn:caarray-data#Hybridization_1165_id> .
<urn:caarray-data#Hybridization_1165_id> <http://www.w3.org/1999/02/22-rdf-syntax-ns#type> <http://www.cs.ucl.ac.uk/staff/a.gonzalezbeltran/owl/caarray2_1.owl#Hybridization_id> .
<urn:caarray-data#Hybridization_1165_id> <http://www.cs.ucl.ac.uk/staff/a.gonzalezbeltran/owl/domainmodel.owl#datatype> "1165"^^<http://www.w3.org/2001/XMLSchema#string> .
<urn:caarray-data#Hybridization_1165> <http://www.cs.ucl.ac.uk/staff/a.gonzalezbeltran/owl/domainmodel.owl#umlAttributeCollection> <urn:caarray-data#Hybridization_1165_name> .
<urn:caarray-data#Hybridization_1165_name> <http://www.w3.org/1999/02/22-rdf-syntax-ns#type> <http://www.cs.ucl.ac.uk/staff/a.gonzalezbeltran/owl/caarray2_1.owl#Hybridization_name> .
<urn:caarray-data#Hybridization_1165_name> <http://www.cs.ucl.ac.uk/staff/a.gonzalezbeltran/owl/domainmodel.owl#datatype> "CAKI-1 hgu95c"^^<http://www.w3.org/2001/XMLSchema#string> .
<urn:caarray-data#Source_3285> <http://www.w3.org/1999/02/22-rdf-syntax-ns#type> <http://www.cs.ucl.ac.uk/staff/a.gonzalezbeltran/owl/caarray2_1.owl#Source> .
<urn:caarray-data#Experiment_6> <http://www.cs.ucl.ac.uk/staff/a.gonzalezbeltran/owl/caarray2_1.owl#Experiment_sources_Source> <urn:caarray-data#Source_3285> .
<urn:caarray-data#Source_3285> <http://www.cs.ucl.ac.uk/staff/a.gonzalezbeltran/owl/domainmodel.owl#umlAttributeCollection> <urn:caarray-data#Source_3285_description> .
<urn:caarray-data#Source_3285_description> <http://www.w3.org/1999/02/22-rdf-syntax-ns#type> <http://www.cs.ucl.ac.uk/staff/a.gonzalezbeltran/owl/caarray2_1.owl#Source_description> .
<urn:caarray-data#Source_3285_description> <http://www.cs.ucl.ac.uk/staff/a.gonzalezbeltran/owl/domainmodel.owl#datatype> "hypernephroma:  NCI60.57_LABE"^^<http://www.w3.org/2001/XMLSchema#string> .
<urn:caarray-data#Source_3285> <http://www.cs.ucl.ac.uk/staff/a.gonzalezbeltran/owl/domainmodel.owl#umlAttributeCollection> <urn:caarray-data#Source_3285_id> .
<urn:caarray-data#Source_3285_id> <http://www.w3.org/1999/02/22-rdf-syntax-ns#type> <http://www.cs.ucl.ac.uk/staff/a.gonzalezbeltran/owl/caarray2_1.owl#Source_id> .
<urn:caarray-data#Source_3285_id> <http://www.cs.ucl.ac.uk/staff/a.gonzalezbeltran/owl/domainmodel.owl#datatype> "3285"^^<http://www.w3.org/2001/XMLSchema#string> .
<urn:caarray-data#Source_3285> <http://www.cs.ucl.ac.uk/staff/a.gonzalezbeltran/owl/domainmodel.owl#umlAttributeCollection> <urn:caarray-data#Source_3285_name> .
<urn:caarray-data#Source_3285_name> <http://www.w3.org/1999/02/22-rdf-syntax-ns#type> <http://www.cs.ucl.ac.uk/staff/a.gonzalezbeltran/owl/caarray2_1.owl#Source_name> .
<urn:caarray-data#Source_3285_name> <http://www.cs.ucl.ac.uk/staff/a.gonzalezbeltran/owl/domainmodel.owl#datatype> "GSE5949GSM134279"^^<http://www.w3.org/2001/XMLSchema#string> .
<urn:caarray-data#Sample_3286> <http://www.w3.org/1999/02/22-rdf-syntax-ns#type> <http://www.cs.ucl.ac.uk/staff/a.gonzalezbeltran/owl/caarray2_1.owl#Sample> .
<urn:caarray-data#Source_3285> <http://www.cs.ucl.ac.uk/staff/a.gonzalezbeltran/owl/caarray2_1.owl#Source_samples_Sample> <urn:caarray-data#Sample_3286> .
<urn:caarray-data#Sample_3286> <http://www.cs.ucl.ac.uk/staff/a.gonzalezbeltran/owl/domainmodel.owl#umlAttributeCollection> <urn:caarray-data#Sample_3286_id> .
<urn:caarray-data#Sample_3286_id> <http://www.w3.org/1999/02/22-rdf-syntax-ns#type> <http://www.cs.ucl.ac.uk/staff/a.gonzalezbeltran/owl/caarray2_1.owl#Sample_id> .
<urn:caarray-data#Sample_3286_id> <http://www.cs.ucl.ac.uk/staff/a.gonzalezbeltran/owl/domainmodel.owl#datatype> "3286"^^<http://www.w3.org/2001/XMLSchema#string> .
<urn:caarray-data#Sample_3286> <http://www.cs.ucl.ac.uk/staff/a.gonzalezbeltran/owl/domainmodel.owl#umlAttributeCollection> <urn:caarray-data#Sample_3286_name> .
<urn:caarray-data#Sample_3286_name> <http://www.w3.org/1999/02/22-rdf-syntax-ns#type> <http://www.cs.ucl.ac.uk/staff/a.gonzalezbeltran/owl/caarray2_1.owl#Sample_name> .
<urn:caarray-data#Sample_3286_name> <http://www.cs.ucl.ac.uk/staff/a.gonzalezbeltran/owl/domainmodel.owl#datatype> "GSE5949GSM134279 sample"^^<http://www.w3.org/2001/XMLSchema#string> .
<urn:caarray-data#Extract_3287> <http://www.w3.org/1999/02/22-rdf-syntax-ns#type> <http://www.cs.ucl.ac.uk/staff/a.gonzalezbeltran/owl/caarray2_1.owl#Extract> .
<urn:caarray-data#Sample_3286> <http://www.cs.ucl.ac.uk/staff/a.gonzalezbeltran/owl/caarray2_1.owl#Sample_extracts_Extract> <urn:caarray-data#Extract_3287> .
<urn:caarray-data#Extract_3287> <http://www.cs.ucl.ac.uk/staff/a.gonzalezbeltran/owl/domainmodel.owl#umlAttributeCollection> <urn:caarray-data#Extract_3287_id> .
<urn:caarray-data#Extract_3287_id> <http://www.w3.org/1999/02/22-rdf-syntax-ns#type> <http://www.cs.ucl.ac.uk/staff/a.gonzalezbeltran/owl/caarray2_1.owl#Extract_id> .
<urn:caarray-data#Extract_3287_id> <http://www.cs.ucl.ac.uk/staff/a.gonzalezbeltran/owl/domainmodel.owl#datatype> "3287"^^<http://www.w3.org/2001/XMLSchema#string> .
<urn:caarray-data#Extract_3287> <http://www.cs.ucl.ac.uk/staff/a.gonzalezbeltran/owl/domainmodel.owl#umlAttributeCollection> <urn:caarray-data#Extract_3287_name> .
<urn:caarray-data#Extract_3287_name> <http://www.w3.org/1999/02/22-rdf-syntax-ns#type> <http://www.cs.ucl.ac.uk/staff/a.gonzalezbeltran/owl/caarray2_1.owl#Extract_name> .
<urn:caarray-data#Extract_3287_name> <http://www.cs.ucl.ac.uk/staff/a.gonzalezbeltran/owl/domainmodel.owl#datatype> "GSE5949GSM134279 extract"^^<http://www.w3.org/2001/XMLSchema#string> .
<urn:caarray-data#LabeledExtract_3288> <http://www.w3.org/1999/02/22-rdf-syntax-ns#type> <http://www.cs.ucl.ac.uk/staff/a.gonzalezbeltran/owl/caarray2_1.owl#LabeledExtract> .
<urn:caarray-data#Extract_3287> <http://www.cs.ucl.ac.uk/staff/a.gonzalezbeltran/owl/caarray2_1.owl#Extract_labeledExtracts_LabeledExtract> <urn:caarray-data#LabeledExtract_3288> .
<urn:caarray-data#LabeledExtract_3288> <http://www.cs.ucl.ac.uk/staff/a.gonzalezbeltran/owl/domainmodel.owl#umlAttributeCollection> <urn:caarray-data#LabeledExtract_3288_id> .
<urn:caarray-data#LabeledExtract_3288_id> <http://www.w3.org/1999/02/22-rdf-syntax-ns#type> <http://www.cs.ucl.ac.uk/staff/a.gonzalezbeltran/owl/caarray2_1.owl#LabeledExtract_id> .
<urn:caarray-data#LabeledExtract_3288_id> <http://www.cs.ucl.ac.uk/staff/a.gonzalezbeltran/owl/domainmodel.owl#datatype> "3288"^^<http://www.w3.org/2001/XMLSchema#string> .
<urn:caarray-data#LabeledExtract_3288> <http://www.cs.ucl.ac.uk/staff/a.gonzalezbeltran/owl/domainmodel.owl#umlAttributeCollection> <urn:caarray-data#LabeledExtract_3288_name> .
<urn:caarray-data#LabeledExtract_3288_name> <http://www.w3.org/1999/02/22-rdf-syntax-ns#type> <http://www.cs.ucl.ac.uk/staff/a.gonzalezbeltran/owl/caarray2_1.owl#LabeledExtract_name> .
<urn:caarray-data#LabeledExtract_3288_name> <http://www.cs.ucl.ac.uk/staff/a.gonzalezbeltran/owl/domainmodel.owl#datatype> "GSE5949GSM134279 LE biotin"^^<http://www.w3.org/2001/XMLSchema#string> .
<urn:caarray-data#Hybridization_1306> <http://www.w3.org/1999/02/22-rdf-syntax-ns#type> <http://www.cs.ucl.ac.uk/staff/a.gonzalezbeltran/owl/caarray2_1.owl#Hybridization> .
<urn:caarray-data#LabeledExtract_3288> <http://www.cs.ucl.ac.uk/staff/a.gonzalezbeltran/owl/caarray2_1.owl#LabeledExtract_hybridizations_Hybridization> <urn:caarray-data#Hybridization_1306> .
<urn:caarray-data#Hybridization_1306> <http://www.cs.ucl.ac.uk/staff/a.gonzalezbeltran/owl/domainmodel.owl#umlAttributeCollection> <urn:caarray-data#Hybridization_1306_amountOfMaterial> .
<urn:caarray-data#Hybridization_1306_amountOfMaterial> <http://www.w3.org/1999/02/22-rdf-syntax-ns#type> <http://www.cs.ucl.ac.uk/staff/a.gonzalezbeltran/owl/caarray2_1.owl#Hybridization_amountOfMaterial> .
<urn:caarray-data#Hybridization_1306_amountOfMaterial> <http://www.cs.ucl.ac.uk/staff/a.gonzalezbeltran/owl/domainmodel.owl#datatype> "0.0"^^<http://www.w3.org/2001/XMLSchema#string> .
<urn:caarray-data#Hybridization_1306> <http://www.cs.ucl.ac.uk/staff/a.gonzalezbeltran/owl/domainmodel.owl#umlAttributeCollection> <urn:caarray-data#Hybridization_1306_id> .
<urn:caarray-data#Hybridization_1306_id> <http://www.w3.org/1999/02/22-rdf-syntax-ns#type> <http://www.cs.ucl.ac.uk/staff/a.gonzalezbeltran/owl/caarray2_1.owl#Hybridization_id> .
<urn:caarray-data#Hybridization_1306_id> <http://www.cs.ucl.ac.uk/staff/a.gonzalezbeltran/owl/domainmodel.owl#datatype> "1306"^^<http://www.w3.org/2001/XMLSchema#string> .
<urn:caarray-data#Hybridization_1306> <http://www.cs.ucl.ac.uk/staff/a.gonzalezbeltran/owl/domainmodel.owl#umlAttributeCollection> <urn:caarray-data#Hybridization_1306_name> .
<urn:caarray-data#Hybridization_1306_name> <http://www.w3.org/1999/02/22-rdf-syntax-ns#type> <http://www.cs.ucl.ac.uk/staff/a.gonzalezbeltran/owl/caarray2_1.owl#Hybridization_name> .
<urn:caarray-data#Hybridization_1306_name> <http://www.cs.ucl.ac.uk/staff/a.gonzalezbeltran/owl/domainmodel.owl#datatype> "RXF 393 hgu95a"^^<http://www.w3.org/2001/XMLSchema#string> .
<urn:caarray-data#Source_3405> <http://www.w3.org/1999/02/22-rdf-syntax-ns#type> <http://www.cs.ucl.ac.uk/staff/a.gonzalezbeltran/owl/caarray2_1.owl#Source> .
<urn:caarray-data#Experiment_6> <http://www.cs.ucl.ac.uk/staff/a.gonzalezbeltran/owl/caarray2_1.owl#Experiment_sources_Source> <urn:caarray-data#Source_3405> .
<urn:caarray-data#Source_3405> <http://www.cs.ucl.ac.uk/staff/a.gonzalezbeltran/owl/domainmodel.owl#umlAttributeCollection> <urn:caarray-data#Source_3405_description> .
<urn:caarray-data#Source_3405_description> <http://www.w3.org/1999/02/22-rdf-syntax-ns#type> <http://www.cs.ucl.ac.uk/staff/a.gonzalezbeltran/owl/caarray2_1.owl#Source_description> .
<urn:caarray-data#Source_3405_description> <http://www.cs.ucl.ac.uk/staff/a.gonzalezbeltran/owl/domainmodel.owl#datatype> "breast epithelial adenocarcin"^^<http://www.w3.org/2001/XMLSchema#string> .
<urn:caarray-data#Source_3405> <http://www.cs.ucl.ac.uk/staff/a.gonzalezbeltran/owl/domainmodel.owl#umlAttributeCollection> <urn:caarray-data#Source_3405_id> .
<urn:caarray-data#Source_3405_id> <http://www.w3.org/1999/02/22-rdf-syntax-ns#type> <http://www.cs.ucl.ac.uk/staff/a.gonzalezbeltran/owl/caarray2_1.owl#Source_id> .
<urn:caarray-data#Source_3405_id> <http://www.cs.ucl.ac.uk/staff/a.gonzalezbeltran/owl/domainmodel.owl#datatype> "3405"^^<http://www.w3.org/2001/XMLSchema#string> .
<urn:caarray-data#Source_3405> <http://www.cs.ucl.ac.uk/staff/a.gonzalezbeltran/owl/domainmodel.owl#umlAttributeCollection> <urn:caarray-data#Source_3405_name> .
<urn:caarray-data#Source_3405_name> <http://www.w3.org/1999/02/22-rdf-syntax-ns#type> <http://www.cs.ucl.ac.uk/staff/a.gonzalezbeltran/owl/caarray2_1.owl#Source_name> .
<urn:caarray-data#Source_3405_name> <http://www.cs.ucl.ac.uk/staff/a.gonzalezbeltran/owl/domainmodel.owl#datatype> "GSE5949GSM133995"^^<http://www.w3.org/2001/XMLSchema#string> .
<urn:caarray-data#Sample_3406> <http://www.w3.org/1999/02/22-rdf-syntax-ns#type> <http://www.cs.ucl.ac.uk/staff/a.gonzalezbeltran/owl/caarray2_1.owl#Sample> .
<urn:caarray-data#Source_3405> <http://www.cs.ucl.ac.uk/staff/a.gonzalezbeltran/owl/caarray2_1.owl#Source_samples_Sample> <urn:caarray-data#Sample_3406> .
<urn:caarray-data#Sample_3406> <http://www.cs.ucl.ac.uk/staff/a.gonzalezbeltran/owl/domainmodel.owl#umlAttributeCollection> <urn:caarray-data#Sample_3406_id> .
<urn:caarray-data#Sample_3406_id> <http://www.w3.org/1999/02/22-rdf-syntax-ns#type> <http://www.cs.ucl.ac.uk/staff/a.gonzalezbeltran/owl/caarray2_1.owl#Sample_id> .
<urn:caarray-data#Sample_3406_id> <http://www.cs.ucl.ac.uk/staff/a.gonzalezbeltran/owl/domainmodel.owl#datatype> "3406"^^<http://www.w3.org/2001/XMLSchema#string> .
<urn:caarray-data#Sample_3406> <http://www.cs.ucl.ac.uk/staff/a.gonzalezbeltran/owl/domainmodel.owl#umlAttributeCollection> <urn:caarray-data#Sample_3406_name> .
<urn:caarray-data#Sample_3406_name> <http://www.w3.org/1999/02/22-rdf-syntax-ns#type> <http://www.cs.ucl.ac.uk/staff/a.gonzalezbeltran/owl/caarray2_1.owl#Sample_name> .
<urn:caarray-data#Sample_3406_name> <http://www.cs.ucl.ac.uk/staff/a.gonzalezbeltran/owl/domainmodel.owl#datatype> "GSE5949GSM133995 sample"^^<http://www.w3.org/2001/XMLSchema#string> .
<urn:caarray-data#Extract_3407> <http://www.w3.org/1999/02/22-rdf-syntax-ns#type> <http://www.cs.ucl.ac.uk/staff/a.gonzalezbeltran/owl/caarray2_1.owl#Extract> .
<urn:caarray-data#Sample_3406> <http://www.cs.ucl.ac.uk/staff/a.gonzalezbeltran/owl/caarray2_1.owl#Sample_extracts_Extract> <urn:caarray-data#Extract_3407> .
<urn:caarray-data#Extract_3407> <http://www.cs.ucl.ac.uk/staff/a.gonzalezbeltran/owl/domainmodel.owl#umlAttributeCollection> <urn:caarray-data#Extract_3407_id> .
<urn:caarray-data#Extract_3407_id> <http://www.w3.org/1999/02/22-rdf-syntax-ns#type> <http://www.cs.ucl.ac.uk/staff/a.gonzalezbeltran/owl/caarray2_1.owl#Extract_id> .
<urn:caarray-data#Extract_3407_id> <http://www.cs.ucl.ac.uk/staff/a.gonzalezbeltran/owl/domainmodel.owl#datatype> "3407"^^<http://www.w3.org/2001/XMLSchema#string> .
<urn:caarray-data#Extract_3407> <http://www.cs.ucl.ac.uk/staff/a.gonzalezbeltran/owl/domainmodel.owl#umlAttributeCollection> <urn:caarray-data#Extract_3407_name> .
<urn:caarray-data#Extract_3407_name> <http://www.w3.org/1999/02/22-rdf-syntax-ns#type> <http://www.cs.ucl.ac.uk/staff/a.gonzalezbeltran/owl/caarray2_1.owl#Extract_name> .
<urn:caarray-data#Extract_3407_name> <http://www.cs.ucl.ac.uk/staff/a.gonzalezbeltran/owl/domainmodel.owl#datatype> "GSE5949GSM133995 extract"^^<http://www.w3.org/2001/XMLSchema#string> .
<urn:caarray-data#LabeledExtract_3408> <http://www.w3.org/1999/02/22-rdf-syntax-ns#type> <http://www.cs.ucl.ac.uk/staff/a.gonzalezbeltran/owl/caarray2_1.owl#LabeledExtract> .
<urn:caarray-data#Extract_3407> <http://www.cs.ucl.ac.uk/staff/a.gonzalezbeltran/owl/caarray2_1.owl#Extract_labeledExtracts_LabeledExtract> <urn:caarray-data#LabeledExtract_3408> .
<urn:caarray-data#LabeledExtract_3408> <http://www.cs.ucl.ac.uk/staff/a.gonzalezbeltran/owl/domainmodel.owl#umlAttributeCollection> <urn:caarray-data#LabeledExtract_3408_id> .
<urn:caarray-data#LabeledExtract_3408_id> <http://www.w3.org/1999/02/22-rdf-syntax-ns#type> <http://www.cs.ucl.ac.uk/staff/a.gonzalezbeltran/owl/caarray2_1.owl#LabeledExtract_id> .
<urn:caarray-data#LabeledExtract_3408_id> <http://www.cs.ucl.ac.uk/staff/a.gonzalezbeltran/owl/domainmodel.owl#datatype> "3408"^^<http://www.w3.org/2001/XMLSchema#string> .
<urn:caarray-data#LabeledExtract_3408> <http://www.cs.ucl.ac.uk/staff/a.gonzalezbeltran/owl/domainmodel.owl#umlAttributeCollection> <urn:caarray-data#LabeledExtract_3408_name> .
<urn:caarray-data#LabeledExtract_3408_name> <http://www.w3.org/1999/02/22-rdf-syntax-ns#type> <http://www.cs.ucl.ac.uk/staff/a.gonzalezbeltran/owl/caarray2_1.owl#LabeledExtract_name> .
<urn:caarray-data#LabeledExtract_3408_name> <http://www.cs.ucl.ac.uk/staff/a.gonzalezbeltran/owl/domainmodel.owl#datatype> "GSE5949GSM133995 LE biotin"^^<http://www.w3.org/2001/XMLSchema#string> .
<urn:caarray-data#Hybridization_1132> <http://www.w3.org/1999/02/22-rdf-syntax-ns#type> <http://www.cs.ucl.ac.uk/staff/a.gonzalezbeltran/owl/caarray2_1.owl#Hybridization> .
<urn:caarray-data#LabeledExtract_3408> <http://www.cs.ucl.ac.uk/staff/a.gonzalezbeltran/owl/caarray2_1.owl#LabeledExtract_hybridizations_Hybridization> <urn:caarray-data#Hybridization_1132> .
<urn:caarray-data#Hybridization_1132> <http://www.cs.ucl.ac.uk/staff/a.gonzalezbeltran/owl/domainmodel.owl#umlAttributeCollection> <urn:caarray-data#Hybridization_1132_amountOfMaterial> .
<urn:caarray-data#Hybridization_1132_amountOfMaterial> <http://www.w3.org/1999/02/22-rdf-syntax-ns#type> <http://www.cs.ucl.ac.uk/staff/a.gonzalezbeltran/owl/caarray2_1.owl#Hybridization_amountOfMaterial> .
<urn:caarray-data#Hybridization_1132_amountOfMaterial> <http://www.cs.ucl.ac.uk/staff/a.gonzalezbeltran/owl/domainmodel.owl#datatype> "0.0"^^<http://www.w3.org/2001/XMLSchema#string> .
<urn:caarray-data#Hybridization_1132> <http://www.cs.ucl.ac.uk/staff/a.gonzalezbeltran/owl/domainmodel.owl#umlAttributeCollection> <urn:caarray-data#Hybridization_1132_id> .
<urn:caarray-data#Hybridization_1132_id> <http://www.w3.org/1999/02/22-rdf-syntax-ns#type> <http://www.cs.ucl.ac.uk/staff/a.gonzalezbeltran/owl/caarray2_1.owl#Hybridization_id> .
<urn:caarray-data#Hybridization_1132_id> <http://www.cs.ucl.ac.uk/staff/a.gonzalezbeltran/owl/domainmodel.owl#datatype> "1132"^^<http://www.w3.org/2001/XMLSchema#string> .
<urn:caarray-data#Hybridization_1132> <http://www.cs.ucl.ac.uk/staff/a.gonzalezbeltran/owl/domainmodel.owl#umlAttributeCollection> <urn:caarray-data#Hybridization_1132_name> .
<urn:caarray-data#Hybridization_1132_name> <http://www.w3.org/1999/02/22-rdf-syntax-ns#type> <http://www.cs.ucl.ac.uk/staff/a.gonzalezbeltran/owl/caarray2_1.owl#Hybridization_name> .
<urn:caarray-data#Hybridization_1132_name> <http://www.cs.ucl.ac.uk/staff/a.gonzalezbeltran/owl/domainmodel.owl#datatype> "MCF7 hgu95a"^^<http://www.w3.org/2001/XMLSchema#string> .
<urn:caarray-data#Source_3805> <http://www.w3.org/1999/02/22-rdf-syntax-ns#type> <http://www.cs.ucl.ac.uk/staff/a.gonzalezbeltran/owl/caarray2_1.owl#Source> .
<urn:caarray-data#Experiment_6> <http://www.cs.ucl.ac.uk/staff/a.gonzalezbeltran/owl/caarray2_1.owl#Experiment_sources_Source> <urn:caarray-data#Source_3805> .
<urn:caarray-data#Source_3805> <http://www.cs.ucl.ac.uk/staff/a.gonzalezbeltran/owl/domainmodel.owl#umlAttributeCollection> <urn:caarray-data#Source_3805_description> .
<urn:caarray-data#Source_3805_description> <http://www.w3.org/1999/02/22-rdf-syntax-ns#type> <http://www.cs.ucl.ac.uk/staff/a.gonzalezbeltran/owl/caarray2_1.owl#Source_description> .
<urn:caarray-data#Source_3805_description> <http://www.cs.ucl.ac.uk/staff/a.gonzalezbeltran/owl/domainmodel.owl#datatype> "Adenocarcinoma:  NCI60.36_LAB"^^<http://www.w3.org/2001/XMLSchema#string> .
<urn:caarray-data#Source_3805> <http://www.cs.ucl.ac.uk/staff/a.gonzalezbeltran/owl/domainmodel.owl#umlAttributeCollection> <urn:caarray-data#Source_3805_id> .
<urn:caarray-data#Source_3805_id> <http://www.w3.org/1999/02/22-rdf-syntax-ns#type> <http://www.cs.ucl.ac.uk/staff/a.gonzalezbeltran/owl/caarray2_1.owl#Source_id> .
<urn:caarray-data#Source_3805_id> <http://www.cs.ucl.ac.uk/staff/a.gonzalezbeltran/owl/domainmodel.owl#datatype> "3805"^^<http://www.w3.org/2001/XMLSchema#string> .
<urn:caarray-data#Source_3805> <http://www.cs.ucl.ac.uk/staff/a.gonzalezbeltran/owl/domainmodel.owl#umlAttributeCollection> <urn:caarray-data#Source_3805_name> .
<urn:caarray-data#Source_3805_name> <http://www.w3.org/1999/02/22-rdf-syntax-ns#type> <http://www.cs.ucl.ac.uk/staff/a.gonzalezbeltran/owl/caarray2_1.owl#Source_name> .
<urn:caarray-data#Source_3805_name> <http://www.cs.ucl.ac.uk/staff/a.gonzalezbeltran/owl/domainmodel.owl#datatype> "GSE5949GSM134171"^^<http://www.w3.org/2001/XMLSchema#string> .
<urn:caarray-data#Sample_3806> <http://www.w3.org/1999/02/22-rdf-syntax-ns#type> <http://www.cs.ucl.ac.uk/staff/a.gonzalezbeltran/owl/caarray2_1.owl#Sample> .
<urn:caarray-data#Source_3805> <http://www.cs.ucl.ac.uk/staff/a.gonzalezbeltran/owl/caarray2_1.owl#Source_samples_Sample> <urn:caarray-data#Sample_3806> .
<urn:caarray-data#Sample_3806> <http://www.cs.ucl.ac.uk/staff/a.gonzalezbeltran/owl/domainmodel.owl#umlAttributeCollection> <urn:caarray-data#Sample_3806_id> .
<urn:caarray-data#Sample_3806_id> <http://www.w3.org/1999/02/22-rdf-syntax-ns#type> <http://www.cs.ucl.ac.uk/staff/a.gonzalezbeltran/owl/caarray2_1.owl#Sample_id> .
<urn:caarray-data#Sample_3806_id> <http://www.cs.ucl.ac.uk/staff/a.gonzalezbeltran/owl/domainmodel.owl#datatype> "3806"^^<http://www.w3.org/2001/XMLSchema#string> .
<urn:caarray-data#Sample_3806> <http://www.cs.ucl.ac.uk/staff/a.gonzalezbeltran/owl/domainmodel.owl#umlAttributeCollection> <urn:caarray-data#Sample_3806_name> .
<urn:caarray-data#Sample_3806_name> <http://www.w3.org/1999/02/22-rdf-syntax-ns#type> <http://www.cs.ucl.ac.uk/staff/a.gonzalezbeltran/owl/caarray2_1.owl#Sample_name> .
<urn:caarray-data#Sample_3806_name> <http://www.cs.ucl.ac.uk/staff/a.gonzalezbeltran/owl/domainmodel.owl#datatype> "GSE5949GSM134171 sample"^^<http://www.w3.org/2001/XMLSchema#string> .
<urn:caarray-data#Extract_3807> <http://www.w3.org/1999/02/22-rdf-syntax-ns#type> <http://www.cs.ucl.ac.uk/staff/a.gonzalezbeltran/owl/caarray2_1.owl#Extract> .
<urn:caarray-data#Sample_3806> <http://www.cs.ucl.ac.uk/staff/a.gonzalezbeltran/owl/caarray2_1.owl#Sample_extracts_Extract> <urn:caarray-data#Extract_3807> .
<urn:caarray-data#Extract_3807> <http://www.cs.ucl.ac.uk/staff/a.gonzalezbeltran/owl/domainmodel.owl#umlAttributeCollection> <urn:caarray-data#Extract_3807_id> .
<urn:caarray-data#Extract_3807_id> <http://www.w3.org/1999/02/22-rdf-syntax-ns#type> <http://www.cs.ucl.ac.uk/staff/a.gonzalezbeltran/owl/caarray2_1.owl#Extract_id> .
<urn:caarray-data#Extract_3807_id> <http://www.cs.ucl.ac.uk/staff/a.gonzalezbeltran/owl/domainmodel.owl#datatype> "3807"^^<http://www.w3.org/2001/XMLSchema#string> .
<urn:caarray-data#Extract_3807> <http://www.cs.ucl.ac.uk/staff/a.gonzalezbeltran/owl/domainmodel.owl#umlAttributeCollection> <urn:caarray-data#Extract_3807_name> .
<urn:caarray-data#Extract_3807_name> <http://www.w3.org/1999/02/22-rdf-syntax-ns#type> <http://www.cs.ucl.ac.uk/staff/a.gonzalezbeltran/owl/caarray2_1.owl#Extract_name> .
<urn:caarray-data#Extract_3807_name> <http://www.cs.ucl.ac.uk/staff/a.gonzalezbeltran/owl/domainmodel.owl#datatype> "GSE5949GSM134171 extract"^^<http://www.w3.org/2001/XMLSchema#string> .
<urn:caarray-data#LabeledExtract_3808> <http://www.w3.org/1999/02/22-rdf-syntax-ns#type> <http://www.cs.ucl.ac.uk/staff/a.gonzalezbeltran/owl/caarray2_1.owl#LabeledExtract> .
<urn:caarray-data#Extract_3807> <http://www.cs.ucl.ac.uk/staff/a.gonzalezbeltran/owl/caarray2_1.owl#Extract_labeledExtracts_LabeledExtract> <urn:caarray-data#LabeledExtract_3808> .
<urn:caarray-data#LabeledExtract_3808> <http://www.cs.ucl.ac.uk/staff/a.gonzalezbeltran/owl/domainmodel.owl#umlAttributeCollection> <urn:caarray-data#LabeledExtract_3808_id> .
<urn:caarray-data#LabeledExtract_3808_id> <http://www.w3.org/1999/02/22-rdf-syntax-ns#type> <http://www.cs.ucl.ac.uk/staff/a.gonzalezbeltran/owl/caarray2_1.owl#LabeledExtract_id> .
<urn:caarray-data#LabeledExtract_3808_id> <http://www.cs.ucl.ac.uk/staff/a.gonzalezbeltran/owl/domainmodel.owl#datatype> "3808"^^<http://www.w3.org/2001/XMLSchema#string> .
<urn:caarray-data#LabeledExtract_3808> <http://www.cs.ucl.ac.uk/staff/a.gonzalezbeltran/owl/domainmodel.owl#umlAttributeCollection> <urn:caarray-data#LabeledExtract_3808_name> .
<urn:caarray-data#LabeledExtract_3808_name> <http://www.w3.org/1999/02/22-rdf-syntax-ns#type> <http://www.cs.ucl.ac.uk/staff/a.gonzalezbeltran/owl/caarray2_1.owl#LabeledExtract_name> .
<urn:caarray-data#LabeledExtract_3808_name> <http://www.cs.ucl.ac.uk/staff/a.gonzalezbeltran/owl/domainmodel.owl#datatype> "GSE5949GSM134171 LE biotin"^^<http://www.w3.org/2001/XMLSchema#string> .
<urn:caarray-data#Hybridization_1346> <http://www.w3.org/1999/02/22-rdf-syntax-ns#type> <http://www.cs.ucl.ac.uk/staff/a.gonzalezbeltran/owl/caarray2_1.owl#Hybridization> .
<urn:caarray-data#LabeledExtract_3808> <http://www.cs.ucl.ac.uk/staff/a.gonzalezbeltran/owl/caarray2_1.owl#LabeledExtract_hybridizations_Hybridization> <urn:caarray-data#Hybridization_1346> .
<urn:caarray-data#Hybridization_1346> <http://www.cs.ucl.ac.uk/staff/a.gonzalezbeltran/owl/domainmodel.owl#umlAttributeCollection> <urn:caarray-data#Hybridization_1346_amountOfMaterial> .
<urn:caarray-data#Hybridization_1346_amountOfMaterial> <http://www.w3.org/1999/02/22-rdf-syntax-ns#type> <http://www.cs.ucl.ac.uk/staff/a.gonzalezbeltran/owl/caarray2_1.owl#Hybridization_amountOfMaterial> .
<urn:caarray-data#Hybridization_1346_amountOfMaterial> <http://www.cs.ucl.ac.uk/staff/a.gonzalezbeltran/owl/domainmodel.owl#datatype> "0.0"^^<http://www.w3.org/2001/XMLSchema#string> .
<urn:caarray-data#Hybridization_1346> <http://www.cs.ucl.ac.uk/staff/a.gonzalezbeltran/owl/domainmodel.owl#umlAttributeCollection> <urn:caarray-data#Hybridization_1346_id> .
<urn:caarray-data#Hybridization_1346_id> <http://www.w3.org/1999/02/22-rdf-syntax-ns#type> <http://www.cs.ucl.ac.uk/staff/a.gonzalezbeltran/owl/caarray2_1.owl#Hybridization_id> .
<urn:caarray-data#Hybridization_1346_id> <http://www.cs.ucl.ac.uk/staff/a.gonzalezbeltran/owl/domainmodel.owl#datatype> "1346"^^<http://www.w3.org/2001/XMLSchema#string> .
<urn:caarray-data#Hybridization_1346> <http://www.cs.ucl.ac.uk/staff/a.gonzalezbeltran/owl/domainmodel.owl#umlAttributeCollection> <urn:caarray-data#Hybridization_1346_name> .
<urn:caarray-data#Hybridization_1346_name> <http://www.w3.org/1999/02/22-rdf-syntax-ns#type> <http://www.cs.ucl.ac.uk/staff/a.gonzalezbeltran/owl/caarray2_1.owl#Hybridization_name> .
<urn:caarray-data#Hybridization_1346_name> <http://www.cs.ucl.ac.uk/staff/a.gonzalezbeltran/owl/domainmodel.owl#datatype> "EKVX hgu95b"^^<http://www.w3.org/2001/XMLSchema#string> .
<urn:caarray-data#Source_3733> <http://www.w3.org/1999/02/22-rdf-syntax-ns#type> <http://www.cs.ucl.ac.uk/staff/a.gonzalezbeltran/owl/caarray2_1.owl#Source> .
<urn:caarray-data#Experiment_6> <http://www.cs.ucl.ac.uk/staff/a.gonzalezbeltran/owl/caarray2_1.owl#Experiment_sources_Source> <urn:caarray-data#Source_3733> .
<urn:caarray-data#Source_3733> <http://www.cs.ucl.ac.uk/staff/a.gonzalezbeltran/owl/domainmodel.owl#umlAttributeCollection> <urn:caarray-data#Source_3733_description> .
<urn:caarray-data#Source_3733_description> <http://www.w3.org/1999/02/22-rdf-syntax-ns#type> <http://www.cs.ucl.ac.uk/staff/a.gonzalezbeltran/owl/caarray2_1.owl#Source_description> .
<urn:caarray-data#Source_3733_description> <http://www.cs.ucl.ac.uk/staff/a.gonzalezbeltran/owl/domainmodel.owl#datatype> "Ductal Breast Carcinoma:  NCI"^^<http://www.w3.org/2001/XMLSchema#string> .
<urn:caarray-data#Source_3733> <http://www.cs.ucl.ac.uk/staff/a.gonzalezbeltran/owl/domainmodel.owl#umlAttributeCollection> <urn:caarray-data#Source_3733_id> .
<urn:caarray-data#Source_3733_id> <http://www.w3.org/1999/02/22-rdf-syntax-ns#type> <http://www.cs.ucl.ac.uk/staff/a.gonzalezbeltran/owl/caarray2_1.owl#Source_id> .
<urn:caarray-data#Source_3733_id> <http://www.cs.ucl.ac.uk/staff/a.gonzalezbeltran/owl/domainmodel.owl#datatype> "3733"^^<http://www.w3.org/2001/XMLSchema#string> .
<urn:caarray-data#Source_3733> <http://www.cs.ucl.ac.uk/staff/a.gonzalezbeltran/owl/domainmodel.owl#umlAttributeCollection> <urn:caarray-data#Source_3733_name> .
<urn:caarray-data#Source_3733_name> <http://www.w3.org/1999/02/22-rdf-syntax-ns#type> <http://www.cs.ucl.ac.uk/staff/a.gonzalezbeltran/owl/caarray2_1.owl#Source_name> .
<urn:caarray-data#Source_3733_name> <http://www.cs.ucl.ac.uk/staff/a.gonzalezbeltran/owl/domainmodel.owl#datatype> "GSE5949GSM134157"^^<http://www.w3.org/2001/XMLSchema#string> .
<urn:caarray-data#Sample_3734> <http://www.w3.org/1999/02/22-rdf-syntax-ns#type> <http://www.cs.ucl.ac.uk/staff/a.gonzalezbeltran/owl/caarray2_1.owl#Sample> .
<urn:caarray-data#Source_3733> <http://www.cs.ucl.ac.uk/staff/a.gonzalezbeltran/owl/caarray2_1.owl#Source_samples_Sample> <urn:caarray-data#Sample_3734> .
<urn:caarray-data#Sample_3734> <http://www.cs.ucl.ac.uk/staff/a.gonzalezbeltran/owl/domainmodel.owl#umlAttributeCollection> <urn:caarray-data#Sample_3734_id> .
<urn:caarray-data#Sample_3734_id> <http://www.w3.org/1999/02/22-rdf-syntax-ns#type> <http://www.cs.ucl.ac.uk/staff/a.gonzalezbeltran/owl/caarray2_1.owl#Sample_id> .
<urn:caarray-data#Sample_3734_id> <http://www.cs.ucl.ac.uk/staff/a.gonzalezbeltran/owl/domainmodel.owl#datatype> "3734"^^<http://www.w3.org/2001/XMLSchema#string> .
<urn:caarray-data#Sample_3734> <http://www.cs.ucl.ac.uk/staff/a.gonzalezbeltran/owl/domainmodel.owl#umlAttributeCollection> <urn:caarray-data#Sample_3734_name> .
<urn:caarray-data#Sample_3734_name> <http://www.w3.org/1999/02/22-rdf-syntax-ns#type> <http://www.cs.ucl.ac.uk/staff/a.gonzalezbeltran/owl/caarray2_1.owl#Sample_name> .
<urn:caarray-data#Sample_3734_name> <http://www.cs.ucl.ac.uk/staff/a.gonzalezbeltran/owl/domainmodel.owl#datatype> "GSE5949GSM134157 sample"^^<http://www.w3.org/2001/XMLSchema#string> .
<urn:caarray-data#Extract_3735> <http://www.w3.org/1999/02/22-rdf-syntax-ns#type> <http://www.cs.ucl.ac.uk/staff/a.gonzalezbeltran/owl/caarray2_1.owl#Extract> .
<urn:caarray-data#Sample_3734> <http://www.cs.ucl.ac.uk/staff/a.gonzalezbeltran/owl/caarray2_1.owl#Sample_extracts_Extract> <urn:caarray-data#Extract_3735> .
<urn:caarray-data#Extract_3735> <http://www.cs.ucl.ac.uk/staff/a.gonzalezbeltran/owl/domainmodel.owl#umlAttributeCollection> <urn:caarray-data#Extract_3735_id> .
<urn:caarray-data#Extract_3735_id> <http://www.w3.org/1999/02/22-rdf-syntax-ns#type> <http://www.cs.ucl.ac.uk/staff/a.gonzalezbeltran/owl/caarray2_1.owl#Extract_id> .
<urn:caarray-data#Extract_3735_id> <http://www.cs.ucl.ac.uk/staff/a.gonzalezbeltran/owl/domainmodel.owl#datatype> "3735"^^<http://www.w3.org/2001/XMLSchema#string> .
<urn:caarray-data#Extract_3735> <http://www.cs.ucl.ac.uk/staff/a.gonzalezbeltran/owl/domainmodel.owl#umlAttributeCollection> <urn:caarray-data#Extract_3735_name> .
<urn:caarray-data#Extract_3735_name> <http://www.w3.org/1999/02/22-rdf-syntax-ns#type> <http://www.cs.ucl.ac.uk/staff/a.gonzalezbeltran/owl/caarray2_1.owl#Extract_name> .
<urn:caarray-data#Extract_3735_name> <http://www.cs.ucl.ac.uk/staff/a.gonzalezbeltran/owl/domainmodel.owl#datatype> "GSE5949GSM134157 extract"^^<http://www.w3.org/2001/XMLSchema#string> .
<urn:caarray-data#LabeledExtract_3736> <http://www.w3.org/1999/02/22-rdf-syntax-ns#type> <http://www.cs.ucl.ac.uk/staff/a.gonzalezbeltran/owl/caarray2_1.owl#LabeledExtract> .
<urn:caarray-data#Extract_3735> <http://www.cs.ucl.ac.uk/staff/a.gonzalezbeltran/owl/caarray2_1.owl#Extract_labeledExtracts_LabeledExtract> <urn:caarray-data#LabeledExtract_3736> .
<urn:caarray-data#LabeledExtract_3736> <http://www.cs.ucl.ac.uk/staff/a.gonzalezbeltran/owl/domainmodel.owl#umlAttributeCollection> <urn:caarray-data#LabeledExtract_3736_id> .
<urn:caarray-data#LabeledExtract_3736_id> <http://www.w3.org/1999/02/22-rdf-syntax-ns#type> <http://www.cs.ucl.ac.uk/staff/a.gonzalezbeltran/owl/caarray2_1.owl#LabeledExtract_id> .
<urn:caarray-data#LabeledExtract_3736_id> <http://www.cs.ucl.ac.uk/staff/a.gonzalezbeltran/owl/domainmodel.owl#datatype> "3736"^^<http://www.w3.org/2001/XMLSchema#string> .
<urn:caarray-data#LabeledExtract_3736> <http://www.cs.ucl.ac.uk/staff/a.gonzalezbeltran/owl/domainmodel.owl#umlAttributeCollection> <urn:caarray-data#LabeledExtract_3736_name> .
<urn:caarray-data#LabeledExtract_3736_name> <http://www.w3.org/1999/02/22-rdf-syntax-ns#type> <http://www.cs.ucl.ac.uk/staff/a.gonzalezbeltran/owl/caarray2_1.owl#LabeledExtract_name> .
<urn:caarray-data#LabeledExtract_3736_name> <http://www.cs.ucl.ac.uk/staff/a.gonzalezbeltran/owl/domainmodel.owl#datatype> "GSE5949GSM134157 LE biotin"^^<http://www.w3.org/2001/XMLSchema#string> .
<urn:caarray-data#Hybridization_1258> <http://www.w3.org/1999/02/22-rdf-syntax-ns#type> <http://www.cs.ucl.ac.uk/staff/a.gonzalezbeltran/owl/caarray2_1.owl#Hybridization> .
<urn:caarray-data#LabeledExtract_3736> <http://www.cs.ucl.ac.uk/staff/a.gonzalezbeltran/owl/caarray2_1.owl#LabeledExtract_hybridizations_Hybridization> <urn:caarray-data#Hybridization_1258> .
<urn:caarray-data#Hybridization_1258> <http://www.cs.ucl.ac.uk/staff/a.gonzalezbeltran/owl/domainmodel.owl#umlAttributeCollection> <urn:caarray-data#Hybridization_1258_amountOfMaterial> .
<urn:caarray-data#Hybridization_1258_amountOfMaterial> <http://www.w3.org/1999/02/22-rdf-syntax-ns#type> <http://www.cs.ucl.ac.uk/staff/a.gonzalezbeltran/owl/caarray2_1.owl#Hybridization_amountOfMaterial> .
<urn:caarray-data#Hybridization_1258_amountOfMaterial> <http://www.cs.ucl.ac.uk/staff/a.gonzalezbeltran/owl/domainmodel.owl#datatype> "0.0"^^<http://www.w3.org/2001/XMLSchema#string> .
<urn:caarray-data#Hybridization_1258> <http://www.cs.ucl.ac.uk/staff/a.gonzalezbeltran/owl/domainmodel.owl#umlAttributeCollection> <urn:caarray-data#Hybridization_1258_id> .
<urn:caarray-data#Hybridization_1258_id> <http://www.w3.org/1999/02/22-rdf-syntax-ns#type> <http://www.cs.ucl.ac.uk/staff/a.gonzalezbeltran/owl/caarray2_1.owl#Hybridization_id> .
<urn:caarray-data#Hybridization_1258_id> <http://www.cs.ucl.ac.uk/staff/a.gonzalezbeltran/owl/domainmodel.owl#datatype> "1258"^^<http://www.w3.org/2001/XMLSchema#string> .
<urn:caarray-data#Hybridization_1258> <http://www.cs.ucl.ac.uk/staff/a.gonzalezbeltran/owl/domainmodel.owl#umlAttributeCollection> <urn:caarray-data#Hybridization_1258_name> .
<urn:caarray-data#Hybridization_1258_name> <http://www.w3.org/1999/02/22-rdf-syntax-ns#type> <http://www.cs.ucl.ac.uk/staff/a.gonzalezbeltran/owl/caarray2_1.owl#Hybridization_name> .
<urn:caarray-data#Hybridization_1258_name> <http://www.cs.ucl.ac.uk/staff/a.gonzalezbeltran/owl/domainmodel.owl#datatype> "MDA-MB-435 hgu95c"^^<http://www.w3.org/2001/XMLSchema#string> .
<urn:caarray-data#Source_3149> <http://www.w3.org/1999/02/22-rdf-syntax-ns#type> <http://www.cs.ucl.ac.uk/staff/a.gonzalezbeltran/owl/caarray2_1.owl#Source> .
<urn:caarray-data#Experiment_6> <http://www.cs.ucl.ac.uk/staff/a.gonzalezbeltran/owl/caarray2_1.owl#Experiment_sources_Source> <urn:caarray-data#Source_3149> .
<urn:caarray-data#Source_3149> <http://www.cs.ucl.ac.uk/staff/a.gonzalezbeltran/owl/domainmodel.owl#umlAttributeCollection> <urn:caarray-data#Source_3149_description> .
<urn:caarray-data#Source_3149_description> <http://www.w3.org/1999/02/22-rdf-syntax-ns#type> <http://www.cs.ucl.ac.uk/staff/a.gonzalezbeltran/owl/caarray2_1.owl#Source_description> .
<urn:caarray-data#Source_3149_description> <http://www.cs.ucl.ac.uk/staff/a.gonzalezbeltran/owl/domainmodel.owl#datatype> "Ductal Breast Carcinoma:  NCI"^^<http://www.w3.org/2001/XMLSchema#string> .
<urn:caarray-data#Source_3149> <http://www.cs.ucl.ac.uk/staff/a.gonzalezbeltran/owl/domainmodel.owl#umlAttributeCollection> <urn:caarray-data#Source_3149_id> .
<urn:caarray-data#Source_3149_id> <http://www.w3.org/1999/02/22-rdf-syntax-ns#type> <http://www.cs.ucl.ac.uk/staff/a.gonzalezbeltran/owl/caarray2_1.owl#Source_id> .
<urn:caarray-data#Source_3149_id> <http://www.cs.ucl.ac.uk/staff/a.gonzalezbeltran/owl/domainmodel.owl#datatype> "3149"^^<http://www.w3.org/2001/XMLSchema#string> .
<urn:caarray-data#Source_3149> <http://www.cs.ucl.ac.uk/staff/a.gonzalezbeltran/owl/domainmodel.owl#umlAttributeCollection> <urn:caarray-data#Source_3149_name> .
<urn:caarray-data#Source_3149_name> <http://www.w3.org/1999/02/22-rdf-syntax-ns#type> <http://www.cs.ucl.ac.uk/staff/a.gonzalezbeltran/owl/caarray2_1.owl#Source_name> .
<urn:caarray-data#Source_3149_name> <http://www.cs.ucl.ac.uk/staff/a.gonzalezbeltran/owl/domainmodel.owl#datatype> "GSE5949GSM134159"^^<http://www.w3.org/2001/XMLSchema#string> .
<urn:caarray-data#Sample_3150> <http://www.w3.org/1999/02/22-rdf-syntax-ns#type> <http://www.cs.ucl.ac.uk/staff/a.gonzalezbeltran/owl/caarray2_1.owl#Sample> .
<urn:caarray-data#Source_3149> <http://www.cs.ucl.ac.uk/staff/a.gonzalezbeltran/owl/caarray2_1.owl#Source_samples_Sample> <urn:caarray-data#Sample_3150> .
<urn:caarray-data#Sample_3150> <http://www.cs.ucl.ac.uk/staff/a.gonzalezbeltran/owl/domainmodel.owl#umlAttributeCollection> <urn:caarray-data#Sample_3150_id> .
<urn:caarray-data#Sample_3150_id> <http://www.w3.org/1999/02/22-rdf-syntax-ns#type> <http://www.cs.ucl.ac.uk/staff/a.gonzalezbeltran/owl/caarray2_1.owl#Sample_id> .
<urn:caarray-data#Sample_3150_id> <http://www.cs.ucl.ac.uk/staff/a.gonzalezbeltran/owl/domainmodel.owl#datatype> "3150"^^<http://www.w3.org/2001/XMLSchema#string> .
<urn:caarray-data#Sample_3150> <http://www.cs.ucl.ac.uk/staff/a.gonzalezbeltran/owl/domainmodel.owl#umlAttributeCollection> <urn:caarray-data#Sample_3150_name> .
<urn:caarray-data#Sample_3150_name> <http://www.w3.org/1999/02/22-rdf-syntax-ns#type> <http://www.cs.ucl.ac.uk/staff/a.gonzalezbeltran/owl/caarray2_1.owl#Sample_name> .
<urn:caarray-data#Sample_3150_name> <http://www.cs.ucl.ac.uk/staff/a.gonzalezbeltran/owl/domainmodel.owl#datatype> "GSE5949GSM134159 sample"^^<http://www.w3.org/2001/XMLSchema#string> .
<urn:caarray-data#Extract_3151> <http://www.w3.org/1999/02/22-rdf-syntax-ns#type> <http://www.cs.ucl.ac.uk/staff/a.gonzalezbeltran/owl/caarray2_1.owl#Extract> .
<urn:caarray-data#Sample_3150> <http://www.cs.ucl.ac.uk/staff/a.gonzalezbeltran/owl/caarray2_1.owl#Sample_extracts_Extract> <urn:caarray-data#Extract_3151> .
<urn:caarray-data#Extract_3151> <http://www.cs.ucl.ac.uk/staff/a.gonzalezbeltran/owl/domainmodel.owl#umlAttributeCollection> <urn:caarray-data#Extract_3151_id> .
<urn:caarray-data#Extract_3151_id> <http://www.w3.org/1999/02/22-rdf-syntax-ns#type> <http://www.cs.ucl.ac.uk/staff/a.gonzalezbeltran/owl/caarray2_1.owl#Extract_id> .
<urn:caarray-data#Extract_3151_id> <http://www.cs.ucl.ac.uk/staff/a.gonzalezbeltran/owl/domainmodel.owl#datatype> "3151"^^<http://www.w3.org/2001/XMLSchema#string> .
<urn:caarray-data#Extract_3151> <http://www.cs.ucl.ac.uk/staff/a.gonzalezbeltran/owl/domainmodel.owl#umlAttributeCollection> <urn:caarray-data#Extract_3151_name> .
<urn:caarray-data#Extract_3151_name> <http://www.w3.org/1999/02/22-rdf-syntax-ns#type> <http://www.cs.ucl.ac.uk/staff/a.gonzalezbeltran/owl/caarray2_1.owl#Extract_name> .
<urn:caarray-data#Extract_3151_name> <http://www.cs.ucl.ac.uk/staff/a.gonzalezbeltran/owl/domainmodel.owl#datatype> "GSE5949GSM134159 extract"^^<http://www.w3.org/2001/XMLSchema#string> .
<urn:caarray-data#LabeledExtract_3152> <http://www.w3.org/1999/02/22-rdf-syntax-ns#type> <http://www.cs.ucl.ac.uk/staff/a.gonzalezbeltran/owl/caarray2_1.owl#LabeledExtract> .
<urn:caarray-data#Extract_3151> <http://www.cs.ucl.ac.uk/staff/a.gonzalezbeltran/owl/caarray2_1.owl#Extract_labeledExtracts_LabeledExtract> <urn:caarray-data#LabeledExtract_3152> .
<urn:caarray-data#LabeledExtract_3152> <http://www.cs.ucl.ac.uk/staff/a.gonzalezbeltran/owl/domainmodel.owl#umlAttributeCollection> <urn:caarray-data#LabeledExtract_3152_id> .
<urn:caarray-data#LabeledExtract_3152_id> <http://www.w3.org/1999/02/22-rdf-syntax-ns#type> <http://www.cs.ucl.ac.uk/staff/a.gonzalezbeltran/owl/caarray2_1.owl#LabeledExtract_id> .
<urn:caarray-data#LabeledExtract_3152_id> <http://www.cs.ucl.ac.uk/staff/a.gonzalezbeltran/owl/domainmodel.owl#datatype> "3152"^^<http://www.w3.org/2001/XMLSchema#string> .
<urn:caarray-data#LabeledExtract_3152> <http://www.cs.ucl.ac.uk/staff/a.gonzalezbeltran/owl/domainmodel.owl#umlAttributeCollection> <urn:caarray-data#LabeledExtract_3152_name> .
<urn:caarray-data#LabeledExtract_3152_name> <http://www.w3.org/1999/02/22-rdf-syntax-ns#type> <http://www.cs.ucl.ac.uk/staff/a.gonzalezbeltran/owl/caarray2_1.owl#LabeledExtract_name> .
<urn:caarray-data#LabeledExtract_3152_name> <http://www.cs.ucl.ac.uk/staff/a.gonzalezbeltran/owl/domainmodel.owl#datatype> "GSE5949GSM134159 LE biotin"^^<http://www.w3.org/2001/XMLSchema#string> .
<urn:caarray-data#Hybridization_1207> <http://www.w3.org/1999/02/22-rdf-syntax-ns#type> <http://www.cs.ucl.ac.uk/staff/a.gonzalezbeltran/owl/caarray2_1.owl#Hybridization> .
<urn:caarray-data#LabeledExtract_3152> <http://www.cs.ucl.ac.uk/staff/a.gonzalezbeltran/owl/caarray2_1.owl#LabeledExtract_hybridizations_Hybridization> <urn:caarray-data#Hybridization_1207> .
<urn:caarray-data#Hybridization_1207> <http://www.cs.ucl.ac.uk/staff/a.gonzalezbeltran/owl/domainmodel.owl#umlAttributeCollection> <urn:caarray-data#Hybridization_1207_amountOfMaterial> .
<urn:caarray-data#Hybridization_1207_amountOfMaterial> <http://www.w3.org/1999/02/22-rdf-syntax-ns#type> <http://www.cs.ucl.ac.uk/staff/a.gonzalezbeltran/owl/caarray2_1.owl#Hybridization_amountOfMaterial> .
<urn:caarray-data#Hybridization_1207_amountOfMaterial> <http://www.cs.ucl.ac.uk/staff/a.gonzalezbeltran/owl/domainmodel.owl#datatype> "0.0"^^<http://www.w3.org/2001/XMLSchema#string> .
<urn:caarray-data#Hybridization_1207> <http://www.cs.ucl.ac.uk/staff/a.gonzalezbeltran/owl/domainmodel.owl#umlAttributeCollection> <urn:caarray-data#Hybridization_1207_id> .
<urn:caarray-data#Hybridization_1207_id> <http://www.w3.org/1999/02/22-rdf-syntax-ns#type> <http://www.cs.ucl.ac.uk/staff/a.gonzalezbeltran/owl/caarray2_1.owl#Hybridization_id> .
<urn:caarray-data#Hybridization_1207_id> <http://www.cs.ucl.ac.uk/staff/a.gonzalezbeltran/owl/domainmodel.owl#datatype> "1207"^^<http://www.w3.org/2001/XMLSchema#string> .
<urn:caarray-data#Hybridization_1207> <http://www.cs.ucl.ac.uk/staff/a.gonzalezbeltran/owl/domainmodel.owl#umlAttributeCollection> <urn:caarray-data#Hybridization_1207_name> .
<urn:caarray-data#Hybridization_1207_name> <http://www.w3.org/1999/02/22-rdf-syntax-ns#type> <http://www.cs.ucl.ac.uk/staff/a.gonzalezbeltran/owl/caarray2_1.owl#Hybridization_name> .
<urn:caarray-data#Hybridization_1207_name> <http://www.cs.ucl.ac.uk/staff/a.gonzalezbeltran/owl/domainmodel.owl#datatype> "MDA-MB-435 hgu95e"^^<http://www.w3.org/2001/XMLSchema#string> .
<urn:caarray-data#Source_4025> <http://www.w3.org/1999/02/22-rdf-syntax-ns#type> <http://www.cs.ucl.ac.uk/staff/a.gonzalezbeltran/owl/caarray2_1.owl#Source> .
<urn:caarray-data#Experiment_6> <http://www.cs.ucl.ac.uk/staff/a.gonzalezbeltran/owl/caarray2_1.owl#Experiment_sources_Source> <urn:caarray-data#Source_4025> .
<urn:caarray-data#Source_4025> <http://www.cs.ucl.ac.uk/staff/a.gonzalezbeltran/owl/domainmodel.owl#umlAttributeCollection> <urn:caarray-data#Source_4025_description> .
<urn:caarray-data#Source_4025_description> <http://www.w3.org/1999/02/22-rdf-syntax-ns#type> <http://www.cs.ucl.ac.uk/staff/a.gonzalezbeltran/owl/caarray2_1.owl#Source_description> .
<urn:caarray-data#Source_4025_description> <http://www.cs.ucl.ac.uk/staff/a.gonzalezbeltran/owl/domainmodel.owl#datatype> "Adenocarcinoma:  NCI60.53_LAB"^^<http://www.w3.org/2001/XMLSchema#string> .
<urn:caarray-data#Source_4025> <http://www.cs.ucl.ac.uk/staff/a.gonzalezbeltran/owl/domainmodel.owl#umlAttributeCollection> <urn:caarray-data#Source_4025_id> .
<urn:caarray-data#Source_4025_id> <http://www.w3.org/1999/02/22-rdf-syntax-ns#type> <http://www.cs.ucl.ac.uk/staff/a.gonzalezbeltran/owl/caarray2_1.owl#Source_id> .
<urn:caarray-data#Source_4025_id> <http://www.cs.ucl.ac.uk/staff/a.gonzalezbeltran/owl/domainmodel.owl#datatype> "4025"^^<http://www.w3.org/2001/XMLSchema#string> .
<urn:caarray-data#Source_4025> <http://www.cs.ucl.ac.uk/staff/a.gonzalezbeltran/owl/domainmodel.owl#umlAttributeCollection> <urn:caarray-data#Source_4025_name> .
<urn:caarray-data#Source_4025_name> <http://www.w3.org/1999/02/22-rdf-syntax-ns#type> <http://www.cs.ucl.ac.uk/staff/a.gonzalezbeltran/owl/caarray2_1.owl#Source_name> .
<urn:caarray-data#Source_4025_name> <http://www.cs.ucl.ac.uk/staff/a.gonzalezbeltran/owl/domainmodel.owl#datatype> "GSE5949GSM134263"^^<http://www.w3.org/2001/XMLSchema#string> .
<urn:caarray-data#Sample_4026> <http://www.w3.org/1999/02/22-rdf-syntax-ns#type> <http://www.cs.ucl.ac.uk/staff/a.gonzalezbeltran/owl/caarray2_1.owl#Sample> .
<urn:caarray-data#Source_4025> <http://www.cs.ucl.ac.uk/staff/a.gonzalezbeltran/owl/caarray2_1.owl#Source_samples_Sample> <urn:caarray-data#Sample_4026> .
<urn:caarray-data#Sample_4026> <http://www.cs.ucl.ac.uk/staff/a.gonzalezbeltran/owl/domainmodel.owl#umlAttributeCollection> <urn:caarray-data#Sample_4026_id> .
<urn:caarray-data#Sample_4026_id> <http://www.w3.org/1999/02/22-rdf-syntax-ns#type> <http://www.cs.ucl.ac.uk/staff/a.gonzalezbeltran/owl/caarray2_1.owl#Sample_id> .
<urn:caarray-data#Sample_4026_id> <http://www.cs.ucl.ac.uk/staff/a.gonzalezbeltran/owl/domainmodel.owl#datatype> "4026"^^<http://www.w3.org/2001/XMLSchema#string> .
<urn:caarray-data#Sample_4026> <http://www.cs.ucl.ac.uk/staff/a.gonzalezbeltran/owl/domainmodel.owl#umlAttributeCollection> <urn:caarray-data#Sample_4026_name> .
<urn:caarray-data#Sample_4026_name> <http://www.w3.org/1999/02/22-rdf-syntax-ns#type> <http://www.cs.ucl.ac.uk/staff/a.gonzalezbeltran/owl/caarray2_1.owl#Sample_name> .
<urn:caarray-data#Sample_4026_name> <http://www.cs.ucl.ac.uk/staff/a.gonzalezbeltran/owl/domainmodel.owl#datatype> "GSE5949GSM134263 sample"^^<http://www.w3.org/2001/XMLSchema#string> .
<urn:caarray-data#Extract_4027> <http://www.w3.org/1999/02/22-rdf-syntax-ns#type> <http://www.cs.ucl.ac.uk/staff/a.gonzalezbeltran/owl/caarray2_1.owl#Extract> .
<urn:caarray-data#Sample_4026> <http://www.cs.ucl.ac.uk/staff/a.gonzalezbeltran/owl/caarray2_1.owl#Sample_extracts_Extract> <urn:caarray-data#Extract_4027> .
<urn:caarray-data#Extract_4027> <http://www.cs.ucl.ac.uk/staff/a.gonzalezbeltran/owl/domainmodel.owl#umlAttributeCollection> <urn:caarray-data#Extract_4027_id> .
<urn:caarray-data#Extract_4027_id> <http://www.w3.org/1999/02/22-rdf-syntax-ns#type> <http://www.cs.ucl.ac.uk/staff/a.gonzalezbeltran/owl/caarray2_1.owl#Extract_id> .
<urn:caarray-data#Extract_4027_id> <http://www.cs.ucl.ac.uk/staff/a.gonzalezbeltran/owl/domainmodel.owl#datatype> "4027"^^<http://www.w3.org/2001/XMLSchema#string> .
<urn:caarray-data#Extract_4027> <http://www.cs.ucl.ac.uk/staff/a.gonzalezbeltran/owl/domainmodel.owl#umlAttributeCollection> <urn:caarray-data#Extract_4027_name> .
<urn:caarray-data#Extract_4027_name> <http://www.w3.org/1999/02/22-rdf-syntax-ns#type> <http://www.cs.ucl.ac.uk/staff/a.gonzalezbeltran/owl/caarray2_1.owl#Extract_name> .
<urn:caarray-data#Extract_4027_name> <http://www.cs.ucl.ac.uk/staff/a.gonzalezbeltran/owl/domainmodel.owl#datatype> "GSE5949GSM134263 extract"^^<http://www.w3.org/2001/XMLSchema#string> .
<urn:caarray-data#LabeledExtract_4028> <http://www.w3.org/1999/02/22-rdf-syntax-ns#type> <http://www.cs.ucl.ac.uk/staff/a.gonzalezbeltran/owl/caarray2_1.owl#LabeledExtract> .
<urn:caarray-data#Extract_4027> <http://www.cs.ucl.ac.uk/staff/a.gonzalezbeltran/owl/caarray2_1.owl#Extract_labeledExtracts_LabeledExtract> <urn:caarray-data#LabeledExtract_4028> .
<urn:caarray-data#LabeledExtract_4028> <http://www.cs.ucl.ac.uk/staff/a.gonzalezbeltran/owl/domainmodel.owl#umlAttributeCollection> <urn:caarray-data#LabeledExtract_4028_id> .
<urn:caarray-data#LabeledExtract_4028_id> <http://www.w3.org/1999/02/22-rdf-syntax-ns#type> <http://www.cs.ucl.ac.uk/staff/a.gonzalezbeltran/owl/caarray2_1.owl#LabeledExtract_id> .
<urn:caarray-data#LabeledExtract_4028_id> <http://www.cs.ucl.ac.uk/staff/a.gonzalezbeltran/owl/domainmodel.owl#datatype> "4028"^^<http://www.w3.org/2001/XMLSchema#string> .
<urn:caarray-data#LabeledExtract_4028> <http://www.cs.ucl.ac.uk/staff/a.gonzalezbeltran/owl/domainmodel.owl#umlAttributeCollection> <urn:caarray-data#LabeledExtract_4028_name> .
<urn:caarray-data#LabeledExtract_4028_name> <http://www.w3.org/1999/02/22-rdf-syntax-ns#type> <http://www.cs.ucl.ac.uk/staff/a.gonzalezbeltran/owl/caarray2_1.owl#LabeledExtract_name> .
<urn:caarray-data#LabeledExtract_4028_name> <http://www.cs.ucl.ac.uk/staff/a.gonzalezbeltran/owl/domainmodel.owl#datatype> "GSE5949GSM134263 LE biotin"^^<http://www.w3.org/2001/XMLSchema#string> .
<urn:caarray-data#Hybridization_1265> <http://www.w3.org/1999/02/22-rdf-syntax-ns#type> <http://www.cs.ucl.ac.uk/staff/a.gonzalezbeltran/owl/caarray2_1.owl#Hybridization> .
<urn:caarray-data#LabeledExtract_4028> <http://www.cs.ucl.ac.uk/staff/a.gonzalezbeltran/owl/caarray2_1.owl#LabeledExtract_hybridizations_Hybridization> <urn:caarray-data#Hybridization_1265> .
<urn:caarray-data#Hybridization_1265> <http://www.cs.ucl.ac.uk/staff/a.gonzalezbeltran/owl/domainmodel.owl#umlAttributeCollection> <urn:caarray-data#Hybridization_1265_amountOfMaterial> .
<urn:caarray-data#Hybridization_1265_amountOfMaterial> <http://www.w3.org/1999/02/22-rdf-syntax-ns#type> <http://www.cs.ucl.ac.uk/staff/a.gonzalezbeltran/owl/caarray2_1.owl#Hybridization_amountOfMaterial> .
<urn:caarray-data#Hybridization_1265_amountOfMaterial> <http://www.cs.ucl.ac.uk/staff/a.gonzalezbeltran/owl/domainmodel.owl#datatype> "0.0"^^<http://www.w3.org/2001/XMLSchema#string> .
<urn:caarray-data#Hybridization_1265> <http://www.cs.ucl.ac.uk/staff/a.gonzalezbeltran/owl/domainmodel.owl#umlAttributeCollection> <urn:caarray-data#Hybridization_1265_id> .
<urn:caarray-data#Hybridization_1265_id> <http://www.w3.org/1999/02/22-rdf-syntax-ns#type> <http://www.cs.ucl.ac.uk/staff/a.gonzalezbeltran/owl/caarray2_1.owl#Hybridization_id> .
<urn:caarray-data#Hybridization_1265_id> <http://www.cs.ucl.ac.uk/staff/a.gonzalezbeltran/owl/domainmodel.owl#datatype> "1265"^^<http://www.w3.org/2001/XMLSchema#string> .
<urn:caarray-data#Hybridization_1265> <http://www.cs.ucl.ac.uk/staff/a.gonzalezbeltran/owl/domainmodel.owl#umlAttributeCollection> <urn:caarray-data#Hybridization_1265_name> .
<urn:caarray-data#Hybridization_1265_name> <http://www.w3.org/1999/02/22-rdf-syntax-ns#type> <http://www.cs.ucl.ac.uk/staff/a.gonzalezbeltran/owl/caarray2_1.owl#Hybridization_name> .
<urn:caarray-data#Hybridization_1265_name> <http://www.cs.ucl.ac.uk/staff/a.gonzalezbeltran/owl/domainmodel.owl#datatype> "786-0 hgu95e"^^<http://www.w3.org/2001/XMLSchema#string> .
<urn:caarray-data#Source_4061> <http://www.w3.org/1999/02/22-rdf-syntax-ns#type> <http://www.cs.ucl.ac.uk/staff/a.gonzalezbeltran/owl/caarray2_1.owl#Source> .
<urn:caarray-data#Experiment_6> <http://www.cs.ucl.ac.uk/staff/a.gonzalezbeltran/owl/caarray2_1.owl#Experiment_sources_Source> <urn:caarray-data#Source_4061> .
<urn:caarray-data#Source_4061> <http://www.cs.ucl.ac.uk/staff/a.gonzalezbeltran/owl/domainmodel.owl#umlAttributeCollection> <urn:caarray-data#Source_4061_description> .
<urn:caarray-data#Source_4061_description> <http://www.w3.org/1999/02/22-rdf-syntax-ns#type> <http://www.cs.ucl.ac.uk/staff/a.gonzalezbeltran/owl/caarray2_1.owl#Source_description> .
<urn:caarray-data#Source_4061_description> <http://www.cs.ucl.ac.uk/staff/a.gonzalezbeltran/owl/domainmodel.owl#datatype> "Melanoma:  NCI60.29_LABEL33EX"^^<http://www.w3.org/2001/XMLSchema#string> .
<urn:caarray-data#Source_4061> <http://www.cs.ucl.ac.uk/staff/a.gonzalezbeltran/owl/domainmodel.owl#umlAttributeCollection> <urn:caarray-data#Source_4061_id> .
<urn:caarray-data#Source_4061_id> <http://www.w3.org/1999/02/22-rdf-syntax-ns#type> <http://www.cs.ucl.ac.uk/staff/a.gonzalezbeltran/owl/caarray2_1.owl#Source_id> .
<urn:caarray-data#Source_4061_id> <http://www.cs.ucl.ac.uk/staff/a.gonzalezbeltran/owl/domainmodel.owl#datatype> "4061"^^<http://www.w3.org/2001/XMLSchema#string> .
<urn:caarray-data#Source_4061> <http://www.cs.ucl.ac.uk/staff/a.gonzalezbeltran/owl/domainmodel.owl#umlAttributeCollection> <urn:caarray-data#Source_4061_name> .
<urn:caarray-data#Source_4061_name> <http://www.w3.org/1999/02/22-rdf-syntax-ns#type> <http://www.cs.ucl.ac.uk/staff/a.gonzalezbeltran/owl/caarray2_1.owl#Source_name> .
<urn:caarray-data#Source_4061_name> <http://www.cs.ucl.ac.uk/staff/a.gonzalezbeltran/owl/domainmodel.owl#datatype> "GSE5949GSM134139"^^<http://www.w3.org/2001/XMLSchema#string> .
<urn:caarray-data#Sample_4062> <http://www.w3.org/1999/02/22-rdf-syntax-ns#type> <http://www.cs.ucl.ac.uk/staff/a.gonzalezbeltran/owl/caarray2_1.owl#Sample> .
<urn:caarray-data#Source_4061> <http://www.cs.ucl.ac.uk/staff/a.gonzalezbeltran/owl/caarray2_1.owl#Source_samples_Sample> <urn:caarray-data#Sample_4062> .
<urn:caarray-data#Sample_4062> <http://www.cs.ucl.ac.uk/staff/a.gonzalezbeltran/owl/domainmodel.owl#umlAttributeCollection> <urn:caarray-data#Sample_4062_id> .
<urn:caarray-data#Sample_4062_id> <http://www.w3.org/1999/02/22-rdf-syntax-ns#type> <http://www.cs.ucl.ac.uk/staff/a.gonzalezbeltran/owl/caarray2_1.owl#Sample_id> .
<urn:caarray-data#Sample_4062_id> <http://www.cs.ucl.ac.uk/staff/a.gonzalezbeltran/owl/domainmodel.owl#datatype> "4062"^^<http://www.w3.org/2001/XMLSchema#string> .
<urn:caarray-data#Sample_4062> <http://www.cs.ucl.ac.uk/staff/a.gonzalezbeltran/owl/domainmodel.owl#umlAttributeCollection> <urn:caarray-data#Sample_4062_name> .
<urn:caarray-data#Sample_4062_name> <http://www.w3.org/1999/02/22-rdf-syntax-ns#type> <http://www.cs.ucl.ac.uk/staff/a.gonzalezbeltran/owl/caarray2_1.owl#Sample_name> .
<urn:caarray-data#Sample_4062_name> <http://www.cs.ucl.ac.uk/staff/a.gonzalezbeltran/owl/domainmodel.owl#datatype> "GSE5949GSM134139 sample"^^<http://www.w3.org/2001/XMLSchema#string> .
<urn:caarray-data#Extract_4063> <http://www.w3.org/1999/02/22-rdf-syntax-ns#type> <http://www.cs.ucl.ac.uk/staff/a.gonzalezbeltran/owl/caarray2_1.owl#Extract> .
<urn:caarray-data#Sample_4062> <http://www.cs.ucl.ac.uk/staff/a.gonzalezbeltran/owl/caarray2_1.owl#Sample_extracts_Extract> <urn:caarray-data#Extract_4063> .
<urn:caarray-data#Extract_4063> <http://www.cs.ucl.ac.uk/staff/a.gonzalezbeltran/owl/domainmodel.owl#umlAttributeCollection> <urn:caarray-data#Extract_4063_id> .
<urn:caarray-data#Extract_4063_id> <http://www.w3.org/1999/02/22-rdf-syntax-ns#type> <http://www.cs.ucl.ac.uk/staff/a.gonzalezbeltran/owl/caarray2_1.owl#Extract_id> .
<urn:caarray-data#Extract_4063_id> <http://www.cs.ucl.ac.uk/staff/a.gonzalezbeltran/owl/domainmodel.owl#datatype> "4063"^^<http://www.w3.org/2001/XMLSchema#string> .
<urn:caarray-data#Extract_4063> <http://www.cs.ucl.ac.uk/staff/a.gonzalezbeltran/owl/domainmodel.owl#umlAttributeCollection> <urn:caarray-data#Extract_4063_name> .
<urn:caarray-data#Extract_4063_name> <http://www.w3.org/1999/02/22-rdf-syntax-ns#type> <http://www.cs.ucl.ac.uk/staff/a.gonzalezbeltran/owl/caarray2_1.owl#Extract_name> .
<urn:caarray-data#Extract_4063_name> <http://www.cs.ucl.ac.uk/staff/a.gonzalezbeltran/owl/domainmodel.owl#datatype> "GSE5949GSM134139 extract"^^<http://www.w3.org/2001/XMLSchema#string> .
<urn:caarray-data#LabeledExtract_4064> <http://www.w3.org/1999/02/22-rdf-syntax-ns#type> <http://www.cs.ucl.ac.uk/staff/a.gonzalezbeltran/owl/caarray2_1.owl#LabeledExtract> .
<urn:caarray-data#Extract_4063> <http://www.cs.ucl.ac.uk/staff/a.gonzalezbeltran/owl/caarray2_1.owl#Extract_labeledExtracts_LabeledExtract> <urn:caarray-data#LabeledExtract_4064> .
<urn:caarray-data#LabeledExtract_4064> <http://www.cs.ucl.ac.uk/staff/a.gonzalezbeltran/owl/domainmodel.owl#umlAttributeCollection> <urn:caarray-data#LabeledExtract_4064_id> .
<urn:caarray-data#LabeledExtract_4064_id> <http://www.w3.org/1999/02/22-rdf-syntax-ns#type> <http://www.cs.ucl.ac.uk/staff/a.gonzalezbeltran/owl/caarray2_1.owl#LabeledExtract_id> .
<urn:caarray-data#LabeledExtract_4064_id> <http://www.cs.ucl.ac.uk/staff/a.gonzalezbeltran/owl/domainmodel.owl#datatype> "4064"^^<http://www.w3.org/2001/XMLSchema#string> .
<urn:caarray-data#LabeledExtract_4064> <http://www.cs.ucl.ac.uk/staff/a.gonzalezbeltran/owl/domainmodel.owl#umlAttributeCollection> <urn:caarray-data#LabeledExtract_4064_name> .
<urn:caarray-data#LabeledExtract_4064_name> <http://www.w3.org/1999/02/22-rdf-syntax-ns#type> <http://www.cs.ucl.ac.uk/staff/a.gonzalezbeltran/owl/caarray2_1.owl#LabeledExtract_name> .
<urn:caarray-data#LabeledExtract_4064_name> <http://www.cs.ucl.ac.uk/staff/a.gonzalezbeltran/owl/domainmodel.owl#datatype> "GSE5949GSM134139 LE biotin"^^<http://www.w3.org/2001/XMLSchema#string> .
<urn:caarray-data#Hybridization_1147> <http://www.w3.org/1999/02/22-rdf-syntax-ns#type> <http://www.cs.ucl.ac.uk/staff/a.gonzalezbeltran/owl/caarray2_1.owl#Hybridization> .
<urn:caarray-data#LabeledExtract_4064> <http://www.cs.ucl.ac.uk/staff/a.gonzalezbeltran/owl/caarray2_1.owl#LabeledExtract_hybridizations_Hybridization> <urn:caarray-data#Hybridization_1147> .
<urn:caarray-data#Hybridization_1147> <http://www.cs.ucl.ac.uk/staff/a.gonzalezbeltran/owl/domainmodel.owl#umlAttributeCollection> <urn:caarray-data#Hybridization_1147_amountOfMaterial> .
<urn:caarray-data#Hybridization_1147_amountOfMaterial> <http://www.w3.org/1999/02/22-rdf-syntax-ns#type> <http://www.cs.ucl.ac.uk/staff/a.gonzalezbeltran/owl/caarray2_1.owl#Hybridization_amountOfMaterial> .
<urn:caarray-data#Hybridization_1147_amountOfMaterial> <http://www.cs.ucl.ac.uk/staff/a.gonzalezbeltran/owl/domainmodel.owl#datatype> "0.0"^^<http://www.w3.org/2001/XMLSchema#string> .
<urn:caarray-data#Hybridization_1147> <http://www.cs.ucl.ac.uk/staff/a.gonzalezbeltran/owl/domainmodel.owl#umlAttributeCollection> <urn:caarray-data#Hybridization_1147_id> .
<urn:caarray-data#Hybridization_1147_id> <http://www.w3.org/1999/02/22-rdf-syntax-ns#type> <http://www.cs.ucl.ac.uk/staff/a.gonzalezbeltran/owl/caarray2_1.owl#Hybridization_id> .
<urn:caarray-data#Hybridization_1147_id> <http://www.cs.ucl.ac.uk/staff/a.gonzalezbeltran/owl/domainmodel.owl#datatype> "1147"^^<http://www.w3.org/2001/XMLSchema#string> .
<urn:caarray-data#Hybridization_1147> <http://www.cs.ucl.ac.uk/staff/a.gonzalezbeltran/owl/domainmodel.owl#umlAttributeCollection> <urn:caarray-data#Hybridization_1147_name> .
<urn:caarray-data#Hybridization_1147_name> <http://www.w3.org/1999/02/22-rdf-syntax-ns#type> <http://www.cs.ucl.ac.uk/staff/a.gonzalezbeltran/owl/caarray2_1.owl#Hybridization_name> .
<urn:caarray-data#Hybridization_1147_name> <http://www.cs.ucl.ac.uk/staff/a.gonzalezbeltran/owl/domainmodel.owl#datatype> "SK-MEL-28 hgu95e"^^<http://www.w3.org/2001/XMLSchema#string> .
<urn:caarray-data#Source_3769> <http://www.w3.org/1999/02/22-rdf-syntax-ns#type> <http://www.cs.ucl.ac.uk/staff/a.gonzalezbeltran/owl/caarray2_1.owl#Source> .
<urn:caarray-data#Experiment_6> <http://www.cs.ucl.ac.uk/staff/a.gonzalezbeltran/owl/caarray2_1.owl#Experiment_sources_Source> <urn:caarray-data#Source_3769> .
<urn:caarray-data#Source_3769> <http://www.cs.ucl.ac.uk/staff/a.gonzalezbeltran/owl/domainmodel.owl#umlAttributeCollection> <urn:caarray-data#Source_3769_description> .
<urn:caarray-data#Source_3769_description> <http://www.w3.org/1999/02/22-rdf-syntax-ns#type> <http://www.cs.ucl.ac.uk/staff/a.gonzalezbeltran/owl/caarray2_1.owl#Source_description> .
<urn:caarray-data#Source_3769_description> <http://www.cs.ucl.ac.uk/staff/a.gonzalezbeltran/owl/domainmodel.owl#datatype> "Melanoma:  NCI60.28_LABEL32EX"^^<http://www.w3.org/2001/XMLSchema#string> .
<urn:caarray-data#Source_3769> <http://www.cs.ucl.ac.uk/staff/a.gonzalezbeltran/owl/domainmodel.owl#umlAttributeCollection> <urn:caarray-data#Source_3769_id> .
<urn:caarray-data#Source_3769_id> <http://www.w3.org/1999/02/22-rdf-syntax-ns#type> <http://www.cs.ucl.ac.uk/staff/a.gonzalezbeltran/owl/caarray2_1.owl#Source_id> .
<urn:caarray-data#Source_3769_id> <http://www.cs.ucl.ac.uk/staff/a.gonzalezbeltran/owl/domainmodel.owl#datatype> "3769"^^<http://www.w3.org/2001/XMLSchema#string> .
<urn:caarray-data#Source_3769> <http://www.cs.ucl.ac.uk/staff/a.gonzalezbeltran/owl/domainmodel.owl#umlAttributeCollection> <urn:caarray-data#Source_3769_name> .
<urn:caarray-data#Source_3769_name> <http://www.w3.org/1999/02/22-rdf-syntax-ns#type> <http://www.cs.ucl.ac.uk/staff/a.gonzalezbeltran/owl/caarray2_1.owl#Source_name> .
<urn:caarray-data#Source_3769_name> <http://www.cs.ucl.ac.uk/staff/a.gonzalezbeltran/owl/domainmodel.owl#datatype> "GSE5949GSM134134"^^<http://www.w3.org/2001/XMLSchema#string> .
<urn:caarray-data#Sample_3770> <http://www.w3.org/1999/02/22-rdf-syntax-ns#type> <http://www.cs.ucl.ac.uk/staff/a.gonzalezbeltran/owl/caarray2_1.owl#Sample> .
<urn:caarray-data#Source_3769> <http://www.cs.ucl.ac.uk/staff/a.gonzalezbeltran/owl/caarray2_1.owl#Source_samples_Sample> <urn:caarray-data#Sample_3770> .
<urn:caarray-data#Sample_3770> <http://www.cs.ucl.ac.uk/staff/a.gonzalezbeltran/owl/domainmodel.owl#umlAttributeCollection> <urn:caarray-data#Sample_3770_id> .
<urn:caarray-data#Sample_3770_id> <http://www.w3.org/1999/02/22-rdf-syntax-ns#type> <http://www.cs.ucl.ac.uk/staff/a.gonzalezbeltran/owl/caarray2_1.owl#Sample_id> .
<urn:caarray-data#Sample_3770_id> <http://www.cs.ucl.ac.uk/staff/a.gonzalezbeltran/owl/domainmodel.owl#datatype> "3770"^^<http://www.w3.org/2001/XMLSchema#string> .
<urn:caarray-data#Sample_3770> <http://www.cs.ucl.ac.uk/staff/a.gonzalezbeltran/owl/domainmodel.owl#umlAttributeCollection> <urn:caarray-data#Sample_3770_name> .
<urn:caarray-data#Sample_3770_name> <http://www.w3.org/1999/02/22-rdf-syntax-ns#type> <http://www.cs.ucl.ac.uk/staff/a.gonzalezbeltran/owl/caarray2_1.owl#Sample_name> .
<urn:caarray-data#Sample_3770_name> <http://www.cs.ucl.ac.uk/staff/a.gonzalezbeltran/owl/domainmodel.owl#datatype> "GSE5949GSM134134 sample"^^<http://www.w3.org/2001/XMLSchema#string> .
<urn:caarray-data#Extract_3771> <http://www.w3.org/1999/02/22-rdf-syntax-ns#type> <http://www.cs.ucl.ac.uk/staff/a.gonzalezbeltran/owl/caarray2_1.owl#Extract> .
<urn:caarray-data#Sample_3770> <http://www.cs.ucl.ac.uk/staff/a.gonzalezbeltran/owl/caarray2_1.owl#Sample_extracts_Extract> <urn:caarray-data#Extract_3771> .
<urn:caarray-data#Extract_3771> <http://www.cs.ucl.ac.uk/staff/a.gonzalezbeltran/owl/domainmodel.owl#umlAttributeCollection> <urn:caarray-data#Extract_3771_id> .
<urn:caarray-data#Extract_3771_id> <http://www.w3.org/1999/02/22-rdf-syntax-ns#type> <http://www.cs.ucl.ac.uk/staff/a.gonzalezbeltran/owl/caarray2_1.owl#Extract_id> .
<urn:caarray-data#Extract_3771_id> <http://www.cs.ucl.ac.uk/staff/a.gonzalezbeltran/owl/domainmodel.owl#datatype> "3771"^^<http://www.w3.org/2001/XMLSchema#string> .
<urn:caarray-data#Extract_3771> <http://www.cs.ucl.ac.uk/staff/a.gonzalezbeltran/owl/domainmodel.owl#umlAttributeCollection> <urn:caarray-data#Extract_3771_name> .
<urn:caarray-data#Extract_3771_name> <http://www.w3.org/1999/02/22-rdf-syntax-ns#type> <http://www.cs.ucl.ac.uk/staff/a.gonzalezbeltran/owl/caarray2_1.owl#Extract_name> .
<urn:caarray-data#Extract_3771_name> <http://www.cs.ucl.ac.uk/staff/a.gonzalezbeltran/owl/domainmodel.owl#datatype> "GSE5949GSM134134 extract"^^<http://www.w3.org/2001/XMLSchema#string> .
<urn:caarray-data#LabeledExtract_3772> <http://www.w3.org/1999/02/22-rdf-syntax-ns#type> <http://www.cs.ucl.ac.uk/staff/a.gonzalezbeltran/owl/caarray2_1.owl#LabeledExtract> .
<urn:caarray-data#Extract_3771> <http://www.cs.ucl.ac.uk/staff/a.gonzalezbeltran/owl/caarray2_1.owl#Extract_labeledExtracts_LabeledExtract> <urn:caarray-data#LabeledExtract_3772> .
<urn:caarray-data#LabeledExtract_3772> <http://www.cs.ucl.ac.uk/staff/a.gonzalezbeltran/owl/domainmodel.owl#umlAttributeCollection> <urn:caarray-data#LabeledExtract_3772_id> .
<urn:caarray-data#LabeledExtract_3772_id> <http://www.w3.org/1999/02/22-rdf-syntax-ns#type> <http://www.cs.ucl.ac.uk/staff/a.gonzalezbeltran/owl/caarray2_1.owl#LabeledExtract_id> .
<urn:caarray-data#LabeledExtract_3772_id> <http://www.cs.ucl.ac.uk/staff/a.gonzalezbeltran/owl/domainmodel.owl#datatype> "3772"^^<http://www.w3.org/2001/XMLSchema#string> .
<urn:caarray-data#LabeledExtract_3772> <http://www.cs.ucl.ac.uk/staff/a.gonzalezbeltran/owl/domainmodel.owl#umlAttributeCollection> <urn:caarray-data#LabeledExtract_3772_name> .
<urn:caarray-data#LabeledExtract_3772_name> <http://www.w3.org/1999/02/22-rdf-syntax-ns#type> <http://www.cs.ucl.ac.uk/staff/a.gonzalezbeltran/owl/caarray2_1.owl#LabeledExtract_name> .
<urn:caarray-data#LabeledExtract_3772_name> <http://www.cs.ucl.ac.uk/staff/a.gonzalezbeltran/owl/domainmodel.owl#datatype> "GSE5949GSM134134 LE biotin"^^<http://www.w3.org/2001/XMLSchema#string> .
<urn:caarray-data#Hybridization_1083> <http://www.w3.org/1999/02/22-rdf-syntax-ns#type> <http://www.cs.ucl.ac.uk/staff/a.gonzalezbeltran/owl/caarray2_1.owl#Hybridization> .
<urn:caarray-data#LabeledExtract_3772> <http://www.cs.ucl.ac.uk/staff/a.gonzalezbeltran/owl/caarray2_1.owl#LabeledExtract_hybridizations_Hybridization> <urn:caarray-data#Hybridization_1083> .
<urn:caarray-data#Hybridization_1083> <http://www.cs.ucl.ac.uk/staff/a.gonzalezbeltran/owl/domainmodel.owl#umlAttributeCollection> <urn:caarray-data#Hybridization_1083_amountOfMaterial> .
<urn:caarray-data#Hybridization_1083_amountOfMaterial> <http://www.w3.org/1999/02/22-rdf-syntax-ns#type> <http://www.cs.ucl.ac.uk/staff/a.gonzalezbeltran/owl/caarray2_1.owl#Hybridization_amountOfMaterial> .
<urn:caarray-data#Hybridization_1083_amountOfMaterial> <http://www.cs.ucl.ac.uk/staff/a.gonzalezbeltran/owl/domainmodel.owl#datatype> "0.0"^^<http://www.w3.org/2001/XMLSchema#string> .
<urn:caarray-data#Hybridization_1083> <http://www.cs.ucl.ac.uk/staff/a.gonzalezbeltran/owl/domainmodel.owl#umlAttributeCollection> <urn:caarray-data#Hybridization_1083_id> .
<urn:caarray-data#Hybridization_1083_id> <http://www.w3.org/1999/02/22-rdf-syntax-ns#type> <http://www.cs.ucl.ac.uk/staff/a.gonzalezbeltran/owl/caarray2_1.owl#Hybridization_id> .
<urn:caarray-data#Hybridization_1083_id> <http://www.cs.ucl.ac.uk/staff/a.gonzalezbeltran/owl/domainmodel.owl#datatype> "1083"^^<http://www.w3.org/2001/XMLSchema#string> .
<urn:caarray-data#Hybridization_1083> <http://www.cs.ucl.ac.uk/staff/a.gonzalezbeltran/owl/domainmodel.owl#umlAttributeCollection> <urn:caarray-data#Hybridization_1083_name> .
<urn:caarray-data#Hybridization_1083_name> <http://www.w3.org/1999/02/22-rdf-syntax-ns#type> <http://www.cs.ucl.ac.uk/staff/a.gonzalezbeltran/owl/caarray2_1.owl#Hybridization_name> .
<urn:caarray-data#Hybridization_1083_name> <http://www.cs.ucl.ac.uk/staff/a.gonzalezbeltran/owl/domainmodel.owl#datatype> "SK-MEL-2 hgu95e"^^<http://www.w3.org/2001/XMLSchema#string> .
<urn:caarray-data#Source_3293> <http://www.w3.org/1999/02/22-rdf-syntax-ns#type> <http://www.cs.ucl.ac.uk/staff/a.gonzalezbeltran/owl/caarray2_1.owl#Source> .
<urn:caarray-data#Experiment_6> <http://www.cs.ucl.ac.uk/staff/a.gonzalezbeltran/owl/caarray2_1.owl#Experiment_sources_Source> <urn:caarray-data#Source_3293> .
<urn:caarray-data#Source_3293> <http://www.cs.ucl.ac.uk/staff/a.gonzalezbeltran/owl/domainmodel.owl#umlAttributeCollection> <urn:caarray-data#Source_3293_description> .
<urn:caarray-data#Source_3293_description> <http://www.w3.org/1999/02/22-rdf-syntax-ns#type> <http://www.cs.ucl.ac.uk/staff/a.gonzalezbeltran/owl/caarray2_1.owl#Source_description> .
<urn:caarray-data#Source_3293_description> <http://www.cs.ucl.ac.uk/staff/a.gonzalezbeltran/owl/domainmodel.owl#datatype> "Large cell-undifferntiated:"^^<http://www.w3.org/2001/XMLSchema#string> .
<urn:caarray-data#Source_3293> <http://www.cs.ucl.ac.uk/staff/a.gonzalezbeltran/owl/domainmodel.owl#umlAttributeCollection> <urn:caarray-data#Source_3293_id> .
<urn:caarray-data#Source_3293_id> <http://www.w3.org/1999/02/22-rdf-syntax-ns#type> <http://www.cs.ucl.ac.uk/staff/a.gonzalezbeltran/owl/caarray2_1.owl#Source_id> .
<urn:caarray-data#Source_3293_id> <http://www.cs.ucl.ac.uk/staff/a.gonzalezbeltran/owl/domainmodel.owl#datatype> "3293"^^<http://www.w3.org/2001/XMLSchema#string> .
<urn:caarray-data#Source_3293> <http://www.cs.ucl.ac.uk/staff/a.gonzalezbeltran/owl/domainmodel.owl#umlAttributeCollection> <urn:caarray-data#Source_3293_name> .
<urn:caarray-data#Source_3293_name> <http://www.w3.org/1999/02/22-rdf-syntax-ns#type> <http://www.cs.ucl.ac.uk/staff/a.gonzalezbeltran/owl/caarray2_1.owl#Source_name> .
<urn:caarray-data#Source_3293_name> <http://www.cs.ucl.ac.uk/staff/a.gonzalezbeltran/owl/domainmodel.owl#datatype> "GSE5949GSM134184"^^<http://www.w3.org/2001/XMLSchema#string> .
<urn:caarray-data#Sample_3294> <http://www.w3.org/1999/02/22-rdf-syntax-ns#type> <http://www.cs.ucl.ac.uk/staff/a.gonzalezbeltran/owl/caarray2_1.owl#Sample> .
<urn:caarray-data#Source_3293> <http://www.cs.ucl.ac.uk/staff/a.gonzalezbeltran/owl/caarray2_1.owl#Source_samples_Sample> <urn:caarray-data#Sample_3294> .
<urn:caarray-data#Sample_3294> <http://www.cs.ucl.ac.uk/staff/a.gonzalezbeltran/owl/domainmodel.owl#umlAttributeCollection> <urn:caarray-data#Sample_3294_id> .
<urn:caarray-data#Sample_3294_id> <http://www.w3.org/1999/02/22-rdf-syntax-ns#type> <http://www.cs.ucl.ac.uk/staff/a.gonzalezbeltran/owl/caarray2_1.owl#Sample_id> .
<urn:caarray-data#Sample_3294_id> <http://www.cs.ucl.ac.uk/staff/a.gonzalezbeltran/owl/domainmodel.owl#datatype> "3294"^^<http://www.w3.org/2001/XMLSchema#string> .
<urn:caarray-data#Sample_3294> <http://www.cs.ucl.ac.uk/staff/a.gonzalezbeltran/owl/domainmodel.owl#umlAttributeCollection> <urn:caarray-data#Sample_3294_name> .
<urn:caarray-data#Sample_3294_name> <http://www.w3.org/1999/02/22-rdf-syntax-ns#type> <http://www.cs.ucl.ac.uk/staff/a.gonzalezbeltran/owl/caarray2_1.owl#Sample_name> .
<urn:caarray-data#Sample_3294_name> <http://www.cs.ucl.ac.uk/staff/a.gonzalezbeltran/owl/domainmodel.owl#datatype> "GSE5949GSM134184 sample"^^<http://www.w3.org/2001/XMLSchema#string> .
<urn:caarray-data#Extract_3295> <http://www.w3.org/1999/02/22-rdf-syntax-ns#type> <http://www.cs.ucl.ac.uk/staff/a.gonzalezbeltran/owl/caarray2_1.owl#Extract> .
<urn:caarray-data#Sample_3294> <http://www.cs.ucl.ac.uk/staff/a.gonzalezbeltran/owl/caarray2_1.owl#Sample_extracts_Extract> <urn:caarray-data#Extract_3295> .
<urn:caarray-data#Extract_3295> <http://www.cs.ucl.ac.uk/staff/a.gonzalezbeltran/owl/domainmodel.owl#umlAttributeCollection> <urn:caarray-data#Extract_3295_id> .
<urn:caarray-data#Extract_3295_id> <http://www.w3.org/1999/02/22-rdf-syntax-ns#type> <http://www.cs.ucl.ac.uk/staff/a.gonzalezbeltran/owl/caarray2_1.owl#Extract_id> .
<urn:caarray-data#Extract_3295_id> <http://www.cs.ucl.ac.uk/staff/a.gonzalezbeltran/owl/domainmodel.owl#datatype> "3295"^^<http://www.w3.org/2001/XMLSchema#string> .
<urn:caarray-data#Extract_3295> <http://www.cs.ucl.ac.uk/staff/a.gonzalezbeltran/owl/domainmodel.owl#umlAttributeCollection> <urn:caarray-data#Extract_3295_name> .
<urn:caarray-data#Extract_3295_name> <http://www.w3.org/1999/02/22-rdf-syntax-ns#type> <http://www.cs.ucl.ac.uk/staff/a.gonzalezbeltran/owl/caarray2_1.owl#Extract_name> .
<urn:caarray-data#Extract_3295_name> <http://www.cs.ucl.ac.uk/staff/a.gonzalezbeltran/owl/domainmodel.owl#datatype> "GSE5949GSM134184 extract"^^<http://www.w3.org/2001/XMLSchema#string> .
<urn:caarray-data#LabeledExtract_3296> <http://www.w3.org/1999/02/22-rdf-syntax-ns#type> <http://www.cs.ucl.ac.uk/staff/a.gonzalezbeltran/owl/caarray2_1.owl#LabeledExtract> .
<urn:caarray-data#Extract_3295> <http://www.cs.ucl.ac.uk/staff/a.gonzalezbeltran/owl/caarray2_1.owl#Extract_labeledExtracts_LabeledExtract> <urn:caarray-data#LabeledExtract_3296> .
<urn:caarray-data#LabeledExtract_3296> <http://www.cs.ucl.ac.uk/staff/a.gonzalezbeltran/owl/domainmodel.owl#umlAttributeCollection> <urn:caarray-data#LabeledExtract_3296_id> .
<urn:caarray-data#LabeledExtract_3296_id> <http://www.w3.org/1999/02/22-rdf-syntax-ns#type> <http://www.cs.ucl.ac.uk/staff/a.gonzalezbeltran/owl/caarray2_1.owl#LabeledExtract_id> .
<urn:caarray-data#LabeledExtract_3296_id> <http://www.cs.ucl.ac.uk/staff/a.gonzalezbeltran/owl/domainmodel.owl#datatype> "3296"^^<http://www.w3.org/2001/XMLSchema#string> .
<urn:caarray-data#LabeledExtract_3296> <http://www.cs.ucl.ac.uk/staff/a.gonzalezbeltran/owl/domainmodel.owl#umlAttributeCollection> <urn:caarray-data#LabeledExtract_3296_name> .
<urn:caarray-data#LabeledExtract_3296_name> <http://www.w3.org/1999/02/22-rdf-syntax-ns#type> <http://www.cs.ucl.ac.uk/staff/a.gonzalezbeltran/owl/caarray2_1.owl#LabeledExtract_name> .
<urn:caarray-data#LabeledExtract_3296_name> <http://www.cs.ucl.ac.uk/staff/a.gonzalezbeltran/owl/domainmodel.owl#datatype> "GSE5949GSM134184 LE biotin"^^<http://www.w3.org/2001/XMLSchema#string> .
<urn:caarray-data#Hybridization_1166> <http://www.w3.org/1999/02/22-rdf-syntax-ns#type> <http://www.cs.ucl.ac.uk/staff/a.gonzalezbeltran/owl/caarray2_1.owl#Hybridization> .
<urn:caarray-data#LabeledExtract_3296> <http://www.cs.ucl.ac.uk/staff/a.gonzalezbeltran/owl/caarray2_1.owl#LabeledExtract_hybridizations_Hybridization> <urn:caarray-data#Hybridization_1166> .
<urn:caarray-data#Hybridization_1166> <http://www.cs.ucl.ac.uk/staff/a.gonzalezbeltran/owl/domainmodel.owl#umlAttributeCollection> <urn:caarray-data#Hybridization_1166_amountOfMaterial> .
<urn:caarray-data#Hybridization_1166_amountOfMaterial> <http://www.w3.org/1999/02/22-rdf-syntax-ns#type> <http://www.cs.ucl.ac.uk/staff/a.gonzalezbeltran/owl/caarray2_1.owl#Hybridization_amountOfMaterial> .
<urn:caarray-data#Hybridization_1166_amountOfMaterial> <http://www.cs.ucl.ac.uk/staff/a.gonzalezbeltran/owl/domainmodel.owl#datatype> "0.0"^^<http://www.w3.org/2001/XMLSchema#string> .
<urn:caarray-data#Hybridization_1166> <http://www.cs.ucl.ac.uk/staff/a.gonzalezbeltran/owl/domainmodel.owl#umlAttributeCollection> <urn:caarray-data#Hybridization_1166_id> .
<urn:caarray-data#Hybridization_1166_id> <http://www.w3.org/1999/02/22-rdf-syntax-ns#type> <http://www.cs.ucl.ac.uk/staff/a.gonzalezbeltran/owl/caarray2_1.owl#Hybridization_id> .
<urn:caarray-data#Hybridization_1166_id> <http://www.cs.ucl.ac.uk/staff/a.gonzalezbeltran/owl/domainmodel.owl#datatype> "1166"^^<http://www.w3.org/2001/XMLSchema#string> .
<urn:caarray-data#Hybridization_1166> <http://www.cs.ucl.ac.uk/staff/a.gonzalezbeltran/owl/domainmodel.owl#umlAttributeCollection> <urn:caarray-data#Hybridization_1166_name> .
<urn:caarray-data#Hybridization_1166_name> <http://www.w3.org/1999/02/22-rdf-syntax-ns#type> <http://www.cs.ucl.ac.uk/staff/a.gonzalezbeltran/owl/caarray2_1.owl#Hybridization_name> .
<urn:caarray-data#Hybridization_1166_name> <http://www.cs.ucl.ac.uk/staff/a.gonzalezbeltran/owl/domainmodel.owl#datatype> "HOP-92 hgu95e"^^<http://www.w3.org/2001/XMLSchema#string> .
<urn:caarray-data#Source_2981> <http://www.w3.org/1999/02/22-rdf-syntax-ns#type> <http://www.cs.ucl.ac.uk/staff/a.gonzalezbeltran/owl/caarray2_1.owl#Source> .
<urn:caarray-data#Experiment_6> <http://www.cs.ucl.ac.uk/staff/a.gonzalezbeltran/owl/caarray2_1.owl#Experiment_sources_Source> <urn:caarray-data#Source_2981> .
<urn:caarray-data#Source_2981> <http://www.cs.ucl.ac.uk/staff/a.gonzalezbeltran/owl/domainmodel.owl#umlAttributeCollection> <urn:caarray-data#Source_2981_description> .
<urn:caarray-data#Source_2981_description> <http://www.w3.org/1999/02/22-rdf-syntax-ns#type> <http://www.cs.ucl.ac.uk/staff/a.gonzalezbeltran/owl/caarray2_1.owl#Source_description> .
<urn:caarray-data#Source_2981_description> <http://www.cs.ucl.ac.uk/staff/a.gonzalezbeltran/owl/domainmodel.owl#datatype> "Papillary infiltrating ductal"^^<http://www.w3.org/2001/XMLSchema#string> .
<urn:caarray-data#Source_2981> <http://www.cs.ucl.ac.uk/staff/a.gonzalezbeltran/owl/domainmodel.owl#umlAttributeCollection> <urn:caarray-data#Source_2981_id> .
<urn:caarray-data#Source_2981_id> <http://www.w3.org/1999/02/22-rdf-syntax-ns#type> <http://www.cs.ucl.ac.uk/staff/a.gonzalezbeltran/owl/caarray2_1.owl#Source_id> .
<urn:caarray-data#Source_2981_id> <http://www.cs.ucl.ac.uk/staff/a.gonzalezbeltran/owl/domainmodel.owl#datatype> "2981"^^<http://www.w3.org/2001/XMLSchema#string> .
<urn:caarray-data#Source_2981> <http://www.cs.ucl.ac.uk/staff/a.gonzalezbeltran/owl/domainmodel.owl#umlAttributeCollection> <urn:caarray-data#Source_2981_name> .
<urn:caarray-data#Source_2981_name> <http://www.w3.org/1999/02/22-rdf-syntax-ns#type> <http://www.cs.ucl.ac.uk/staff/a.gonzalezbeltran/owl/caarray2_1.owl#Source_name> .
<urn:caarray-data#Source_2981_name> <http://www.cs.ucl.ac.uk/staff/a.gonzalezbeltran/owl/domainmodel.owl#datatype> "GSE5949GSM134013"^^<http://www.w3.org/2001/XMLSchema#string> .
<urn:caarray-data#Sample_2982> <http://www.w3.org/1999/02/22-rdf-syntax-ns#type> <http://www.cs.ucl.ac.uk/staff/a.gonzalezbeltran/owl/caarray2_1.owl#Sample> .
<urn:caarray-data#Source_2981> <http://www.cs.ucl.ac.uk/staff/a.gonzalezbeltran/owl/caarray2_1.owl#Source_samples_Sample> <urn:caarray-data#Sample_2982> .
<urn:caarray-data#Sample_2982> <http://www.cs.ucl.ac.uk/staff/a.gonzalezbeltran/owl/domainmodel.owl#umlAttributeCollection> <urn:caarray-data#Sample_2982_id> .
<urn:caarray-data#Sample_2982_id> <http://www.w3.org/1999/02/22-rdf-syntax-ns#type> <http://www.cs.ucl.ac.uk/staff/a.gonzalezbeltran/owl/caarray2_1.owl#Sample_id> .
<urn:caarray-data#Sample_2982_id> <http://www.cs.ucl.ac.uk/staff/a.gonzalezbeltran/owl/domainmodel.owl#datatype> "2982"^^<http://www.w3.org/2001/XMLSchema#string> .
<urn:caarray-data#Sample_2982> <http://www.cs.ucl.ac.uk/staff/a.gonzalezbeltran/owl/domainmodel.owl#umlAttributeCollection> <urn:caarray-data#Sample_2982_name> .
<urn:caarray-data#Sample_2982_name> <http://www.w3.org/1999/02/22-rdf-syntax-ns#type> <http://www.cs.ucl.ac.uk/staff/a.gonzalezbeltran/owl/caarray2_1.owl#Sample_name> .
<urn:caarray-data#Sample_2982_name> <http://www.cs.ucl.ac.uk/staff/a.gonzalezbeltran/owl/domainmodel.owl#datatype> "GSE5949GSM134013 sample"^^<http://www.w3.org/2001/XMLSchema#string> .
<urn:caarray-data#Extract_2983> <http://www.w3.org/1999/02/22-rdf-syntax-ns#type> <http://www.cs.ucl.ac.uk/staff/a.gonzalezbeltran/owl/caarray2_1.owl#Extract> .
<urn:caarray-data#Sample_2982> <http://www.cs.ucl.ac.uk/staff/a.gonzalezbeltran/owl/caarray2_1.owl#Sample_extracts_Extract> <urn:caarray-data#Extract_2983> .
<urn:caarray-data#Extract_2983> <http://www.cs.ucl.ac.uk/staff/a.gonzalezbeltran/owl/domainmodel.owl#umlAttributeCollection> <urn:caarray-data#Extract_2983_id> .
<urn:caarray-data#Extract_2983_id> <http://www.w3.org/1999/02/22-rdf-syntax-ns#type> <http://www.cs.ucl.ac.uk/staff/a.gonzalezbeltran/owl/caarray2_1.owl#Extract_id> .
<urn:caarray-data#Extract_2983_id> <http://www.cs.ucl.ac.uk/staff/a.gonzalezbeltran/owl/domainmodel.owl#datatype> "2983"^^<http://www.w3.org/2001/XMLSchema#string> .
<urn:caarray-data#Extract_2983> <http://www.cs.ucl.ac.uk/staff/a.gonzalezbeltran/owl/domainmodel.owl#umlAttributeCollection> <urn:caarray-data#Extract_2983_name> .
<urn:caarray-data#Extract_2983_name> <http://www.w3.org/1999/02/22-rdf-syntax-ns#type> <http://www.cs.ucl.ac.uk/staff/a.gonzalezbeltran/owl/caarray2_1.owl#Extract_name> .
<urn:caarray-data#Extract_2983_name> <http://www.cs.ucl.ac.uk/staff/a.gonzalezbeltran/owl/domainmodel.owl#datatype> "GSE5949GSM134013 extract"^^<http://www.w3.org/2001/XMLSchema#string> .
<urn:caarray-data#LabeledExtract_2984> <http://www.w3.org/1999/02/22-rdf-syntax-ns#type> <http://www.cs.ucl.ac.uk/staff/a.gonzalezbeltran/owl/caarray2_1.owl#LabeledExtract> .
<urn:caarray-data#Extract_2983> <http://www.cs.ucl.ac.uk/staff/a.gonzalezbeltran/owl/caarray2_1.owl#Extract_labeledExtracts_LabeledExtract> <urn:caarray-data#LabeledExtract_2984> .
<urn:caarray-data#LabeledExtract_2984> <http://www.cs.ucl.ac.uk/staff/a.gonzalezbeltran/owl/domainmodel.owl#umlAttributeCollection> <urn:caarray-data#LabeledExtract_2984_id> .
<urn:caarray-data#LabeledExtract_2984_id> <http://www.w3.org/1999/02/22-rdf-syntax-ns#type> <http://www.cs.ucl.ac.uk/staff/a.gonzalezbeltran/owl/caarray2_1.owl#LabeledExtract_id> .
<urn:caarray-data#LabeledExtract_2984_id> <http://www.cs.ucl.ac.uk/staff/a.gonzalezbeltran/owl/domainmodel.owl#datatype> "2984"^^<http://www.w3.org/2001/XMLSchema#string> .
<urn:caarray-data#LabeledExtract_2984> <http://www.cs.ucl.ac.uk/staff/a.gonzalezbeltran/owl/domainmodel.owl#umlAttributeCollection> <urn:caarray-data#LabeledExtract_2984_name> .
<urn:caarray-data#LabeledExtract_2984_name> <http://www.w3.org/1999/02/22-rdf-syntax-ns#type> <http://www.cs.ucl.ac.uk/staff/a.gonzalezbeltran/owl/caarray2_1.owl#LabeledExtract_name> .
<urn:caarray-data#LabeledExtract_2984_name> <http://www.cs.ucl.ac.uk/staff/a.gonzalezbeltran/owl/domainmodel.owl#datatype> "GSE5949GSM134013 LE biotin"^^<http://www.w3.org/2001/XMLSchema#string> .
<urn:caarray-data#Hybridization_1128> <http://www.w3.org/1999/02/22-rdf-syntax-ns#type> <http://www.cs.ucl.ac.uk/staff/a.gonzalezbeltran/owl/caarray2_1.owl#Hybridization> .
<urn:caarray-data#LabeledExtract_2984> <http://www.cs.ucl.ac.uk/staff/a.gonzalezbeltran/owl/caarray2_1.owl#LabeledExtract_hybridizations_Hybridization> <urn:caarray-data#Hybridization_1128> .
<urn:caarray-data#Hybridization_1128> <http://www.cs.ucl.ac.uk/staff/a.gonzalezbeltran/owl/domainmodel.owl#umlAttributeCollection> <urn:caarray-data#Hybridization_1128_amountOfMaterial> .
<urn:caarray-data#Hybridization_1128_amountOfMaterial> <http://www.w3.org/1999/02/22-rdf-syntax-ns#type> <http://www.cs.ucl.ac.uk/staff/a.gonzalezbeltran/owl/caarray2_1.owl#Hybridization_amountOfMaterial> .
<urn:caarray-data#Hybridization_1128_amountOfMaterial> <http://www.cs.ucl.ac.uk/staff/a.gonzalezbeltran/owl/domainmodel.owl#datatype> "0.0"^^<http://www.w3.org/2001/XMLSchema#string> .
<urn:caarray-data#Hybridization_1128> <http://www.cs.ucl.ac.uk/staff/a.gonzalezbeltran/owl/domainmodel.owl#umlAttributeCollection> <urn:caarray-data#Hybridization_1128_id> .
<urn:caarray-data#Hybridization_1128_id> <http://www.w3.org/1999/02/22-rdf-syntax-ns#type> <http://www.cs.ucl.ac.uk/staff/a.gonzalezbeltran/owl/caarray2_1.owl#Hybridization_id> .
<urn:caarray-data#Hybridization_1128_id> <http://www.cs.ucl.ac.uk/staff/a.gonzalezbeltran/owl/domainmodel.owl#datatype> "1128"^^<http://www.w3.org/2001/XMLSchema#string> .
<urn:caarray-data#Hybridization_1128> <http://www.cs.ucl.ac.uk/staff/a.gonzalezbeltran/owl/domainmodel.owl#umlAttributeCollection> <urn:caarray-data#Hybridization_1128_name> .
<urn:caarray-data#Hybridization_1128_name> <http://www.w3.org/1999/02/22-rdf-syntax-ns#type> <http://www.cs.ucl.ac.uk/staff/a.gonzalezbeltran/owl/caarray2_1.owl#Hybridization_name> .
<urn:caarray-data#Hybridization_1128_name> <http://www.cs.ucl.ac.uk/staff/a.gonzalezbeltran/owl/domainmodel.owl#datatype> "BT-549 hgu95d"^^<http://www.w3.org/2001/XMLSchema#string> .
<urn:caarray-data#Source_3257> <http://www.w3.org/1999/02/22-rdf-syntax-ns#type> <http://www.cs.ucl.ac.uk/staff/a.gonzalezbeltran/owl/caarray2_1.owl#Source> .
<urn:caarray-data#Experiment_6> <http://www.cs.ucl.ac.uk/staff/a.gonzalezbeltran/owl/caarray2_1.owl#Experiment_sources_Source> <urn:caarray-data#Source_3257> .
<urn:caarray-data#Source_3257> <http://www.cs.ucl.ac.uk/staff/a.gonzalezbeltran/owl/domainmodel.owl#umlAttributeCollection> <urn:caarray-data#Source_3257_description> .
<urn:caarray-data#Source_3257_description> <http://www.w3.org/1999/02/22-rdf-syntax-ns#type> <http://www.cs.ucl.ac.uk/staff/a.gonzalezbeltran/owl/caarray2_1.owl#Source_description> .
<urn:caarray-data#Source_3257_description> <http://www.cs.ucl.ac.uk/staff/a.gonzalezbeltran/owl/domainmodel.owl#datatype> "Adenocarcinoma:  NCI60.15_LAB"^^<http://www.w3.org/2001/XMLSchema#string> .
<urn:caarray-data#Source_3257> <http://www.cs.ucl.ac.uk/staff/a.gonzalezbeltran/owl/domainmodel.owl#umlAttributeCollection> <urn:caarray-data#Source_3257_id> .
<urn:caarray-data#Source_3257_id> <http://www.w3.org/1999/02/22-rdf-syntax-ns#type> <http://www.cs.ucl.ac.uk/staff/a.gonzalezbeltran/owl/caarray2_1.owl#Source_id> .
<urn:caarray-data#Source_3257_id> <http://www.cs.ucl.ac.uk/staff/a.gonzalezbeltran/owl/domainmodel.owl#datatype> "3257"^^<http://www.w3.org/2001/XMLSchema#string> .
<urn:caarray-data#Source_3257> <http://www.cs.ucl.ac.uk/staff/a.gonzalezbeltran/owl/domainmodel.owl#umlAttributeCollection> <urn:caarray-data#Source_3257_name> .
<urn:caarray-data#Source_3257_name> <http://www.w3.org/1999/02/22-rdf-syntax-ns#type> <http://www.cs.ucl.ac.uk/staff/a.gonzalezbeltran/owl/caarray2_1.owl#Source_name> .
<urn:caarray-data#Source_3257_name> <http://www.cs.ucl.ac.uk/staff/a.gonzalezbeltran/owl/domainmodel.owl#datatype> "GSE5949GSM134066"^^<http://www.w3.org/2001/XMLSchema#string> .
<urn:caarray-data#Sample_3258> <http://www.w3.org/1999/02/22-rdf-syntax-ns#type> <http://www.cs.ucl.ac.uk/staff/a.gonzalezbeltran/owl/caarray2_1.owl#Sample> .
<urn:caarray-data#Source_3257> <http://www.cs.ucl.ac.uk/staff/a.gonzalezbeltran/owl/caarray2_1.owl#Source_samples_Sample> <urn:caarray-data#Sample_3258> .
<urn:caarray-data#Sample_3258> <http://www.cs.ucl.ac.uk/staff/a.gonzalezbeltran/owl/domainmodel.owl#umlAttributeCollection> <urn:caarray-data#Sample_3258_id> .
<urn:caarray-data#Sample_3258_id> <http://www.w3.org/1999/02/22-rdf-syntax-ns#type> <http://www.cs.ucl.ac.uk/staff/a.gonzalezbeltran/owl/caarray2_1.owl#Sample_id> .
<urn:caarray-data#Sample_3258_id> <http://www.cs.ucl.ac.uk/staff/a.gonzalezbeltran/owl/domainmodel.owl#datatype> "3258"^^<http://www.w3.org/2001/XMLSchema#string> .
<urn:caarray-data#Sample_3258> <http://www.cs.ucl.ac.uk/staff/a.gonzalezbeltran/owl/domainmodel.owl#umlAttributeCollection> <urn:caarray-data#Sample_3258_name> .
<urn:caarray-data#Sample_3258_name> <http://www.w3.org/1999/02/22-rdf-syntax-ns#type> <http://www.cs.ucl.ac.uk/staff/a.gonzalezbeltran/owl/caarray2_1.owl#Sample_name> .
<urn:caarray-data#Sample_3258_name> <http://www.cs.ucl.ac.uk/staff/a.gonzalezbeltran/owl/domainmodel.owl#datatype> "GSE5949GSM134066 sample"^^<http://www.w3.org/2001/XMLSchema#string> .
<urn:caarray-data#Extract_3259> <http://www.w3.org/1999/02/22-rdf-syntax-ns#type> <http://www.cs.ucl.ac.uk/staff/a.gonzalezbeltran/owl/caarray2_1.owl#Extract> .
<urn:caarray-data#Sample_3258> <http://www.cs.ucl.ac.uk/staff/a.gonzalezbeltran/owl/caarray2_1.owl#Sample_extracts_Extract> <urn:caarray-data#Extract_3259> .
<urn:caarray-data#Extract_3259> <http://www.cs.ucl.ac.uk/staff/a.gonzalezbeltran/owl/domainmodel.owl#umlAttributeCollection> <urn:caarray-data#Extract_3259_id> .
<urn:caarray-data#Extract_3259_id> <http://www.w3.org/1999/02/22-rdf-syntax-ns#type> <http://www.cs.ucl.ac.uk/staff/a.gonzalezbeltran/owl/caarray2_1.owl#Extract_id> .
<urn:caarray-data#Extract_3259_id> <http://www.cs.ucl.ac.uk/staff/a.gonzalezbeltran/owl/domainmodel.owl#datatype> "3259"^^<http://www.w3.org/2001/XMLSchema#string> .
<urn:caarray-data#Extract_3259> <http://www.cs.ucl.ac.uk/staff/a.gonzalezbeltran/owl/domainmodel.owl#umlAttributeCollection> <urn:caarray-data#Extract_3259_name> .
<urn:caarray-data#Extract_3259_name> <http://www.w3.org/1999/02/22-rdf-syntax-ns#type> <http://www.cs.ucl.ac.uk/staff/a.gonzalezbeltran/owl/caarray2_1.owl#Extract_name> .
<urn:caarray-data#Extract_3259_name> <http://www.cs.ucl.ac.uk/staff/a.gonzalezbeltran/owl/domainmodel.owl#datatype> "GSE5949GSM134066 extract"^^<http://www.w3.org/2001/XMLSchema#string> .
<urn:caarray-data#LabeledExtract_3260> <http://www.w3.org/1999/02/22-rdf-syntax-ns#type> <http://www.cs.ucl.ac.uk/staff/a.gonzalezbeltran/owl/caarray2_1.owl#LabeledExtract> .
<urn:caarray-data#Extract_3259> <http://www.cs.ucl.ac.uk/staff/a.gonzalezbeltran/owl/caarray2_1.owl#Extract_labeledExtracts_LabeledExtract> <urn:caarray-data#LabeledExtract_3260> .
<urn:caarray-data#LabeledExtract_3260> <http://www.cs.ucl.ac.uk/staff/a.gonzalezbeltran/owl/domainmodel.owl#umlAttributeCollection> <urn:caarray-data#LabeledExtract_3260_id> .
<urn:caarray-data#LabeledExtract_3260_id> <http://www.w3.org/1999/02/22-rdf-syntax-ns#type> <http://www.cs.ucl.ac.uk/staff/a.gonzalezbeltran/owl/caarray2_1.owl#LabeledExtract_id> .
<urn:caarray-data#LabeledExtract_3260_id> <http://www.cs.ucl.ac.uk/staff/a.gonzalezbeltran/owl/domainmodel.owl#datatype> "3260"^^<http://www.w3.org/2001/XMLSchema#string> .
<urn:caarray-data#LabeledExtract_3260> <http://www.cs.ucl.ac.uk/staff/a.gonzalezbeltran/owl/domainmodel.owl#umlAttributeCollection> <urn:caarray-data#LabeledExtract_3260_name> .
<urn:caarray-data#LabeledExtract_3260_name> <http://www.w3.org/1999/02/22-rdf-syntax-ns#type> <http://www.cs.ucl.ac.uk/staff/a.gonzalezbeltran/owl/caarray2_1.owl#LabeledExtract_name> .
<urn:caarray-data#LabeledExtract_3260_name> <http://www.cs.ucl.ac.uk/staff/a.gonzalezbeltran/owl/domainmodel.owl#datatype> "GSE5949GSM134066 LE biotin"^^<http://www.w3.org/2001/XMLSchema#string> .
<urn:caarray-data#Hybridization_1194> <http://www.w3.org/1999/02/22-rdf-syntax-ns#type> <http://www.cs.ucl.ac.uk/staff/a.gonzalezbeltran/owl/caarray2_1.owl#Hybridization> .
<urn:caarray-data#LabeledExtract_3260> <http://www.cs.ucl.ac.uk/staff/a.gonzalezbeltran/owl/caarray2_1.owl#LabeledExtract_hybridizations_Hybridization> <urn:caarray-data#Hybridization_1194> .
<urn:caarray-data#Hybridization_1194> <http://www.cs.ucl.ac.uk/staff/a.gonzalezbeltran/owl/domainmodel.owl#umlAttributeCollection> <urn:caarray-data#Hybridization_1194_amountOfMaterial> .
<urn:caarray-data#Hybridization_1194_amountOfMaterial> <http://www.w3.org/1999/02/22-rdf-syntax-ns#type> <http://www.cs.ucl.ac.uk/staff/a.gonzalezbeltran/owl/caarray2_1.owl#Hybridization_amountOfMaterial> .
<urn:caarray-data#Hybridization_1194_amountOfMaterial> <http://www.cs.ucl.ac.uk/staff/a.gonzalezbeltran/owl/domainmodel.owl#datatype> "0.0"^^<http://www.w3.org/2001/XMLSchema#string> .
<urn:caarray-data#Hybridization_1194> <http://www.cs.ucl.ac.uk/staff/a.gonzalezbeltran/owl/domainmodel.owl#umlAttributeCollection> <urn:caarray-data#Hybridization_1194_id> .
<urn:caarray-data#Hybridization_1194_id> <http://www.w3.org/1999/02/22-rdf-syntax-ns#type> <http://www.cs.ucl.ac.uk/staff/a.gonzalezbeltran/owl/caarray2_1.owl#Hybridization_id> .
<urn:caarray-data#Hybridization_1194_id> <http://www.cs.ucl.ac.uk/staff/a.gonzalezbeltran/owl/domainmodel.owl#datatype> "1194"^^<http://www.w3.org/2001/XMLSchema#string> .
<urn:caarray-data#Hybridization_1194> <http://www.cs.ucl.ac.uk/staff/a.gonzalezbeltran/owl/domainmodel.owl#umlAttributeCollection> <urn:caarray-data#Hybridization_1194_name> .
<urn:caarray-data#Hybridization_1194_name> <http://www.w3.org/1999/02/22-rdf-syntax-ns#type> <http://www.cs.ucl.ac.uk/staff/a.gonzalezbeltran/owl/caarray2_1.owl#Hybridization_name> .
<urn:caarray-data#Hybridization_1194_name> <http://www.cs.ucl.ac.uk/staff/a.gonzalezbeltran/owl/domainmodel.owl#datatype> "HCT-15 hgu95b"^^<http://www.w3.org/2001/XMLSchema#string> .
<urn:caarray-data#Source_3173> <http://www.w3.org/1999/02/22-rdf-syntax-ns#type> <http://www.cs.ucl.ac.uk/staff/a.gonzalezbeltran/owl/caarray2_1.owl#Source> .
<urn:caarray-data#Experiment_6> <http://www.cs.ucl.ac.uk/staff/a.gonzalezbeltran/owl/caarray2_1.owl#Experiment_sources_Source> <urn:caarray-data#Source_3173> .
<urn:caarray-data#Source_3173> <http://www.cs.ucl.ac.uk/staff/a.gonzalezbeltran/owl/domainmodel.owl#umlAttributeCollection> <urn:caarray-data#Source_3173_description> .
<urn:caarray-data#Source_3173_description> <http://www.w3.org/1999/02/22-rdf-syntax-ns#type> <http://www.cs.ucl.ac.uk/staff/a.gonzalezbeltran/owl/caarray2_1.owl#Source_description> .
<urn:caarray-data#Source_3173_description> <http://www.cs.ucl.ac.uk/staff/a.gonzalezbeltran/owl/domainmodel.owl#datatype> "Clear cell carcinoma:  NCI60."^^<http://www.w3.org/2001/XMLSchema#string> .
<urn:caarray-data#Source_3173> <http://www.cs.ucl.ac.uk/staff/a.gonzalezbeltran/owl/domainmodel.owl#umlAttributeCollection> <urn:caarray-data#Source_3173_id> .
<urn:caarray-data#Source_3173_id> <http://www.w3.org/1999/02/22-rdf-syntax-ns#type> <http://www.cs.ucl.ac.uk/staff/a.gonzalezbeltran/owl/caarray2_1.owl#Source_id> .
<urn:caarray-data#Source_3173_id> <http://www.cs.ucl.ac.uk/staff/a.gonzalezbeltran/owl/domainmodel.owl#datatype> "3173"^^<http://www.w3.org/2001/XMLSchema#string> .
<urn:caarray-data#Source_3173> <http://www.cs.ucl.ac.uk/staff/a.gonzalezbeltran/owl/domainmodel.owl#umlAttributeCollection> <urn:caarray-data#Source_3173_name> .
<urn:caarray-data#Source_3173_name> <http://www.w3.org/1999/02/22-rdf-syntax-ns#type> <http://www.cs.ucl.ac.uk/staff/a.gonzalezbeltran/owl/caarray2_1.owl#Source_name> .
<urn:caarray-data#Source_3173_name> <http://www.cs.ucl.ac.uk/staff/a.gonzalezbeltran/owl/domainmodel.owl#datatype> "GSE5949GSM134277"^^<http://www.w3.org/2001/XMLSchema#string> .
<urn:caarray-data#Sample_3174> <http://www.w3.org/1999/02/22-rdf-syntax-ns#type> <http://www.cs.ucl.ac.uk/staff/a.gonzalezbeltran/owl/caarray2_1.owl#Sample> .
<urn:caarray-data#Source_3173> <http://www.cs.ucl.ac.uk/staff/a.gonzalezbeltran/owl/caarray2_1.owl#Source_samples_Sample> <urn:caarray-data#Sample_3174> .
<urn:caarray-data#Sample_3174> <http://www.cs.ucl.ac.uk/staff/a.gonzalezbeltran/owl/domainmodel.owl#umlAttributeCollection> <urn:caarray-data#Sample_3174_id> .
<urn:caarray-data#Sample_3174_id> <http://www.w3.org/1999/02/22-rdf-syntax-ns#type> <http://www.cs.ucl.ac.uk/staff/a.gonzalezbeltran/owl/caarray2_1.owl#Sample_id> .
<urn:caarray-data#Sample_3174_id> <http://www.cs.ucl.ac.uk/staff/a.gonzalezbeltran/owl/domainmodel.owl#datatype> "3174"^^<http://www.w3.org/2001/XMLSchema#string> .
<urn:caarray-data#Sample_3174> <http://www.cs.ucl.ac.uk/staff/a.gonzalezbeltran/owl/domainmodel.owl#umlAttributeCollection> <urn:caarray-data#Sample_3174_name> .
<urn:caarray-data#Sample_3174_name> <http://www.w3.org/1999/02/22-rdf-syntax-ns#type> <http://www.cs.ucl.ac.uk/staff/a.gonzalezbeltran/owl/caarray2_1.owl#Sample_name> .
<urn:caarray-data#Sample_3174_name> <http://www.cs.ucl.ac.uk/staff/a.gonzalezbeltran/owl/domainmodel.owl#datatype> "GSE5949GSM134277 sample"^^<http://www.w3.org/2001/XMLSchema#string> .
<urn:caarray-data#Extract_3175> <http://www.w3.org/1999/02/22-rdf-syntax-ns#type> <http://www.cs.ucl.ac.uk/staff/a.gonzalezbeltran/owl/caarray2_1.owl#Extract> .
<urn:caarray-data#Sample_3174> <http://www.cs.ucl.ac.uk/staff/a.gonzalezbeltran/owl/caarray2_1.owl#Sample_extracts_Extract> <urn:caarray-data#Extract_3175> .
<urn:caarray-data#Extract_3175> <http://www.cs.ucl.ac.uk/staff/a.gonzalezbeltran/owl/domainmodel.owl#umlAttributeCollection> <urn:caarray-data#Extract_3175_id> .
<urn:caarray-data#Extract_3175_id> <http://www.w3.org/1999/02/22-rdf-syntax-ns#type> <http://www.cs.ucl.ac.uk/staff/a.gonzalezbeltran/owl/caarray2_1.owl#Extract_id> .
<urn:caarray-data#Extract_3175_id> <http://www.cs.ucl.ac.uk/staff/a.gonzalezbeltran/owl/domainmodel.owl#datatype> "3175"^^<http://www.w3.org/2001/XMLSchema#string> .
<urn:caarray-data#Extract_3175> <http://www.cs.ucl.ac.uk/staff/a.gonzalezbeltran/owl/domainmodel.owl#umlAttributeCollection> <urn:caarray-data#Extract_3175_name> .
<urn:caarray-data#Extract_3175_name> <http://www.w3.org/1999/02/22-rdf-syntax-ns#type> <http://www.cs.ucl.ac.uk/staff/a.gonzalezbeltran/owl/caarray2_1.owl#Extract_name> .
<urn:caarray-data#Extract_3175_name> <http://www.cs.ucl.ac.uk/staff/a.gonzalezbeltran/owl/domainmodel.owl#datatype> "GSE5949GSM134277 extract"^^<http://www.w3.org/2001/XMLSchema#string> .
<urn:caarray-data#LabeledExtract_3176> <http://www.w3.org/1999/02/22-rdf-syntax-ns#type> <http://www.cs.ucl.ac.uk/staff/a.gonzalezbeltran/owl/caarray2_1.owl#LabeledExtract> .
<urn:caarray-data#Extract_3175> <http://www.cs.ucl.ac.uk/staff/a.gonzalezbeltran/owl/caarray2_1.owl#Extract_labeledExtracts_LabeledExtract> <urn:caarray-data#LabeledExtract_3176> .
<urn:caarray-data#LabeledExtract_3176> <http://www.cs.ucl.ac.uk/staff/a.gonzalezbeltran/owl/domainmodel.owl#umlAttributeCollection> <urn:caarray-data#LabeledExtract_3176_id> .
<urn:caarray-data#LabeledExtract_3176_id> <http://www.w3.org/1999/02/22-rdf-syntax-ns#type> <http://www.cs.ucl.ac.uk/staff/a.gonzalezbeltran/owl/caarray2_1.owl#LabeledExtract_id> .
<urn:caarray-data#LabeledExtract_3176_id> <http://www.cs.ucl.ac.uk/staff/a.gonzalezbeltran/owl/domainmodel.owl#datatype> "3176"^^<http://www.w3.org/2001/XMLSchema#string> .
<urn:caarray-data#LabeledExtract_3176> <http://www.cs.ucl.ac.uk/staff/a.gonzalezbeltran/owl/domainmodel.owl#umlAttributeCollection> <urn:caarray-data#LabeledExtract_3176_name> .
<urn:caarray-data#LabeledExtract_3176_name> <http://www.w3.org/1999/02/22-rdf-syntax-ns#type> <http://www.cs.ucl.ac.uk/staff/a.gonzalezbeltran/owl/caarray2_1.owl#LabeledExtract_name> .
<urn:caarray-data#LabeledExtract_3176_name> <http://www.cs.ucl.ac.uk/staff/a.gonzalezbeltran/owl/domainmodel.owl#datatype> "GSE5949GSM134277 LE biotin"^^<http://www.w3.org/2001/XMLSchema#string> .
<urn:caarray-data#Hybridization_1349> <http://www.w3.org/1999/02/22-rdf-syntax-ns#type> <http://www.cs.ucl.ac.uk/staff/a.gonzalezbeltran/owl/caarray2_1.owl#Hybridization> .
<urn:caarray-data#LabeledExtract_3176> <http://www.cs.ucl.ac.uk/staff/a.gonzalezbeltran/owl/caarray2_1.owl#LabeledExtract_hybridizations_Hybridization> <urn:caarray-data#Hybridization_1349> .
<urn:caarray-data#Hybridization_1349> <http://www.cs.ucl.ac.uk/staff/a.gonzalezbeltran/owl/domainmodel.owl#umlAttributeCollection> <urn:caarray-data#Hybridization_1349_amountOfMaterial> .
<urn:caarray-data#Hybridization_1349_amountOfMaterial> <http://www.w3.org/1999/02/22-rdf-syntax-ns#type> <http://www.cs.ucl.ac.uk/staff/a.gonzalezbeltran/owl/caarray2_1.owl#Hybridization_amountOfMaterial> .
<urn:caarray-data#Hybridization_1349_amountOfMaterial> <http://www.cs.ucl.ac.uk/staff/a.gonzalezbeltran/owl/domainmodel.owl#datatype> "0.0"^^<http://www.w3.org/2001/XMLSchema#string> .
<urn:caarray-data#Hybridization_1349> <http://www.cs.ucl.ac.uk/staff/a.gonzalezbeltran/owl/domainmodel.owl#umlAttributeCollection> <urn:caarray-data#Hybridization_1349_id> .
<urn:caarray-data#Hybridization_1349_id> <http://www.w3.org/1999/02/22-rdf-syntax-ns#type> <http://www.cs.ucl.ac.uk/staff/a.gonzalezbeltran/owl/caarray2_1.owl#Hybridization_id> .
<urn:caarray-data#Hybridization_1349_id> <http://www.cs.ucl.ac.uk/staff/a.gonzalezbeltran/owl/domainmodel.owl#datatype> "1349"^^<http://www.w3.org/2001/XMLSchema#string> .
<urn:caarray-data#Hybridization_1349> <http://www.cs.ucl.ac.uk/staff/a.gonzalezbeltran/owl/domainmodel.owl#umlAttributeCollection> <urn:caarray-data#Hybridization_1349_name> .
<urn:caarray-data#Hybridization_1349_name> <http://www.w3.org/1999/02/22-rdf-syntax-ns#type> <http://www.cs.ucl.ac.uk/staff/a.gonzalezbeltran/owl/caarray2_1.owl#Hybridization_name> .
<urn:caarray-data#Hybridization_1349_name> <http://www.cs.ucl.ac.uk/staff/a.gonzalezbeltran/owl/domainmodel.owl#datatype> "CAKI-1 hgu95d"^^<http://www.w3.org/2001/XMLSchema#string> .
<urn:caarray-data#Source_2973> <http://www.w3.org/1999/02/22-rdf-syntax-ns#type> <http://www.cs.ucl.ac.uk/staff/a.gonzalezbeltran/owl/caarray2_1.owl#Source> .
<urn:caarray-data#Experiment_6> <http://www.cs.ucl.ac.uk/staff/a.gonzalezbeltran/owl/caarray2_1.owl#Experiment_sources_Source> <urn:caarray-data#Source_2973> .
<urn:caarray-data#Source_2973> <http://www.cs.ucl.ac.uk/staff/a.gonzalezbeltran/owl/domainmodel.owl#umlAttributeCollection> <urn:caarray-data#Source_2973_description> .
<urn:caarray-data#Source_2973_description> <http://www.w3.org/1999/02/22-rdf-syntax-ns#type> <http://www.cs.ucl.ac.uk/staff/a.gonzalezbeltran/owl/caarray2_1.owl#Source_description> .
<urn:caarray-data#Source_2973_description> <http://www.cs.ucl.ac.uk/staff/a.gonzalezbeltran/owl/domainmodel.owl#datatype> "Small cell Bronchioalveolar C"^^<http://www.w3.org/2001/XMLSchema#string> .
<urn:caarray-data#Source_2973> <http://www.cs.ucl.ac.uk/staff/a.gonzalezbeltran/owl/domainmodel.owl#umlAttributeCollection> <urn:caarray-data#Source_2973_id> .
<urn:caarray-data#Source_2973_id> <http://www.w3.org/1999/02/22-rdf-syntax-ns#type> <http://www.cs.ucl.ac.uk/staff/a.gonzalezbeltran/owl/caarray2_1.owl#Source_id> .
<urn:caarray-data#Source_2973_id> <http://www.cs.ucl.ac.uk/staff/a.gonzalezbeltran/owl/domainmodel.owl#datatype> "2973"^^<http://www.w3.org/2001/XMLSchema#string> .
<urn:caarray-data#Source_2973> <http://www.cs.ucl.ac.uk/staff/a.gonzalezbeltran/owl/domainmodel.owl#umlAttributeCollection> <urn:caarray-data#Source_2973_name> .
<urn:caarray-data#Source_2973_name> <http://www.w3.org/1999/02/22-rdf-syntax-ns#type> <http://www.cs.ucl.ac.uk/staff/a.gonzalezbeltran/owl/caarray2_1.owl#Source_name> .
<urn:caarray-data#Source_2973_name> <http://www.cs.ucl.ac.uk/staff/a.gonzalezbeltran/owl/domainmodel.owl#datatype> "GSE5949GSM134195"^^<http://www.w3.org/2001/XMLSchema#string> .
<urn:caarray-data#Sample_2974> <http://www.w3.org/1999/02/22-rdf-syntax-ns#type> <http://www.cs.ucl.ac.uk/staff/a.gonzalezbeltran/owl/caarray2_1.owl#Sample> .
<urn:caarray-data#Source_2973> <http://www.cs.ucl.ac.uk/staff/a.gonzalezbeltran/owl/caarray2_1.owl#Source_samples_Sample> <urn:caarray-data#Sample_2974> .
<urn:caarray-data#Sample_2974> <http://www.cs.ucl.ac.uk/staff/a.gonzalezbeltran/owl/domainmodel.owl#umlAttributeCollection> <urn:caarray-data#Sample_2974_id> .
<urn:caarray-data#Sample_2974_id> <http://www.w3.org/1999/02/22-rdf-syntax-ns#type> <http://www.cs.ucl.ac.uk/staff/a.gonzalezbeltran/owl/caarray2_1.owl#Sample_id> .
<urn:caarray-data#Sample_2974_id> <http://www.cs.ucl.ac.uk/staff/a.gonzalezbeltran/owl/domainmodel.owl#datatype> "2974"^^<http://www.w3.org/2001/XMLSchema#string> .
<urn:caarray-data#Sample_2974> <http://www.cs.ucl.ac.uk/staff/a.gonzalezbeltran/owl/domainmodel.owl#umlAttributeCollection> <urn:caarray-data#Sample_2974_name> .
<urn:caarray-data#Sample_2974_name> <http://www.w3.org/1999/02/22-rdf-syntax-ns#type> <http://www.cs.ucl.ac.uk/staff/a.gonzalezbeltran/owl/caarray2_1.owl#Sample_name> .
<urn:caarray-data#Sample_2974_name> <http://www.cs.ucl.ac.uk/staff/a.gonzalezbeltran/owl/domainmodel.owl#datatype> "GSE5949GSM134195 sample"^^<http://www.w3.org/2001/XMLSchema#string> .
<urn:caarray-data#Extract_2975> <http://www.w3.org/1999/02/22-rdf-syntax-ns#type> <http://www.cs.ucl.ac.uk/staff/a.gonzalezbeltran/owl/caarray2_1.owl#Extract> .
<urn:caarray-data#Sample_2974> <http://www.cs.ucl.ac.uk/staff/a.gonzalezbeltran/owl/caarray2_1.owl#Sample_extracts_Extract> <urn:caarray-data#Extract_2975> .
<urn:caarray-data#Extract_2975> <http://www.cs.ucl.ac.uk/staff/a.gonzalezbeltran/owl/domainmodel.owl#umlAttributeCollection> <urn:caarray-data#Extract_2975_id> .
<urn:caarray-data#Extract_2975_id> <http://www.w3.org/1999/02/22-rdf-syntax-ns#type> <http://www.cs.ucl.ac.uk/staff/a.gonzalezbeltran/owl/caarray2_1.owl#Extract_id> .
<urn:caarray-data#Extract_2975_id> <http://www.cs.ucl.ac.uk/staff/a.gonzalezbeltran/owl/domainmodel.owl#datatype> "2975"^^<http://www.w3.org/2001/XMLSchema#string> .
<urn:caarray-data#Extract_2975> <http://www.cs.ucl.ac.uk/staff/a.gonzalezbeltran/owl/domainmodel.owl#umlAttributeCollection> <urn:caarray-data#Extract_2975_name> .
<urn:caarray-data#Extract_2975_name> <http://www.w3.org/1999/02/22-rdf-syntax-ns#type> <http://www.cs.ucl.ac.uk/staff/a.gonzalezbeltran/owl/caarray2_1.owl#Extract_name> .
<urn:caarray-data#Extract_2975_name> <http://www.cs.ucl.ac.uk/staff/a.gonzalezbeltran/owl/domainmodel.owl#datatype> "GSE5949GSM134195 extract"^^<http://www.w3.org/2001/XMLSchema#string> .
<urn:caarray-data#LabeledExtract_2976> <http://www.w3.org/1999/02/22-rdf-syntax-ns#type> <http://www.cs.ucl.ac.uk/staff/a.gonzalezbeltran/owl/caarray2_1.owl#LabeledExtract> .
<urn:caarray-data#Extract_2975> <http://www.cs.ucl.ac.uk/staff/a.gonzalezbeltran/owl/caarray2_1.owl#Extract_labeledExtracts_LabeledExtract> <urn:caarray-data#LabeledExtract_2976> .
<urn:caarray-data#LabeledExtract_2976> <http://www.cs.ucl.ac.uk/staff/a.gonzalezbeltran/owl/domainmodel.owl#umlAttributeCollection> <urn:caarray-data#LabeledExtract_2976_id> .
<urn:caarray-data#LabeledExtract_2976_id> <http://www.w3.org/1999/02/22-rdf-syntax-ns#type> <http://www.cs.ucl.ac.uk/staff/a.gonzalezbeltran/owl/caarray2_1.owl#LabeledExtract_id> .
<urn:caarray-data#LabeledExtract_2976_id> <http://www.cs.ucl.ac.uk/staff/a.gonzalezbeltran/owl/domainmodel.owl#datatype> "2976"^^<http://www.w3.org/2001/XMLSchema#string> .
<urn:caarray-data#LabeledExtract_2976> <http://www.cs.ucl.ac.uk/staff/a.gonzalezbeltran/owl/domainmodel.owl#umlAttributeCollection> <urn:caarray-data#LabeledExtract_2976_name> .
<urn:caarray-data#LabeledExtract_2976_name> <http://www.w3.org/1999/02/22-rdf-syntax-ns#type> <http://www.cs.ucl.ac.uk/staff/a.gonzalezbeltran/owl/caarray2_1.owl#LabeledExtract_name> .
<urn:caarray-data#LabeledExtract_2976_name> <http://www.cs.ucl.ac.uk/staff/a.gonzalezbeltran/owl/domainmodel.owl#datatype> "GSE5949GSM134195 LE biotin"^^<http://www.w3.org/2001/XMLSchema#string> .
<urn:caarray-data#Hybridization_1195> <http://www.w3.org/1999/02/22-rdf-syntax-ns#type> <http://www.cs.ucl.ac.uk/staff/a.gonzalezbeltran/owl/caarray2_1.owl#Hybridization> .
<urn:caarray-data#LabeledExtract_2976> <http://www.cs.ucl.ac.uk/staff/a.gonzalezbeltran/owl/caarray2_1.owl#LabeledExtract_hybridizations_Hybridization> <urn:caarray-data#Hybridization_1195> .
<urn:caarray-data#Hybridization_1195> <http://www.cs.ucl.ac.uk/staff/a.gonzalezbeltran/owl/domainmodel.owl#umlAttributeCollection> <urn:caarray-data#Hybridization_1195_amountOfMaterial> .
<urn:caarray-data#Hybridization_1195_amountOfMaterial> <http://www.w3.org/1999/02/22-rdf-syntax-ns#type> <http://www.cs.ucl.ac.uk/staff/a.gonzalezbeltran/owl/caarray2_1.owl#Hybridization_amountOfMaterial> .
<urn:caarray-data#Hybridization_1195_amountOfMaterial> <http://www.cs.ucl.ac.uk/staff/a.gonzalezbeltran/owl/domainmodel.owl#datatype> "0.0"^^<http://www.w3.org/2001/XMLSchema#string> .
<urn:caarray-data#Hybridization_1195> <http://www.cs.ucl.ac.uk/staff/a.gonzalezbeltran/owl/domainmodel.owl#umlAttributeCollection> <urn:caarray-data#Hybridization_1195_id> .
<urn:caarray-data#Hybridization_1195_id> <http://www.w3.org/1999/02/22-rdf-syntax-ns#type> <http://www.cs.ucl.ac.uk/staff/a.gonzalezbeltran/owl/caarray2_1.owl#Hybridization_id> .
<urn:caarray-data#Hybridization_1195_id> <http://www.cs.ucl.ac.uk/staff/a.gonzalezbeltran/owl/domainmodel.owl#datatype> "1195"^^<http://www.w3.org/2001/XMLSchema#string> .
<urn:caarray-data#Hybridization_1195> <http://www.cs.ucl.ac.uk/staff/a.gonzalezbeltran/owl/domainmodel.owl#umlAttributeCollection> <urn:caarray-data#Hybridization_1195_name> .
<urn:caarray-data#Hybridization_1195_name> <http://www.w3.org/1999/02/22-rdf-syntax-ns#type> <http://www.cs.ucl.ac.uk/staff/a.gonzalezbeltran/owl/caarray2_1.owl#Hybridization_name> .
<urn:caarray-data#Hybridization_1195_name> <http://www.cs.ucl.ac.uk/staff/a.gonzalezbeltran/owl/domainmodel.owl#datatype> "NCI-H322 hgu95a"^^<http://www.w3.org/2001/XMLSchema#string> .
<urn:caarray-data#Source_3205> <http://www.w3.org/1999/02/22-rdf-syntax-ns#type> <http://www.cs.ucl.ac.uk/staff/a.gonzalezbeltran/owl/caarray2_1.owl#Source> .
<urn:caarray-data#Experiment_6> <http://www.cs.ucl.ac.uk/staff/a.gonzalezbeltran/owl/caarray2_1.owl#Experiment_sources_Source> <urn:caarray-data#Source_3205> .
<urn:caarray-data#Source_3205> <http://www.cs.ucl.ac.uk/staff/a.gonzalezbeltran/owl/domainmodel.owl#umlAttributeCollection> <urn:caarray-data#Source_3205_description> .
<urn:caarray-data#Source_3205_description> <http://www.w3.org/1999/02/22-rdf-syntax-ns#type> <http://www.cs.ucl.ac.uk/staff/a.gonzalezbeltran/owl/caarray2_1.owl#Source_description> .
<urn:caarray-data#Source_3205_description> <http://www.cs.ucl.ac.uk/staff/a.gonzalezbeltran/owl/domainmodel.owl#datatype> "Lymphoblastic Leukemia:  NCI6"^^<http://www.w3.org/2001/XMLSchema#string> .
<urn:caarray-data#Source_3205> <http://www.cs.ucl.ac.uk/staff/a.gonzalezbeltran/owl/domainmodel.owl#umlAttributeCollection> <urn:caarray-data#Source_3205_id> .
<urn:caarray-data#Source_3205_id> <http://www.w3.org/1999/02/22-rdf-syntax-ns#type> <http://www.cs.ucl.ac.uk/staff/a.gonzalezbeltran/owl/caarray2_1.owl#Source_id> .
<urn:caarray-data#Source_3205_id> <http://www.cs.ucl.ac.uk/staff/a.gonzalezbeltran/owl/domainmodel.owl#datatype> "3205"^^<http://www.w3.org/2001/XMLSchema#string> .
<urn:caarray-data#Source_3205> <http://www.cs.ucl.ac.uk/staff/a.gonzalezbeltran/owl/domainmodel.owl#umlAttributeCollection> <urn:caarray-data#Source_3205_name> .
<urn:caarray-data#Source_3205_name> <http://www.w3.org/1999/02/22-rdf-syntax-ns#type> <http://www.cs.ucl.ac.uk/staff/a.gonzalezbeltran/owl/caarray2_1.owl#Source_name> .
<urn:caarray-data#Source_3205_name> <http://www.cs.ucl.ac.uk/staff/a.gonzalezbeltran/owl/domainmodel.owl#datatype> "GSE5949GSM134088"^^<http://www.w3.org/2001/XMLSchema#string> .
<urn:caarray-data#Sample_3206> <http://www.w3.org/1999/02/22-rdf-syntax-ns#type> <http://www.cs.ucl.ac.uk/staff/a.gonzalezbeltran/owl/caarray2_1.owl#Sample> .
<urn:caarray-data#Source_3205> <http://www.cs.ucl.ac.uk/staff/a.gonzalezbeltran/owl/caarray2_1.owl#Source_samples_Sample> <urn:caarray-data#Sample_3206> .
<urn:caarray-data#Sample_3206> <http://www.cs.ucl.ac.uk/staff/a.gonzalezbeltran/owl/domainmodel.owl#umlAttributeCollection> <urn:caarray-data#Sample_3206_id> .
<urn:caarray-data#Sample_3206_id> <http://www.w3.org/1999/02/22-rdf-syntax-ns#type> <http://www.cs.ucl.ac.uk/staff/a.gonzalezbeltran/owl/caarray2_1.owl#Sample_id> .
<urn:caarray-data#Sample_3206_id> <http://www.cs.ucl.ac.uk/staff/a.gonzalezbeltran/owl/domainmodel.owl#datatype> "3206"^^<http://www.w3.org/2001/XMLSchema#string> .
<urn:caarray-data#Sample_3206> <http://www.cs.ucl.ac.uk/staff/a.gonzalezbeltran/owl/domainmodel.owl#umlAttributeCollection> <urn:caarray-data#Sample_3206_name> .
<urn:caarray-data#Sample_3206_name> <http://www.w3.org/1999/02/22-rdf-syntax-ns#type> <http://www.cs.ucl.ac.uk/staff/a.gonzalezbeltran/owl/caarray2_1.owl#Sample_name> .
<urn:caarray-data#Sample_3206_name> <http://www.cs.ucl.ac.uk/staff/a.gonzalezbeltran/owl/domainmodel.owl#datatype> "GSE5949GSM134088 sample"^^<http://www.w3.org/2001/XMLSchema#string> .
<urn:caarray-data#Extract_3207> <http://www.w3.org/1999/02/22-rdf-syntax-ns#type> <http://www.cs.ucl.ac.uk/staff/a.gonzalezbeltran/owl/caarray2_1.owl#Extract> .
<urn:caarray-data#Sample_3206> <http://www.cs.ucl.ac.uk/staff/a.gonzalezbeltran/owl/caarray2_1.owl#Sample_extracts_Extract> <urn:caarray-data#Extract_3207> .
<urn:caarray-data#Extract_3207> <http://www.cs.ucl.ac.uk/staff/a.gonzalezbeltran/owl/domainmodel.owl#umlAttributeCollection> <urn:caarray-data#Extract_3207_id> .
<urn:caarray-data#Extract_3207_id> <http://www.w3.org/1999/02/22-rdf-syntax-ns#type> <http://www.cs.ucl.ac.uk/staff/a.gonzalezbeltran/owl/caarray2_1.owl#Extract_id> .
<urn:caarray-data#Extract_3207_id> <http://www.cs.ucl.ac.uk/staff/a.gonzalezbeltran/owl/domainmodel.owl#datatype> "3207"^^<http://www.w3.org/2001/XMLSchema#string> .
<urn:caarray-data#Extract_3207> <http://www.cs.ucl.ac.uk/staff/a.gonzalezbeltran/owl/domainmodel.owl#umlAttributeCollection> <urn:caarray-data#Extract_3207_name> .
<urn:caarray-data#Extract_3207_name> <http://www.w3.org/1999/02/22-rdf-syntax-ns#type> <http://www.cs.ucl.ac.uk/staff/a.gonzalezbeltran/owl/caarray2_1.owl#Extract_name> .
<urn:caarray-data#Extract_3207_name> <http://www.cs.ucl.ac.uk/staff/a.gonzalezbeltran/owl/domainmodel.owl#datatype> "GSE5949GSM134088 extract"^^<http://www.w3.org/2001/XMLSchema#string> .
<urn:caarray-data#LabeledExtract_3208> <http://www.w3.org/1999/02/22-rdf-syntax-ns#type> <http://www.cs.ucl.ac.uk/staff/a.gonzalezbeltran/owl/caarray2_1.owl#LabeledExtract> .
<urn:caarray-data#Extract_3207> <http://www.cs.ucl.ac.uk/staff/a.gonzalezbeltran/owl/caarray2_1.owl#Extract_labeledExtracts_LabeledExtract> <urn:caarray-data#LabeledExtract_3208> .
<urn:caarray-data#LabeledExtract_3208> <http://www.cs.ucl.ac.uk/staff/a.gonzalezbeltran/owl/domainmodel.owl#umlAttributeCollection> <urn:caarray-data#LabeledExtract_3208_id> .
<urn:caarray-data#LabeledExtract_3208_id> <http://www.w3.org/1999/02/22-rdf-syntax-ns#type> <http://www.cs.ucl.ac.uk/staff/a.gonzalezbeltran/owl/caarray2_1.owl#LabeledExtract_id> .
<urn:caarray-data#LabeledExtract_3208_id> <http://www.cs.ucl.ac.uk/staff/a.gonzalezbeltran/owl/domainmodel.owl#datatype> "3208"^^<http://www.w3.org/2001/XMLSchema#string> .
[truncated: 1,999,203 more chars]
