# Supplementary material for: Semantic web data warehousing for caGrid
Source: BMC Bioinformatics. 2009 Oct 1;10(Suppl 10):S2. doi: 10.1186/1471-2105-10-S10-S2 (PMC2755823; doi:10.1186/1471-2105-10-S10-S2)
Supplement: Supplementary file 4 — Additional file 4: caArray Experiment Data and Annotation s in N-Triple format. (NTP 2 MB) [file 12859_2009_3370_MOESM4_ESM.ntp]

<urn:caarray-data#Experiment_6> <http://www.w3.org/1999/02/22-rdf-syntax-ns#type> <http://www.cs.ucl.ac.uk/staff/a.gonzalezbeltran/owl/caarray2_1.owl#Experiment> .
<urn:caarray-data#Experiment_6> <http://www.cs.ucl.ac.uk/staff/a.gonzalezbeltran/owl/domainmodel.owl#umlAttributeCollection> <urn:caarray-data#Experiment_6_assayType> .
<urn:caarray-data#Experiment_6_assayType> <http://www.w3.org/1999/02/22-rdf-syntax-ns#type> <http://www.cs.ucl.ac.uk/staff/a.gonzalezbeltran/owl/caarray2_1.owl#Experiment_assayType> .
<urn:caarray-data#Experiment_6_assayType> <http://www.cs.ucl.ac.uk/staff/a.gonzalezbeltran/owl/domainmodel.owl#datatype> "geneExpression"^^<http://www.w3.org/2001/XMLSchema#string> .
<urn:caarray-data#Experiment_6> <http://www.cs.ucl.ac.uk/staff/a.gonzalezbeltran/owl/domainmodel.owl#umlAttributeCollection> <urn:caarray-data#Experiment_6_description> .
<urn:caarray-data#Experiment_6_description> <http://www.w3.org/1999/02/22-rdf-syntax-ns#type> <http://www.cs.ucl.ac.uk/staff/a.gonzalezbeltran/owl/caarray2_1.owl#Experiment_description> .
<urn:caarray-data#Experiment_6_description> <http://www.cs.ucl.ac.uk/staff/a.gonzalezbeltran/owl/domainmodel.owl#datatype> "Comparison between cell lines from 9 different cancer tissue of origin types (Breast, Central Nervous System, Colon, Leukemia, Melanoma, Non-Small Cell Lung, Ovarian, Prostate, Renal) from NCI-60 panel Experiment Overall Design: cell lines from 9 different cancer tissue of origin types"^^<http://www.w3.org/2001/XMLSchema#string> .
<urn:caarray-data#Experiment_6> <http://www.cs.ucl.ac.uk/staff/a.gonzalezbeltran/owl/domainmodel.owl#umlAttributeCollection> <urn:caarray-data#Experiment_6_id> .
<urn:caarray-data#Experiment_6_id> <http://www.w3.org/1999/02/22-rdf-syntax-ns#type> <http://www.cs.ucl.ac.uk/staff/a.gonzalezbeltran/owl/caarray2_1.owl#Experiment_id> .
<urn:caarray-data#Experiment_6_id> <http://www.cs.ucl.ac.uk/staff/a.gonzalezbeltran/owl/domainmodel.owl#datatype> "6"^^<http://www.w3.org/2001/XMLSchema#string> .
<urn:caarray-data#Experiment_6> <http://www.cs.ucl.ac.uk/staff/a.gonzalezbeltran/owl/domainmodel.owl#umlAttributeCollection> <urn:caarray-data#Experiment_6_publicIdentifier> .
<urn:caarray-data#Experiment_6_publicIdentifier> <http://www.w3.org/1999/02/22-rdf-syntax-ns#type> <http://www.cs.ucl.ac.uk/staff/a.gonzalezbeltran/owl/caarray2_1.owl#Experiment_publicIdentifier> .
<urn:caarray-data#Experiment_6_publicIdentifier> <http://www.cs.ucl.ac.uk/staff/a.gonzalezbeltran/owl/domainmodel.owl#datatype> "shank-00006"^^<http://www.w3.org/2001/XMLSchema#string> .
<urn:caarray-data#Experiment_6> <http://www.cs.ucl.ac.uk/staff/a.gonzalezbeltran/owl/domainmodel.owl#umlAttributeCollection> <urn:caarray-data#Experiment_6_title> .
<urn:caarray-data#Experiment_6_title> <http://www.w3.org/1999/02/22-rdf-syntax-ns#type> <http://www.cs.ucl.ac.uk/staff/a.gonzalezbeltran/owl/caarray2_1.owl#Experiment_title> .
<urn:caarray-data#Experiment_6_title> <http://www.cs.ucl.ac.uk/staff/a.gonzalezbeltran/owl/domainmodel.owl#datatype> "E-GEOD-5949"^^<http://www.w3.org/2001/XMLSchema#string> .
<urn:caarray-data#Hybridization_1161> <http://www.w3.org/1999/02/22-rdf-syntax-ns#type> <http://www.cs.ucl.ac.uk/staff/a.gonzalezbeltran/owl/caarray2_1.owl#Hybridization> .
<urn:caarray-data#Experiment_6> <http://www.cs.ucl.ac.uk/staff/a.gonzalezbeltran/owl/caarray2_1.owl#Experiment_hybridizations_Hybridization> <urn:caarray-data#Hybridization_1161> .
<urn:caarray-data#Hybridization_1161> <http://www.cs.ucl.ac.uk/staff/a.gonzalezbeltran/owl/domainmodel.owl#umlAttributeCollection> <urn:caarray-data#Hybridization_1161_amountOfMaterial> .
<urn:caarray-data#Hybridization_1161_amountOfMaterial> <http://www.w3.org/1999/02/22-rdf-syntax-ns#type> <http://www.cs.ucl.ac.uk/staff/a.gonzalezbeltran/owl/caarray2_1.owl#Hybridization_amountOfMaterial> .
<urn:caarray-data#Hybridization_1161_amountOfMaterial> <http://www.cs.ucl.ac.uk/staff/a.gonzalezbeltran/owl/domainmodel.owl#datatype> "0.0"^^<http://www.w3.org/2001/XMLSchema#string> .
<urn:caarray-data#Hybridization_1161> <http://www.cs.ucl.ac.uk/staff/a.gonzalezbeltran/owl/domainmodel.owl#umlAttributeCollection> <urn:caarray-data#Hybridization_1161_id> .
<urn:caarray-data#Hybridization_1161_id> <http://www.w3.org/1999/02/22-rdf-syntax-ns#type> <http://www.cs.ucl.ac.uk/staff/a.gonzalezbeltran/owl/caarray2_1.owl#Hybridization_id> .
<urn:caarray-data#Hybridization_1161_id> <http://www.cs.ucl.ac.uk/staff/a.gonzalezbeltran/owl/domainmodel.owl#datatype> "1161"^^<http://www.w3.org/2001/XMLSchema#string> .
<urn:caarray-data#Hybridization_1161> <http://www.cs.ucl.ac.uk/staff/a.gonzalezbeltran/owl/domainmodel.owl#umlAttributeCollection> <urn:caarray-data#Hybridization_1161_name> .
<urn:caarray-data#Hybridization_1161_name> <http://www.w3.org/1999/02/22-rdf-syntax-ns#type> <http://www.cs.ucl.ac.uk/staff/a.gonzalezbeltran/owl/caarray2_1.owl#Hybridization_name> .
<urn:caarray-data#Hybridization_1161_name> <http://www.cs.ucl.ac.uk/staff/a.gonzalezbeltran/owl/domainmodel.owl#datatype> "U251 hgu95e"^^<http://www.w3.org/2001/XMLSchema#string> .
<urn:caarray-data#Hybridization_1240> <http://www.w3.org/1999/02/22-rdf-syntax-ns#type> <http://www.cs.ucl.ac.uk/staff/a.gonzalezbeltran/owl/caarray2_1.owl#Hybridization> .
<urn:caarray-data#Experiment_6> <http://www.cs.ucl.ac.uk/staff/a.gonzalezbeltran/owl/caarray2_1.owl#Experiment_hybridizations_Hybridization> <urn:caarray-data#Hybridization_1240> .
<urn:caarray-data#Hybridization_1240> <http://www.cs.ucl.ac.uk/staff/a.gonzalezbeltran/owl/domainmodel.owl#umlAttributeCollection> <urn:caarray-data#Hybridization_1240_amountOfMaterial> .
<urn:caarray-data#Hybridization_1240_amountOfMaterial> <http://www.w3.org/1999/02/22-rdf-syntax-ns#type> <http://www.cs.ucl.ac.uk/staff/a.gonzalezbeltran/owl/caarray2_1.owl#Hybridization_amountOfMaterial> .
<urn:caarray-data#Hybridization_1240_amountOfMaterial> <http://www.cs.ucl.ac.uk/staff/a.gonzalezbeltran/owl/domainmodel.owl#datatype> "0.0"^^<http://www.w3.org/2001/XMLSchema#string> .
<urn:caarray-data#Hybridization_1240> <http://www.cs.ucl.ac.uk/staff/a.gonzalezbeltran/owl/domainmodel.owl#umlAttributeCollection> <urn:caarray-data#Hybridization_1240_id> .
<urn:caarray-data#Hybridization_1240_id> <http://www.w3.org/1999/02/22-rdf-syntax-ns#type> <http://www.cs.ucl.ac.uk/staff/a.gonzalezbeltran/owl/caarray2_1.owl#Hybridization_id> .
<urn:caarray-data#Hybridization_1240_id> <http://www.cs.ucl.ac.uk/staff/a.gonzalezbeltran/owl/domainmodel.owl#datatype> "1240"^^<http://www.w3.org/2001/XMLSchema#string> .
<urn:caarray-data#Hybridization_1240> <http://www.cs.ucl.ac.uk/staff/a.gonzalezbeltran/owl/domainmodel.owl#umlAttributeCollection> <urn:caarray-data#Hybridization_1240_name> .
<urn:caarray-data#Hybridization_1240_name> <http://www.w3.org/1999/02/22-rdf-syntax-ns#type> <http://www.cs.ucl.ac.uk/staff/a.gonzalezbeltran/owl/caarray2_1.owl#Hybridization_name> .
<urn:caarray-data#Hybridization_1240_name> <http://www.cs.ucl.ac.uk/staff/a.gonzalezbeltran/owl/domainmodel.owl#datatype> "MOLT-4 hgu95c"^^<http://www.w3.org/2001/XMLSchema#string> .
<urn:caarray-data#Hybridization_1176> <http://www.w3.org/1999/02/22-rdf-syntax-ns#type> <http://www.cs.ucl.ac.uk/staff/a.gonzalezbeltran/owl/caarray2_1.owl#Hybridization> .
<urn:caarray-data#Experiment_6> <http://www.cs.ucl.ac.uk/staff/a.gonzalezbeltran/owl/caarray2_1.owl#Experiment_hybridizations_Hybridization> <urn:caarray-data#Hybridization_1176> .
<urn:caarray-data#Hybridization_1176> <http://www.cs.ucl.ac.uk/staff/a.gonzalezbeltran/owl/domainmodel.owl#umlAttributeCollection> <urn:caarray-data#Hybridization_1176_amountOfMaterial> .
<urn:caarray-data#Hybridization_1176_amountOfMaterial> <http://www.w3.org/1999/02/22-rdf-syntax-ns#type> <http://www.cs.ucl.ac.uk/staff/a.gonzalezbeltran/owl/caarray2_1.owl#Hybridization_amountOfMaterial> .
<urn:caarray-data#Hybridization_1176_amountOfMaterial> <http://www.cs.ucl.ac.uk/staff/a.gonzalezbeltran/owl/domainmodel.owl#datatype> "0.0"^^<http://www.w3.org/2001/XMLSchema#string> .
<urn:caarray-data#Hybridization_1176> <http://www.cs.ucl.ac.uk/staff/a.gonzalezbeltran/owl/domainmodel.owl#umlAttributeCollection> <urn:caarray-data#Hybridization_1176_id> .
<urn:caarray-data#Hybridization_1176_id> <http://www.w3.org/1999/02/22-rdf-syntax-ns#type> <http://www.cs.ucl.ac.uk/staff/a.gonzalezbeltran/owl/caarray2_1.owl#Hybridization_id> .
<urn:caarray-data#Hybridization_1176_id> <http://www.cs.ucl.ac.uk/staff/a.gonzalezbeltran/owl/domainmodel.owl#datatype> "1176"^^<http://www.w3.org/2001/XMLSchema#string> .
<urn:caarray-data#Hybridization_1176> <http://www.cs.ucl.ac.uk/staff/a.gonzalezbeltran/owl/domainmodel.owl#umlAttributeCollection> <urn:caarray-data#Hybridization_1176_name> .
<urn:caarray-data#Hybridization_1176_name> <http://www.w3.org/1999/02/22-rdf-syntax-ns#type> <http://www.cs.ucl.ac.uk/staff/a.gonzalezbeltran/owl/caarray2_1.owl#Hybridization_name> .
<urn:caarray-data#Hybridization_1176_name> <http://www.cs.ucl.ac.uk/staff/a.gonzalezbeltran/owl/domainmodel.owl#datatype> "HOP-62 hgu95e"^^<http://www.w3.org/2001/XMLSchema#string> .
<urn:caarray-data#Hybridization_1112> <http://www.w3.org/1999/02/22-rdf-syntax-ns#type> <http://www.cs.ucl.ac.uk/staff/a.gonzalezbeltran/owl/caarray2_1.owl#Hybridization> .
<urn:caarray-data#Experiment_6> <http://www.cs.ucl.ac.uk/staff/a.gonzalezbeltran/owl/caarray2_1.owl#Experiment_hybridizations_Hybridization> <urn:caarray-data#Hybridization_1112> .
<urn:caarray-data#Hybridization_1112> <http://www.cs.ucl.ac.uk/staff/a.gonzalezbeltran/owl/domainmodel.owl#umlAttributeCollection> <urn:caarray-data#Hybridization_1112_amountOfMaterial> .
<urn:caarray-data#Hybridization_1112_amountOfMaterial> <http://www.w3.org/1999/02/22-rdf-syntax-ns#type> <http://www.cs.ucl.ac.uk/staff/a.gonzalezbeltran/owl/caarray2_1.owl#Hybridization_amountOfMaterial> .
<urn:caarray-data#Hybridization_1112_amountOfMaterial> <http://www.cs.ucl.ac.uk/staff/a.gonzalezbeltran/owl/domainmodel.owl#datatype> "0.0"^^<http://www.w3.org/2001/XMLSchema#string> .
<urn:caarray-data#Hybridization_1112> <http://www.cs.ucl.ac.uk/staff/a.gonzalezbeltran/owl/domainmodel.owl#umlAttributeCollection> <urn:caarray-data#Hybridization_1112_id> .
<urn:caarray-data#Hybridization_1112_id> <http://www.w3.org/1999/02/22-rdf-syntax-ns#type> <http://www.cs.ucl.ac.uk/staff/a.gonzalezbeltran/owl/caarray2_1.owl#Hybridization_id> .
<urn:caarray-data#Hybridization_1112_id> <http://www.cs.ucl.ac.uk/staff/a.gonzalezbeltran/owl/domainmodel.owl#datatype> "1112"^^<http://www.w3.org/2001/XMLSchema#string> .
<urn:caarray-data#Hybridization_1112> <http://www.cs.ucl.ac.uk/staff/a.gonzalezbeltran/owl/domainmodel.owl#umlAttributeCollection> <urn:caarray-data#Hybridization_1112_name> .
<urn:caarray-data#Hybridization_1112_name> <http://www.w3.org/1999/02/22-rdf-syntax-ns#type> <http://www.cs.ucl.ac.uk/staff/a.gonzalezbeltran/owl/caarray2_1.owl#Hybridization_name> .
<urn:caarray-data#Hybridization_1112_name> <http://www.cs.ucl.ac.uk/staff/a.gonzalezbeltran/owl/domainmodel.owl#datatype> "HCC-2998 hgu95e"^^<http://www.w3.org/2001/XMLSchema#string> .
<urn:caarray-data#Hybridization_1162> <http://www.w3.org/1999/02/22-rdf-syntax-ns#type> <http://www.cs.ucl.ac.uk/staff/a.gonzalezbeltran/owl/caarray2_1.owl#Hybridization> .
<urn:caarray-data#Experiment_6> <http://www.cs.ucl.ac.uk/staff/a.gonzalezbeltran/owl/caarray2_1.owl#Experiment_hybridizations_Hybridization> <urn:caarray-data#Hybridization_1162> .
<urn:caarray-data#Hybridization_1162> <http://www.cs.ucl.ac.uk/staff/a.gonzalezbeltran/owl/domainmodel.owl#umlAttributeCollection> <urn:caarray-data#Hybridization_1162_amountOfMaterial> .
<urn:caarray-data#Hybridization_1162_amountOfMaterial> <http://www.w3.org/1999/02/22-rdf-syntax-ns#type> <http://www.cs.ucl.ac.uk/staff/a.gonzalezbeltran/owl/caarray2_1.owl#Hybridization_amountOfMaterial> .
<urn:caarray-data#Hybridization_1162_amountOfMaterial> <http://www.cs.ucl.ac.uk/staff/a.gonzalezbeltran/owl/domainmodel.owl#datatype> "0.0"^^<http://www.w3.org/2001/XMLSchema#string> .
<urn:caarray-data#Hybridization_1162> <http://www.cs.ucl.ac.uk/staff/a.gonzalezbeltran/owl/domainmodel.owl#umlAttributeCollection> <urn:caarray-data#Hybridization_1162_id> .
<urn:caarray-data#Hybridization_1162_id> <http://www.w3.org/1999/02/22-rdf-syntax-ns#type> <http://www.cs.ucl.ac.uk/staff/a.gonzalezbeltran/owl/caarray2_1.owl#Hybridization_id> .
<urn:caarray-data#Hybridization_1162_id> <http://www.cs.ucl.ac.uk/staff/a.gonzalezbeltran/owl/domainmodel.owl#datatype> "1162"^^<http://www.w3.org/2001/XMLSchema#string> .
<urn:caarray-data#Hybridization_1162> <http://www.cs.ucl.ac.uk/staff/a.gonzalezbeltran/owl/domainmodel.owl#umlAttributeCollection> <urn:caarray-data#Hybridization_1162_name> .
<urn:caarray-data#Hybridization_1162_name> <http://www.w3.org/1999/02/22-rdf-syntax-ns#type> <http://www.cs.ucl.ac.uk/staff/a.gonzalezbeltran/owl/caarray2_1.owl#Hybridization_name> .
<urn:caarray-data#Hybridization_1162_name> <http://www.cs.ucl.ac.uk/staff/a.gonzalezbeltran/owl/domainmodel.owl#datatype> "NCI-H226 hgu95d"^^<http://www.w3.org/2001/XMLSchema#string> .
<urn:caarray-data#Hybridization_1175> <http://www.w3.org/1999/02/22-rdf-syntax-ns#type> <http://www.cs.ucl.ac.uk/staff/a.gonzalezbeltran/owl/caarray2_1.owl#Hybridization> .
<urn:caarray-data#Experiment_6> <http://www.cs.ucl.ac.uk/staff/a.gonzalezbeltran/owl/caarray2_1.owl#Experiment_hybridizations_Hybridization> <urn:caarray-data#Hybridization_1175> .
<urn:caarray-data#Hybridization_1175> <http://www.cs.ucl.ac.uk/staff/a.gonzalezbeltran/owl/domainmodel.owl#umlAttributeCollection> <urn:caarray-data#Hybridization_1175_amountOfMaterial> .
<urn:caarray-data#Hybridization_1175_amountOfMaterial> <http://www.w3.org/1999/02/22-rdf-syntax-ns#type> <http://www.cs.ucl.ac.uk/staff/a.gonzalezbeltran/owl/caarray2_1.owl#Hybridization_amountOfMaterial> .
<urn:caarray-data#Hybridization_1175_amountOfMaterial> <http://www.cs.ucl.ac.uk/staff/a.gonzalezbeltran/owl/domainmodel.owl#datatype> "0.0"^^<http://www.w3.org/2001/XMLSchema#string> .
<urn:caarray-data#Hybridization_1175> <http://www.cs.ucl.ac.uk/staff/a.gonzalezbeltran/owl/domainmodel.owl#umlAttributeCollection> <urn:caarray-data#Hybridization_1175_id> .
<urn:caarray-data#Hybridization_1175_id> <http://www.w3.org/1999/02/22-rdf-syntax-ns#type> <http://www.cs.ucl.ac.uk/staff/a.gonzalezbeltran/owl/caarray2_1.owl#Hybridization_id> .
<urn:caarray-data#Hybridization_1175_id> <http://www.cs.ucl.ac.uk/staff/a.gonzalezbeltran/owl/domainmodel.owl#datatype> "1175"^^<http://www.w3.org/2001/XMLSchema#string> .
<urn:caarray-data#Hybridization_1175> <http://www.cs.ucl.ac.uk/staff/a.gonzalezbeltran/owl/domainmodel.owl#umlAttributeCollection> <urn:caarray-data#Hybridization_1175_name> .
<urn:caarray-data#Hybridization_1175_name> <http://www.w3.org/1999/02/22-rdf-syntax-ns#type> <http://www.cs.ucl.ac.uk/staff/a.gonzalezbeltran/owl/caarray2_1.owl#Hybridization_name> .
<urn:caarray-data#Hybridization_1175_name> <http://www.cs.ucl.ac.uk/staff/a.gonzalezbeltran/owl/domainmodel.owl#datatype> "HCT-116 hgu95e"^^<http://www.w3.org/2001/XMLSchema#string> .
<urn:caarray-data#Hybridization_1239> <http://www.w3.org/1999/02/22-rdf-syntax-ns#type> <http://www.cs.ucl.ac.uk/staff/a.gonzalezbeltran/owl/caarray2_1.owl#Hybridization> .
<urn:caarray-data#Experiment_6> <http://www.cs.ucl.ac.uk/staff/a.gonzalezbeltran/owl/caarray2_1.owl#Experiment_hybridizations_Hybridization> <urn:caarray-data#Hybridization_1239> .
<urn:caarray-data#Hybridization_1239> <http://www.cs.ucl.ac.uk/staff/a.gonzalezbeltran/owl/domainmodel.owl#umlAttributeCollection> <urn:caarray-data#Hybridization_1239_amountOfMaterial> .
<urn:caarray-data#Hybridization_1239_amountOfMaterial> <http://www.w3.org/1999/02/22-rdf-syntax-ns#type> <http://www.cs.ucl.ac.uk/staff/a.gonzalezbeltran/owl/caarray2_1.owl#Hybridization_amountOfMaterial> .
<urn:caarray-data#Hybridization_1239_amountOfMaterial> <http://www.cs.ucl.ac.uk/staff/a.gonzalezbeltran/owl/domainmodel.owl#datatype> "0.0"^^<http://www.w3.org/2001/XMLSchema#string> .
<urn:caarray-data#Hybridization_1239> <http://www.cs.ucl.ac.uk/staff/a.gonzalezbeltran/owl/domainmodel.owl#umlAttributeCollection> <urn:caarray-data#Hybridization_1239_id> .
<urn:caarray-data#Hybridization_1239_id> <http://www.w3.org/1999/02/22-rdf-syntax-ns#type> <http://www.cs.ucl.ac.uk/staff/a.gonzalezbeltran/owl/caarray2_1.owl#Hybridization_id> .
<urn:caarray-data#Hybridization_1239_id> <http://www.cs.ucl.ac.uk/staff/a.gonzalezbeltran/owl/domainmodel.owl#datatype> "1239"^^<http://www.w3.org/2001/XMLSchema#string> .
<urn:caarray-data#Hybridization_1239> <http://www.cs.ucl.ac.uk/staff/a.gonzalezbeltran/owl/domainmodel.owl#umlAttributeCollection> <urn:caarray-data#Hybridization_1239_name> .
<urn:caarray-data#Hybridization_1239_name> <http://www.w3.org/1999/02/22-rdf-syntax-ns#type> <http://www.cs.ucl.ac.uk/staff/a.gonzalezbeltran/owl/caarray2_1.owl#Hybridization_name> .
<urn:caarray-data#Hybridization_1239_name> <http://www.cs.ucl.ac.uk/staff/a.gonzalezbeltran/owl/domainmodel.owl#datatype> "OVCAR-5 hgu95b"^^<http://www.w3.org/2001/XMLSchema#string> .
<urn:caarray-data#Hybridization_1227> <http://www.w3.org/1999/02/22-rdf-syntax-ns#type> <http://www.cs.ucl.ac.uk/staff/a.gonzalezbeltran/owl/caarray2_1.owl#Hybridization> .
<urn:caarray-data#Experiment_6> <http://www.cs.ucl.ac.uk/staff/a.gonzalezbeltran/owl/caarray2_1.owl#Experiment_hybridizations_Hybridization> <urn:caarray-data#Hybridization_1227> .
<urn:caarray-data#Hybridization_1227> <http://www.cs.ucl.ac.uk/staff/a.gonzalezbeltran/owl/domainmodel.owl#umlAttributeCollection> <urn:caarray-data#Hybridization_1227_amountOfMaterial> .
<urn:caarray-data#Hybridization_1227_amountOfMaterial> <http://www.w3.org/1999/02/22-rdf-syntax-ns#type> <http://www.cs.ucl.ac.uk/staff/a.gonzalezbeltran/owl/caarray2_1.owl#Hybridization_amountOfMaterial> .
<urn:caarray-data#Hybridization_1227_amountOfMaterial> <http://www.cs.ucl.ac.uk/staff/a.gonzalezbeltran/owl/domainmodel.owl#datatype> "0.0"^^<http://www.w3.org/2001/XMLSchema#string> .
<urn:caarray-data#Hybridization_1227> <http://www.cs.ucl.ac.uk/staff/a.gonzalezbeltran/owl/domainmodel.owl#umlAttributeCollection> <urn:caarray-data#Hybridization_1227_id> .
<urn:caarray-data#Hybridization_1227_id> <http://www.w3.org/1999/02/22-rdf-syntax-ns#type> <http://www.cs.ucl.ac.uk/staff/a.gonzalezbeltran/owl/caarray2_1.owl#Hybridization_id> .
<urn:caarray-data#Hybridization_1227_id> <http://www.cs.ucl.ac.uk/staff/a.gonzalezbeltran/owl/domainmodel.owl#datatype> "1227"^^<http://www.w3.org/2001/XMLSchema#string> .
<urn:caarray-data#Hybridization_1227> <http://www.cs.ucl.ac.uk/staff/a.gonzalezbeltran/owl/domainmodel.owl#umlAttributeCollection> <urn:caarray-data#Hybridization_1227_name> .
<urn:caarray-data#Hybridization_1227_name> <http://www.w3.org/1999/02/22-rdf-syntax-ns#type> <http://www.cs.ucl.ac.uk/staff/a.gonzalezbeltran/owl/caarray2_1.owl#Hybridization_name> .
<urn:caarray-data#Hybridization_1227_name> <http://www.cs.ucl.ac.uk/staff/a.gonzalezbeltran/owl/domainmodel.owl#datatype> "K-562 hgu95a"^^<http://www.w3.org/2001/XMLSchema#string> .
<urn:caarray-data#Hybridization_1111> <http://www.w3.org/1999/02/22-rdf-syntax-ns#type> <http://www.cs.ucl.ac.uk/staff/a.gonzalezbeltran/owl/caarray2_1.owl#Hybridization> .
<urn:caarray-data#Experiment_6> <http://www.cs.ucl.ac.uk/staff/a.gonzalezbeltran/owl/caarray2_1.owl#Experiment_hybridizations_Hybridization> <urn:caarray-data#Hybridization_1111> .
<urn:caarray-data#Hybridization_1111> <http://www.cs.ucl.ac.uk/staff/a.gonzalezbeltran/owl/domainmodel.owl#umlAttributeCollection> <urn:caarray-data#Hybridization_1111_amountOfMaterial> .
<urn:caarray-data#Hybridization_1111_amountOfMaterial> <http://www.w3.org/1999/02/22-rdf-syntax-ns#type> <http://www.cs.ucl.ac.uk/staff/a.gonzalezbeltran/owl/caarray2_1.owl#Hybridization_amountOfMaterial> .
<urn:caarray-data#Hybridization_1111_amountOfMaterial> <http://www.cs.ucl.ac.uk/staff/a.gonzalezbeltran/owl/domainmodel.owl#datatype> "0.0"^^<http://www.w3.org/2001/XMLSchema#string> .
<urn:caarray-data#Hybridization_1111> <http://www.cs.ucl.ac.uk/staff/a.gonzalezbeltran/owl/domainmodel.owl#umlAttributeCollection> <urn:caarray-data#Hybridization_1111_id> .
<urn:caarray-data#Hybridization_1111_id> <http://www.w3.org/1999/02/22-rdf-syntax-ns#type> <http://www.cs.ucl.ac.uk/staff/a.gonzalezbeltran/owl/caarray2_1.owl#Hybridization_id> .
<urn:caarray-data#Hybridization_1111_id> <http://www.cs.ucl.ac.uk/staff/a.gonzalezbeltran/owl/domainmodel.owl#datatype> "1111"^^<http://www.w3.org/2001/XMLSchema#string> .
<urn:caarray-data#Hybridization_1111> <http://www.cs.ucl.ac.uk/staff/a.gonzalezbeltran/owl/domainmodel.owl#umlAttributeCollection> <urn:caarray-data#Hybridization_1111_name> .
<urn:caarray-data#Hybridization_1111_name> <http://www.w3.org/1999/02/22-rdf-syntax-ns#type> <http://www.cs.ucl.ac.uk/staff/a.gonzalezbeltran/owl/caarray2_1.owl#Hybridization_name> .
<urn:caarray-data#Hybridization_1111_name> <http://www.cs.ucl.ac.uk/staff/a.gonzalezbeltran/owl/domainmodel.owl#datatype> "UO-31 hgu95d"^^<http://www.w3.org/2001/XMLSchema#string> .
<urn:caarray-data#Hybridization_1106> <http://www.w3.org/1999/02/22-rdf-syntax-ns#type> <http://www.cs.ucl.ac.uk/staff/a.gonzalezbeltran/owl/caarray2_1.owl#Hybridization> .
<urn:caarray-data#Experiment_6> <http://www.cs.ucl.ac.uk/staff/a.gonzalezbeltran/owl/caarray2_1.owl#Experiment_hybridizations_Hybridization> <urn:caarray-data#Hybridization_1106> .
<urn:caarray-data#Hybridization_1106> <http://www.cs.ucl.ac.uk/staff/a.gonzalezbeltran/owl/domainmodel.owl#umlAttributeCollection> <urn:caarray-data#Hybridization_1106_amountOfMaterial> .
<urn:caarray-data#Hybridization_1106_amountOfMaterial> <http://www.w3.org/1999/02/22-rdf-syntax-ns#type> <http://www.cs.ucl.ac.uk/staff/a.gonzalezbeltran/owl/caarray2_1.owl#Hybridization_amountOfMaterial> .
<urn:caarray-data#Hybridization_1106_amountOfMaterial> <http://www.cs.ucl.ac.uk/staff/a.gonzalezbeltran/owl/domainmodel.owl#datatype> "0.0"^^<http://www.w3.org/2001/XMLSchema#string> .
<urn:caarray-data#Hybridization_1106> <http://www.cs.ucl.ac.uk/staff/a.gonzalezbeltran/owl/domainmodel.owl#umlAttributeCollection> <urn:caarray-data#Hybridization_1106_id> .
<urn:caarray-data#Hybridization_1106_id> <http://www.w3.org/1999/02/22-rdf-syntax-ns#type> <http://www.cs.ucl.ac.uk/staff/a.gonzalezbeltran/owl/caarray2_1.owl#Hybridization_id> .
<urn:caarray-data#Hybridization_1106_id> <http://www.cs.ucl.ac.uk/staff/a.gonzalezbeltran/owl/domainmodel.owl#datatype> "1106"^^<http://www.w3.org/2001/XMLSchema#string> .
<urn:caarray-data#Hybridization_1106> <http://www.cs.ucl.ac.uk/staff/a.gonzalezbeltran/owl/domainmodel.owl#umlAttributeCollection> <urn:caarray-data#Hybridization_1106_name> .
<urn:caarray-data#Hybridization_1106_name> <http://www.w3.org/1999/02/22-rdf-syntax-ns#type> <http://www.cs.ucl.ac.uk/staff/a.gonzalezbeltran/owl/caarray2_1.owl#Hybridization_name> .
<urn:caarray-data#Hybridization_1106_name> <http://www.cs.ucl.ac.uk/staff/a.gonzalezbeltran/owl/domainmodel.owl#datatype> "MDA-N hgu95b"^^<http://www.w3.org/2001/XMLSchema#string> .
<urn:caarray-data#Hybridization_1217> <http://www.w3.org/1999/02/22-rdf-syntax-ns#type> <http://www.cs.ucl.ac.uk/staff/a.gonzalezbeltran/owl/caarray2_1.owl#Hybridization> .
<urn:caarray-data#Experiment_6> <http://www.cs.ucl.ac.uk/staff/a.gonzalezbeltran/owl/caarray2_1.owl#Experiment_hybridizations_Hybridization> <urn:caarray-data#Hybridization_1217> .
<urn:caarray-data#Hybridization_1217> <http://www.cs.ucl.ac.uk/staff/a.gonzalezbeltran/owl/domainmodel.owl#umlAttributeCollection> <urn:caarray-data#Hybridization_1217_amountOfMaterial> .
<urn:caarray-data#Hybridization_1217_amountOfMaterial> <http://www.w3.org/1999/02/22-rdf-syntax-ns#type> <http://www.cs.ucl.ac.uk/staff/a.gonzalezbeltran/owl/caarray2_1.owl#Hybridization_amountOfMaterial> .
<urn:caarray-data#Hybridization_1217_amountOfMaterial> <http://www.cs.ucl.ac.uk/staff/a.gonzalezbeltran/owl/domainmodel.owl#datatype> "0.0"^^<http://www.w3.org/2001/XMLSchema#string> .
<urn:caarray-data#Hybridization_1217> <http://www.cs.ucl.ac.uk/staff/a.gonzalezbeltran/owl/domainmodel.owl#umlAttributeCollection> <urn:caarray-data#Hybridization_1217_id> .
<urn:caarray-data#Hybridization_1217_id> <http://www.w3.org/1999/02/22-rdf-syntax-ns#type> <http://www.cs.ucl.ac.uk/staff/a.gonzalezbeltran/owl/caarray2_1.owl#Hybridization_id> .
<urn:caarray-data#Hybridization_1217_id> <http://www.cs.ucl.ac.uk/staff/a.gonzalezbeltran/owl/domainmodel.owl#datatype> "1217"^^<http://www.w3.org/2001/XMLSchema#string> .
<urn:caarray-data#Hybridization_1217> <http://www.cs.ucl.ac.uk/staff/a.gonzalezbeltran/owl/domainmodel.owl#umlAttributeCollection> <urn:caarray-data#Hybridization_1217_name> .
<urn:caarray-data#Hybridization_1217_name> <http://www.w3.org/1999/02/22-rdf-syntax-ns#type> <http://www.cs.ucl.ac.uk/staff/a.gonzalezbeltran/owl/caarray2_1.owl#Hybridization_name> .
<urn:caarray-data#Hybridization_1217_name> <http://www.cs.ucl.ac.uk/staff/a.gonzalezbeltran/owl/domainmodel.owl#datatype> "ACHN hgu95e"^^<http://www.w3.org/2001/XMLSchema#string> .
<urn:caarray-data#Hybridization_1163> <http://www.w3.org/1999/02/22-rdf-syntax-ns#type> <http://www.cs.ucl.ac.uk/staff/a.gonzalezbeltran/owl/caarray2_1.owl#Hybridization> .
<urn:caarray-data#Experiment_6> <http://www.cs.ucl.ac.uk/staff/a.gonzalezbeltran/owl/caarray2_1.owl#Experiment_hybridizations_Hybridization> <urn:caarray-data#Hybridization_1163> .
<urn:caarray-data#Hybridization_1163> <http://www.cs.ucl.ac.uk/staff/a.gonzalezbeltran/owl/domainmodel.owl#umlAttributeCollection> <urn:caarray-data#Hybridization_1163_amountOfMaterial> .
<urn:caarray-data#Hybridization_1163_amountOfMaterial> <http://www.w3.org/1999/02/22-rdf-syntax-ns#type> <http://www.cs.ucl.ac.uk/staff/a.gonzalezbeltran/owl/caarray2_1.owl#Hybridization_amountOfMaterial> .
<urn:caarray-data#Hybridization_1163_amountOfMaterial> <http://www.cs.ucl.ac.uk/staff/a.gonzalezbeltran/owl/domainmodel.owl#datatype> "0.0"^^<http://www.w3.org/2001/XMLSchema#string> .
<urn:caarray-data#Hybridization_1163> <http://www.cs.ucl.ac.uk/staff/a.gonzalezbeltran/owl/domainmodel.owl#umlAttributeCollection> <urn:caarray-data#Hybridization_1163_id> .
<urn:caarray-data#Hybridization_1163_id> <http://www.w3.org/1999/02/22-rdf-syntax-ns#type> <http://www.cs.ucl.ac.uk/staff/a.gonzalezbeltran/owl/caarray2_1.owl#Hybridization_id> .
<urn:caarray-data#Hybridization_1163_id> <http://www.cs.ucl.ac.uk/staff/a.gonzalezbeltran/owl/domainmodel.owl#datatype> "1163"^^<http://www.w3.org/2001/XMLSchema#string> .
<urn:caarray-data#Hybridization_1163> <http://www.cs.ucl.ac.uk/staff/a.gonzalezbeltran/owl/domainmodel.owl#umlAttributeCollection> <urn:caarray-data#Hybridization_1163_name> .
<urn:caarray-data#Hybridization_1163_name> <http://www.w3.org/1999/02/22-rdf-syntax-ns#type> <http://www.cs.ucl.ac.uk/staff/a.gonzalezbeltran/owl/caarray2_1.owl#Hybridization_name> .
<urn:caarray-data#Hybridization_1163_name> <http://www.cs.ucl.ac.uk/staff/a.gonzalezbeltran/owl/domainmodel.owl#datatype> "SK-MEL-5 hgu95b"^^<http://www.w3.org/2001/XMLSchema#string> .
<urn:caarray-data#Hybridization_1306> <http://www.w3.org/1999/02/22-rdf-syntax-ns#type> <http://www.cs.ucl.ac.uk/staff/a.gonzalezbeltran/owl/caarray2_1.owl#Hybridization> .
<urn:caarray-data#Experiment_6> <http://www.cs.ucl.ac.uk/staff/a.gonzalezbeltran/owl/caarray2_1.owl#Experiment_hybridizations_Hybridization> <urn:caarray-data#Hybridization_1306> .
<urn:caarray-data#Hybridization_1306> <http://www.cs.ucl.ac.uk/staff/a.gonzalezbeltran/owl/domainmodel.owl#umlAttributeCollection> <urn:caarray-data#Hybridization_1306_amountOfMaterial> .
<urn:caarray-data#Hybridization_1306_amountOfMaterial> <http://www.w3.org/1999/02/22-rdf-syntax-ns#type> <http://www.cs.ucl.ac.uk/staff/a.gonzalezbeltran/owl/caarray2_1.owl#Hybridization_amountOfMaterial> .
<urn:caarray-data#Hybridization_1306_amountOfMaterial> <http://www.cs.ucl.ac.uk/staff/a.gonzalezbeltran/owl/domainmodel.owl#datatype> "0.0"^^<http://www.w3.org/2001/XMLSchema#string> .
<urn:caarray-data#Hybridization_1306> <http://www.cs.ucl.ac.uk/staff/a.gonzalezbeltran/owl/domainmodel.owl#umlAttributeCollection> <urn:caarray-data#Hybridization_1306_id> .
<urn:caarray-data#Hybridization_1306_id> <http://www.w3.org/1999/02/22-rdf-syntax-ns#type> <http://www.cs.ucl.ac.uk/staff/a.gonzalezbeltran/owl/caarray2_1.owl#Hybridization_id> .
<urn:caarray-data#Hybridization_1306_id> <http://www.cs.ucl.ac.uk/staff/a.gonzalezbeltran/owl/domainmodel.owl#datatype> "1306"^^<http://www.w3.org/2001/XMLSchema#string> .
<urn:caarray-data#Hybridization_1306> <http://www.cs.ucl.ac.uk/staff/a.gonzalezbeltran/owl/domainmodel.owl#umlAttributeCollection> <urn:caarray-data#Hybridization_1306_name> .
<urn:caarray-data#Hybridization_1306_name> <http://www.w3.org/1999/02/22-rdf-syntax-ns#type> <http://www.cs.ucl.ac.uk/staff/a.gonzalezbeltran/owl/caarray2_1.owl#Hybridization_name> .
<urn:caarray-data#Hybridization_1306_name> <http://www.cs.ucl.ac.uk/staff/a.gonzalezbeltran/owl/domainmodel.owl#datatype> "RXF 393 hgu95a"^^<http://www.w3.org/2001/XMLSchema#string> .
<urn:caarray-data#Hybridization_1173> <http://www.w3.org/1999/02/22-rdf-syntax-ns#type> <http://www.cs.ucl.ac.uk/staff/a.gonzalezbeltran/owl/caarray2_1.owl#Hybridization> .
<urn:caarray-data#Experiment_6> <http://www.cs.ucl.ac.uk/staff/a.gonzalezbeltran/owl/caarray2_1.owl#Experiment_hybridizations_Hybridization> <urn:caarray-data#Hybridization_1173> .
<urn:caarray-data#Hybridization_1173> <http://www.cs.ucl.ac.uk/staff/a.gonzalezbeltran/owl/domainmodel.owl#umlAttributeCollection> <urn:caarray-data#Hybridization_1173_amountOfMaterial> .
<urn:caarray-data#Hybridization_1173_amountOfMaterial> <http://www.w3.org/1999/02/22-rdf-syntax-ns#type> <http://www.cs.ucl.ac.uk/staff/a.gonzalezbeltran/owl/caarray2_1.owl#Hybridization_amountOfMaterial> .
<urn:caarray-data#Hybridization_1173_amountOfMaterial> <http://www.cs.ucl.ac.uk/staff/a.gonzalezbeltran/owl/domainmodel.owl#datatype> "0.0"^^<http://www.w3.org/2001/XMLSchema#string> .
<urn:caarray-data#Hybridization_1173> <http://www.cs.ucl.ac.uk/staff/a.gonzalezbeltran/owl/domainmodel.owl#umlAttributeCollection> <urn:caarray-data#Hybridization_1173_id> .
<urn:caarray-data#Hybridization_1173_id> <http://www.w3.org/1999/02/22-rdf-syntax-ns#type> <http://www.cs.ucl.ac.uk/staff/a.gonzalezbeltran/owl/caarray2_1.owl#Hybridization_id> .
<urn:caarray-data#Hybridization_1173_id> <http://www.cs.ucl.ac.uk/staff/a.gonzalezbeltran/owl/domainmodel.owl#datatype> "1173"^^<http://www.w3.org/2001/XMLSchema#string> .
<urn:caarray-data#Hybridization_1173> <http://www.cs.ucl.ac.uk/staff/a.gonzalezbeltran/owl/domainmodel.owl#umlAttributeCollection> <urn:caarray-data#Hybridization_1173_name> .
<urn:caarray-data#Hybridization_1173_name> <http://www.w3.org/1999/02/22-rdf-syntax-ns#type> <http://www.cs.ucl.ac.uk/staff/a.gonzalezbeltran/owl/caarray2_1.owl#Hybridization_name> .
<urn:caarray-data#Hybridization_1173_name> <http://www.cs.ucl.ac.uk/staff/a.gonzalezbeltran/owl/domainmodel.owl#datatype> "HT29 hgu95c"^^<http://www.w3.org/2001/XMLSchema#string> .
<urn:caarray-data#Hybridization_1357> <http://www.w3.org/1999/02/22-rdf-syntax-ns#type> <http://www.cs.ucl.ac.uk/staff/a.gonzalezbeltran/owl/caarray2_1.owl#Hybridization> .
<urn:caarray-data#Experiment_6> <http://www.cs.ucl.ac.uk/staff/a.gonzalezbeltran/owl/caarray2_1.owl#Experiment_hybridizations_Hybridization> <urn:caarray-data#Hybridization_1357> .
<urn:caarray-data#Hybridization_1357> <http://www.cs.ucl.ac.uk/staff/a.gonzalezbeltran/owl/domainmodel.owl#umlAttributeCollection> <urn:caarray-data#Hybridization_1357_amountOfMaterial> .
<urn:caarray-data#Hybridization_1357_amountOfMaterial> <http://www.w3.org/1999/02/22-rdf-syntax-ns#type> <http://www.cs.ucl.ac.uk/staff/a.gonzalezbeltran/owl/caarray2_1.owl#Hybridization_amountOfMaterial> .
<urn:caarray-data#Hybridization_1357_amountOfMaterial> <http://www.cs.ucl.ac.uk/staff/a.gonzalezbeltran/owl/domainmodel.owl#datatype> "0.0"^^<http://www.w3.org/2001/XMLSchema#string> .
<urn:caarray-data#Hybridization_1357> <http://www.cs.ucl.ac.uk/staff/a.gonzalezbeltran/owl/domainmodel.owl#umlAttributeCollection> <urn:caarray-data#Hybridization_1357_id> .
<urn:caarray-data#Hybridization_1357_id> <http://www.w3.org/1999/02/22-rdf-syntax-ns#type> <http://www.cs.ucl.ac.uk/staff/a.gonzalezbeltran/owl/caarray2_1.owl#Hybridization_id> .
<urn:caarray-data#Hybridization_1357_id> <http://www.cs.ucl.ac.uk/staff/a.gonzalezbeltran/owl/domainmodel.owl#datatype> "1357"^^<http://www.w3.org/2001/XMLSchema#string> .
<urn:caarray-data#Hybridization_1357> <http://www.cs.ucl.ac.uk/staff/a.gonzalezbeltran/owl/domainmodel.owl#umlAttributeCollection> <urn:caarray-data#Hybridization_1357_name> .
<urn:caarray-data#Hybridization_1357_name> <http://www.w3.org/1999/02/22-rdf-syntax-ns#type> <http://www.cs.ucl.ac.uk/staff/a.gonzalezbeltran/owl/caarray2_1.owl#Hybridization_name> .
<urn:caarray-data#Hybridization_1357_name> <http://www.cs.ucl.ac.uk/staff/a.gonzalezbeltran/owl/domainmodel.owl#datatype> "SK-OV-3 hgu95e"^^<http://www.w3.org/2001/XMLSchema#string> .
<urn:caarray-data#Hybridization_1335> <http://www.w3.org/1999/02/22-rdf-syntax-ns#type> <http://www.cs.ucl.ac.uk/staff/a.gonzalezbeltran/owl/caarray2_1.owl#Hybridization> .
<urn:caarray-data#Experiment_6> <http://www.cs.ucl.ac.uk/staff/a.gonzalezbeltran/owl/caarray2_1.owl#Experiment_hybridizations_Hybridization> <urn:caarray-data#Hybridization_1335> .
<urn:caarray-data#Hybridization_1335> <http://www.cs.ucl.ac.uk/staff/a.gonzalezbeltran/owl/domainmodel.owl#umlAttributeCollection> <urn:caarray-data#Hybridization_1335_amountOfMaterial> .
<urn:caarray-data#Hybridization_1335_amountOfMaterial> <http://www.w3.org/1999/02/22-rdf-syntax-ns#type> <http://www.cs.ucl.ac.uk/staff/a.gonzalezbeltran/owl/caarray2_1.owl#Hybridization_amountOfMaterial> .
<urn:caarray-data#Hybridization_1335_amountOfMaterial> <http://www.cs.ucl.ac.uk/staff/a.gonzalezbeltran/owl/domainmodel.owl#datatype> "0.0"^^<http://www.w3.org/2001/XMLSchema#string> .
<urn:caarray-data#Hybridization_1335> <http://www.cs.ucl.ac.uk/staff/a.gonzalezbeltran/owl/domainmodel.owl#umlAttributeCollection> <urn:caarray-data#Hybridization_1335_id> .
<urn:caarray-data#Hybridization_1335_id> <http://www.w3.org/1999/02/22-rdf-syntax-ns#type> <http://www.cs.ucl.ac.uk/staff/a.gonzalezbeltran/owl/caarray2_1.owl#Hybridization_id> .
<urn:caarray-data#Hybridization_1335_id> <http://www.cs.ucl.ac.uk/staff/a.gonzalezbeltran/owl/domainmodel.owl#datatype> "1335"^^<http://www.w3.org/2001/XMLSchema#string> .
<urn:caarray-data#Hybridization_1335> <http://www.cs.ucl.ac.uk/staff/a.gonzalezbeltran/owl/domainmodel.owl#umlAttributeCollection> <urn:caarray-data#Hybridization_1335_name> .
<urn:caarray-data#Hybridization_1335_name> <http://www.w3.org/1999/02/22-rdf-syntax-ns#type> <http://www.cs.ucl.ac.uk/staff/a.gonzalezbeltran/owl/caarray2_1.owl#Hybridization_name> .
<urn:caarray-data#Hybridization_1335_name> <http://www.cs.ucl.ac.uk/staff/a.gonzalezbeltran/owl/domainmodel.owl#datatype> "IGR-OV1 hgu95c"^^<http://www.w3.org/2001/XMLSchema#string> .
<urn:caarray-data#Hybridization_1229> <http://www.w3.org/1999/02/22-rdf-syntax-ns#type> <http://www.cs.ucl.ac.uk/staff/a.gonzalezbeltran/owl/caarray2_1.owl#Hybridization> .
<urn:caarray-data#Experiment_6> <http://www.cs.ucl.ac.uk/staff/a.gonzalezbeltran/owl/caarray2_1.owl#Experiment_hybridizations_Hybridization> <urn:caarray-data#Hybridization_1229> .
<urn:caarray-data#Hybridization_1229> <http://www.cs.ucl.ac.uk/staff/a.gonzalezbeltran/owl/domainmodel.owl#umlAttributeCollection> <urn:caarray-data#Hybridization_1229_amountOfMaterial> .
<urn:caarray-data#Hybridization_1229_amountOfMaterial> <http://www.w3.org/1999/02/22-rdf-syntax-ns#type> <http://www.cs.ucl.ac.uk/staff/a.gonzalezbeltran/owl/caarray2_1.owl#Hybridization_amountOfMaterial> .
<urn:caarray-data#Hybridization_1229_amountOfMaterial> <http://www.cs.ucl.ac.uk/staff/a.gonzalezbeltran/owl/domainmodel.owl#datatype> "0.0"^^<http://www.w3.org/2001/XMLSchema#string> .
<urn:caarray-data#Hybridization_1229> <http://www.cs.ucl.ac.uk/staff/a.gonzalezbeltran/owl/domainmodel.owl#umlAttributeCollection> <urn:caarray-data#Hybridization_1229_id> .
<urn:caarray-data#Hybridization_1229_id> <http://www.w3.org/1999/02/22-rdf-syntax-ns#type> <http://www.cs.ucl.ac.uk/staff/a.gonzalezbeltran/owl/caarray2_1.owl#Hybridization_id> .
<urn:caarray-data#Hybridization_1229_id> <http://www.cs.ucl.ac.uk/staff/a.gonzalezbeltran/owl/domainmodel.owl#datatype> "1229"^^<http://www.w3.org/2001/XMLSchema#string> .
<urn:caarray-data#Hybridization_1229> <http://www.cs.ucl.ac.uk/staff/a.gonzalezbeltran/owl/domainmodel.owl#umlAttributeCollection> <urn:caarray-data#Hybridization_1229_name> .
<urn:caarray-data#Hybridization_1229_name> <http://www.w3.org/1999/02/22-rdf-syntax-ns#type> <http://www.cs.ucl.ac.uk/staff/a.gonzalezbeltran/owl/caarray2_1.owl#Hybridization_name> .
<urn:caarray-data#Hybridization_1229_name> <http://www.cs.ucl.ac.uk/staff/a.gonzalezbeltran/owl/domainmodel.owl#datatype> "SR hgu95b"^^<http://www.w3.org/2001/XMLSchema#string> .
<urn:caarray-data#Hybridization_1308> <http://www.w3.org/1999/02/22-rdf-syntax-ns#type> <http://www.cs.ucl.ac.uk/staff/a.gonzalezbeltran/owl/caarray2_1.owl#Hybridization> .
<urn:caarray-data#Experiment_6> <http://www.cs.ucl.ac.uk/staff/a.gonzalezbeltran/owl/caarray2_1.owl#Experiment_hybridizations_Hybridization> <urn:caarray-data#Hybridization_1308> .
<urn:caarray-data#Hybridization_1308> <http://www.cs.ucl.ac.uk/staff/a.gonzalezbeltran/owl/domainmodel.owl#umlAttributeCollection> <urn:caarray-data#Hybridization_1308_amountOfMaterial> .
<urn:caarray-data#Hybridization_1308_amountOfMaterial> <http://www.w3.org/1999/02/22-rdf-syntax-ns#type> <http://www.cs.ucl.ac.uk/staff/a.gonzalezbeltran/owl/caarray2_1.owl#Hybridization_amountOfMaterial> .
<urn:caarray-data#Hybridization_1308_amountOfMaterial> <http://www.cs.ucl.ac.uk/staff/a.gonzalezbeltran/owl/domainmodel.owl#datatype> "0.0"^^<http://www.w3.org/2001/XMLSchema#string> .
<urn:caarray-data#Hybridization_1308> <http://www.cs.ucl.ac.uk/staff/a.gonzalezbeltran/owl/domainmodel.owl#umlAttributeCollection> <urn:caarray-data#Hybridization_1308_id> .
<urn:caarray-data#Hybridization_1308_id> <http://www.w3.org/1999/02/22-rdf-syntax-ns#type> <http://www.cs.ucl.ac.uk/staff/a.gonzalezbeltran/owl/caarray2_1.owl#Hybridization_id> .
<urn:caarray-data#Hybridization_1308_id> <http://www.cs.ucl.ac.uk/staff/a.gonzalezbeltran/owl/domainmodel.owl#datatype> "1308"^^<http://www.w3.org/2001/XMLSchema#string> .
<urn:caarray-data#Hybridization_1308> <http://www.cs.ucl.ac.uk/staff/a.gonzalezbeltran/owl/domainmodel.owl#umlAttributeCollection> <urn:caarray-data#Hybridization_1308_name> .
<urn:caarray-data#Hybridization_1308_name> <http://www.w3.org/1999/02/22-rdf-syntax-ns#type> <http://www.cs.ucl.ac.uk/staff/a.gonzalezbeltran/owl/caarray2_1.owl#Hybridization_name> .
<urn:caarray-data#Hybridization_1308_name> <http://www.cs.ucl.ac.uk/staff/a.gonzalezbeltran/owl/domainmodel.owl#datatype> "CCRF-CEM hgu95e"^^<http://www.w3.org/2001/XMLSchema#string> .
<urn:caarray-data#Hybridization_1101> <http://www.w3.org/1999/02/22-rdf-syntax-ns#type> <http://www.cs.ucl.ac.uk/staff/a.gonzalezbeltran/owl/caarray2_1.owl#Hybridization> .
<urn:caarray-data#Experiment_6> <http://www.cs.ucl.ac.uk/staff/a.gonzalezbeltran/owl/caarray2_1.owl#Experiment_hybridizations_Hybridization> <urn:caarray-data#Hybridization_1101> .
<urn:caarray-data#Hybridization_1101> <http://www.cs.ucl.ac.uk/staff/a.gonzalezbeltran/owl/domainmodel.owl#umlAttributeCollection> <urn:caarray-data#Hybridization_1101_amountOfMaterial> .
<urn:caarray-data#Hybridization_1101_amountOfMaterial> <http://www.w3.org/1999/02/22-rdf-syntax-ns#type> <http://www.cs.ucl.ac.uk/staff/a.gonzalezbeltran/owl/caarray2_1.owl#Hybridization_amountOfMaterial> .
<urn:caarray-data#Hybridization_1101_amountOfMaterial> <http://www.cs.ucl.ac.uk/staff/a.gonzalezbeltran/owl/domainmodel.owl#datatype> "0.0"^^<http://www.w3.org/2001/XMLSchema#string> .
<urn:caarray-data#Hybridization_1101> <http://www.cs.ucl.ac.uk/staff/a.gonzalezbeltran/owl/domainmodel.owl#umlAttributeCollection> <urn:caarray-data#Hybridization_1101_id> .
<urn:caarray-data#Hybridization_1101_id> <http://www.w3.org/1999/02/22-rdf-syntax-ns#type> <http://www.cs.ucl.ac.uk/staff/a.gonzalezbeltran/owl/caarray2_1.owl#Hybridization_id> .
<urn:caarray-data#Hybridization_1101_id> <http://www.cs.ucl.ac.uk/staff/a.gonzalezbeltran/owl/domainmodel.owl#datatype> "1101"^^<http://www.w3.org/2001/XMLSchema#string> .
<urn:caarray-data#Hybridization_1101> <http://www.cs.ucl.ac.uk/staff/a.gonzalezbeltran/owl/domainmodel.owl#umlAttributeCollection> <urn:caarray-data#Hybridization_1101_name> .
<urn:caarray-data#Hybridization_1101_name> <http://www.w3.org/1999/02/22-rdf-syntax-ns#type> <http://www.cs.ucl.ac.uk/staff/a.gonzalezbeltran/owl/caarray2_1.owl#Hybridization_name> .
<urn:caarray-data#Hybridization_1101_name> <http://www.cs.ucl.ac.uk/staff/a.gonzalezbeltran/owl/domainmodel.owl#datatype> "MALME-3M hgu95e"^^<http://www.w3.org/2001/XMLSchema#string> .
<urn:caarray-data#Hybridization_1108> <http://www.w3.org/1999/02/22-rdf-syntax-ns#type> <http://www.cs.ucl.ac.uk/staff/a.gonzalezbeltran/owl/caarray2_1.owl#Hybridization> .
<urn:caarray-data#Experiment_6> <http://www.cs.ucl.ac.uk/staff/a.gonzalezbeltran/owl/caarray2_1.owl#Experiment_hybridizations_Hybridization> <urn:caarray-data#Hybridization_1108> .
<urn:caarray-data#Hybridization_1108> <http://www.cs.ucl.ac.uk/staff/a.gonzalezbeltran/owl/domainmodel.owl#umlAttributeCollection> <urn:caarray-data#Hybridization_1108_amountOfMaterial> .
<urn:caarray-data#Hybridization_1108_amountOfMaterial> <http://www.w3.org/1999/02/22-rdf-syntax-ns#type> <http://www.cs.ucl.ac.uk/staff/a.gonzalezbeltran/owl/caarray2_1.owl#Hybridization_amountOfMaterial> .
<urn:caarray-data#Hybridization_1108_amountOfMaterial> <http://www.cs.ucl.ac.uk/staff/a.gonzalezbeltran/owl/domainmodel.owl#datatype> "0.0"^^<http://www.w3.org/2001/XMLSchema#string> .
<urn:caarray-data#Hybridization_1108> <http://www.cs.ucl.ac.uk/staff/a.gonzalezbeltran/owl/domainmodel.owl#umlAttributeCollection> <urn:caarray-data#Hybridization_1108_id> .
<urn:caarray-data#Hybridization_1108_id> <http://www.w3.org/1999/02/22-rdf-syntax-ns#type> <http://www.cs.ucl.ac.uk/staff/a.gonzalezbeltran/owl/caarray2_1.owl#Hybridization_id> .
<urn:caarray-data#Hybridization_1108_id> <http://www.cs.ucl.ac.uk/staff/a.gonzalezbeltran/owl/domainmodel.owl#datatype> "1108"^^<http://www.w3.org/2001/XMLSchema#string> .
<urn:caarray-data#Hybridization_1108> <http://www.cs.ucl.ac.uk/staff/a.gonzalezbeltran/owl/domainmodel.owl#umlAttributeCollection> <urn:caarray-data#Hybridization_1108_name> .
<urn:caarray-data#Hybridization_1108_name> <http://www.w3.org/1999/02/22-rdf-syntax-ns#type> <http://www.cs.ucl.ac.uk/staff/a.gonzalezbeltran/owl/caarray2_1.owl#Hybridization_name> .
<urn:caarray-data#Hybridization_1108_name> <http://www.cs.ucl.ac.uk/staff/a.gonzalezbeltran/owl/domainmodel.owl#datatype> "RPMI-8226 hgu95e"^^<http://www.w3.org/2001/XMLSchema#string> .
<urn:caarray-data#Hybridization_1220> <http://www.w3.org/1999/02/22-rdf-syntax-ns#type> <http://www.cs.ucl.ac.uk/staff/a.gonzalezbeltran/owl/caarray2_1.owl#Hybridization> .
<urn:caarray-data#Experiment_6> <http://www.cs.ucl.ac.uk/staff/a.gonzalezbeltran/owl/caarray2_1.owl#Experiment_hybridizations_Hybridization> <urn:caarray-data#Hybridization_1220> .
<urn:caarray-data#Hybridization_1220> <http://www.cs.ucl.ac.uk/staff/a.gonzalezbeltran/owl/domainmodel.owl#umlAttributeCollection> <urn:caarray-data#Hybridization_1220_amountOfMaterial> .
<urn:caarray-data#Hybridization_1220_amountOfMaterial> <http://www.w3.org/1999/02/22-rdf-syntax-ns#type> <http://www.cs.ucl.ac.uk/staff/a.gonzalezbeltran/owl/caarray2_1.owl#Hybridization_amountOfMaterial> .
<urn:caarray-data#Hybridization_1220_amountOfMaterial> <http://www.cs.ucl.ac.uk/staff/a.gonzalezbeltran/owl/domainmodel.owl#datatype> "0.0"^^<http://www.w3.org/2001/XMLSchema#string> .
<urn:caarray-data#Hybridization_1220> <http://www.cs.ucl.ac.uk/staff/a.gonzalezbeltran/owl/domainmodel.owl#umlAttributeCollection> <urn:caarray-data#Hybridization_1220_id> .
<urn:caarray-data#Hybridization_1220_id> <http://www.w3.org/1999/02/22-rdf-syntax-ns#type> <http://www.cs.ucl.ac.uk/staff/a.gonzalezbeltran/owl/caarray2_1.owl#Hybridization_id> .
<urn:caarray-data#Hybridization_1220_id> <http://www.cs.ucl.ac.uk/staff/a.gonzalezbeltran/owl/domainmodel.owl#datatype> "1220"^^<http://www.w3.org/2001/XMLSchema#string> .
<urn:caarray-data#Hybridization_1220> <http://www.cs.ucl.ac.uk/staff/a.gonzalezbeltran/owl/domainmodel.owl#umlAttributeCollection> <urn:caarray-data#Hybridization_1220_name> .
<urn:caarray-data#Hybridization_1220_name> <http://www.w3.org/1999/02/22-rdf-syntax-ns#type> <http://www.cs.ucl.ac.uk/staff/a.gonzalezbeltran/owl/caarray2_1.owl#Hybridization_name> .
<urn:caarray-data#Hybridization_1220_name> <http://www.cs.ucl.ac.uk/staff/a.gonzalezbeltran/owl/domainmodel.owl#datatype> "HS 578T hgu95c"^^<http://www.w3.org/2001/XMLSchema#string> .
<urn:caarray-data#Hybridization_1307> <http://www.w3.org/1999/02/22-rdf-syntax-ns#type> <http://www.cs.ucl.ac.uk/staff/a.gonzalezbeltran/owl/caarray2_1.owl#Hybridization> .
<urn:caarray-data#Experiment_6> <http://www.cs.ucl.ac.uk/staff/a.gonzalezbeltran/owl/caarray2_1.owl#Experiment_hybridizations_Hybridization> <urn:caarray-data#Hybridization_1307> .
<urn:caarray-data#Hybridization_1307> <http://www.cs.ucl.ac.uk/staff/a.gonzalezbeltran/owl/domainmodel.owl#umlAttributeCollection> <urn:caarray-data#Hybridization_1307_amountOfMaterial> .
<urn:caarray-data#Hybridization_1307_amountOfMaterial> <http://www.w3.org/1999/02/22-rdf-syntax-ns#type> <http://www.cs.ucl.ac.uk/staff/a.gonzalezbeltran/owl/caarray2_1.owl#Hybridization_amountOfMaterial> .
<urn:caarray-data#Hybridization_1307_amountOfMaterial> <http://www.cs.ucl.ac.uk/staff/a.gonzalezbeltran/owl/domainmodel.owl#datatype> "0.0"^^<http://www.w3.org/2001/XMLSchema#string> .
<urn:caarray-data#Hybridization_1307> <http://www.cs.ucl.ac.uk/staff/a.gonzalezbeltran/owl/domainmodel.owl#umlAttributeCollection> <urn:caarray-data#Hybridization_1307_id> .
<urn:caarray-data#Hybridization_1307_id> <http://www.w3.org/1999/02/22-rdf-syntax-ns#type> <http://www.cs.ucl.ac.uk/staff/a.gonzalezbeltran/owl/caarray2_1.owl#Hybridization_id> .
<urn:caarray-data#Hybridization_1307_id> <http://www.cs.ucl.ac.uk/staff/a.gonzalezbeltran/owl/domainmodel.owl#datatype> "1307"^^<http://www.w3.org/2001/XMLSchema#string> .
<urn:caarray-data#Hybridization_1307> <http://www.cs.ucl.ac.uk/staff/a.gonzalezbeltran/owl/domainmodel.owl#umlAttributeCollection> <urn:caarray-data#Hybridization_1307_name> .
<urn:caarray-data#Hybridization_1307_name> <http://www.w3.org/1999/02/22-rdf-syntax-ns#type> <http://www.cs.ucl.ac.uk/staff/a.gonzalezbeltran/owl/caarray2_1.owl#Hybridization_name> .
<urn:caarray-data#Hybridization_1307_name> <http://www.cs.ucl.ac.uk/staff/a.gonzalezbeltran/owl/domainmodel.owl#datatype> "HT29 hgu95e"^^<http://www.w3.org/2001/XMLSchema#string> .
<urn:caarray-data#Hybridization_1107> <http://www.w3.org/1999/02/22-rdf-syntax-ns#type> <http://www.cs.ucl.ac.uk/staff/a.gonzalezbeltran/owl/caarray2_1.owl#Hybridization> .
<urn:caarray-data#Experiment_6> <http://www.cs.ucl.ac.uk/staff/a.gonzalezbeltran/owl/caarray2_1.owl#Experiment_hybridizations_Hybridization> <urn:caarray-data#Hybridization_1107> .
<urn:caarray-data#Hybridization_1107> <http://www.cs.ucl.ac.uk/staff/a.gonzalezbeltran/owl/domainmodel.owl#umlAttributeCollection> <urn:caarray-data#Hybridization_1107_amountOfMaterial> .
<urn:caarray-data#Hybridization_1107_amountOfMaterial> <http://www.w3.org/1999/02/22-rdf-syntax-ns#type> <http://www.cs.ucl.ac.uk/staff/a.gonzalezbeltran/owl/caarray2_1.owl#Hybridization_amountOfMaterial> .
<urn:caarray-data#Hybridization_1107_amountOfMaterial> <http://www.cs.ucl.ac.uk/staff/a.gonzalezbeltran/owl/domainmodel.owl#datatype> "0.0"^^<http://www.w3.org/2001/XMLSchema#string> .
<urn:caarray-data#Hybridization_1107> <http://www.cs.ucl.ac.uk/staff/a.gonzalezbeltran/owl/domainmodel.owl#umlAttributeCollection> <urn:caarray-data#Hybridization_1107_id> .
<urn:caarray-data#Hybridization_1107_id> <http://www.w3.org/1999/02/22-rdf-syntax-ns#type> <http://www.cs.ucl.ac.uk/staff/a.gonzalezbeltran/owl/caarray2_1.owl#Hybridization_id> .
<urn:caarray-data#Hybridization_1107_id> <http://www.cs.ucl.ac.uk/staff/a.gonzalezbeltran/owl/domainmodel.owl#datatype> "1107"^^<http://www.w3.org/2001/XMLSchema#string> .
<urn:caarray-data#Hybridization_1107> <http://www.cs.ucl.ac.uk/staff/a.gonzalezbeltran/owl/domainmodel.owl#umlAttributeCollection> <urn:caarray-data#Hybridization_1107_name> .
<urn:caarray-data#Hybridization_1107_name> <http://www.w3.org/1999/02/22-rdf-syntax-ns#type> <http://www.cs.ucl.ac.uk/staff/a.gonzalezbeltran/owl/caarray2_1.owl#Hybridization_name> .
<urn:caarray-data#Hybridization_1107_name> <http://www.cs.ucl.ac.uk/staff/a.gonzalezbeltran/owl/domainmodel.owl#datatype> "SF-268 hgu95b"^^<http://www.w3.org/2001/XMLSchema#string> .
<urn:caarray-data#Hybridization_1192> <http://www.w3.org/1999/02/22-rdf-syntax-ns#type> <http://www.cs.ucl.ac.uk/staff/a.gonzalezbeltran/owl/caarray2_1.owl#Hybridization> .
<urn:caarray-data#Experiment_6> <http://www.cs.ucl.ac.uk/staff/a.gonzalezbeltran/owl/caarray2_1.owl#Experiment_hybridizations_Hybridization> <urn:caarray-data#Hybridization_1192> .
<urn:caarray-data#Hybridization_1192> <http://www.cs.ucl.ac.uk/staff/a.gonzalezbeltran/owl/domainmodel.owl#umlAttributeCollection> <urn:caarray-data#Hybridization_1192_amountOfMaterial> .
<urn:caarray-data#Hybridization_1192_amountOfMaterial> <http://www.w3.org/1999/02/22-rdf-syntax-ns#type> <http://www.cs.ucl.ac.uk/staff/a.gonzalezbeltran/owl/caarray2_1.owl#Hybridization_amountOfMaterial> .
<urn:caarray-data#Hybridization_1192_amountOfMaterial> <http://www.cs.ucl.ac.uk/staff/a.gonzalezbeltran/owl/domainmodel.owl#datatype> "0.0"^^<http://www.w3.org/2001/XMLSchema#string> .
<urn:caarray-data#Hybridization_1192> <http://www.cs.ucl.ac.uk/staff/a.gonzalezbeltran/owl/domainmodel.owl#umlAttributeCollection> <urn:caarray-data#Hybridization_1192_id> .
<urn:caarray-data#Hybridization_1192_id> <http://www.w3.org/1999/02/22-rdf-syntax-ns#type> <http://www.cs.ucl.ac.uk/staff/a.gonzalezbeltran/owl/caarray2_1.owl#Hybridization_id> .
<urn:caarray-data#Hybridization_1192_id> <http://www.cs.ucl.ac.uk/staff/a.gonzalezbeltran/owl/domainmodel.owl#datatype> "1192"^^<http://www.w3.org/2001/XMLSchema#string> .
<urn:caarray-data#Hybridization_1192> <http://www.cs.ucl.ac.uk/staff/a.gonzalezbeltran/owl/domainmodel.owl#umlAttributeCollection> <urn:caarray-data#Hybridization_1192_name> .
<urn:caarray-data#Hybridization_1192_name> <http://www.w3.org/1999/02/22-rdf-syntax-ns#type> <http://www.cs.ucl.ac.uk/staff/a.gonzalezbeltran/owl/caarray2_1.owl#Hybridization_name> .
<urn:caarray-data#Hybridization_1192_name> <http://www.cs.ucl.ac.uk/staff/a.gonzalezbeltran/owl/domainmodel.owl#datatype> "NCI-H460 hgu95e"^^<http://www.w3.org/2001/XMLSchema#string> .
<urn:caarray-data#Hybridization_1238> <http://www.w3.org/1999/02/22-rdf-syntax-ns#type> <http://www.cs.ucl.ac.uk/staff/a.gonzalezbeltran/owl/caarray2_1.owl#Hybridization> .
<urn:caarray-data#Experiment_6> <http://www.cs.ucl.ac.uk/staff/a.gonzalezbeltran/owl/caarray2_1.owl#Experiment_hybridizations_Hybridization> <urn:caarray-data#Hybridization_1238> .
<urn:caarray-data#Hybridization_1238> <http://www.cs.ucl.ac.uk/staff/a.gonzalezbeltran/owl/domainmodel.owl#umlAttributeCollection> <urn:caarray-data#Hybridization_1238_amountOfMaterial> .
<urn:caarray-data#Hybridization_1238_amountOfMaterial> <http://www.w3.org/1999/02/22-rdf-syntax-ns#type> <http://www.cs.ucl.ac.uk/staff/a.gonzalezbeltran/owl/caarray2_1.owl#Hybridization_amountOfMaterial> .
<urn:caarray-data#Hybridization_1238_amountOfMaterial> <http://www.cs.ucl.ac.uk/staff/a.gonzalezbeltran/owl/domainmodel.owl#datatype> "0.0"^^<http://www.w3.org/2001/XMLSchema#string> .
<urn:caarray-data#Hybridization_1238> <http://www.cs.ucl.ac.uk/staff/a.gonzalezbeltran/owl/domainmodel.owl#umlAttributeCollection> <urn:caarray-data#Hybridization_1238_id> .
<urn:caarray-data#Hybridization_1238_id> <http://www.w3.org/1999/02/22-rdf-syntax-ns#type> <http://www.cs.ucl.ac.uk/staff/a.gonzalezbeltran/owl/caarray2_1.owl#Hybridization_id> .
<urn:caarray-data#Hybridization_1238_id> <http://www.cs.ucl.ac.uk/staff/a.gonzalezbeltran/owl/domainmodel.owl#datatype> "1238"^^<http://www.w3.org/2001/XMLSchema#string> .
<urn:caarray-data#Hybridization_1238> <http://www.cs.ucl.ac.uk/staff/a.gonzalezbeltran/owl/domainmodel.owl#umlAttributeCollection> <urn:caarray-data#Hybridization_1238_name> .
<urn:caarray-data#Hybridization_1238_name> <http://www.w3.org/1999/02/22-rdf-syntax-ns#type> <http://www.cs.ucl.ac.uk/staff/a.gonzalezbeltran/owl/caarray2_1.owl#Hybridization_name> .
<urn:caarray-data#Hybridization_1238_name> <http://www.cs.ucl.ac.uk/staff/a.gonzalezbeltran/owl/domainmodel.owl#datatype> "MOLT-4 hgu95a"^^<http://www.w3.org/2001/XMLSchema#string> .
<urn:caarray-data#Hybridization_1174> <http://www.w3.org/1999/02/22-rdf-syntax-ns#type> <http://www.cs.ucl.ac.uk/staff/a.gonzalezbeltran/owl/caarray2_1.owl#Hybridization> .
<urn:caarray-data#Experiment_6> <http://www.cs.ucl.ac.uk/staff/a.gonzalezbeltran/owl/caarray2_1.owl#Experiment_hybridizations_Hybridization> <urn:caarray-data#Hybridization_1174> .
<urn:caarray-data#Hybridization_1174> <http://www.cs.ucl.ac.uk/staff/a.gonzalezbeltran/owl/domainmodel.owl#umlAttributeCollection> <urn:caarray-data#Hybridization_1174_amountOfMaterial> .
<urn:caarray-data#Hybridization_1174_amountOfMaterial> <http://www.w3.org/1999/02/22-rdf-syntax-ns#type> <http://www.cs.ucl.ac.uk/staff/a.gonzalezbeltran/owl/caarray2_1.owl#Hybridization_amountOfMaterial> .
<urn:caarray-data#Hybridization_1174_amountOfMaterial> <http://www.cs.ucl.ac.uk/staff/a.gonzalezbeltran/owl/domainmodel.owl#datatype> "0.0"^^<http://www.w3.org/2001/XMLSchema#string> .
<urn:caarray-data#Hybridization_1174> <http://www.cs.ucl.ac.uk/staff/a.gonzalezbeltran/owl/domainmodel.owl#umlAttributeCollection> <urn:caarray-data#Hybridization_1174_id> .
<urn:caarray-data#Hybridization_1174_id> <http://www.w3.org/1999/02/22-rdf-syntax-ns#type> <http://www.cs.ucl.ac.uk/staff/a.gonzalezbeltran/owl/caarray2_1.owl#Hybridization_id> .
<urn:caarray-data#Hybridization_1174_id> <http://www.cs.ucl.ac.uk/staff/a.gonzalezbeltran/owl/domainmodel.owl#datatype> "1174"^^<http://www.w3.org/2001/XMLSchema#string> .
<urn:caarray-data#Hybridization_1174> <http://www.cs.ucl.ac.uk/staff/a.gonzalezbeltran/owl/domainmodel.owl#umlAttributeCollection> <urn:caarray-data#Hybridization_1174_name> .
<urn:caarray-data#Hybridization_1174_name> <http://www.w3.org/1999/02/22-rdf-syntax-ns#type> <http://www.cs.ucl.ac.uk/staff/a.gonzalezbeltran/owl/caarray2_1.owl#Hybridization_name> .
<urn:caarray-data#Hybridization_1174_name> <http://www.cs.ucl.ac.uk/staff/a.gonzalezbeltran/owl/domainmodel.owl#datatype> "NCI-H23 hgu95c"^^<http://www.w3.org/2001/XMLSchema#string> .
<urn:caarray-data#Hybridization_1164> <http://www.w3.org/1999/02/22-rdf-syntax-ns#type> <http://www.cs.ucl.ac.uk/staff/a.gonzalezbeltran/owl/caarray2_1.owl#Hybridization> .
<urn:caarray-data#Experiment_6> <http://www.cs.ucl.ac.uk/staff/a.gonzalezbeltran/owl/caarray2_1.owl#Experiment_hybridizations_Hybridization> <urn:caarray-data#Hybridization_1164> .
<urn:caarray-data#Hybridization_1164> <http://www.cs.ucl.ac.uk/staff/a.gonzalezbeltran/owl/domainmodel.owl#umlAttributeCollection> <urn:caarray-data#Hybridization_1164_amountOfMaterial> .
<urn:caarray-data#Hybridization_1164_amountOfMaterial> <http://www.w3.org/1999/02/22-rdf-syntax-ns#type> <http://www.cs.ucl.ac.uk/staff/a.gonzalezbeltran/owl/caarray2_1.owl#Hybridization_amountOfMaterial> .
<urn:caarray-data#Hybridization_1164_amountOfMaterial> <http://www.cs.ucl.ac.uk/staff/a.gonzalezbeltran/owl/domainmodel.owl#datatype> "0.0"^^<http://www.w3.org/2001/XMLSchema#string> .
<urn:caarray-data#Hybridization_1164> <http://www.cs.ucl.ac.uk/staff/a.gonzalezbeltran/owl/domainmodel.owl#umlAttributeCollection> <urn:caarray-data#Hybridization_1164_id> .
<urn:caarray-data#Hybridization_1164_id> <http://www.w3.org/1999/02/22-rdf-syntax-ns#type> <http://www.cs.ucl.ac.uk/staff/a.gonzalezbeltran/owl/caarray2_1.owl#Hybridization_id> .
<urn:caarray-data#Hybridization_1164_id> <http://www.cs.ucl.ac.uk/staff/a.gonzalezbeltran/owl/domainmodel.owl#datatype> "1164"^^<http://www.w3.org/2001/XMLSchema#string> .
<urn:caarray-data#Hybridization_1164> <http://www.cs.ucl.ac.uk/staff/a.gonzalezbeltran/owl/domainmodel.owl#umlAttributeCollection> <urn:caarray-data#Hybridization_1164_name> .
<urn:caarray-data#Hybridization_1164_name> <http://www.w3.org/1999/02/22-rdf-syntax-ns#type> <http://www.cs.ucl.ac.uk/staff/a.gonzalezbeltran/owl/caarray2_1.owl#Hybridization_name> .
<urn:caarray-data#Hybridization_1164_name> <http://www.cs.ucl.ac.uk/staff/a.gonzalezbeltran/owl/domainmodel.owl#datatype> "MDA-MB-231/ATCC hgu95b"^^<http://www.w3.org/2001/XMLSchema#string> .
<urn:caarray-data#Hybridization_1110> <http://www.w3.org/1999/02/22-rdf-syntax-ns#type> <http://www.cs.ucl.ac.uk/staff/a.gonzalezbeltran/owl/caarray2_1.owl#Hybridization> .
<urn:caarray-data#Experiment_6> <http://www.cs.ucl.ac.uk/staff/a.gonzalezbeltran/owl/caarray2_1.owl#Experiment_hybridizations_Hybridization> <urn:caarray-data#Hybridization_1110> .
<urn:caarray-data#Hybridization_1110> <http://www.cs.ucl.ac.uk/staff/a.gonzalezbeltran/owl/domainmodel.owl#umlAttributeCollection> <urn:caarray-data#Hybridization_1110_amountOfMaterial> .
<urn:caarray-data#Hybridization_1110_amountOfMaterial> <http://www.w3.org/1999/02/22-rdf-syntax-ns#type> <http://www.cs.ucl.ac.uk/staff/a.gonzalezbeltran/owl/caarray2_1.owl#Hybridization_amountOfMaterial> .
<urn:caarray-data#Hybridization_1110_amountOfMaterial> <http://www.cs.ucl.ac.uk/staff/a.gonzalezbeltran/owl/domainmodel.owl#datatype> "0.0"^^<http://www.w3.org/2001/XMLSchema#string> .
<urn:caarray-data#Hybridization_1110> <http://www.cs.ucl.ac.uk/staff/a.gonzalezbeltran/owl/domainmodel.owl#umlAttributeCollection> <urn:caarray-data#Hybridization_1110_id> .
<urn:caarray-data#Hybridization_1110_id> <http://www.w3.org/1999/02/22-rdf-syntax-ns#type> <http://www.cs.ucl.ac.uk/staff/a.gonzalezbeltran/owl/caarray2_1.owl#Hybridization_id> .
<urn:caarray-data#Hybridization_1110_id> <http://www.cs.ucl.ac.uk/staff/a.gonzalezbeltran/owl/domainmodel.owl#datatype> "1110"^^<http://www.w3.org/2001/XMLSchema#string> .
<urn:caarray-data#Hybridization_1110> <http://www.cs.ucl.ac.uk/staff/a.gonzalezbeltran/owl/domainmodel.owl#umlAttributeCollection> <urn:caarray-data#Hybridization_1110_name> .
<urn:caarray-data#Hybridization_1110_name> <http://www.w3.org/1999/02/22-rdf-syntax-ns#type> <http://www.cs.ucl.ac.uk/staff/a.gonzalezbeltran/owl/caarray2_1.owl#Hybridization_name> .
<urn:caarray-data#Hybridization_1110_name> <http://www.cs.ucl.ac.uk/staff/a.gonzalezbeltran/owl/domainmodel.owl#datatype> "SK-OV-3 hgu95c"^^<http://www.w3.org/2001/XMLSchema#string> .
<urn:caarray-data#Hybridization_1105> <http://www.w3.org/1999/02/22-rdf-syntax-ns#type> <http://www.cs.ucl.ac.uk/staff/a.gonzalezbeltran/owl/caarray2_1.owl#Hybridization> .
<urn:caarray-data#Experiment_6> <http://www.cs.ucl.ac.uk/staff/a.gonzalezbeltran/owl/caarray2_1.owl#Experiment_hybridizations_Hybridization> <urn:caarray-data#Hybridization_1105> .
<urn:caarray-data#Hybridization_1105> <http://www.cs.ucl.ac.uk/staff/a.gonzalezbeltran/owl/domainmodel.owl#umlAttributeCollection> <urn:caarray-data#Hybridization_1105_amountOfMaterial> .
<urn:caarray-data#Hybridization_1105_amountOfMaterial> <http://www.w3.org/1999/02/22-rdf-syntax-ns#type> <http://www.cs.ucl.ac.uk/staff/a.gonzalezbeltran/owl/caarray2_1.owl#Hybridization_amountOfMaterial> .
<urn:caarray-data#Hybridization_1105_amountOfMaterial> <http://www.cs.ucl.ac.uk/staff/a.gonzalezbeltran/owl/domainmodel.owl#datatype> "0.0"^^<http://www.w3.org/2001/XMLSchema#string> .
<urn:caarray-data#Hybridization_1105> <http://www.cs.ucl.ac.uk/staff/a.gonzalezbeltran/owl/domainmodel.owl#umlAttributeCollection> <urn:caarray-data#Hybridization_1105_id> .
<urn:caarray-data#Hybridization_1105_id> <http://www.w3.org/1999/02/22-rdf-syntax-ns#type> <http://www.cs.ucl.ac.uk/staff/a.gonzalezbeltran/owl/caarray2_1.owl#Hybridization_id> .
<urn:caarray-data#Hybridization_1105_id> <http://www.cs.ucl.ac.uk/staff/a.gonzalezbeltran/owl/domainmodel.owl#datatype> "1105"^^<http://www.w3.org/2001/XMLSchema#string> .
<urn:caarray-data#Hybridization_1105> <http://www.cs.ucl.ac.uk/staff/a.gonzalezbeltran/owl/domainmodel.owl#umlAttributeCollection> <urn:caarray-data#Hybridization_1105_name> .
<urn:caarray-data#Hybridization_1105_name> <http://www.w3.org/1999/02/22-rdf-syntax-ns#type> <http://www.cs.ucl.ac.uk/staff/a.gonzalezbeltran/owl/caarray2_1.owl#Hybridization_name> .
<urn:caarray-data#Hybridization_1105_name> <http://www.cs.ucl.ac.uk/staff/a.gonzalezbeltran/owl/domainmodel.owl#datatype> "RPMI-8226 hgu95a"^^<http://www.w3.org/2001/XMLSchema#string> .
<urn:caarray-data#Hybridization_1184> <http://www.w3.org/1999/02/22-rdf-syntax-ns#type> <http://www.cs.ucl.ac.uk/staff/a.gonzalezbeltran/owl/caarray2_1.owl#Hybridization> .
<urn:caarray-data#Experiment_6> <http://www.cs.ucl.ac.uk/staff/a.gonzalezbeltran/owl/caarray2_1.owl#Experiment_hybridizations_Hybridization> <urn:caarray-data#Hybridization_1184> .
<urn:caarray-data#Hybridization_1184> <http://www.cs.ucl.ac.uk/staff/a.gonzalezbeltran/owl/domainmodel.owl#umlAttributeCollection> <urn:caarray-data#Hybridization_1184_amountOfMaterial> .
<urn:caarray-data#Hybridization_1184_amountOfMaterial> <http://www.w3.org/1999/02/22-rdf-syntax-ns#type> <http://www.cs.ucl.ac.uk/staff/a.gonzalezbeltran/owl/caarray2_1.owl#Hybridization_amountOfMaterial> .
<urn:caarray-data#Hybridization_1184_amountOfMaterial> <http://www.cs.ucl.ac.uk/staff/a.gonzalezbeltran/owl/domainmodel.owl#datatype> "0.0"^^<http://www.w3.org/2001/XMLSchema#string> .
<urn:caarray-data#Hybridization_1184> <http://www.cs.ucl.ac.uk/staff/a.gonzalezbeltran/owl/domainmodel.owl#umlAttributeCollection> <urn:caarray-data#Hybridization_1184_id> .
<urn:caarray-data#Hybridization_1184_id> <http://www.w3.org/1999/02/22-rdf-syntax-ns#type> <http://www.cs.ucl.ac.uk/staff/a.gonzalezbeltran/owl/caarray2_1.owl#Hybridization_id> .
<urn:caarray-data#Hybridization_1184_id> <http://www.cs.ucl.ac.uk/staff/a.gonzalezbeltran/owl/domainmodel.owl#datatype> "1184"^^<http://www.w3.org/2001/XMLSchema#string> .
<urn:caarray-data#Hybridization_1184> <http://www.cs.ucl.ac.uk/staff/a.gonzalezbeltran/owl/domainmodel.owl#umlAttributeCollection> <urn:caarray-data#Hybridization_1184_name> .
<urn:caarray-data#Hybridization_1184_name> <http://www.w3.org/1999/02/22-rdf-syntax-ns#type> <http://www.cs.ucl.ac.uk/staff/a.gonzalezbeltran/owl/caarray2_1.owl#Hybridization_name> .
<urn:caarray-data#Hybridization_1184_name> <http://www.cs.ucl.ac.uk/staff/a.gonzalezbeltran/owl/domainmodel.owl#datatype> "ACHN hgu95c"^^<http://www.w3.org/2001/XMLSchema#string> .
<urn:caarray-data#Hybridization_1120> <http://www.w3.org/1999/02/22-rdf-syntax-ns#type> <http://www.cs.ucl.ac.uk/staff/a.gonzalezbeltran/owl/caarray2_1.owl#Hybridization> .
<urn:caarray-data#Experiment_6> <http://www.cs.ucl.ac.uk/staff/a.gonzalezbeltran/owl/caarray2_1.owl#Experiment_hybridizations_Hybridization> <urn:caarray-data#Hybridization_1120> .
<urn:caarray-data#Hybridization_1120> <http://www.cs.ucl.ac.uk/staff/a.gonzalezbeltran/owl/domainmodel.owl#umlAttributeCollection> <urn:caarray-data#Hybridization_1120_amountOfMaterial> .
<urn:caarray-data#Hybridization_1120_amountOfMaterial> <http://www.w3.org/1999/02/22-rdf-syntax-ns#type> <http://www.cs.ucl.ac.uk/staff/a.gonzalezbeltran/owl/caarray2_1.owl#Hybridization_amountOfMaterial> .
<urn:caarray-data#Hybridization_1120_amountOfMaterial> <http://www.cs.ucl.ac.uk/staff/a.gonzalezbeltran/owl/domainmodel.owl#datatype> "0.0"^^<http://www.w3.org/2001/XMLSchema#string> .
<urn:caarray-data#Hybridization_1120> <http://www.cs.ucl.ac.uk/staff/a.gonzalezbeltran/owl/domainmodel.owl#umlAttributeCollection> <urn:caarray-data#Hybridization_1120_id> .
<urn:caarray-data#Hybridization_1120_id> <http://www.w3.org/1999/02/22-rdf-syntax-ns#type> <http://www.cs.ucl.ac.uk/staff/a.gonzalezbeltran/owl/caarray2_1.owl#Hybridization_id> .
<urn:caarray-data#Hybridization_1120_id> <http://www.cs.ucl.ac.uk/staff/a.gonzalezbeltran/owl/domainmodel.owl#datatype> "1120"^^<http://www.w3.org/2001/XMLSchema#string> .
<urn:caarray-data#Hybridization_1120> <http://www.cs.ucl.ac.uk/staff/a.gonzalezbeltran/owl/domainmodel.owl#umlAttributeCollection> <urn:caarray-data#Hybridization_1120_name> .
<urn:caarray-data#Hybridization_1120_name> <http://www.w3.org/1999/02/22-rdf-syntax-ns#type> <http://www.cs.ucl.ac.uk/staff/a.gonzalezbeltran/owl/caarray2_1.owl#Hybridization_name> .
<urn:caarray-data#Hybridization_1120_name> <http://www.cs.ucl.ac.uk/staff/a.gonzalezbeltran/owl/domainmodel.owl#datatype> "K-562 hgu95d"^^<http://www.w3.org/2001/XMLSchema#string> .
<urn:caarray-data#Hybridization_1097> <http://www.w3.org/1999/02/22-rdf-syntax-ns#type> <http://www.cs.ucl.ac.uk/staff/a.gonzalezbeltran/owl/caarray2_1.owl#Hybridization> .
<urn:caarray-data#Experiment_6> <http://www.cs.ucl.ac.uk/staff/a.gonzalezbeltran/owl/caarray2_1.owl#Experiment_hybridizations_Hybridization> <urn:caarray-data#Hybridization_1097> .
<urn:caarray-data#Hybridization_1097> <http://www.cs.ucl.ac.uk/staff/a.gonzalezbeltran/owl/domainmodel.owl#umlAttributeCollection> <urn:caarray-data#Hybridization_1097_amountOfMaterial> .
<urn:caarray-data#Hybridization_1097_amountOfMaterial> <http://www.w3.org/1999/02/22-rdf-syntax-ns#type> <http://www.cs.ucl.ac.uk/staff/a.gonzalezbeltran/owl/caarray2_1.owl#Hybridization_amountOfMaterial> .
<urn:caarray-data#Hybridization_1097_amountOfMaterial> <http://www.cs.ucl.ac.uk/staff/a.gonzalezbeltran/owl/domainmodel.owl#datatype> "0.0"^^<http://www.w3.org/2001/XMLSchema#string> .
<urn:caarray-data#Hybridization_1097> <http://www.cs.ucl.ac.uk/staff/a.gonzalezbeltran/owl/domainmodel.owl#umlAttributeCollection> <urn:caarray-data#Hybridization_1097_id> .
<urn:caarray-data#Hybridization_1097_id> <http://www.w3.org/1999/02/22-rdf-syntax-ns#type> <http://www.cs.ucl.ac.uk/staff/a.gonzalezbeltran/owl/caarray2_1.owl#Hybridization_id> .
<urn:caarray-data#Hybridization_1097_id> <http://www.cs.ucl.ac.uk/staff/a.gonzalezbeltran/owl/domainmodel.owl#datatype> "1097"^^<http://www.w3.org/2001/XMLSchema#string> .
<urn:caarray-data#Hybridization_1097> <http://www.cs.ucl.ac.uk/staff/a.gonzalezbeltran/owl/domainmodel.owl#umlAttributeCollection> <urn:caarray-data#Hybridization_1097_name> .
<urn:caarray-data#Hybridization_1097_name> <http://www.w3.org/1999/02/22-rdf-syntax-ns#type> <http://www.cs.ucl.ac.uk/staff/a.gonzalezbeltran/owl/caarray2_1.owl#Hybridization_name> .
<urn:caarray-data#Hybridization_1097_name> <http://www.cs.ucl.ac.uk/staff/a.gonzalezbeltran/owl/domainmodel.owl#datatype> "LOX IMVI hgu95a"^^<http://www.w3.org/2001/XMLSchema#string> .
<urn:caarray-data#Hybridization_1353> <http://www.w3.org/1999/02/22-rdf-syntax-ns#type> <http://www.cs.ucl.ac.uk/staff/a.gonzalezbeltran/owl/caarray2_1.owl#Hybridization> .
<urn:caarray-data#Experiment_6> <http://www.cs.ucl.ac.uk/staff/a.gonzalezbeltran/owl/caarray2_1.owl#Experiment_hybridizations_Hybridization> <urn:caarray-data#Hybridization_1353> .
<urn:caarray-data#Hybridization_1353> <http://www.cs.ucl.ac.uk/staff/a.gonzalezbeltran/owl/domainmodel.owl#umlAttributeCollection> <urn:caarray-data#Hybridization_1353_amountOfMaterial> .
<urn:caarray-data#Hybridization_1353_amountOfMaterial> <http://www.w3.org/1999/02/22-rdf-syntax-ns#type> <http://www.cs.ucl.ac.uk/staff/a.gonzalezbeltran/owl/caarray2_1.owl#Hybridization_amountOfMaterial> .
<urn:caarray-data#Hybridization_1353_amountOfMaterial> <http://www.cs.ucl.ac.uk/staff/a.gonzalezbeltran/owl/domainmodel.owl#datatype> "0.0"^^<http://www.w3.org/2001/XMLSchema#string> .
<urn:caarray-data#Hybridization_1353> <http://www.cs.ucl.ac.uk/staff/a.gonzalezbeltran/owl/domainmodel.owl#umlAttributeCollection> <urn:caarray-data#Hybridization_1353_id> .
<urn:caarray-data#Hybridization_1353_id> <http://www.w3.org/1999/02/22-rdf-syntax-ns#type> <http://www.cs.ucl.ac.uk/staff/a.gonzalezbeltran/owl/caarray2_1.owl#Hybridization_id> .
<urn:caarray-data#Hybridization_1353_id> <http://www.cs.ucl.ac.uk/staff/a.gonzalezbeltran/owl/domainmodel.owl#datatype> "1353"^^<http://www.w3.org/2001/XMLSchema#string> .
<urn:caarray-data#Hybridization_1353> <http://www.cs.ucl.ac.uk/staff/a.gonzalezbeltran/owl/domainmodel.owl#umlAttributeCollection> <urn:caarray-data#Hybridization_1353_name> .
<urn:caarray-data#Hybridization_1353_name> <http://www.w3.org/1999/02/22-rdf-syntax-ns#type> <http://www.cs.ucl.ac.uk/staff/a.gonzalezbeltran/owl/caarray2_1.owl#Hybridization_name> .
<urn:caarray-data#Hybridization_1353_name> <http://www.cs.ucl.ac.uk/staff/a.gonzalezbeltran/owl/domainmodel.owl#datatype> "SF-295 hgu95c"^^<http://www.w3.org/2001/XMLSchema#string> .
<urn:caarray-data#Hybridization_1336> <http://www.w3.org/1999/02/22-rdf-syntax-ns#type> <http://www.cs.ucl.ac.uk/staff/a.gonzalezbeltran/owl/caarray2_1.owl#Hybridization> .
<urn:caarray-data#Experiment_6> <http://www.cs.ucl.ac.uk/staff/a.gonzalezbeltran/owl/caarray2_1.owl#Experiment_hybridizations_Hybridization> <urn:caarray-data#Hybridization_1336> .
<urn:caarray-data#Hybridization_1336> <http://www.cs.ucl.ac.uk/staff/a.gonzalezbeltran/owl/domainmodel.owl#umlAttributeCollection> <urn:caarray-data#Hybridization_1336_amountOfMaterial> .
<urn:caarray-data#Hybridization_1336_amountOfMaterial> <http://www.w3.org/1999/02/22-rdf-syntax-ns#type> <http://www.cs.ucl.ac.uk/staff/a.gonzalezbeltran/owl/caarray2_1.owl#Hybridization_amountOfMaterial> .
<urn:caarray-data#Hybridization_1336_amountOfMaterial> <http://www.cs.ucl.ac.uk/staff/a.gonzalezbeltran/owl/domainmodel.owl#datatype> "0.0"^^<http://www.w3.org/2001/XMLSchema#string> .
<urn:caarray-data#Hybridization_1336> <http://www.cs.ucl.ac.uk/staff/a.gonzalezbeltran/owl/domainmodel.owl#umlAttributeCollection> <urn:caarray-data#Hybridization_1336_id> .
<urn:caarray-data#Hybridization_1336_id> <http://www.w3.org/1999/02/22-rdf-syntax-ns#type> <http://www.cs.ucl.ac.uk/staff/a.gonzalezbeltran/owl/caarray2_1.owl#Hybridization_id> .
<urn:caarray-data#Hybridization_1336_id> <http://www.cs.ucl.ac.uk/staff/a.gonzalezbeltran/owl/domainmodel.owl#datatype> "1336"^^<http://www.w3.org/2001/XMLSchema#string> .
<urn:caarray-data#Hybridization_1336> <http://www.cs.ucl.ac.uk/staff/a.gonzalezbeltran/owl/domainmodel.owl#umlAttributeCollection> <urn:caarray-data#Hybridization_1336_name> .
<urn:caarray-data#Hybridization_1336_name> <http://www.w3.org/1999/02/22-rdf-syntax-ns#type> <http://www.cs.ucl.ac.uk/staff/a.gonzalezbeltran/owl/caarray2_1.owl#Hybridization_name> .
<urn:caarray-data#Hybridization_1336_name> <http://www.cs.ucl.ac.uk/staff/a.gonzalezbeltran/owl/domainmodel.owl#datatype> "EKVX hgu95e"^^<http://www.w3.org/2001/XMLSchema#string> .
<urn:caarray-data#Hybridization_1225> <http://www.w3.org/1999/02/22-rdf-syntax-ns#type> <http://www.cs.ucl.ac.uk/staff/a.gonzalezbeltran/owl/caarray2_1.owl#Hybridization> .
<urn:caarray-data#Experiment_6> <http://www.cs.ucl.ac.uk/staff/a.gonzalezbeltran/owl/caarray2_1.owl#Experiment_hybridizations_Hybridization> <urn:caarray-data#Hybridization_1225> .
<urn:caarray-data#Hybridization_1225> <http://www.cs.ucl.ac.uk/staff/a.gonzalezbeltran/owl/domainmodel.owl#umlAttributeCollection> <urn:caarray-data#Hybridization_1225_amountOfMaterial> .
<urn:caarray-data#Hybridization_1225_amountOfMaterial> <http://www.w3.org/1999/02/22-rdf-syntax-ns#type> <http://www.cs.ucl.ac.uk/staff/a.gonzalezbeltran/owl/caarray2_1.owl#Hybridization_amountOfMaterial> .
<urn:caarray-data#Hybridization_1225_amountOfMaterial> <http://www.cs.ucl.ac.uk/staff/a.gonzalezbeltran/owl/domainmodel.owl#datatype> "0.0"^^<http://www.w3.org/2001/XMLSchema#string> .
<urn:caarray-data#Hybridization_1225> <http://www.cs.ucl.ac.uk/staff/a.gonzalezbeltran/owl/domainmodel.owl#umlAttributeCollection> <urn:caarray-data#Hybridization_1225_id> .
<urn:caarray-data#Hybridization_1225_id> <http://www.w3.org/1999/02/22-rdf-syntax-ns#type> <http://www.cs.ucl.ac.uk/staff/a.gonzalezbeltran/owl/caarray2_1.owl#Hybridization_id> .
<urn:caarray-data#Hybridization_1225_id> <http://www.cs.ucl.ac.uk/staff/a.gonzalezbeltran/owl/domainmodel.owl#datatype> "1225"^^<http://www.w3.org/2001/XMLSchema#string> .
<urn:caarray-data#Hybridization_1225> <http://www.cs.ucl.ac.uk/staff/a.gonzalezbeltran/owl/domainmodel.owl#umlAttributeCollection> <urn:caarray-data#Hybridization_1225_name> .
<urn:caarray-data#Hybridization_1225_name> <http://www.w3.org/1999/02/22-rdf-syntax-ns#type> <http://www.cs.ucl.ac.uk/staff/a.gonzalezbeltran/owl/caarray2_1.owl#Hybridization_name> .
<urn:caarray-data#Hybridization_1225_name> <http://www.cs.ucl.ac.uk/staff/a.gonzalezbeltran/owl/domainmodel.owl#datatype> "KM12 hgu95d"^^<http://www.w3.org/2001/XMLSchema#string> .
<urn:caarray-data#Hybridization_1098> <http://www.w3.org/1999/02/22-rdf-syntax-ns#type> <http://www.cs.ucl.ac.uk/staff/a.gonzalezbeltran/owl/caarray2_1.owl#Hybridization> .
<urn:caarray-data#Experiment_6> <http://www.cs.ucl.ac.uk/staff/a.gonzalezbeltran/owl/caarray2_1.owl#Experiment_hybridizations_Hybridization> <urn:caarray-data#Hybridization_1098> .
<urn:caarray-data#Hybridization_1098> <http://www.cs.ucl.ac.uk/staff/a.gonzalezbeltran/owl/domainmodel.owl#umlAttributeCollection> <urn:caarray-data#Hybridization_1098_amountOfMaterial> .
<urn:caarray-data#Hybridization_1098_amountOfMaterial> <http://www.w3.org/1999/02/22-rdf-syntax-ns#type> <http://www.cs.ucl.ac.uk/staff/a.gonzalezbeltran/owl/caarray2_1.owl#Hybridization_amountOfMaterial> .
<urn:caarray-data#Hybridization_1098_amountOfMaterial> <http://www.cs.ucl.ac.uk/staff/a.gonzalezbeltran/owl/domainmodel.owl#datatype> "0.0"^^<http://www.w3.org/2001/XMLSchema#string> .
<urn:caarray-data#Hybridization_1098> <http://www.cs.ucl.ac.uk/staff/a.gonzalezbeltran/owl/domainmodel.owl#umlAttributeCollection> <urn:caarray-data#Hybridization_1098_id> .
<urn:caarray-data#Hybridization_1098_id> <http://www.w3.org/1999/02/22-rdf-syntax-ns#type> <http://www.cs.ucl.ac.uk/staff/a.gonzalezbeltran/owl/caarray2_1.owl#Hybridization_id> .
<urn:caarray-data#Hybridization_1098_id> <http://www.cs.ucl.ac.uk/staff/a.gonzalezbeltran/owl/domainmodel.owl#datatype> "1098"^^<http://www.w3.org/2001/XMLSchema#string> .
<urn:caarray-data#Hybridization_1098> <http://www.cs.ucl.ac.uk/staff/a.gonzalezbeltran/owl/domainmodel.owl#umlAttributeCollection> <urn:caarray-data#Hybridization_1098_name> .
<urn:caarray-data#Hybridization_1098_name> <http://www.w3.org/1999/02/22-rdf-syntax-ns#type> <http://www.cs.ucl.ac.uk/staff/a.gonzalezbeltran/owl/caarray2_1.owl#Hybridization_name> .
<urn:caarray-data#Hybridization_1098_name> <http://www.cs.ucl.ac.uk/staff/a.gonzalezbeltran/owl/domainmodel.owl#datatype> "MDA-MB-231/ATCC hgu95c"^^<http://www.w3.org/2001/XMLSchema#string> .
<urn:caarray-data#Hybridization_1256> <http://www.w3.org/1999/02/22-rdf-syntax-ns#type> <http://www.cs.ucl.ac.uk/staff/a.gonzalezbeltran/owl/caarray2_1.owl#Hybridization> .
<urn:caarray-data#Experiment_6> <http://www.cs.ucl.ac.uk/staff/a.gonzalezbeltran/owl/caarray2_1.owl#Experiment_hybridizations_Hybridization> <urn:caarray-data#Hybridization_1256> .
<urn:caarray-data#Hybridization_1256> <http://www.cs.ucl.ac.uk/staff/a.gonzalezbeltran/owl/domainmodel.owl#umlAttributeCollection> <urn:caarray-data#Hybridization_1256_amountOfMaterial> .
<urn:caarray-data#Hybridization_1256_amountOfMaterial> <http://www.w3.org/1999/02/22-rdf-syntax-ns#type> <http://www.cs.ucl.ac.uk/staff/a.gonzalezbeltran/owl/caarray2_1.owl#Hybridization_amountOfMaterial> .
<urn:caarray-data#Hybridization_1256_amountOfMaterial> <http://www.cs.ucl.ac.uk/staff/a.gonzalezbeltran/owl/domainmodel.owl#datatype> "0.0"^^<http://www.w3.org/2001/XMLSchema#string> .
<urn:caarray-data#Hybridization_1256> <http://www.cs.ucl.ac.uk/staff/a.gonzalezbeltran/owl/domainmodel.owl#umlAttributeCollection> <urn:caarray-data#Hybridization_1256_id> .
<urn:caarray-data#Hybridization_1256_id> <http://www.w3.org/1999/02/22-rdf-syntax-ns#type> <http://www.cs.ucl.ac.uk/staff/a.gonzalezbeltran/owl/caarray2_1.owl#Hybridization_id> .
<urn:caarray-data#Hybridization_1256_id> <http://www.cs.ucl.ac.uk/staff/a.gonzalezbeltran/owl/domainmodel.owl#datatype> "1256"^^<http://www.w3.org/2001/XMLSchema#string> .
<urn:caarray-data#Hybridization_1256> <http://www.cs.ucl.ac.uk/staff/a.gonzalezbeltran/owl/domainmodel.owl#umlAttributeCollection> <urn:caarray-data#Hybridization_1256_name> .
<urn:caarray-data#Hybridization_1256_name> <http://www.w3.org/1999/02/22-rdf-syntax-ns#type> <http://www.cs.ucl.ac.uk/staff/a.gonzalezbeltran/owl/caarray2_1.owl#Hybridization_name> .
<urn:caarray-data#Hybridization_1256_name> <http://www.cs.ucl.ac.uk/staff/a.gonzalezbeltran/owl/domainmodel.owl#datatype> "OVCAR-8 hgu95c"^^<http://www.w3.org/2001/XMLSchema#string> .
<urn:caarray-data#Hybridization_1226> <http://www.w3.org/1999/02/22-rdf-syntax-ns#type> <http://www.cs.ucl.ac.uk/staff/a.gonzalezbeltran/owl/caarray2_1.owl#Hybridization> .
<urn:caarray-data#Experiment_6> <http://www.cs.ucl.ac.uk/staff/a.gonzalezbeltran/owl/caarray2_1.owl#Experiment_hybridizations_Hybridization> <urn:caarray-data#Hybridization_1226> .
<urn:caarray-data#Hybridization_1226> <http://www.cs.ucl.ac.uk/staff/a.gonzalezbeltran/owl/domainmodel.owl#umlAttributeCollection> <urn:caarray-data#Hybridization_1226_amountOfMaterial> .
<urn:caarray-data#Hybridization_1226_amountOfMaterial> <http://www.w3.org/1999/02/22-rdf-syntax-ns#type> <http://www.cs.ucl.ac.uk/staff/a.gonzalezbeltran/owl/caarray2_1.owl#Hybridization_amountOfMaterial> .
<urn:caarray-data#Hybridization_1226_amountOfMaterial> <http://www.cs.ucl.ac.uk/staff/a.gonzalezbeltran/owl/domainmodel.owl#datatype> "0.0"^^<http://www.w3.org/2001/XMLSchema#string> .
<urn:caarray-data#Hybridization_1226> <http://www.cs.ucl.ac.uk/staff/a.gonzalezbeltran/owl/domainmodel.owl#umlAttributeCollection> <urn:caarray-data#Hybridization_1226_id> .
<urn:caarray-data#Hybridization_1226_id> <http://www.w3.org/1999/02/22-rdf-syntax-ns#type> <http://www.cs.ucl.ac.uk/staff/a.gonzalezbeltran/owl/caarray2_1.owl#Hybridization_id> .
<urn:caarray-data#Hybridization_1226_id> <http://www.cs.ucl.ac.uk/staff/a.gonzalezbeltran/owl/domainmodel.owl#datatype> "1226"^^<http://www.w3.org/2001/XMLSchema#string> .
<urn:caarray-data#Hybridization_1226> <http://www.cs.ucl.ac.uk/staff/a.gonzalezbeltran/owl/domainmodel.owl#umlAttributeCollection> <urn:caarray-data#Hybridization_1226_name> .
<urn:caarray-data#Hybridization_1226_name> <http://www.w3.org/1999/02/22-rdf-syntax-ns#type> <http://www.cs.ucl.ac.uk/staff/a.gonzalezbeltran/owl/caarray2_1.owl#Hybridization_name> .
<urn:caarray-data#Hybridization_1226_name> <http://www.cs.ucl.ac.uk/staff/a.gonzalezbeltran/owl/domainmodel.owl#datatype> "BT-549 hgu95e"^^<http://www.w3.org/2001/XMLSchema#string> .
<urn:caarray-data#Hybridization_1219> <http://www.w3.org/1999/02/22-rdf-syntax-ns#type> <http://www.cs.ucl.ac.uk/staff/a.gonzalezbeltran/owl/caarray2_1.owl#Hybridization> .
<urn:caarray-data#Experiment_6> <http://www.cs.ucl.ac.uk/staff/a.gonzalezbeltran/owl/caarray2_1.owl#Experiment_hybridizations_Hybridization> <urn:caarray-data#Hybridization_1219> .
<urn:caarray-data#Hybridization_1219> <http://www.cs.ucl.ac.uk/staff/a.gonzalezbeltran/owl/domainmodel.owl#umlAttributeCollection> <urn:caarray-data#Hybridization_1219_amountOfMaterial> .
<urn:caarray-data#Hybridization_1219_amountOfMaterial> <http://www.w3.org/1999/02/22-rdf-syntax-ns#type> <http://www.cs.ucl.ac.uk/staff/a.gonzalezbeltran/owl/caarray2_1.owl#Hybridization_amountOfMaterial> .
<urn:caarray-data#Hybridization_1219_amountOfMaterial> <http://www.cs.ucl.ac.uk/staff/a.gonzalezbeltran/owl/domainmodel.owl#datatype> "0.0"^^<http://www.w3.org/2001/XMLSchema#string> .
<urn:caarray-data#Hybridization_1219> <http://www.cs.ucl.ac.uk/staff/a.gonzalezbeltran/owl/domainmodel.owl#umlAttributeCollection> <urn:caarray-data#Hybridization_1219_id> .
<urn:caarray-data#Hybridization_1219_id> <http://www.w3.org/1999/02/22-rdf-syntax-ns#type> <http://www.cs.ucl.ac.uk/staff/a.gonzalezbeltran/owl/caarray2_1.owl#Hybridization_id> .
<urn:caarray-data#Hybridization_1219_id> <http://www.cs.ucl.ac.uk/staff/a.gonzalezbeltran/owl/domainmodel.owl#datatype> "1219"^^<http://www.w3.org/2001/XMLSchema#string> .
<urn:caarray-data#Hybridization_1219> <http://www.cs.ucl.ac.uk/staff/a.gonzalezbeltran/owl/domainmodel.owl#umlAttributeCollection> <urn:caarray-data#Hybridization_1219_name> .
<urn:caarray-data#Hybridization_1219_name> <http://www.w3.org/1999/02/22-rdf-syntax-ns#type> <http://www.cs.ucl.ac.uk/staff/a.gonzalezbeltran/owl/caarray2_1.owl#Hybridization_name> .
<urn:caarray-data#Hybridization_1219_name> <http://www.cs.ucl.ac.uk/staff/a.gonzalezbeltran/owl/domainmodel.owl#datatype> "OVCAR-5 hgu95a"^^<http://www.w3.org/2001/XMLSchema#string> .
<urn:caarray-data#Hybridization_1155> <http://www.w3.org/1999/02/22-rdf-syntax-ns#type> <http://www.cs.ucl.ac.uk/staff/a.gonzalezbeltran/owl/caarray2_1.owl#Hybridization> .
<urn:caarray-data#Experiment_6> <http://www.cs.ucl.ac.uk/staff/a.gonzalezbeltran/owl/caarray2_1.owl#Experiment_hybridizations_Hybridization> <urn:caarray-data#Hybridization_1155> .
<urn:caarray-data#Hybridization_1155> <http://www.cs.ucl.ac.uk/staff/a.gonzalezbeltran/owl/domainmodel.owl#umlAttributeCollection> <urn:caarray-data#Hybridization_1155_amountOfMaterial> .
<urn:caarray-data#Hybridization_1155_amountOfMaterial> <http://www.w3.org/1999/02/22-rdf-syntax-ns#type> <http://www.cs.ucl.ac.uk/staff/a.gonzalezbeltran/owl/caarray2_1.owl#Hybridization_amountOfMaterial> .
<urn:caarray-data#Hybridization_1155_amountOfMaterial> <http://www.cs.ucl.ac.uk/staff/a.gonzalezbeltran/owl/domainmodel.owl#datatype> "0.0"^^<http://www.w3.org/2001/XMLSchema#string> .
<urn:caarray-data#Hybridization_1155> <http://www.cs.ucl.ac.uk/staff/a.gonzalezbeltran/owl/domainmodel.owl#umlAttributeCollection> <urn:caarray-data#Hybridization_1155_id> .
<urn:caarray-data#Hybridization_1155_id> <http://www.w3.org/1999/02/22-rdf-syntax-ns#type> <http://www.cs.ucl.ac.uk/staff/a.gonzalezbeltran/owl/caarray2_1.owl#Hybridization_id> .
<urn:caarray-data#Hybridization_1155_id> <http://www.cs.ucl.ac.uk/staff/a.gonzalezbeltran/owl/domainmodel.owl#datatype> "1155"^^<http://www.w3.org/2001/XMLSchema#string> .
<urn:caarray-data#Hybridization_1155> <http://www.cs.ucl.ac.uk/staff/a.gonzalezbeltran/owl/domainmodel.owl#umlAttributeCollection> <urn:caarray-data#Hybridization_1155_name> .
<urn:caarray-data#Hybridization_1155_name> <http://www.w3.org/1999/02/22-rdf-syntax-ns#type> <http://www.cs.ucl.ac.uk/staff/a.gonzalezbeltran/owl/caarray2_1.owl#Hybridization_name> .
<urn:caarray-data#Hybridization_1155_name> <http://www.cs.ucl.ac.uk/staff/a.gonzalezbeltran/owl/domainmodel.owl#datatype> "NCI-H226 hgu95b"^^<http://www.w3.org/2001/XMLSchema#string> .
<urn:caarray-data#Hybridization_1121> <http://www.w3.org/1999/02/22-rdf-syntax-ns#type> <http://www.cs.ucl.ac.uk/staff/a.gonzalezbeltran/owl/caarray2_1.owl#Hybridization> .
<urn:caarray-data#Experiment_6> <http://www.cs.ucl.ac.uk/staff/a.gonzalezbeltran/owl/caarray2_1.owl#Experiment_hybridizations_Hybridization> <urn:caarray-data#Hybridization_1121> .
<urn:caarray-data#Hybridization_1121> <http://www.cs.ucl.ac.uk/staff/a.gonzalezbeltran/owl/domainmodel.owl#umlAttributeCollection> <urn:caarray-data#Hybridization_1121_amountOfMaterial> .
<urn:caarray-data#Hybridization_1121_amountOfMaterial> <http://www.w3.org/1999/02/22-rdf-syntax-ns#type> <http://www.cs.ucl.ac.uk/staff/a.gonzalezbeltran/owl/caarray2_1.owl#Hybridization_amountOfMaterial> .
<urn:caarray-data#Hybridization_1121_amountOfMaterial> <http://www.cs.ucl.ac.uk/staff/a.gonzalezbeltran/owl/domainmodel.owl#datatype> "0.0"^^<http://www.w3.org/2001/XMLSchema#string> .
<urn:caarray-data#Hybridization_1121> <http://www.cs.ucl.ac.uk/staff/a.gonzalezbeltran/owl/domainmodel.owl#umlAttributeCollection> <urn:caarray-data#Hybridization_1121_id> .
<urn:caarray-data#Hybridization_1121_id> <http://www.w3.org/1999/02/22-rdf-syntax-ns#type> <http://www.cs.ucl.ac.uk/staff/a.gonzalezbeltran/owl/caarray2_1.owl#Hybridization_id> .
<urn:caarray-data#Hybridization_1121_id> <http://www.cs.ucl.ac.uk/staff/a.gonzalezbeltran/owl/domainmodel.owl#datatype> "1121"^^<http://www.w3.org/2001/XMLSchema#string> .
<urn:caarray-data#Hybridization_1121> <http://www.cs.ucl.ac.uk/staff/a.gonzalezbeltran/owl/domainmodel.owl#umlAttributeCollection> <urn:caarray-data#Hybridization_1121_name> .
<urn:caarray-data#Hybridization_1121_name> <http://www.w3.org/1999/02/22-rdf-syntax-ns#type> <http://www.cs.ucl.ac.uk/staff/a.gonzalezbeltran/owl/caarray2_1.owl#Hybridization_name> .
<urn:caarray-data#Hybridization_1121_name> <http://www.cs.ucl.ac.uk/staff/a.gonzalezbeltran/owl/domainmodel.owl#datatype> "SF-268 hgu95e"^^<http://www.w3.org/2001/XMLSchema#string> .
<urn:caarray-data#Hybridization_1296> <http://www.w3.org/1999/02/22-rdf-syntax-ns#type> <http://www.cs.ucl.ac.uk/staff/a.gonzalezbeltran/owl/caarray2_1.owl#Hybridization> .
<urn:caarray-data#Experiment_6> <http://www.cs.ucl.ac.uk/staff/a.gonzalezbeltran/owl/caarray2_1.owl#Experiment_hybridizations_Hybridization> <urn:caarray-data#Hybridization_1296> .
<urn:caarray-data#Hybridization_1296> <http://www.cs.ucl.ac.uk/staff/a.gonzalezbeltran/owl/domainmodel.owl#umlAttributeCollection> <urn:caarray-data#Hybridization_1296_amountOfMaterial> .
<urn:caarray-data#Hybridization_1296_amountOfMaterial> <http://www.w3.org/1999/02/22-rdf-syntax-ns#type> <http://www.cs.ucl.ac.uk/staff/a.gonzalezbeltran/owl/caarray2_1.owl#Hybridization_amountOfMaterial> .
<urn:caarray-data#Hybridization_1296_amountOfMaterial> <http://www.cs.ucl.ac.uk/staff/a.gonzalezbeltran/owl/domainmodel.owl#datatype> "0.0"^^<http://www.w3.org/2001/XMLSchema#string> .
<urn:caarray-data#Hybridization_1296> <http://www.cs.ucl.ac.uk/staff/a.gonzalezbeltran/owl/domainmodel.owl#umlAttributeCollection> <urn:caarray-data#Hybridization_1296_id> .
<urn:caarray-data#Hybridization_1296_id> <http://www.w3.org/1999/02/22-rdf-syntax-ns#type> <http://www.cs.ucl.ac.uk/staff/a.gonzalezbeltran/owl/caarray2_1.owl#Hybridization_id> .
<urn:caarray-data#Hybridization_1296_id> <http://www.cs.ucl.ac.uk/staff/a.gonzalezbeltran/owl/domainmodel.owl#datatype> "1296"^^<http://www.w3.org/2001/XMLSchema#string> .
<urn:caarray-data#Hybridization_1296> <http://www.cs.ucl.ac.uk/staff/a.gonzalezbeltran/owl/domainmodel.owl#umlAttributeCollection> <urn:caarray-data#Hybridization_1296_name> .
<urn:caarray-data#Hybridization_1296_name> <http://www.w3.org/1999/02/22-rdf-syntax-ns#type> <http://www.cs.ucl.ac.uk/staff/a.gonzalezbeltran/owl/caarray2_1.owl#Hybridization_name> .
<urn:caarray-data#Hybridization_1296_name> <http://www.cs.ucl.ac.uk/staff/a.gonzalezbeltran/owl/domainmodel.owl#datatype> "MCF7 hgu95d"^^<http://www.w3.org/2001/XMLSchema#string> .
<urn:caarray-data#Hybridization_1123> <http://www.w3.org/1999/02/22-rdf-syntax-ns#type> <http://www.cs.ucl.ac.uk/staff/a.gonzalezbeltran/owl/caarray2_1.owl#Hybridization> .
<urn:caarray-data#Experiment_6> <http://www.cs.ucl.ac.uk/staff/a.gonzalezbeltran/owl/caarray2_1.owl#Experiment_hybridizations_Hybridization> <urn:caarray-data#Hybridization_1123> .
<urn:caarray-data#Hybridization_1123> <http://www.cs.ucl.ac.uk/staff/a.gonzalezbeltran/owl/domainmodel.owl#umlAttributeCollection> <urn:caarray-data#Hybridization_1123_amountOfMaterial> .
<urn:caarray-data#Hybridization_1123_amountOfMaterial> <http://www.w3.org/1999/02/22-rdf-syntax-ns#type> <http://www.cs.ucl.ac.uk/staff/a.gonzalezbeltran/owl/caarray2_1.owl#Hybridization_amountOfMaterial> .
<urn:caarray-data#Hybridization_1123_amountOfMaterial> <http://www.cs.ucl.ac.uk/staff/a.gonzalezbeltran/owl/domainmodel.owl#datatype> "0.0"^^<http://www.w3.org/2001/XMLSchema#string> .
<urn:caarray-data#Hybridization_1123> <http://www.cs.ucl.ac.uk/staff/a.gonzalezbeltran/owl/domainmodel.owl#umlAttributeCollection> <urn:caarray-data#Hybridization_1123_id> .
<urn:caarray-data#Hybridization_1123_id> <http://www.w3.org/1999/02/22-rdf-syntax-ns#type> <http://www.cs.ucl.ac.uk/staff/a.gonzalezbeltran/owl/caarray2_1.owl#Hybridization_id> .
<urn:caarray-data#Hybridization_1123_id> <http://www.cs.ucl.ac.uk/staff/a.gonzalezbeltran/owl/domainmodel.owl#datatype> "1123"^^<http://www.w3.org/2001/XMLSchema#string> .
<urn:caarray-data#Hybridization_1123> <http://www.cs.ucl.ac.uk/staff/a.gonzalezbeltran/owl/domainmodel.owl#umlAttributeCollection> <urn:caarray-data#Hybridization_1123_name> .
<urn:caarray-data#Hybridization_1123_name> <http://www.w3.org/1999/02/22-rdf-syntax-ns#type> <http://www.cs.ucl.ac.uk/staff/a.gonzalezbeltran/owl/caarray2_1.owl#Hybridization_name> .
<urn:caarray-data#Hybridization_1123_name> <http://www.cs.ucl.ac.uk/staff/a.gonzalezbeltran/owl/domainmodel.owl#datatype> "COLO 205 hgu95e"^^<http://www.w3.org/2001/XMLSchema#string> .
<urn:caarray-data#Hybridization_1119> <http://www.w3.org/1999/02/22-rdf-syntax-ns#type> <http://www.cs.ucl.ac.uk/staff/a.gonzalezbeltran/owl/caarray2_1.owl#Hybridization> .
<urn:caarray-data#Experiment_6> <http://www.cs.ucl.ac.uk/staff/a.gonzalezbeltran/owl/caarray2_1.owl#Experiment_hybridizations_Hybridization> <urn:caarray-data#Hybridization_1119> .
<urn:caarray-data#Hybridization_1119> <http://www.cs.ucl.ac.uk/staff/a.gonzalezbeltran/owl/domainmodel.owl#umlAttributeCollection> <urn:caarray-data#Hybridization_1119_amountOfMaterial> .
<urn:caarray-data#Hybridization_1119_amountOfMaterial> <http://www.w3.org/1999/02/22-rdf-syntax-ns#type> <http://www.cs.ucl.ac.uk/staff/a.gonzalezbeltran/owl/caarray2_1.owl#Hybridization_amountOfMaterial> .
<urn:caarray-data#Hybridization_1119_amountOfMaterial> <http://www.cs.ucl.ac.uk/staff/a.gonzalezbeltran/owl/domainmodel.owl#datatype> "0.0"^^<http://www.w3.org/2001/XMLSchema#string> .
<urn:caarray-data#Hybridization_1119> <http://www.cs.ucl.ac.uk/staff/a.gonzalezbeltran/owl/domainmodel.owl#umlAttributeCollection> <urn:caarray-data#Hybridization_1119_id> .
<urn:caarray-data#Hybridization_1119_id> <http://www.w3.org/1999/02/22-rdf-syntax-ns#type> <http://www.cs.ucl.ac.uk/staff/a.gonzalezbeltran/owl/caarray2_1.owl#Hybridization_id> .
<urn:caarray-data#Hybridization_1119_id> <http://www.cs.ucl.ac.uk/staff/a.gonzalezbeltran/owl/domainmodel.owl#datatype> "1119"^^<http://www.w3.org/2001/XMLSchema#string> .
<urn:caarray-data#Hybridization_1119> <http://www.cs.ucl.ac.uk/staff/a.gonzalezbeltran/owl/domainmodel.owl#umlAttributeCollection> <urn:caarray-data#Hybridization_1119_name> .
<urn:caarray-data#Hybridization_1119_name> <http://www.w3.org/1999/02/22-rdf-syntax-ns#type> <http://www.cs.ucl.ac.uk/staff/a.gonzalezbeltran/owl/caarray2_1.owl#Hybridization_name> .
<urn:caarray-data#Hybridization_1119_name> <http://www.cs.ucl.ac.uk/staff/a.gonzalezbeltran/owl/domainmodel.owl#datatype> "EKVX hgu95a"^^<http://www.w3.org/2001/XMLSchema#string> .
<urn:caarray-data#Hybridization_1183> <http://www.w3.org/1999/02/22-rdf-syntax-ns#type> <http://www.cs.ucl.ac.uk/staff/a.gonzalezbeltran/owl/caarray2_1.owl#Hybridization> .
<urn:caarray-data#Experiment_6> <http://www.cs.ucl.ac.uk/staff/a.gonzalezbeltran/owl/caarray2_1.owl#Experiment_hybridizations_Hybridization> <urn:caarray-data#Hybridization_1183> .
<urn:caarray-data#Hybridization_1183> <http://www.cs.ucl.ac.uk/staff/a.gonzalezbeltran/owl/domainmodel.owl#umlAttributeCollection> <urn:caarray-data#Hybridization_1183_amountOfMaterial> .
<urn:caarray-data#Hybridization_1183_amountOfMaterial> <http://www.w3.org/1999/02/22-rdf-syntax-ns#type> <http://www.cs.ucl.ac.uk/staff/a.gonzalezbeltran/owl/caarray2_1.owl#Hybridization_amountOfMaterial> .
<urn:caarray-data#Hybridization_1183_amountOfMaterial> <http://www.cs.ucl.ac.uk/staff/a.gonzalezbeltran/owl/domainmodel.owl#datatype> "0.0"^^<http://www.w3.org/2001/XMLSchema#string> .
<urn:caarray-data#Hybridization_1183> <http://www.cs.ucl.ac.uk/staff/a.gonzalezbeltran/owl/domainmodel.owl#umlAttributeCollection> <urn:caarray-data#Hybridization_1183_id> .
<urn:caarray-data#Hybridization_1183_id> <http://www.w3.org/1999/02/22-rdf-syntax-ns#type> <http://www.cs.ucl.ac.uk/staff/a.gonzalezbeltran/owl/caarray2_1.owl#Hybridization_id> .
<urn:caarray-data#Hybridization_1183_id> <http://www.cs.ucl.ac.uk/staff/a.gonzalezbeltran/owl/domainmodel.owl#datatype> "1183"^^<http://www.w3.org/2001/XMLSchema#string> .
<urn:caarray-data#Hybridization_1183> <http://www.cs.ucl.ac.uk/staff/a.gonzalezbeltran/owl/domainmodel.owl#umlAttributeCollection> <urn:caarray-data#Hybridization_1183_name> .
<urn:caarray-data#Hybridization_1183_name> <http://www.w3.org/1999/02/22-rdf-syntax-ns#type> <http://www.cs.ucl.ac.uk/staff/a.gonzalezbeltran/owl/caarray2_1.owl#Hybridization_name> .
<urn:caarray-data#Hybridization_1183_name> <http://www.cs.ucl.ac.uk/staff/a.gonzalezbeltran/owl/domainmodel.owl#datatype> "SF-539 hgu95e"^^<http://www.w3.org/2001/XMLSchema#string> .
<urn:caarray-data#Hybridization_1109> <http://www.w3.org/1999/02/22-rdf-syntax-ns#type> <http://www.cs.ucl.ac.uk/staff/a.gonzalezbeltran/owl/caarray2_1.owl#Hybridization> .
<urn:caarray-data#Experiment_6> <http://www.cs.ucl.ac.uk/staff/a.gonzalezbeltran/owl/caarray2_1.owl#Experiment_hybridizations_Hybridization> <urn:caarray-data#Hybridization_1109> .
<urn:caarray-data#Hybridization_1109> <http://www.cs.ucl.ac.uk/staff/a.gonzalezbeltran/owl/domainmodel.owl#umlAttributeCollection> <urn:caarray-data#Hybridization_1109_amountOfMaterial> .
<urn:caarray-data#Hybridization_1109_amountOfMaterial> <http://www.w3.org/1999/02/22-rdf-syntax-ns#type> <http://www.cs.ucl.ac.uk/staff/a.gonzalezbeltran/owl/caarray2_1.owl#Hybridization_amountOfMaterial> .
<urn:caarray-data#Hybridization_1109_amountOfMaterial> <http://www.cs.ucl.ac.uk/staff/a.gonzalezbeltran/owl/domainmodel.owl#datatype> "0.0"^^<http://www.w3.org/2001/XMLSchema#string> .
<urn:caarray-data#Hybridization_1109> <http://www.cs.ucl.ac.uk/staff/a.gonzalezbeltran/owl/domainmodel.owl#umlAttributeCollection> <urn:caarray-data#Hybridization_1109_id> .
<urn:caarray-data#Hybridization_1109_id> <http://www.w3.org/1999/02/22-rdf-syntax-ns#type> <http://www.cs.ucl.ac.uk/staff/a.gonzalezbeltran/owl/caarray2_1.owl#Hybridization_id> .
<urn:caarray-data#Hybridization_1109_id> <http://www.cs.ucl.ac.uk/staff/a.gonzalezbeltran/owl/domainmodel.owl#datatype> "1109"^^<http://www.w3.org/2001/XMLSchema#string> .
<urn:caarray-data#Hybridization_1109> <http://www.cs.ucl.ac.uk/staff/a.gonzalezbeltran/owl/domainmodel.owl#umlAttributeCollection> <urn:caarray-data#Hybridization_1109_name> .
<urn:caarray-data#Hybridization_1109_name> <http://www.w3.org/1999/02/22-rdf-syntax-ns#type> <http://www.cs.ucl.ac.uk/staff/a.gonzalezbeltran/owl/caarray2_1.owl#Hybridization_name> .
<urn:caarray-data#Hybridization_1109_name> <http://www.cs.ucl.ac.uk/staff/a.gonzalezbeltran/owl/domainmodel.owl#datatype> "CAKI-1 hgu95e"^^<http://www.w3.org/2001/XMLSchema#string> .
<urn:caarray-data#Hybridization_1283> <http://www.w3.org/1999/02/22-rdf-syntax-ns#type> <http://www.cs.ucl.ac.uk/staff/a.gonzalezbeltran/owl/caarray2_1.owl#Hybridization> .
<urn:caarray-data#Experiment_6> <http://www.cs.ucl.ac.uk/staff/a.gonzalezbeltran/owl/caarray2_1.owl#Experiment_hybridizations_Hybridization> <urn:caarray-data#Hybridization_1283> .
<urn:caarray-data#Hybridization_1283> <http://www.cs.ucl.ac.uk/staff/a.gonzalezbeltran/owl/domainmodel.owl#umlAttributeCollection> <urn:caarray-data#Hybridization_1283_amountOfMaterial> .
<urn:caarray-data#Hybridization_1283_amountOfMaterial> <http://www.w3.org/1999/02/22-rdf-syntax-ns#type> <http://www.cs.ucl.ac.uk/staff/a.gonzalezbeltran/owl/caarray2_1.owl#Hybridization_amountOfMaterial> .
<urn:caarray-data#Hybridization_1283_amountOfMaterial> <http://www.cs.ucl.ac.uk/staff/a.gonzalezbeltran/owl/domainmodel.owl#datatype> "0.0"^^<http://www.w3.org/2001/XMLSchema#string> .
<urn:caarray-data#Hybridization_1283> <http://www.cs.ucl.ac.uk/staff/a.gonzalezbeltran/owl/domainmodel.owl#umlAttributeCollection> <urn:caarray-data#Hybridization_1283_id> .
<urn:caarray-data#Hybridization_1283_id> <http://www.w3.org/1999/02/22-rdf-syntax-ns#type> <http://www.cs.ucl.ac.uk/staff/a.gonzalezbeltran/owl/caarray2_1.owl#Hybridization_id> .
<urn:caarray-data#Hybridization_1283_id> <http://www.cs.ucl.ac.uk/staff/a.gonzalezbeltran/owl/domainmodel.owl#datatype> "1283"^^<http://www.w3.org/2001/XMLSchema#string> .
<urn:caarray-data#Hybridization_1283> <http://www.cs.ucl.ac.uk/staff/a.gonzalezbeltran/owl/domainmodel.owl#umlAttributeCollection> <urn:caarray-data#Hybridization_1283_name> .
<urn:caarray-data#Hybridization_1283_name> <http://www.w3.org/1999/02/22-rdf-syntax-ns#type> <http://www.cs.ucl.ac.uk/staff/a.gonzalezbeltran/owl/caarray2_1.owl#Hybridization_name> .
<urn:caarray-data#Hybridization_1283_name> <http://www.cs.ucl.ac.uk/staff/a.gonzalezbeltran/owl/domainmodel.owl#datatype> "HT29 hgu95d"^^<http://www.w3.org/2001/XMLSchema#string> .
<urn:caarray-data#Hybridization_1232> <http://www.w3.org/1999/02/22-rdf-syntax-ns#type> <http://www.cs.ucl.ac.uk/staff/a.gonzalezbeltran/owl/caarray2_1.owl#Hybridization> .
<urn:caarray-data#Experiment_6> <http://www.cs.ucl.ac.uk/staff/a.gonzalezbeltran/owl/caarray2_1.owl#Experiment_hybridizations_Hybridization> <urn:caarray-data#Hybridization_1232> .
<urn:caarray-data#Hybridization_1232> <http://www.cs.ucl.ac.uk/staff/a.gonzalezbeltran/owl/domainmodel.owl#umlAttributeCollection> <urn:caarray-data#Hybridization_1232_amountOfMaterial> .
<urn:caarray-data#Hybridization_1232_amountOfMaterial> <http://www.w3.org/1999/02/22-rdf-syntax-ns#type> <http://www.cs.ucl.ac.uk/staff/a.gonzalezbeltran/owl/caarray2_1.owl#Hybridization_amountOfMaterial> .
<urn:caarray-data#Hybridization_1232_amountOfMaterial> <http://www.cs.ucl.ac.uk/staff/a.gonzalezbeltran/owl/domainmodel.owl#datatype> "0.0"^^<http://www.w3.org/2001/XMLSchema#string> .
<urn:caarray-data#Hybridization_1232> <http://www.cs.ucl.ac.uk/staff/a.gonzalezbeltran/owl/domainmodel.owl#umlAttributeCollection> <urn:caarray-data#Hybridization_1232_id> .
<urn:caarray-data#Hybridization_1232_id> <http://www.w3.org/1999/02/22-rdf-syntax-ns#type> <http://www.cs.ucl.ac.uk/staff/a.gonzalezbeltran/owl/caarray2_1.owl#Hybridization_id> .
<urn:caarray-data#Hybridization_1232_id> <http://www.cs.ucl.ac.uk/staff/a.gonzalezbeltran/owl/domainmodel.owl#datatype> "1232"^^<http://www.w3.org/2001/XMLSchema#string> .
<urn:caarray-data#Hybridization_1232> <http://www.cs.ucl.ac.uk/staff/a.gonzalezbeltran/owl/domainmodel.owl#umlAttributeCollection> <urn:caarray-data#Hybridization_1232_name> .
<urn:caarray-data#Hybridization_1232_name> <http://www.w3.org/1999/02/22-rdf-syntax-ns#type> <http://www.cs.ucl.ac.uk/staff/a.gonzalezbeltran/owl/caarray2_1.owl#Hybridization_name> .
<urn:caarray-data#Hybridization_1232_name> <http://www.cs.ucl.ac.uk/staff/a.gonzalezbeltran/owl/domainmodel.owl#datatype> "T-47D hgu95e"^^<http://www.w3.org/2001/XMLSchema#string> .
<urn:caarray-data#Hybridization_1347> <http://www.w3.org/1999/02/22-rdf-syntax-ns#type> <http://www.cs.ucl.ac.uk/staff/a.gonzalezbeltran/owl/caarray2_1.owl#Hybridization> .
<urn:caarray-data#Experiment_6> <http://www.cs.ucl.ac.uk/staff/a.gonzalezbeltran/owl/caarray2_1.owl#Experiment_hybridizations_Hybridization> <urn:caarray-data#Hybridization_1347> .
<urn:caarray-data#Hybridization_1347> <http://www.cs.ucl.ac.uk/staff/a.gonzalezbeltran/owl/domainmodel.owl#umlAttributeCollection> <urn:caarray-data#Hybridization_1347_amountOfMaterial> .
<urn:caarray-data#Hybridization_1347_amountOfMaterial> <http://www.w3.org/1999/02/22-rdf-syntax-ns#type> <http://www.cs.ucl.ac.uk/staff/a.gonzalezbeltran/owl/caarray2_1.owl#Hybridization_amountOfMaterial> .
<urn:caarray-data#Hybridization_1347_amountOfMaterial> <http://www.cs.ucl.ac.uk/staff/a.gonzalezbeltran/owl/domainmodel.owl#datatype> "0.0"^^<http://www.w3.org/2001/XMLSchema#string> .
<urn:caarray-data#Hybridization_1347> <http://www.cs.ucl.ac.uk/staff/a.gonzalezbeltran/owl/domainmodel.owl#umlAttributeCollection> <urn:caarray-data#Hybridization_1347_id> .
<urn:caarray-data#Hybridization_1347_id> <http://www.w3.org/1999/02/22-rdf-syntax-ns#type> <http://www.cs.ucl.ac.uk/staff/a.gonzalezbeltran/owl/caarray2_1.owl#Hybridization_id> .
<urn:caarray-data#Hybridization_1347_id> <http://www.cs.ucl.ac.uk/staff/a.gonzalezbeltran/owl/domainmodel.owl#datatype> "1347"^^<http://www.w3.org/2001/XMLSchema#string> .
<urn:caarray-data#Hybridization_1347> <http://www.cs.ucl.ac.uk/staff/a.gonzalezbeltran/owl/domainmodel.owl#umlAttributeCollection> <urn:caarray-data#Hybridization_1347_name> .
<urn:caarray-data#Hybridization_1347_name> <http://www.w3.org/1999/02/22-rdf-syntax-ns#type> <http://www.cs.ucl.ac.uk/staff/a.gonzalezbeltran/owl/caarray2_1.owl#Hybridization_name> .
<urn:caarray-data#Hybridization_1347_name> <http://www.cs.ucl.ac.uk/staff/a.gonzalezbeltran/owl/domainmodel.owl#datatype> "786-0 hgu95d"^^<http://www.w3.org/2001/XMLSchema#string> .
<urn:caarray-data#Hybridization_1132> <http://www.w3.org/1999/02/22-rdf-syntax-ns#type> <http://www.cs.ucl.ac.uk/staff/a.gonzalezbeltran/owl/caarray2_1.owl#Hybridization> .
<urn:caarray-data#Experiment_6> <http://www.cs.ucl.ac.uk/staff/a.gonzalezbeltran/owl/caarray2_1.owl#Experiment_hybridizations_Hybridization> <urn:caarray-data#Hybridization_1132> .
<urn:caarray-data#Hybridization_1132> <http://www.cs.ucl.ac.uk/staff/a.gonzalezbeltran/owl/domainmodel.owl#umlAttributeCollection> <urn:caarray-data#Hybridization_1132_amountOfMaterial> .
<urn:caarray-data#Hybridization_1132_amountOfMaterial> <http://www.w3.org/1999/02/22-rdf-syntax-ns#type> <http://www.cs.ucl.ac.uk/staff/a.gonzalezbeltran/owl/caarray2_1.owl#Hybridization_amountOfMaterial> .
<urn:caarray-data#Hybridization_1132_amountOfMaterial> <http://www.cs.ucl.ac.uk/staff/a.gonzalezbeltran/owl/domainmodel.owl#datatype> "0.0"^^<http://www.w3.org/2001/XMLSchema#string> .
<urn:caarray-data#Hybridization_1132> <http://www.cs.ucl.ac.uk/staff/a.gonzalezbeltran/owl/domainmodel.owl#umlAttributeCollection> <urn:caarray-data#Hybridization_1132_id> .
<urn:caarray-data#Hybridization_1132_id> <http://www.w3.org/1999/02/22-rdf-syntax-ns#type> <http://www.cs.ucl.ac.uk/staff/a.gonzalezbeltran/owl/caarray2_1.owl#Hybridization_id> .
<urn:caarray-data#Hybridization_1132_id> <http://www.cs.ucl.ac.uk/staff/a.gonzalezbeltran/owl/domainmodel.owl#datatype> "1132"^^<http://www.w3.org/2001/XMLSchema#string> .
<urn:caarray-data#Hybridization_1132> <http://www.cs.ucl.ac.uk/staff/a.gonzalezbeltran/owl/domainmodel.owl#umlAttributeCollection> <urn:caarray-data#Hybridization_1132_name> .
<urn:caarray-data#Hybridization_1132_name> <http://www.w3.org/1999/02/22-rdf-syntax-ns#type> <http://www.cs.ucl.ac.uk/staff/a.gonzalezbeltran/owl/caarray2_1.owl#Hybridization_name> .
<urn:caarray-data#Hybridization_1132_name> <http://www.cs.ucl.ac.uk/staff/a.gonzalezbeltran/owl/domainmodel.owl#datatype> "MCF7 hgu95a"^^<http://www.w3.org/2001/XMLSchema#string> .
<urn:caarray-data#Hybridization_1222> <http://www.w3.org/1999/02/22-rdf-syntax-ns#type> <http://www.cs.ucl.ac.uk/staff/a.gonzalezbeltran/owl/caarray2_1.owl#Hybridization> .
<urn:caarray-data#Experiment_6> <http://www.cs.ucl.ac.uk/staff/a.gonzalezbeltran/owl/caarray2_1.owl#Experiment_hybridizations_Hybridization> <urn:caarray-data#Hybridization_1222> .
<urn:caarray-data#Hybridization_1222> <http://www.cs.ucl.ac.uk/staff/a.gonzalezbeltran/owl/domainmodel.owl#umlAttributeCollection> <urn:caarray-data#Hybridization_1222_amountOfMaterial> .
<urn:caarray-data#Hybridization_1222_amountOfMaterial> <http://www.w3.org/1999/02/22-rdf-syntax-ns#type> <http://www.cs.ucl.ac.uk/staff/a.gonzalezbeltran/owl/caarray2_1.owl#Hybridization_amountOfMaterial> .
<urn:caarray-data#Hybridization_1222_amountOfMaterial> <http://www.cs.ucl.ac.uk/staff/a.gonzalezbeltran/owl/domainmodel.owl#datatype> "0.0"^^<http://www.w3.org/2001/XMLSchema#string> .
<urn:caarray-data#Hybridization_1222> <http://www.cs.ucl.ac.uk/staff/a.gonzalezbeltran/owl/domainmodel.owl#umlAttributeCollection> <urn:caarray-data#Hybridization_1222_id> .
<urn:caarray-data#Hybridization_1222_id> <http://www.w3.org/1999/02/22-rdf-syntax-ns#type> <http://www.cs.ucl.ac.uk/staff/a.gonzalezbeltran/owl/caarray2_1.owl#Hybridization_id> .
<urn:caarray-data#Hybridization_1222_id> <http://www.cs.ucl.ac.uk/staff/a.gonzalezbeltran/owl/domainmodel.owl#datatype> "1222"^^<http://www.w3.org/2001/XMLSchema#string> .
<urn:caarray-data#Hybridization_1222> <http://www.cs.ucl.ac.uk/staff/a.gonzalezbeltran/owl/domainmodel.owl#umlAttributeCollection> <urn:caarray-data#Hybridization_1222_name> .
<urn:caarray-data#Hybridization_1222_name> <http://www.w3.org/1999/02/22-rdf-syntax-ns#type> <http://www.cs.ucl.ac.uk/staff/a.gonzalezbeltran/owl/caarray2_1.owl#Hybridization_name> .
<urn:caarray-data#Hybridization_1222_name> <http://www.cs.ucl.ac.uk/staff/a.gonzalezbeltran/owl/domainmodel.owl#datatype> "NCI/ADR-RES hgu95e"^^<http://www.w3.org/2001/XMLSchema#string> .
<urn:caarray-data#Hybridization_1346> <http://www.w3.org/1999/02/22-rdf-syntax-ns#type> <http://www.cs.ucl.ac.uk/staff/a.gonzalezbeltran/owl/caarray2_1.owl#Hybridization> .
<urn:caarray-data#Experiment_6> <http://www.cs.ucl.ac.uk/staff/a.gonzalezbeltran/owl/caarray2_1.owl#Experiment_hybridizations_Hybridization> <urn:caarray-data#Hybridization_1346> .
<urn:caarray-data#Hybridization_1346> <http://www.cs.ucl.ac.uk/staff/a.gonzalezbeltran/owl/domainmodel.owl#umlAttributeCollection> <urn:caarray-data#Hybridization_1346_amountOfMaterial> .
<urn:caarray-data#Hybridization_1346_amountOfMaterial> <http://www.w3.org/1999/02/22-rdf-syntax-ns#type> <http://www.cs.ucl.ac.uk/staff/a.gonzalezbeltran/owl/caarray2_1.owl#Hybridization_amountOfMaterial> .
<urn:caarray-data#Hybridization_1346_amountOfMaterial> <http://www.cs.ucl.ac.uk/staff/a.gonzalezbeltran/owl/domainmodel.owl#datatype> "0.0"^^<http://www.w3.org/2001/XMLSchema#string> .
<urn:caarray-data#Hybridization_1346> <http://www.cs.ucl.ac.uk/staff/a.gonzalezbeltran/owl/domainmodel.owl#umlAttributeCollection> <urn:caarray-data#Hybridization_1346_id> .
<urn:caarray-data#Hybridization_1346_id> <http://www.w3.org/1999/02/22-rdf-syntax-ns#type> <http://www.cs.ucl.ac.uk/staff/a.gonzalezbeltran/owl/caarray2_1.owl#Hybridization_id> .
<urn:caarray-data#Hybridization_1346_id> <http://www.cs.ucl.ac.uk/staff/a.gonzalezbeltran/owl/domainmodel.owl#datatype> "1346"^^<http://www.w3.org/2001/XMLSchema#string> .
<urn:caarray-data#Hybridization_1346> <http://www.cs.ucl.ac.uk/staff/a.gonzalezbeltran/owl/domainmodel.owl#umlAttributeCollection> <urn:caarray-data#Hybridization_1346_name> .
<urn:caarray-data#Hybridization_1346_name> <http://www.w3.org/1999/02/22-rdf-syntax-ns#type> <http://www.cs.ucl.ac.uk/staff/a.gonzalezbeltran/owl/caarray2_1.owl#Hybridization_name> .
<urn:caarray-data#Hybridization_1346_name> <http://www.cs.ucl.ac.uk/staff/a.gonzalezbeltran/owl/domainmodel.owl#datatype> "EKVX hgu95b"^^<http://www.w3.org/2001/XMLSchema#string> .
<urn:caarray-data#Hybridization_1294> <http://www.w3.org/1999/02/22-rdf-syntax-ns#type> <http://www.cs.ucl.ac.uk/staff/a.gonzalezbeltran/owl/caarray2_1.owl#Hybridization> .
<urn:caarray-data#Experiment_6> <http://www.cs.ucl.ac.uk/staff/a.gonzalezbeltran/owl/caarray2_1.owl#Experiment_hybridizations_Hybridization> <urn:caarray-data#Hybridization_1294> .
<urn:caarray-data#Hybridization_1294> <http://www.cs.ucl.ac.uk/staff/a.gonzalezbeltran/owl/domainmodel.owl#umlAttributeCollection> <urn:caarray-data#Hybridization_1294_amountOfMaterial> .
<urn:caarray-data#Hybridization_1294_amountOfMaterial> <http://www.w3.org/1999/02/22-rdf-syntax-ns#type> <http://www.cs.ucl.ac.uk/staff/a.gonzalezbeltran/owl/caarray2_1.owl#Hybridization_amountOfMaterial> .
<urn:caarray-data#Hybridization_1294_amountOfMaterial> <http://www.cs.ucl.ac.uk/staff/a.gonzalezbeltran/owl/domainmodel.owl#datatype> "0.0"^^<http://www.w3.org/2001/XMLSchema#string> .
<urn:caarray-data#Hybridization_1294> <http://www.cs.ucl.ac.uk/staff/a.gonzalezbeltran/owl/domainmodel.owl#umlAttributeCollection> <urn:caarray-data#Hybridization_1294_id> .
<urn:caarray-data#Hybridization_1294_id> <http://www.w3.org/1999/02/22-rdf-syntax-ns#type> <http://www.cs.ucl.ac.uk/staff/a.gonzalezbeltran/owl/caarray2_1.owl#Hybridization_id> .
<urn:caarray-data#Hybridization_1294_id> <http://www.cs.ucl.ac.uk/staff/a.gonzalezbeltran/owl/domainmodel.owl#datatype> "1294"^^<http://www.w3.org/2001/XMLSchema#string> .
<urn:caarray-data#Hybridization_1294> <http://www.cs.ucl.ac.uk/staff/a.gonzalezbeltran/owl/domainmodel.owl#umlAttributeCollection> <urn:caarray-data#Hybridization_1294_name> .
<urn:caarray-data#Hybridization_1294_name> <http://www.w3.org/1999/02/22-rdf-syntax-ns#type> <http://www.cs.ucl.ac.uk/staff/a.gonzalezbeltran/owl/caarray2_1.owl#Hybridization_name> .
<urn:caarray-data#Hybridization_1294_name> <http://www.cs.ucl.ac.uk/staff/a.gonzalezbeltran/owl/domainmodel.owl#datatype> "EKVX hgu95d"^^<http://www.w3.org/2001/XMLSchema#string> .
<urn:caarray-data#Hybridization_1221> <http://www.w3.org/1999/02/22-rdf-syntax-ns#type> <http://www.cs.ucl.ac.uk/staff/a.gonzalezbeltran/owl/caarray2_1.owl#Hybridization> .
<urn:caarray-data#Experiment_6> <http://www.cs.ucl.ac.uk/staff/a.gonzalezbeltran/owl/caarray2_1.owl#Experiment_hybridizations_Hybridization> <urn:caarray-data#Hybridization_1221> .
<urn:caarray-data#Hybridization_1221> <http://www.cs.ucl.ac.uk/staff/a.gonzalezbeltran/owl/domainmodel.owl#umlAttributeCollection> <urn:caarray-data#Hybridization_1221_amountOfMaterial> .
<urn:caarray-data#Hybridization_1221_amountOfMaterial> <http://www.w3.org/1999/02/22-rdf-syntax-ns#type> <http://www.cs.ucl.ac.uk/staff/a.gonzalezbeltran/owl/caarray2_1.owl#Hybridization_amountOfMaterial> .
<urn:caarray-data#Hybridization_1221_amountOfMaterial> <http://www.cs.ucl.ac.uk/staff/a.gonzalezbeltran/owl/domainmodel.owl#datatype> "0.0"^^<http://www.w3.org/2001/XMLSchema#string> .
<urn:caarray-data#Hybridization_1221> <http://www.cs.ucl.ac.uk/staff/a.gonzalezbeltran/owl/domainmodel.owl#umlAttributeCollection> <urn:caarray-data#Hybridization_1221_id> .
<urn:caarray-data#Hybridization_1221_id> <http://www.w3.org/1999/02/22-rdf-syntax-ns#type> <http://www.cs.ucl.ac.uk/staff/a.gonzalezbeltran/owl/caarray2_1.owl#Hybridization_id> .
<urn:caarray-data#Hybridization_1221_id> <http://www.cs.ucl.ac.uk/staff/a.gonzalezbeltran/owl/domainmodel.owl#datatype> "1221"^^<http://www.w3.org/2001/XMLSchema#string> .
<urn:caarray-data#Hybridization_1221> <http://www.cs.ucl.ac.uk/staff/a.gonzalezbeltran/owl/domainmodel.owl#umlAttributeCollection> <urn:caarray-data#Hybridization_1221_name> .
<urn:caarray-data#Hybridization_1221_name> <http://www.w3.org/1999/02/22-rdf-syntax-ns#type> <http://www.cs.ucl.ac.uk/staff/a.gonzalezbeltran/owl/caarray2_1.owl#Hybridization_name> .
<urn:caarray-data#Hybridization_1221_name> <http://www.cs.ucl.ac.uk/staff/a.gonzalezbeltran/owl/domainmodel.owl#datatype> "MDA-N hgu95e"^^<http://www.w3.org/2001/XMLSchema#string> .
<urn:caarray-data#Hybridization_1284> <http://www.w3.org/1999/02/22-rdf-syntax-ns#type> <http://www.cs.ucl.ac.uk/staff/a.gonzalezbeltran/owl/caarray2_1.owl#Hybridization> .
<urn:caarray-data#Experiment_6> <http://www.cs.ucl.ac.uk/staff/a.gonzalezbeltran/owl/caarray2_1.owl#Experiment_hybridizations_Hybridization> <urn:caarray-data#Hybridization_1284> .
<urn:caarray-data#Hybridization_1284> <http://www.cs.ucl.ac.uk/staff/a.gonzalezbeltran/owl/domainmodel.owl#umlAttributeCollection> <urn:caarray-data#Hybridization_1284_amountOfMaterial> .
<urn:caarray-data#Hybridization_1284_amountOfMaterial> <http://www.w3.org/1999/02/22-rdf-syntax-ns#type> <http://www.cs.ucl.ac.uk/staff/a.gonzalezbeltran/owl/caarray2_1.owl#Hybridization_amountOfMaterial> .
<urn:caarray-data#Hybridization_1284_amountOfMaterial> <http://www.cs.ucl.ac.uk/staff/a.gonzalezbeltran/owl/domainmodel.owl#datatype> "0.0"^^<http://www.w3.org/2001/XMLSchema#string> .
<urn:caarray-data#Hybridization_1284> <http://www.cs.ucl.ac.uk/staff/a.gonzalezbeltran/owl/domainmodel.owl#umlAttributeCollection> <urn:caarray-data#Hybridization_1284_id> .
<urn:caarray-data#Hybridization_1284_id> <http://www.w3.org/1999/02/22-rdf-syntax-ns#type> <http://www.cs.ucl.ac.uk/staff/a.gonzalezbeltran/owl/caarray2_1.owl#Hybridization_id> .
<urn:caarray-data#Hybridization_1284_id> <http://www.cs.ucl.ac.uk/staff/a.gonzalezbeltran/owl/domainmodel.owl#datatype> "1284"^^<http://www.w3.org/2001/XMLSchema#string> .
<urn:caarray-data#Hybridization_1284> <http://www.cs.ucl.ac.uk/staff/a.gonzalezbeltran/owl/domainmodel.owl#umlAttributeCollection> <urn:caarray-data#Hybridization_1284_name> .
<urn:caarray-data#Hybridization_1284_name> <http://www.w3.org/1999/02/22-rdf-syntax-ns#type> <http://www.cs.ucl.ac.uk/staff/a.gonzalezbeltran/owl/caarray2_1.owl#Hybridization_name> .
<urn:caarray-data#Hybridization_1284_name> <http://www.cs.ucl.ac.uk/staff/a.gonzalezbeltran/owl/domainmodel.owl#datatype> "IGR-OV1 hgu95b"^^<http://www.w3.org/2001/XMLSchema#string> .
<urn:caarray-data#Hybridization_1218> <http://www.w3.org/1999/02/22-rdf-syntax-ns#type> <http://www.cs.ucl.ac.uk/staff/a.gonzalezbeltran/owl/caarray2_1.owl#Hybridization> .
<urn:caarray-data#Experiment_6> <http://www.cs.ucl.ac.uk/staff/a.gonzalezbeltran/owl/caarray2_1.owl#Experiment_hybridizations_Hybridization> <urn:caarray-data#Hybridization_1218> .
<urn:caarray-data#Hybridization_1218> <http://www.cs.ucl.ac.uk/staff/a.gonzalezbeltran/owl/domainmodel.owl#umlAttributeCollection> <urn:caarray-data#Hybridization_1218_amountOfMaterial> .
<urn:caarray-data#Hybridization_1218_amountOfMaterial> <http://www.w3.org/1999/02/22-rdf-syntax-ns#type> <http://www.cs.ucl.ac.uk/staff/a.gonzalezbeltran/owl/caarray2_1.owl#Hybridization_amountOfMaterial> .
<urn:caarray-data#Hybridization_1218_amountOfMaterial> <http://www.cs.ucl.ac.uk/staff/a.gonzalezbeltran/owl/domainmodel.owl#datatype> "0.0"^^<http://www.w3.org/2001/XMLSchema#string> .
<urn:caarray-data#Hybridization_1218> <http://www.cs.ucl.ac.uk/staff/a.gonzalezbeltran/owl/domainmodel.owl#umlAttributeCollection> <urn:caarray-data#Hybridization_1218_id> .
<urn:caarray-data#Hybridization_1218_id> <http://www.w3.org/1999/02/22-rdf-syntax-ns#type> <http://www.cs.ucl.ac.uk/staff/a.gonzalezbeltran/owl/caarray2_1.owl#Hybridization_id> .
<urn:caarray-data#Hybridization_1218_id> <http://www.cs.ucl.ac.uk/staff/a.gonzalezbeltran/owl/domainmodel.owl#datatype> "1218"^^<http://www.w3.org/2001/XMLSchema#string> .
<urn:caarray-data#Hybridization_1218> <http://www.cs.ucl.ac.uk/staff/a.gonzalezbeltran/owl/domainmodel.owl#umlAttributeCollection> <urn:caarray-data#Hybridization_1218_name> .
<urn:caarray-data#Hybridization_1218_name> <http://www.w3.org/1999/02/22-rdf-syntax-ns#type> <http://www.cs.ucl.ac.uk/staff/a.gonzalezbeltran/owl/caarray2_1.owl#Hybridization_name> .
<urn:caarray-data#Hybridization_1218_name> <http://www.cs.ucl.ac.uk/staff/a.gonzalezbeltran/owl/domainmodel.owl#datatype> "OVCAR-5 hgu95c"^^<http://www.w3.org/2001/XMLSchema#string> .
<urn:caarray-data#Hybridization_1285> <http://www.w3.org/1999/02/22-rdf-syntax-ns#type> <http://www.cs.ucl.ac.uk/staff/a.gonzalezbeltran/owl/caarray2_1.owl#Hybridization> .
<urn:caarray-data#Experiment_6> <http://www.cs.ucl.ac.uk/staff/a.gonzalezbeltran/owl/caarray2_1.owl#Experiment_hybridizations_Hybridization> <urn:caarray-data#Hybridization_1285> .
<urn:caarray-data#Hybridization_1285> <http://www.cs.ucl.ac.uk/staff/a.gonzalezbeltran/owl/domainmodel.owl#umlAttributeCollection> <urn:caarray-data#Hybridization_1285_amountOfMaterial> .
<urn:caarray-data#Hybridization_1285_amountOfMaterial> <http://www.w3.org/1999/02/22-rdf-syntax-ns#type> <http://www.cs.ucl.ac.uk/staff/a.gonzalezbeltran/owl/caarray2_1.owl#Hybridization_amountOfMaterial> .
<urn:caarray-data#Hybridization_1285_amountOfMaterial> <http://www.cs.ucl.ac.uk/staff/a.gonzalezbeltran/owl/domainmodel.owl#datatype> "0.0"^^<http://www.w3.org/2001/XMLSchema#string> .
<urn:caarray-data#Hybridization_1285> <http://www.cs.ucl.ac.uk/staff/a.gonzalezbeltran/owl/domainmodel.owl#umlAttributeCollection> <urn:caarray-data#Hybridization_1285_id> .
<urn:caarray-data#Hybridization_1285_id> <http://www.w3.org/1999/02/22-rdf-syntax-ns#type> <http://www.cs.ucl.ac.uk/staff/a.gonzalezbeltran/owl/caarray2_1.owl#Hybridization_id> .
<urn:caarray-data#Hybridization_1285_id> <http://www.cs.ucl.ac.uk/staff/a.gonzalezbeltran/owl/domainmodel.owl#datatype> "1285"^^<http://www.w3.org/2001/XMLSchema#string> .
<urn:caarray-data#Hybridization_1285> <http://www.cs.ucl.ac.uk/staff/a.gonzalezbeltran/owl/domainmodel.owl#umlAttributeCollection> <urn:caarray-data#Hybridization_1285_name> .
<urn:caarray-data#Hybridization_1285_name> <http://www.w3.org/1999/02/22-rdf-syntax-ns#type> <http://www.cs.ucl.ac.uk/staff/a.gonzalezbeltran/owl/caarray2_1.owl#Hybridization_name> .
<urn:caarray-data#Hybridization_1285_name> <http://www.cs.ucl.ac.uk/staff/a.gonzalezbeltran/owl/domainmodel.owl#datatype> "DU-145 hgu95a"^^<http://www.w3.org/2001/XMLSchema#string> .
<urn:caarray-data#Hybridization_1230> <http://www.w3.org/1999/02/22-rdf-syntax-ns#type> <http://www.cs.ucl.ac.uk/staff/a.gonzalezbeltran/owl/caarray2_1.owl#Hybridization> .
<urn:caarray-data#Experiment_6> <http://www.cs.ucl.ac.uk/staff/a.gonzalezbeltran/owl/caarray2_1.owl#Experiment_hybridizations_Hybridization> <urn:caarray-data#Hybridization_1230> .
<urn:caarray-data#Hybridization_1230> <http://www.cs.ucl.ac.uk/staff/a.gonzalezbeltran/owl/domainmodel.owl#umlAttributeCollection> <urn:caarray-data#Hybridization_1230_amountOfMaterial> .
<urn:caarray-data#Hybridization_1230_amountOfMaterial> <http://www.w3.org/1999/02/22-rdf-syntax-ns#type> <http://www.cs.ucl.ac.uk/staff/a.gonzalezbeltran/owl/caarray2_1.owl#Hybridization_amountOfMaterial> .
<urn:caarray-data#Hybridization_1230_amountOfMaterial> <http://www.cs.ucl.ac.uk/staff/a.gonzalezbeltran/owl/domainmodel.owl#datatype> "0.0"^^<http://www.w3.org/2001/XMLSchema#string> .
<urn:caarray-data#Hybridization_1230> <http://www.cs.ucl.ac.uk/staff/a.gonzalezbeltran/owl/domainmodel.owl#umlAttributeCollection> <urn:caarray-data#Hybridization_1230_id> .
<urn:caarray-data#Hybridization_1230_id> <http://www.w3.org/1999/02/22-rdf-syntax-ns#type> <http://www.cs.ucl.ac.uk/staff/a.gonzalezbeltran/owl/caarray2_1.owl#Hybridization_id> .
<urn:caarray-data#Hybridization_1230_id> <http://www.cs.ucl.ac.uk/staff/a.gonzalezbeltran/owl/domainmodel.owl#datatype> "1230"^^<http://www.w3.org/2001/XMLSchema#string> .
<urn:caarray-data#Hybridization_1230> <http://www.cs.ucl.ac.uk/staff/a.gonzalezbeltran/owl/domainmodel.owl#umlAttributeCollection> <urn:caarray-data#Hybridization_1230_name> .
<urn:caarray-data#Hybridization_1230_name> <http://www.w3.org/1999/02/22-rdf-syntax-ns#type> <http://www.cs.ucl.ac.uk/staff/a.gonzalezbeltran/owl/caarray2_1.owl#Hybridization_name> .
<urn:caarray-data#Hybridization_1230_name> <http://www.cs.ucl.ac.uk/staff/a.gonzalezbeltran/owl/domainmodel.owl#datatype> "UO-31 hgu95b"^^<http://www.w3.org/2001/XMLSchema#string> .
<urn:caarray-data#Hybridization_1156> <http://www.w3.org/1999/02/22-rdf-syntax-ns#type> <http://www.cs.ucl.ac.uk/staff/a.gonzalezbeltran/owl/caarray2_1.owl#Hybridization> .
<urn:caarray-data#Experiment_6> <http://www.cs.ucl.ac.uk/staff/a.gonzalezbeltran/owl/caarray2_1.owl#Experiment_hybridizations_Hybridization> <urn:caarray-data#Hybridization_1156> .
<urn:caarray-data#Hybridization_1156> <http://www.cs.ucl.ac.uk/staff/a.gonzalezbeltran/owl/domainmodel.owl#umlAttributeCollection> <urn:caarray-data#Hybridization_1156_amountOfMaterial> .
<urn:caarray-data#Hybridization_1156_amountOfMaterial> <http://www.w3.org/1999/02/22-rdf-syntax-ns#type> <http://www.cs.ucl.ac.uk/staff/a.gonzalezbeltran/owl/caarray2_1.owl#Hybridization_amountOfMaterial> .
<urn:caarray-data#Hybridization_1156_amountOfMaterial> <http://www.cs.ucl.ac.uk/staff/a.gonzalezbeltran/owl/domainmodel.owl#datatype> "0.0"^^<http://www.w3.org/2001/XMLSchema#string> .
<urn:caarray-data#Hybridization_1156> <http://www.cs.ucl.ac.uk/staff/a.gonzalezbeltran/owl/domainmodel.owl#umlAttributeCollection> <urn:caarray-data#Hybridization_1156_id> .
<urn:caarray-data#Hybridization_1156_id> <http://www.w3.org/1999/02/22-rdf-syntax-ns#type> <http://www.cs.ucl.ac.uk/staff/a.gonzalezbeltran/owl/caarray2_1.owl#Hybridization_id> .
<urn:caarray-data#Hybridization_1156_id> <http://www.cs.ucl.ac.uk/staff/a.gonzalezbeltran/owl/domainmodel.owl#datatype> "1156"^^<http://www.w3.org/2001/XMLSchema#string> .
<urn:caarray-data#Hybridization_1156> <http://www.cs.ucl.ac.uk/staff/a.gonzalezbeltran/owl/domainmodel.owl#umlAttributeCollection> <urn:caarray-data#Hybridization_1156_name> .
<urn:caarray-data#Hybridization_1156_name> <http://www.w3.org/1999/02/22-rdf-syntax-ns#type> <http://www.cs.ucl.ac.uk/staff/a.gonzalezbeltran/owl/caarray2_1.owl#Hybridization_name> .
<urn:caarray-data#Hybridization_1156_name> <http://www.cs.ucl.ac.uk/staff/a.gonzalezbeltran/owl/domainmodel.owl#datatype> "HOP-62 hgu95a"^^<http://www.w3.org/2001/XMLSchema#string> .
<urn:caarray-data#Hybridization_1181> <http://www.w3.org/1999/02/22-rdf-syntax-ns#type> <http://www.cs.ucl.ac.uk/staff/a.gonzalezbeltran/owl/caarray2_1.owl#Hybridization> .
<urn:caarray-data#Experiment_6> <http://www.cs.ucl.ac.uk/staff/a.gonzalezbeltran/owl/caarray2_1.owl#Experiment_hybridizations_Hybridization> <urn:caarray-data#Hybridization_1181> .
<urn:caarray-data#Hybridization_1181> <http://www.cs.ucl.ac.uk/staff/a.gonzalezbeltran/owl/domainmodel.owl#umlAttributeCollection> <urn:caarray-data#Hybridization_1181_amountOfMaterial> .
<urn:caarray-data#Hybridization_1181_amountOfMaterial> <http://www.w3.org/1999/02/22-rdf-syntax-ns#type> <http://www.cs.ucl.ac.uk/staff/a.gonzalezbeltran/owl/caarray2_1.owl#Hybridization_amountOfMaterial> .
<urn:caarray-data#Hybridization_1181_amountOfMaterial> <http://www.cs.ucl.ac.uk/staff/a.gonzalezbeltran/owl/domainmodel.owl#datatype> "0.0"^^<http://www.w3.org/2001/XMLSchema#string> .
<urn:caarray-data#Hybridization_1181> <http://www.cs.ucl.ac.uk/staff/a.gonzalezbeltran/owl/domainmodel.owl#umlAttributeCollection> <urn:caarray-data#Hybridization_1181_id> .
<urn:caarray-data#Hybridization_1181_id> <http://www.w3.org/1999/02/22-rdf-syntax-ns#type> <http://www.cs.ucl.ac.uk/staff/a.gonzalezbeltran/owl/caarray2_1.owl#Hybridization_id> .
<urn:caarray-data#Hybridization_1181_id> <http://www.cs.ucl.ac.uk/staff/a.gonzalezbeltran/owl/domainmodel.owl#datatype> "1181"^^<http://www.w3.org/2001/XMLSchema#string> .
<urn:caarray-data#Hybridization_1181> <http://www.cs.ucl.ac.uk/staff/a.gonzalezbeltran/owl/domainmodel.owl#umlAttributeCollection> <urn:caarray-data#Hybridization_1181_name> .
<urn:caarray-data#Hybridization_1181_name> <http://www.w3.org/1999/02/22-rdf-syntax-ns#type> <http://www.cs.ucl.ac.uk/staff/a.gonzalezbeltran/owl/caarray2_1.owl#Hybridization_name> .
<urn:caarray-data#Hybridization_1181_name> <http://www.cs.ucl.ac.uk/staff/a.gonzalezbeltran/owl/domainmodel.owl#datatype> "MDA-MB-435 hgu95a"^^<http://www.w3.org/2001/XMLSchema#string> .
<urn:caarray-data#Hybridization_1117> <http://www.w3.org/1999/02/22-rdf-syntax-ns#type> <http://www.cs.ucl.ac.uk/staff/a.gonzalezbeltran/owl/caarray2_1.owl#Hybridization> .
<urn:caarray-data#Experiment_6> <http://www.cs.ucl.ac.uk/staff/a.gonzalezbeltran/owl/caarray2_1.owl#Experiment_hybridizations_Hybridization> <urn:caarray-data#Hybridization_1117> .
<urn:caarray-data#Hybridization_1117> <http://www.cs.ucl.ac.uk/staff/a.gonzalezbeltran/owl/domainmodel.owl#umlAttributeCollection> <urn:caarray-data#Hybridization_1117_amountOfMaterial> .
<urn:caarray-data#Hybridization_1117_amountOfMaterial> <http://www.w3.org/1999/02/22-rdf-syntax-ns#type> <http://www.cs.ucl.ac.uk/staff/a.gonzalezbeltran/owl/caarray2_1.owl#Hybridization_amountOfMaterial> .
<urn:caarray-data#Hybridization_1117_amountOfMaterial> <http://www.cs.ucl.ac.uk/staff/a.gonzalezbeltran/owl/domainmodel.owl#datatype> "0.0"^^<http://www.w3.org/2001/XMLSchema#string> .
<urn:caarray-data#Hybridization_1117> <http://www.cs.ucl.ac.uk/staff/a.gonzalezbeltran/owl/domainmodel.owl#umlAttributeCollection> <urn:caarray-data#Hybridization_1117_id> .
<urn:caarray-data#Hybridization_1117_id> <http://www.w3.org/1999/02/22-rdf-syntax-ns#type> <http://www.cs.ucl.ac.uk/staff/a.gonzalezbeltran/owl/caarray2_1.owl#Hybridization_id> .
<urn:caarray-data#Hybridization_1117_id> <http://www.cs.ucl.ac.uk/staff/a.gonzalezbeltran/owl/domainmodel.owl#datatype> "1117"^^<http://www.w3.org/2001/XMLSchema#string> .
<urn:caarray-data#Hybridization_1117> <http://www.cs.ucl.ac.uk/staff/a.gonzalezbeltran/owl/domainmodel.owl#umlAttributeCollection> <urn:caarray-data#Hybridization_1117_name> .
<urn:caarray-data#Hybridization_1117_name> <http://www.w3.org/1999/02/22-rdf-syntax-ns#type> <http://www.cs.ucl.ac.uk/staff/a.gonzalezbeltran/owl/caarray2_1.owl#Hybridization_name> .
<urn:caarray-data#Hybridization_1117_name> <http://www.cs.ucl.ac.uk/staff/a.gonzalezbeltran/owl/domainmodel.owl#datatype> "NCI-H460 hgu95c"^^<http://www.w3.org/2001/XMLSchema#string> .
<urn:caarray-data#Hybridization_1356> <http://www.w3.org/1999/02/22-rdf-syntax-ns#type> <http://www.cs.ucl.ac.uk/staff/a.gonzalezbeltran/owl/caarray2_1.owl#Hybridization> .
<urn:caarray-data#Experiment_6> <http://www.cs.ucl.ac.uk/staff/a.gonzalezbeltran/owl/caarray2_1.owl#Experiment_hybridizations_Hybridization> <urn:caarray-data#Hybridization_1356> .
<urn:caarray-data#Hybridization_1356> <http://www.cs.ucl.ac.uk/staff/a.gonzalezbeltran/owl/domainmodel.owl#umlAttributeCollection> <urn:caarray-data#Hybridization_1356_amountOfMaterial> .
<urn:caarray-data#Hybridization_1356_amountOfMaterial> <http://www.w3.org/1999/02/22-rdf-syntax-ns#type> <http://www.cs.ucl.ac.uk/staff/a.gonzalezbeltran/owl/caarray2_1.owl#Hybridization_amountOfMaterial> .
<urn:caarray-data#Hybridization_1356_amountOfMaterial> <http://www.cs.ucl.ac.uk/staff/a.gonzalezbeltran/owl/domainmodel.owl#datatype> "0.0"^^<http://www.w3.org/2001/XMLSchema#string> .
<urn:caarray-data#Hybridization_1356> <http://www.cs.ucl.ac.uk/staff/a.gonzalezbeltran/owl/domainmodel.owl#umlAttributeCollection> <urn:caarray-data#Hybridization_1356_id> .
<urn:caarray-data#Hybridization_1356_id> <http://www.w3.org/1999/02/22-rdf-syntax-ns#type> <http://www.cs.ucl.ac.uk/staff/a.gonzalezbeltran/owl/caarray2_1.owl#Hybridization_id> .
<urn:caarray-data#Hybridization_1356_id> <http://www.cs.ucl.ac.uk/staff/a.gonzalezbeltran/owl/domainmodel.owl#datatype> "1356"^^<http://www.w3.org/2001/XMLSchema#string> .
<urn:caarray-data#Hybridization_1356> <http://www.cs.ucl.ac.uk/staff/a.gonzalezbeltran/owl/domainmodel.owl#umlAttributeCollection> <urn:caarray-data#Hybridization_1356_name> .
<urn:caarray-data#Hybridization_1356_name> <http://www.w3.org/1999/02/22-rdf-syntax-ns#type> <http://www.cs.ucl.ac.uk/staff/a.gonzalezbeltran/owl/caarray2_1.owl#Hybridization_name> .
<urn:caarray-data#Hybridization_1356_name> <http://www.cs.ucl.ac.uk/staff/a.gonzalezbeltran/owl/domainmodel.owl#datatype> "SN12C hgu95b"^^<http://www.w3.org/2001/XMLSchema#string> .
<urn:caarray-data#Hybridization_1124> <http://www.w3.org/1999/02/22-rdf-syntax-ns#type> <http://www.cs.ucl.ac.uk/staff/a.gonzalezbeltran/owl/caarray2_1.owl#Hybridization> .
<urn:caarray-data#Experiment_6> <http://www.cs.ucl.ac.uk/staff/a.gonzalezbeltran/owl/caarray2_1.owl#Experiment_hybridizations_Hybridization> <urn:caarray-data#Hybridization_1124> .
<urn:caarray-data#Hybridization_1124> <http://www.cs.ucl.ac.uk/staff/a.gonzalezbeltran/owl/domainmodel.owl#umlAttributeCollection> <urn:caarray-data#Hybridization_1124_amountOfMaterial> .
<urn:caarray-data#Hybridization_1124_amountOfMaterial> <http://www.w3.org/1999/02/22-rdf-syntax-ns#type> <http://www.cs.ucl.ac.uk/staff/a.gonzalezbeltran/owl/caarray2_1.owl#Hybridization_amountOfMaterial> .
<urn:caarray-data#Hybridization_1124_amountOfMaterial> <http://www.cs.ucl.ac.uk/staff/a.gonzalezbeltran/owl/domainmodel.owl#datatype> "0.0"^^<http://www.w3.org/2001/XMLSchema#string> .
<urn:caarray-data#Hybridization_1124> <http://www.cs.ucl.ac.uk/staff/a.gonzalezbeltran/owl/domainmodel.owl#umlAttributeCollection> <urn:caarray-data#Hybridization_1124_id> .
<urn:caarray-data#Hybridization_1124_id> <http://www.w3.org/1999/02/22-rdf-syntax-ns#type> <http://www.cs.ucl.ac.uk/staff/a.gonzalezbeltran/owl/caarray2_1.owl#Hybridization_id> .
<urn:caarray-data#Hybridization_1124_id> <http://www.cs.ucl.ac.uk/staff/a.gonzalezbeltran/owl/domainmodel.owl#datatype> "1124"^^<http://www.w3.org/2001/XMLSchema#string> .
<urn:caarray-data#Hybridization_1124> <http://www.cs.ucl.ac.uk/staff/a.gonzalezbeltran/owl/domainmodel.owl#umlAttributeCollection> <urn:caarray-data#Hybridization_1124_name> .
<urn:caarray-data#Hybridization_1124_name> <http://www.w3.org/1999/02/22-rdf-syntax-ns#type> <http://www.cs.ucl.ac.uk/staff/a.gonzalezbeltran/owl/caarray2_1.owl#Hybridization_name> .
<urn:caarray-data#Hybridization_1124_name> <http://www.cs.ucl.ac.uk/staff/a.gonzalezbeltran/owl/domainmodel.owl#datatype> "SR hgu95d"^^<http://www.w3.org/2001/XMLSchema#string> .
<urn:caarray-data#Hybridization_1182> <http://www.w3.org/1999/02/22-rdf-syntax-ns#type> <http://www.cs.ucl.ac.uk/staff/a.gonzalezbeltran/owl/caarray2_1.owl#Hybridization> .
<urn:caarray-data#Experiment_6> <http://www.cs.ucl.ac.uk/staff/a.gonzalezbeltran/owl/caarray2_1.owl#Experiment_hybridizations_Hybridization> <urn:caarray-data#Hybridization_1182> .
<urn:caarray-data#Hybridization_1182> <http://www.cs.ucl.ac.uk/staff/a.gonzalezbeltran/owl/domainmodel.owl#umlAttributeCollection> <urn:caarray-data#Hybridization_1182_amountOfMaterial> .
<urn:caarray-data#Hybridization_1182_amountOfMaterial> <http://www.w3.org/1999/02/22-rdf-syntax-ns#type> <http://www.cs.ucl.ac.uk/staff/a.gonzalezbeltran/owl/caarray2_1.owl#Hybridization_amountOfMaterial> .
<urn:caarray-data#Hybridization_1182_amountOfMaterial> <http://www.cs.ucl.ac.uk/staff/a.gonzalezbeltran/owl/domainmodel.owl#datatype> "0.0"^^<http://www.w3.org/2001/XMLSchema#string> .
<urn:caarray-data#Hybridization_1182> <http://www.cs.ucl.ac.uk/staff/a.gonzalezbeltran/owl/domainmodel.owl#umlAttributeCollection> <urn:caarray-data#Hybridization_1182_id> .
<urn:caarray-data#Hybridization_1182_id> <http://www.w3.org/1999/02/22-rdf-syntax-ns#type> <http://www.cs.ucl.ac.uk/staff/a.gonzalezbeltran/owl/caarray2_1.owl#Hybridization_id> .
<urn:caarray-data#Hybridization_1182_id> <http://www.cs.ucl.ac.uk/staff/a.gonzalezbeltran/owl/domainmodel.owl#datatype> "1182"^^<http://www.w3.org/2001/XMLSchema#string> .
<urn:caarray-data#Hybridization_1182> <http://www.cs.ucl.ac.uk/staff/a.gonzalezbeltran/owl/domainmodel.owl#umlAttributeCollection> <urn:caarray-data#Hybridization_1182_name> .
<urn:caarray-data#Hybridization_1182_name> <http://www.w3.org/1999/02/22-rdf-syntax-ns#type> <http://www.cs.ucl.ac.uk/staff/a.gonzalezbeltran/owl/caarray2_1.owl#Hybridization_name> .
<urn:caarray-data#Hybridization_1182_name> <http://www.cs.ucl.ac.uk/staff/a.gonzalezbeltran/owl/domainmodel.owl#datatype> "T-47D hgu95a"^^<http://www.w3.org/2001/XMLSchema#string> .
<urn:caarray-data#Hybridization_1118> <http://www.w3.org/1999/02/22-rdf-syntax-ns#type> <http://www.cs.ucl.ac.uk/staff/a.gonzalezbeltran/owl/caarray2_1.owl#Hybridization> .
<urn:caarray-data#Experiment_6> <http://www.cs.ucl.ac.uk/staff/a.gonzalezbeltran/owl/caarray2_1.owl#Experiment_hybridizations_Hybridization> <urn:caarray-data#Hybridization_1118> .
<urn:caarray-data#Hybridization_1118> <http://www.cs.ucl.ac.uk/staff/a.gonzalezbeltran/owl/domainmodel.owl#umlAttributeCollection> <urn:caarray-data#Hybridization_1118_amountOfMaterial> .
<urn:caarray-data#Hybridization_1118_amountOfMaterial> <http://www.w3.org/1999/02/22-rdf-syntax-ns#type> <http://www.cs.ucl.ac.uk/staff/a.gonzalezbeltran/owl/caarray2_1.owl#Hybridization_amountOfMaterial> .
<urn:caarray-data#Hybridization_1118_amountOfMaterial> <http://www.cs.ucl.ac.uk/staff/a.gonzalezbeltran/owl/domainmodel.owl#datatype> "0.0"^^<http://www.w3.org/2001/XMLSchema#string> .
<urn:caarray-data#Hybridization_1118> <http://www.cs.ucl.ac.uk/staff/a.gonzalezbeltran/owl/domainmodel.owl#umlAttributeCollection> <urn:caarray-data#Hybridization_1118_id> .
<urn:caarray-data#Hybridization_1118_id> <http://www.w3.org/1999/02/22-rdf-syntax-ns#type> <http://www.cs.ucl.ac.uk/staff/a.gonzalezbeltran/owl/caarray2_1.owl#Hybridization_id> .
<urn:caarray-data#Hybridization_1118_id> <http://www.cs.ucl.ac.uk/staff/a.gonzalezbeltran/owl/domainmodel.owl#datatype> "1118"^^<http://www.w3.org/2001/XMLSchema#string> .
<urn:caarray-data#Hybridization_1118> <http://www.cs.ucl.ac.uk/staff/a.gonzalezbeltran/owl/domainmodel.owl#umlAttributeCollection> <urn:caarray-data#Hybridization_1118_name> .
<urn:caarray-data#Hybridization_1118_name> <http://www.w3.org/1999/02/22-rdf-syntax-ns#type> <http://www.cs.ucl.ac.uk/staff/a.gonzalezbeltran/owl/caarray2_1.owl#Hybridization_name> .
<urn:caarray-data#Hybridization_1118_name> <http://www.cs.ucl.ac.uk/staff/a.gonzalezbeltran/owl/domainmodel.owl#datatype> "NCI-H23 hgu95e"^^<http://www.w3.org/2001/XMLSchema#string> .
<urn:caarray-data#Hybridization_1328> <http://www.w3.org/1999/02/22-rdf-syntax-ns#type> <http://www.cs.ucl.ac.uk/staff/a.gonzalezbeltran/owl/caarray2_1.owl#Hybridization> .
<urn:caarray-data#Experiment_6> <http://www.cs.ucl.ac.uk/staff/a.gonzalezbeltran/owl/caarray2_1.owl#Experiment_hybridizations_Hybridization> <urn:caarray-data#Hybridization_1328> .
<urn:caarray-data#Hybridization_1328> <http://www.cs.ucl.ac.uk/staff/a.gonzalezbeltran/owl/domainmodel.owl#umlAttributeCollection> <urn:caarray-data#Hybridization_1328_amountOfMaterial> .
<urn:caarray-data#Hybridization_1328_amountOfMaterial> <http://www.w3.org/1999/02/22-rdf-syntax-ns#type> <http://www.cs.ucl.ac.uk/staff/a.gonzalezbeltran/owl/caarray2_1.owl#Hybridization_amountOfMaterial> .
<urn:caarray-data#Hybridization_1328_amountOfMaterial> <http://www.cs.ucl.ac.uk/staff/a.gonzalezbeltran/owl/domainmodel.owl#datatype> "0.0"^^<http://www.w3.org/2001/XMLSchema#string> .
<urn:caarray-data#Hybridization_1328> <http://www.cs.ucl.ac.uk/staff/a.gonzalezbeltran/owl/domainmodel.owl#umlAttributeCollection> <urn:caarray-data#Hybridization_1328_id> .
<urn:caarray-data#Hybridization_1328_id> <http://www.w3.org/1999/02/22-rdf-syntax-ns#type> <http://www.cs.ucl.ac.uk/staff/a.gonzalezbeltran/owl/caarray2_1.owl#Hybridization_id> .
<urn:caarray-data#Hybridization_1328_id> <http://www.cs.ucl.ac.uk/staff/a.gonzalezbeltran/owl/domainmodel.owl#datatype> "1328"^^<http://www.w3.org/2001/XMLSchema#string> .
<urn:caarray-data#Hybridization_1328> <http://www.cs.ucl.ac.uk/staff/a.gonzalezbeltran/owl/domainmodel.owl#umlAttributeCollection> <urn:caarray-data#Hybridization_1328_name> .
<urn:caarray-data#Hybridization_1328_name> <http://www.w3.org/1999/02/22-rdf-syntax-ns#type> <http://www.cs.ucl.ac.uk/staff/a.gonzalezbeltran/owl/caarray2_1.owl#Hybridization_name> .
<urn:caarray-data#Hybridization_1328_name> <http://www.cs.ucl.ac.uk/staff/a.gonzalezbeltran/owl/domainmodel.owl#datatype> "MDA-N hgu95c"^^<http://www.w3.org/2001/XMLSchema#string> .
<urn:caarray-data#Hybridization_1255> <http://www.w3.org/1999/02/22-rdf-syntax-ns#type> <http://www.cs.ucl.ac.uk/staff/a.gonzalezbeltran/owl/caarray2_1.owl#Hybridization> .
<urn:caarray-data#Experiment_6> <http://www.cs.ucl.ac.uk/staff/a.gonzalezbeltran/owl/caarray2_1.owl#Experiment_hybridizations_Hybridization> <urn:caarray-data#Hybridization_1255> .
<urn:caarray-data#Hybridization_1255> <http://www.cs.ucl.ac.uk/staff/a.gonzalezbeltran/owl/domainmodel.owl#umlAttributeCollection> <urn:caarray-data#Hybridization_1255_amountOfMaterial> .
<urn:caarray-data#Hybridization_1255_amountOfMaterial> <http://www.w3.org/1999/02/22-rdf-syntax-ns#type> <http://www.cs.ucl.ac.uk/staff/a.gonzalezbeltran/owl/caarray2_1.owl#Hybridization_amountOfMaterial> .
<urn:caarray-data#Hybridization_1255_amountOfMaterial> <http://www.cs.ucl.ac.uk/staff/a.gonzalezbeltran/owl/domainmodel.owl#datatype> "0.0"^^<http://www.w3.org/2001/XMLSchema#string> .
<urn:caarray-data#Hybridization_1255> <http://www.cs.ucl.ac.uk/staff/a.gonzalezbeltran/owl/domainmodel.owl#umlAttributeCollection> <urn:caarray-data#Hybridization_1255_id> .
<urn:caarray-data#Hybridization_1255_id> <http://www.w3.org/1999/02/22-rdf-syntax-ns#type> <http://www.cs.ucl.ac.uk/staff/a.gonzalezbeltran/owl/caarray2_1.owl#Hybridization_id> .
<urn:caarray-data#Hybridization_1255_id> <http://www.cs.ucl.ac.uk/staff/a.gonzalezbeltran/owl/domainmodel.owl#datatype> "1255"^^<http://www.w3.org/2001/XMLSchema#string> .
<urn:caarray-data#Hybridization_1255> <http://www.cs.ucl.ac.uk/staff/a.gonzalezbeltran/owl/domainmodel.owl#umlAttributeCollection> <urn:caarray-data#Hybridization_1255_name> .
<urn:caarray-data#Hybridization_1255_name> <http://www.w3.org/1999/02/22-rdf-syntax-ns#type> <http://www.cs.ucl.ac.uk/staff/a.gonzalezbeltran/owl/caarray2_1.owl#Hybridization_name> .
<urn:caarray-data#Hybridization_1255_name> <http://www.cs.ucl.ac.uk/staff/a.gonzalezbeltran/owl/domainmodel.owl#datatype> "SK-OV-3 hgu95d"^^<http://www.w3.org/2001/XMLSchema#string> .
<urn:caarray-data#Hybridization_1072> <http://www.w3.org/1999/02/22-rdf-syntax-ns#type> <http://www.cs.ucl.ac.uk/staff/a.gonzalezbeltran/owl/caarray2_1.owl#Hybridization> .
<urn:caarray-data#Experiment_6> <http://www.cs.ucl.ac.uk/staff/a.gonzalezbeltran/owl/caarray2_1.owl#Experiment_hybridizations_Hybridization> <urn:caarray-data#Hybridization_1072> .
<urn:caarray-data#Hybridization_1072> <http://www.cs.ucl.ac.uk/staff/a.gonzalezbeltran/owl/domainmodel.owl#umlAttributeCollection> <urn:caarray-data#Hybridization_1072_amountOfMaterial> .
<urn:caarray-data#Hybridization_1072_amountOfMaterial> <http://www.w3.org/1999/02/22-rdf-syntax-ns#type> <http://www.cs.ucl.ac.uk/staff/a.gonzalezbeltran/owl/caarray2_1.owl#Hybridization_amountOfMaterial> .
<urn:caarray-data#Hybridization_1072_amountOfMaterial> <http://www.cs.ucl.ac.uk/staff/a.gonzalezbeltran/owl/domainmodel.owl#datatype> "0.0"^^<http://www.w3.org/2001/XMLSchema#string> .
<urn:caarray-data#Hybridization_1072> <http://www.cs.ucl.ac.uk/staff/a.gonzalezbeltran/owl/domainmodel.owl#umlAttributeCollection> <urn:caarray-data#Hybridization_1072_id> .
<urn:caarray-data#Hybridization_1072_id> <http://www.w3.org/1999/02/22-rdf-syntax-ns#type> <http://www.cs.ucl.ac.uk/staff/a.gonzalezbeltran/owl/caarray2_1.owl#Hybridization_id> .
<urn:caarray-data#Hybridization_1072_id> <http://www.cs.ucl.ac.uk/staff/a.gonzalezbeltran/owl/domainmodel.owl#datatype> "1072"^^<http://www.w3.org/2001/XMLSchema#string> .
<urn:caarray-data#Hybridization_1072> <http://www.cs.ucl.ac.uk/staff/a.gonzalezbeltran/owl/domainmodel.owl#umlAttributeCollection> <urn:caarray-data#Hybridization_1072_name> .
<urn:caarray-data#Hybridization_1072_name> <http://www.w3.org/1999/02/22-rdf-syntax-ns#type> <http://www.cs.ucl.ac.uk/staff/a.gonzalezbeltran/owl/caarray2_1.owl#Hybridization_name> .
<urn:caarray-data#Hybridization_1072_name> <http://www.cs.ucl.ac.uk/staff/a.gonzalezbeltran/owl/domainmodel.owl#datatype> "UACC-62 hgu95c"^^<http://www.w3.org/2001/XMLSchema#string> .
<urn:caarray-data#Hybridization_1100> <http://www.w3.org/1999/02/22-rdf-syntax-ns#type> <http://www.cs.ucl.ac.uk/staff/a.gonzalezbeltran/owl/caarray2_1.owl#Hybridization> .
<urn:caarray-data#Experiment_6> <http://www.cs.ucl.ac.uk/staff/a.gonzalezbeltran/owl/caarray2_1.owl#Experiment_hybridizations_Hybridization> <urn:caarray-data#Hybridization_1100> .
<urn:caarray-data#Hybridization_1100> <http://www.cs.ucl.ac.uk/staff/a.gonzalezbeltran/owl/domainmodel.owl#umlAttributeCollection> <urn:caarray-data#Hybridization_1100_amountOfMaterial> .
<urn:caarray-data#Hybridization_1100_amountOfMaterial> <http://www.w3.org/1999/02/22-rdf-syntax-ns#type> <http://www.cs.ucl.ac.uk/staff/a.gonzalezbeltran/owl/caarray2_1.owl#Hybridization_amountOfMaterial> .
<urn:caarray-data#Hybridization_1100_amountOfMaterial> <http://www.cs.ucl.ac.uk/staff/a.gonzalezbeltran/owl/domainmodel.owl#datatype> "0.0"^^<http://www.w3.org/2001/XMLSchema#string> .
<urn:caarray-data#Hybridization_1100> <http://www.cs.ucl.ac.uk/staff/a.gonzalezbeltran/owl/domainmodel.owl#umlAttributeCollection> <urn:caarray-data#Hybridization_1100_id> .
<urn:caarray-data#Hybridization_1100_id> <http://www.w3.org/1999/02/22-rdf-syntax-ns#type> <http://www.cs.ucl.ac.uk/staff/a.gonzalezbeltran/owl/caarray2_1.owl#Hybridization_id> .
<urn:caarray-data#Hybridization_1100_id> <http://www.cs.ucl.ac.uk/staff/a.gonzalezbeltran/owl/domainmodel.owl#datatype> "1100"^^<http://www.w3.org/2001/XMLSchema#string> .
<urn:caarray-data#Hybridization_1100> <http://www.cs.ucl.ac.uk/staff/a.gonzalezbeltran/owl/domainmodel.owl#umlAttributeCollection> <urn:caarray-data#Hybridization_1100_name> .
<urn:caarray-data#Hybridization_1100_name> <http://www.w3.org/1999/02/22-rdf-syntax-ns#type> <http://www.cs.ucl.ac.uk/staff/a.gonzalezbeltran/owl/caarray2_1.owl#Hybridization_name> .
<urn:caarray-data#Hybridization_1100_name> <http://www.cs.ucl.ac.uk/staff/a.gonzalezbeltran/owl/domainmodel.owl#datatype> "CCRF-CEM hgu95d"^^<http://www.w3.org/2001/XMLSchema#string> .
<urn:caarray-data#Hybridization_1254> <http://www.w3.org/1999/02/22-rdf-syntax-ns#type> <http://www.cs.ucl.ac.uk/staff/a.gonzalezbeltran/owl/caarray2_1.owl#Hybridization> .
<urn:caarray-data#Experiment_6> <http://www.cs.ucl.ac.uk/staff/a.gonzalezbeltran/owl/caarray2_1.owl#Experiment_hybridizations_Hybridization> <urn:caarray-data#Hybridization_1254> .
<urn:caarray-data#Hybridization_1254> <http://www.cs.ucl.ac.uk/staff/a.gonzalezbeltran/owl/domainmodel.owl#umlAttributeCollection> <urn:caarray-data#Hybridization_1254_amountOfMaterial> .
<urn:caarray-data#Hybridization_1254_amountOfMaterial> <http://www.w3.org/1999/02/22-rdf-syntax-ns#type> <http://www.cs.ucl.ac.uk/staff/a.gonzalezbeltran/owl/caarray2_1.owl#Hybridization_amountOfMaterial> .
<urn:caarray-data#Hybridization_1254_amountOfMaterial> <http://www.cs.ucl.ac.uk/staff/a.gonzalezbeltran/owl/domainmodel.owl#datatype> "0.0"^^<http://www.w3.org/2001/XMLSchema#string> .
<urn:caarray-data#Hybridization_1254> <http://www.cs.ucl.ac.uk/staff/a.gonzalezbeltran/owl/domainmodel.owl#umlAttributeCollection> <urn:caarray-data#Hybridization_1254_id> .
<urn:caarray-data#Hybridization_1254_id> <http://www.w3.org/1999/02/22-rdf-syntax-ns#type> <http://www.cs.ucl.ac.uk/staff/a.gonzalezbeltran/owl/caarray2_1.owl#Hybridization_id> .
<urn:caarray-data#Hybridization_1254_id> <http://www.cs.ucl.ac.uk/staff/a.gonzalezbeltran/owl/domainmodel.owl#datatype> "1254"^^<http://www.w3.org/2001/XMLSchema#string> .
<urn:caarray-data#Hybridization_1254> <http://www.cs.ucl.ac.uk/staff/a.gonzalezbeltran/owl/domainmodel.owl#umlAttributeCollection> <urn:caarray-data#Hybridization_1254_name> .
<urn:caarray-data#Hybridization_1254_name> <http://www.w3.org/1999/02/22-rdf-syntax-ns#type> <http://www.cs.ucl.ac.uk/staff/a.gonzalezbeltran/owl/caarray2_1.owl#Hybridization_name> .
<urn:caarray-data#Hybridization_1254_name> <http://www.cs.ucl.ac.uk/staff/a.gonzalezbeltran/owl/domainmodel.owl#datatype> "A549/ATCC hgu95b"^^<http://www.w3.org/2001/XMLSchema#string> .
<urn:caarray-data#Hybridization_1228> <http://www.w3.org/1999/02/22-rdf-syntax-ns#type> <http://www.cs.ucl.ac.uk/staff/a.gonzalezbeltran/owl/caarray2_1.owl#Hybridization> .
<urn:caarray-data#Experiment_6> <http://www.cs.ucl.ac.uk/staff/a.gonzalezbeltran/owl/caarray2_1.owl#Experiment_hybridizations_Hybridization> <urn:caarray-data#Hybridization_1228> .
<urn:caarray-data#Hybridization_1228> <http://www.cs.ucl.ac.uk/staff/a.gonzalezbeltran/owl/domainmodel.owl#umlAttributeCollection> <urn:caarray-data#Hybridization_1228_amountOfMaterial> .
<urn:caarray-data#Hybridization_1228_amountOfMaterial> <http://www.w3.org/1999/02/22-rdf-syntax-ns#type> <http://www.cs.ucl.ac.uk/staff/a.gonzalezbeltran/owl/caarray2_1.owl#Hybridization_amountOfMaterial> .
<urn:caarray-data#Hybridization_1228_amountOfMaterial> <http://www.cs.ucl.ac.uk/staff/a.gonzalezbeltran/owl/domainmodel.owl#datatype> "0.0"^^<http://www.w3.org/2001/XMLSchema#string> .
<urn:caarray-data#Hybridization_1228> <http://www.cs.ucl.ac.uk/staff/a.gonzalezbeltran/owl/domainmodel.owl#umlAttributeCollection> <urn:caarray-data#Hybridization_1228_id> .
<urn:caarray-data#Hybridization_1228_id> <http://www.w3.org/1999/02/22-rdf-syntax-ns#type> <http://www.cs.ucl.ac.uk/staff/a.gonzalezbeltran/owl/caarray2_1.owl#Hybridization_id> .
<urn:caarray-data#Hybridization_1228_id> <http://www.cs.ucl.ac.uk/staff/a.gonzalezbeltran/owl/domainmodel.owl#datatype> "1228"^^<http://www.w3.org/2001/XMLSchema#string> .
<urn:caarray-data#Hybridization_1228> <http://www.cs.ucl.ac.uk/staff/a.gonzalezbeltran/owl/domainmodel.owl#umlAttributeCollection> <urn:caarray-data#Hybridization_1228_name> .
<urn:caarray-data#Hybridization_1228_name> <http://www.w3.org/1999/02/22-rdf-syntax-ns#type> <http://www.cs.ucl.ac.uk/staff/a.gonzalezbeltran/owl/caarray2_1.owl#Hybridization_name> .
<urn:caarray-data#Hybridization_1228_name> <http://www.cs.ucl.ac.uk/staff/a.gonzalezbeltran/owl/domainmodel.owl#datatype> "SR hgu95e"^^<http://www.w3.org/2001/XMLSchema#string> .
<urn:caarray-data#Hybridization_1354> <http://www.w3.org/1999/02/22-rdf-syntax-ns#type> <http://www.cs.ucl.ac.uk/staff/a.gonzalezbeltran/owl/caarray2_1.owl#Hybridization> .
<urn:caarray-data#Experiment_6> <http://www.cs.ucl.ac.uk/staff/a.gonzalezbeltran/owl/caarray2_1.owl#Experiment_hybridizations_Hybridization> <urn:caarray-data#Hybridization_1354> .
<urn:caarray-data#Hybridization_1354> <http://www.cs.ucl.ac.uk/staff/a.gonzalezbeltran/owl/domainmodel.owl#umlAttributeCollection> <urn:caarray-data#Hybridization_1354_amountOfMaterial> .
<urn:caarray-data#Hybridization_1354_amountOfMaterial> <http://www.w3.org/1999/02/22-rdf-syntax-ns#type> <http://www.cs.ucl.ac.uk/staff/a.gonzalezbeltran/owl/caarray2_1.owl#Hybridization_amountOfMaterial> .
<urn:caarray-data#Hybridization_1354_amountOfMaterial> <http://www.cs.ucl.ac.uk/staff/a.gonzalezbeltran/owl/domainmodel.owl#datatype> "0.0"^^<http://www.w3.org/2001/XMLSchema#string> .
<urn:caarray-data#Hybridization_1354> <http://www.cs.ucl.ac.uk/staff/a.gonzalezbeltran/owl/domainmodel.owl#umlAttributeCollection> <urn:caarray-data#Hybridization_1354_id> .
<urn:caarray-data#Hybridization_1354_id> <http://www.w3.org/1999/02/22-rdf-syntax-ns#type> <http://www.cs.ucl.ac.uk/staff/a.gonzalezbeltran/owl/caarray2_1.owl#Hybridization_id> .
<urn:caarray-data#Hybridization_1354_id> <http://www.cs.ucl.ac.uk/staff/a.gonzalezbeltran/owl/domainmodel.owl#datatype> "1354"^^<http://www.w3.org/2001/XMLSchema#string> .
<urn:caarray-data#Hybridization_1354> <http://www.cs.ucl.ac.uk/staff/a.gonzalezbeltran/owl/domainmodel.owl#umlAttributeCollection> <urn:caarray-data#Hybridization_1354_name> .
<urn:caarray-data#Hybridization_1354_name> <http://www.w3.org/1999/02/22-rdf-syntax-ns#type> <http://www.cs.ucl.ac.uk/staff/a.gonzalezbeltran/owl/caarray2_1.owl#Hybridization_name> .
<urn:caarray-data#Hybridization_1354_name> <http://www.cs.ucl.ac.uk/staff/a.gonzalezbeltran/owl/domainmodel.owl#datatype> "A498 hgu95c"^^<http://www.w3.org/2001/XMLSchema#string> .
<urn:caarray-data#Hybridization_1305> <http://www.w3.org/1999/02/22-rdf-syntax-ns#type> <http://www.cs.ucl.ac.uk/staff/a.gonzalezbeltran/owl/caarray2_1.owl#Hybridization> .
<urn:caarray-data#Experiment_6> <http://www.cs.ucl.ac.uk/staff/a.gonzalezbeltran/owl/caarray2_1.owl#Experiment_hybridizations_Hybridization> <urn:caarray-data#Hybridization_1305> .
<urn:caarray-data#Hybridization_1305> <http://www.cs.ucl.ac.uk/staff/a.gonzalezbeltran/owl/domainmodel.owl#umlAttributeCollection> <urn:caarray-data#Hybridization_1305_amountOfMaterial> .
<urn:caarray-data#Hybridization_1305_amountOfMaterial> <http://www.w3.org/1999/02/22-rdf-syntax-ns#type> <http://www.cs.ucl.ac.uk/staff/a.gonzalezbeltran/owl/caarray2_1.owl#Hybridization_amountOfMaterial> .
<urn:caarray-data#Hybridization_1305_amountOfMaterial> <http://www.cs.ucl.ac.uk/staff/a.gonzalezbeltran/owl/domainmodel.owl#datatype> "0.0"^^<http://www.w3.org/2001/XMLSchema#string> .
<urn:caarray-data#Hybridization_1305> <http://www.cs.ucl.ac.uk/staff/a.gonzalezbeltran/owl/domainmodel.owl#umlAttributeCollection> <urn:caarray-data#Hybridization_1305_id> .
<urn:caarray-data#Hybridization_1305_id> <http://www.w3.org/1999/02/22-rdf-syntax-ns#type> <http://www.cs.ucl.ac.uk/staff/a.gonzalezbeltran/owl/caarray2_1.owl#Hybridization_id> .
<urn:caarray-data#Hybridization_1305_id> <http://www.cs.ucl.ac.uk/staff/a.gonzalezbeltran/owl/domainmodel.owl#datatype> "1305"^^<http://www.w3.org/2001/XMLSchema#string> .
<urn:caarray-data#Hybridization_1305> <http://www.cs.ucl.ac.uk/staff/a.gonzalezbeltran/owl/domainmodel.owl#umlAttributeCollection> <urn:caarray-data#Hybridization_1305_name> .
<urn:caarray-data#Hybridization_1305_name> <http://www.w3.org/1999/02/22-rdf-syntax-ns#type> <http://www.cs.ucl.ac.uk/staff/a.gonzalezbeltran/owl/caarray2_1.owl#Hybridization_name> .
<urn:caarray-data#Hybridization_1305_name> <http://www.cs.ucl.ac.uk/staff/a.gonzalezbeltran/owl/domainmodel.owl#datatype> "A549/ATCC hgu95c"^^<http://www.w3.org/2001/XMLSchema#string> .
<urn:caarray-data#Hybridization_1295> <http://www.w3.org/1999/02/22-rdf-syntax-ns#type> <http://www.cs.ucl.ac.uk/staff/a.gonzalezbeltran/owl/caarray2_1.owl#Hybridization> .
<urn:caarray-data#Experiment_6> <http://www.cs.ucl.ac.uk/staff/a.gonzalezbeltran/owl/caarray2_1.owl#Experiment_hybridizations_Hybridization> <urn:caarray-data#Hybridization_1295> .
<urn:caarray-data#Hybridization_1295> <http://www.cs.ucl.ac.uk/staff/a.gonzalezbeltran/owl/domainmodel.owl#umlAttributeCollection> <urn:caarray-data#Hybridization_1295_amountOfMaterial> .
<urn:caarray-data#Hybridization_1295_amountOfMaterial> <http://www.w3.org/1999/02/22-rdf-syntax-ns#type> <http://www.cs.ucl.ac.uk/staff/a.gonzalezbeltran/owl/caarray2_1.owl#Hybridization_amountOfMaterial> .
<urn:caarray-data#Hybridization_1295_amountOfMaterial> <http://www.cs.ucl.ac.uk/staff/a.gonzalezbeltran/owl/domainmodel.owl#datatype> "0.0"^^<http://www.w3.org/2001/XMLSchema#string> .
<urn:caarray-data#Hybridization_1295> <http://www.cs.ucl.ac.uk/staff/a.gonzalezbeltran/owl/domainmodel.owl#umlAttributeCollection> <urn:caarray-data#Hybridization_1295_id> .
<urn:caarray-data#Hybridization_1295_id> <http://www.w3.org/1999/02/22-rdf-syntax-ns#type> <http://www.cs.ucl.ac.uk/staff/a.gonzalezbeltran/owl/caarray2_1.owl#Hybridization_id> .
<urn:caarray-data#Hybridization_1295_id> <http://www.cs.ucl.ac.uk/staff/a.gonzalezbeltran/owl/domainmodel.owl#datatype> "1295"^^<http://www.w3.org/2001/XMLSchema#string> .
<urn:caarray-data#Hybridization_1295> <http://www.cs.ucl.ac.uk/staff/a.gonzalezbeltran/owl/domainmodel.owl#umlAttributeCollection> <urn:caarray-data#Hybridization_1295_name> .
<urn:caarray-data#Hybridization_1295_name> <http://www.w3.org/1999/02/22-rdf-syntax-ns#type> <http://www.cs.ucl.ac.uk/staff/a.gonzalezbeltran/owl/caarray2_1.owl#Hybridization_name> .
<urn:caarray-data#Hybridization_1295_name> <http://www.cs.ucl.ac.uk/staff/a.gonzalezbeltran/owl/domainmodel.owl#datatype> "UACC-257 hgu95a"^^<http://www.w3.org/2001/XMLSchema#string> .
<urn:caarray-data#Hybridization_1069> <http://www.w3.org/1999/02/22-rdf-syntax-ns#type> <http://www.cs.ucl.ac.uk/staff/a.gonzalezbeltran/owl/caarray2_1.owl#Hybridization> .
<urn:caarray-data#Experiment_6> <http://www.cs.ucl.ac.uk/staff/a.gonzalezbeltran/owl/caarray2_1.owl#Experiment_hybridizations_Hybridization> <urn:caarray-data#Hybridization_1069> .
<urn:caarray-data#Hybridization_1069> <http://www.cs.ucl.ac.uk/staff/a.gonzalezbeltran/owl/domainmodel.owl#umlAttributeCollection> <urn:caarray-data#Hybridization_1069_amountOfMaterial> .
<urn:caarray-data#Hybridization_1069_amountOfMaterial> <http://www.w3.org/1999/02/22-rdf-syntax-ns#type> <http://www.cs.ucl.ac.uk/staff/a.gonzalezbeltran/owl/caarray2_1.owl#Hybridization_amountOfMaterial> .
<urn:caarray-data#Hybridization_1069_amountOfMaterial> <http://www.cs.ucl.ac.uk/staff/a.gonzalezbeltran/owl/domainmodel.owl#datatype> "0.0"^^<http://www.w3.org/2001/XMLSchema#string> .
<urn:caarray-data#Hybridization_1069> <http://www.cs.ucl.ac.uk/staff/a.gonzalezbeltran/owl/domainmodel.owl#umlAttributeCollection> <urn:caarray-data#Hybridization_1069_id> .
<urn:caarray-data#Hybridization_1069_id> <http://www.w3.org/1999/02/22-rdf-syntax-ns#type> <http://www.cs.ucl.ac.uk/staff/a.gonzalezbeltran/owl/caarray2_1.owl#Hybridization_id> .
<urn:caarray-data#Hybridization_1069_id> <http://www.cs.ucl.ac.uk/staff/a.gonzalezbeltran/owl/domainmodel.owl#datatype> "1069"^^<http://www.w3.org/2001/XMLSchema#string> .
<urn:caarray-data#Hybridization_1069> <http://www.cs.ucl.ac.uk/staff/a.gonzalezbeltran/owl/domainmodel.owl#umlAttributeCollection> <urn:caarray-data#Hybridization_1069_name> .
<urn:caarray-data#Hybridization_1069_name> <http://www.w3.org/1999/02/22-rdf-syntax-ns#type> <http://www.cs.ucl.ac.uk/staff/a.gonzalezbeltran/owl/caarray2_1.owl#Hybridization_name> .
<urn:caarray-data#Hybridization_1069_name> <http://www.cs.ucl.ac.uk/staff/a.gonzalezbeltran/owl/domainmodel.owl#datatype> "NCI/ADR-RES hgu95a"^^<http://www.w3.org/2001/XMLSchema#string> .
<urn:caarray-data#Hybridization_1289> <http://www.w3.org/1999/02/22-rdf-syntax-ns#type> <http://www.cs.ucl.ac.uk/staff/a.gonzalezbeltran/owl/caarray2_1.owl#Hybridization> .
<urn:caarray-data#Experiment_6> <http://www.cs.ucl.ac.uk/staff/a.gonzalezbeltran/owl/caarray2_1.owl#Experiment_hybridizations_Hybridization> <urn:caarray-data#Hybridization_1289> .
<urn:caarray-data#Hybridization_1289> <http://www.cs.ucl.ac.uk/staff/a.gonzalezbeltran/owl/domainmodel.owl#umlAttributeCollection> <urn:caarray-data#Hybridization_1289_amountOfMaterial> .
<urn:caarray-data#Hybridization_1289_amountOfMaterial> <http://www.w3.org/1999/02/22-rdf-syntax-ns#type> <http://www.cs.ucl.ac.uk/staff/a.gonzalezbeltran/owl/caarray2_1.owl#Hybridization_amountOfMaterial> .
<urn:caarray-data#Hybridization_1289_amountOfMaterial> <http://www.cs.ucl.ac.uk/staff/a.gonzalezbeltran/owl/domainmodel.owl#datatype> "0.0"^^<http://www.w3.org/2001/XMLSchema#string> .
<urn:caarray-data#Hybridization_1289> <http://www.cs.ucl.ac.uk/staff/a.gonzalezbeltran/owl/domainmodel.owl#umlAttributeCollection> <urn:caarray-data#Hybridization_1289_id> .
<urn:caarray-data#Hybridization_1289_id> <http://www.w3.org/1999/02/22-rdf-syntax-ns#type> <http://www.cs.ucl.ac.uk/staff/a.gonzalezbeltran/owl/caarray2_1.owl#Hybridization_id> .
<urn:caarray-data#Hybridization_1289_id> <http://www.cs.ucl.ac.uk/staff/a.gonzalezbeltran/owl/domainmodel.owl#datatype> "1289"^^<http://www.w3.org/2001/XMLSchema#string> .
<urn:caarray-data#Hybridization_1289> <http://www.cs.ucl.ac.uk/staff/a.gonzalezbeltran/owl/domainmodel.owl#umlAttributeCollection> <urn:caarray-data#Hybridization_1289_name> .
<urn:caarray-data#Hybridization_1289_name> <http://www.w3.org/1999/02/22-rdf-syntax-ns#type> <http://www.cs.ucl.ac.uk/staff/a.gonzalezbeltran/owl/caarray2_1.owl#Hybridization_name> .
<urn:caarray-data#Hybridization_1289_name> <http://www.cs.ucl.ac.uk/staff/a.gonzalezbeltran/owl/domainmodel.owl#datatype> "SNB-75 hgu95b"^^<http://www.w3.org/2001/XMLSchema#string> .
<urn:caarray-data#Hybridization_1130> <http://www.w3.org/1999/02/22-rdf-syntax-ns#type> <http://www.cs.ucl.ac.uk/staff/a.gonzalezbeltran/owl/caarray2_1.owl#Hybridization> .
<urn:caarray-data#Experiment_6> <http://www.cs.ucl.ac.uk/staff/a.gonzalezbeltran/owl/caarray2_1.owl#Experiment_hybridizations_Hybridization> <urn:caarray-data#Hybridization_1130> .
<urn:caarray-data#Hybridization_1130> <http://www.cs.ucl.ac.uk/staff/a.gonzalezbeltran/owl/domainmodel.owl#umlAttributeCollection> <urn:caarray-data#Hybridization_1130_amountOfMaterial> .
<urn:caarray-data#Hybridization_1130_amountOfMaterial> <http://www.w3.org/1999/02/22-rdf-syntax-ns#type> <http://www.cs.ucl.ac.uk/staff/a.gonzalezbeltran/owl/caarray2_1.owl#Hybridization_amountOfMaterial> .
<urn:caarray-data#Hybridization_1130_amountOfMaterial> <http://www.cs.ucl.ac.uk/staff/a.gonzalezbeltran/owl/domainmodel.owl#datatype> "0.0"^^<http://www.w3.org/2001/XMLSchema#string> .
<urn:caarray-data#Hybridization_1130> <http://www.cs.ucl.ac.uk/staff/a.gonzalezbeltran/owl/domainmodel.owl#umlAttributeCollection> <urn:caarray-data#Hybridization_1130_id> .
<urn:caarray-data#Hybridization_1130_id> <http://www.w3.org/1999/02/22-rdf-syntax-ns#type> <http://www.cs.ucl.ac.uk/staff/a.gonzalezbeltran/owl/caarray2_1.owl#Hybridization_id> .
<urn:caarray-data#Hybridization_1130_id> <http://www.cs.ucl.ac.uk/staff/a.gonzalezbeltran/owl/domainmodel.owl#datatype> "1130"^^<http://www.w3.org/2001/XMLSchema#string> .
<urn:caarray-data#Hybridization_1130> <http://www.cs.ucl.ac.uk/staff/a.gonzalezbeltran/owl/domainmodel.owl#umlAttributeCollection> <urn:caarray-data#Hybridization_1130_name> .
<urn:caarray-data#Hybridization_1130_name> <http://www.w3.org/1999/02/22-rdf-syntax-ns#type> <http://www.cs.ucl.ac.uk/staff/a.gonzalezbeltran/owl/caarray2_1.owl#Hybridization_name> .
<urn:caarray-data#Hybridization_1130_name> <http://www.cs.ucl.ac.uk/staff/a.gonzalezbeltran/owl/domainmodel.owl#datatype> "IGR-OV1 hgu95d"^^<http://www.w3.org/2001/XMLSchema#string> .
<urn:caarray-data#Hybridization_1177> <http://www.w3.org/1999/02/22-rdf-syntax-ns#type> <http://www.cs.ucl.ac.uk/staff/a.gonzalezbeltran/owl/caarray2_1.owl#Hybridization> .
<urn:caarray-data#Experiment_6> <http://www.cs.ucl.ac.uk/staff/a.gonzalezbeltran/owl/caarray2_1.owl#Experiment_hybridizations_Hybridization> <urn:caarray-data#Hybridization_1177> .
<urn:caarray-data#Hybridization_1177> <http://www.cs.ucl.ac.uk/staff/a.gonzalezbeltran/owl/domainmodel.owl#umlAttributeCollection> <urn:caarray-data#Hybridization_1177_amountOfMaterial> .
<urn:caarray-data#Hybridization_1177_amountOfMaterial> <http://www.w3.org/1999/02/22-rdf-syntax-ns#type> <http://www.cs.ucl.ac.uk/staff/a.gonzalezbeltran/owl/caarray2_1.owl#Hybridization_amountOfMaterial> .
<urn:caarray-data#Hybridization_1177_amountOfMaterial> <http://www.cs.ucl.ac.uk/staff/a.gonzalezbeltran/owl/domainmodel.owl#datatype> "0.0"^^<http://www.w3.org/2001/XMLSchema#string> .
<urn:caarray-data#Hybridization_1177> <http://www.cs.ucl.ac.uk/staff/a.gonzalezbeltran/owl/domainmodel.owl#umlAttributeCollection> <urn:caarray-data#Hybridization_1177_id> .
<urn:caarray-data#Hybridization_1177_id> <http://www.w3.org/1999/02/22-rdf-syntax-ns#type> <http://www.cs.ucl.ac.uk/staff/a.gonzalezbeltran/owl/caarray2_1.owl#Hybridization_id> .
<urn:caarray-data#Hybridization_1177_id> <http://www.cs.ucl.ac.uk/staff/a.gonzalezbeltran/owl/domainmodel.owl#datatype> "1177"^^<http://www.w3.org/2001/XMLSchema#string> .
<urn:caarray-data#Hybridization_1177> <http://www.cs.ucl.ac.uk/staff/a.gonzalezbeltran/owl/domainmodel.owl#umlAttributeCollection> <urn:caarray-data#Hybridization_1177_name> .
<urn:caarray-data#Hybridization_1177_name> <http://www.w3.org/1999/02/22-rdf-syntax-ns#type> <http://www.cs.ucl.ac.uk/staff/a.gonzalezbeltran/owl/caarray2_1.owl#Hybridization_name> .
<urn:caarray-data#Hybridization_1177_name> <http://www.cs.ucl.ac.uk/staff/a.gonzalezbeltran/owl/domainmodel.owl#datatype> "HS 578T hgu95d"^^<http://www.w3.org/2001/XMLSchema#string> .
<urn:caarray-data#Hybridization_1224> <http://www.w3.org/1999/02/22-rdf-syntax-ns#type> <http://www.cs.ucl.ac.uk/staff/a.gonzalezbeltran/owl/caarray2_1.owl#Hybridization> .
<urn:caarray-data#Experiment_6> <http://www.cs.ucl.ac.uk/staff/a.gonzalezbeltran/owl/caarray2_1.owl#Experiment_hybridizations_Hybridization> <urn:caarray-data#Hybridization_1224> .
<urn:caarray-data#Hybridization_1224> <http://www.cs.ucl.ac.uk/staff/a.gonzalezbeltran/owl/domainmodel.owl#umlAttributeCollection> <urn:caarray-data#Hybridization_1224_amountOfMaterial> .
<urn:caarray-data#Hybridization_1224_amountOfMaterial> <http://www.w3.org/1999/02/22-rdf-syntax-ns#type> <http://www.cs.ucl.ac.uk/staff/a.gonzalezbeltran/owl/caarray2_1.owl#Hybridization_amountOfMaterial> .
<urn:caarray-data#Hybridization_1224_amountOfMaterial> <http://www.cs.ucl.ac.uk/staff/a.gonzalezbeltran/owl/domainmodel.owl#datatype> "0.0"^^<http://www.w3.org/2001/XMLSchema#string> .
<urn:caarray-data#Hybridization_1224> <http://www.cs.ucl.ac.uk/staff/a.gonzalezbeltran/owl/domainmodel.owl#umlAttributeCollection> <urn:caarray-data#Hybridization_1224_id> .
<urn:caarray-data#Hybridization_1224_id> <http://www.w3.org/1999/02/22-rdf-syntax-ns#type> <http://www.cs.ucl.ac.uk/staff/a.gonzalezbeltran/owl/caarray2_1.owl#Hybridization_id> .
<urn:caarray-data#Hybridization_1224_id> <http://www.cs.ucl.ac.uk/staff/a.gonzalezbeltran/owl/domainmodel.owl#datatype> "1224"^^<http://www.w3.org/2001/XMLSchema#string> .
<urn:caarray-data#Hybridization_1224> <http://www.cs.ucl.ac.uk/staff/a.gonzalezbeltran/owl/domainmodel.owl#umlAttributeCollection> <urn:caarray-data#Hybridization_1224_name> .
<urn:caarray-data#Hybridization_1224_name> <http://www.w3.org/1999/02/22-rdf-syntax-ns#type> <http://www.cs.ucl.ac.uk/staff/a.gonzalezbeltran/owl/caarray2_1.owl#Hybridization_name> .
<urn:caarray-data#Hybridization_1224_name> <http://www.cs.ucl.ac.uk/staff/a.gonzalezbeltran/owl/domainmodel.owl#datatype> "HOP-92 hgu95a"^^<http://www.w3.org/2001/XMLSchema#string> .
<urn:caarray-data#Hybridization_1125> <http://www.w3.org/1999/02/22-rdf-syntax-ns#type> <http://www.cs.ucl.ac.uk/staff/a.gonzalezbeltran/owl/caarray2_1.owl#Hybridization> .
<urn:caarray-data#Experiment_6> <http://www.cs.ucl.ac.uk/staff/a.gonzalezbeltran/owl/caarray2_1.owl#Experiment_hybridizations_Hybridization> <urn:caarray-data#Hybridization_1125> .
<urn:caarray-data#Hybridization_1125> <http://www.cs.ucl.ac.uk/staff/a.gonzalezbeltran/owl/domainmodel.owl#umlAttributeCollection> <urn:caarray-data#Hybridization_1125_amountOfMaterial> .
<urn:caarray-data#Hybridization_1125_amountOfMaterial> <http://www.w3.org/1999/02/22-rdf-syntax-ns#type> <http://www.cs.ucl.ac.uk/staff/a.gonzalezbeltran/owl/caarray2_1.owl#Hybridization_amountOfMaterial> .
<urn:caarray-data#Hybridization_1125_amountOfMaterial> <http://www.cs.ucl.ac.uk/staff/a.gonzalezbeltran/owl/domainmodel.owl#datatype> "0.0"^^<http://www.w3.org/2001/XMLSchema#string> .
<urn:caarray-data#Hybridization_1125> <http://www.cs.ucl.ac.uk/staff/a.gonzalezbeltran/owl/domainmodel.owl#umlAttributeCollection> <urn:caarray-data#Hybridization_1125_id> .
<urn:caarray-data#Hybridization_1125_id> <http://www.w3.org/1999/02/22-rdf-syntax-ns#type> <http://www.cs.ucl.ac.uk/staff/a.gonzalezbeltran/owl/caarray2_1.owl#Hybridization_id> .
<urn:caarray-data#Hybridization_1125_id> <http://www.cs.ucl.ac.uk/staff/a.gonzalezbeltran/owl/domainmodel.owl#datatype> "1125"^^<http://www.w3.org/2001/XMLSchema#string> .
<urn:caarray-data#Hybridization_1125> <http://www.cs.ucl.ac.uk/staff/a.gonzalezbeltran/owl/domainmodel.owl#umlAttributeCollection> <urn:caarray-data#Hybridization_1125_name> .
<urn:caarray-data#Hybridization_1125_name> <http://www.w3.org/1999/02/22-rdf-syntax-ns#type> <http://www.cs.ucl.ac.uk/staff/a.gonzalezbeltran/owl/caarray2_1.owl#Hybridization_name> .
<urn:caarray-data#Hybridization_1125_name> <http://www.cs.ucl.ac.uk/staff/a.gonzalezbeltran/owl/domainmodel.owl#datatype> "NCI-H226 hgu95e"^^<http://www.w3.org/2001/XMLSchema#string> .
<urn:caarray-data#Hybridization_1185> <http://www.w3.org/1999/02/22-rdf-syntax-ns#type> <http://www.cs.ucl.ac.uk/staff/a.gonzalezbeltran/owl/caarray2_1.owl#Hybridization> .
<urn:caarray-data#Experiment_6> <http://www.cs.ucl.ac.uk/staff/a.gonzalezbeltran/owl/caarray2_1.owl#Experiment_hybridizations_Hybridization> <urn:caarray-data#Hybridization_1185> .
<urn:caarray-data#Hybridization_1185> <http://www.cs.ucl.ac.uk/staff/a.gonzalezbeltran/owl/domainmodel.owl#umlAttributeCollection> <urn:caarray-data#Hybridization_1185_amountOfMaterial> .
<urn:caarray-data#Hybridization_1185_amountOfMaterial> <http://www.w3.org/1999/02/22-rdf-syntax-ns#type> <http://www.cs.ucl.ac.uk/staff/a.gonzalezbeltran/owl/caarray2_1.owl#Hybridization_amountOfMaterial> .
<urn:caarray-data#Hybridization_1185_amountOfMaterial> <http://www.cs.ucl.ac.uk/staff/a.gonzalezbeltran/owl/domainmodel.owl#datatype> "0.0"^^<http://www.w3.org/2001/XMLSchema#string> .
<urn:caarray-data#Hybridization_1185> <http://www.cs.ucl.ac.uk/staff/a.gonzalezbeltran/owl/domainmodel.owl#umlAttributeCollection> <urn:caarray-data#Hybridization_1185_id> .
<urn:caarray-data#Hybridization_1185_id> <http://www.w3.org/1999/02/22-rdf-syntax-ns#type> <http://www.cs.ucl.ac.uk/staff/a.gonzalezbeltran/owl/caarray2_1.owl#Hybridization_id> .
<urn:caarray-data#Hybridization_1185_id> <http://www.cs.ucl.ac.uk/staff/a.gonzalezbeltran/owl/domainmodel.owl#datatype> "1185"^^<http://www.w3.org/2001/XMLSchema#string> .
<urn:caarray-data#Hybridization_1185> <http://www.cs.ucl.ac.uk/staff/a.gonzalezbeltran/owl/domainmodel.owl#umlAttributeCollection> <urn:caarray-data#Hybridization_1185_name> .
<urn:caarray-data#Hybridization_1185_name> <http://www.w3.org/1999/02/22-rdf-syntax-ns#type> <http://www.cs.ucl.ac.uk/staff/a.gonzalezbeltran/owl/caarray2_1.owl#Hybridization_name> .
<urn:caarray-data#Hybridization_1185_name> <http://www.cs.ucl.ac.uk/staff/a.gonzalezbeltran/owl/domainmodel.owl#datatype> "HCC-2998 hgu95d"^^<http://www.w3.org/2001/XMLSchema#string> .
<urn:caarray-data#Hybridization_1131> <http://www.w3.org/1999/02/22-rdf-syntax-ns#type> <http://www.cs.ucl.ac.uk/staff/a.gonzalezbeltran/owl/caarray2_1.owl#Hybridization> .
<urn:caarray-data#Experiment_6> <http://www.cs.ucl.ac.uk/staff/a.gonzalezbeltran/owl/caarray2_1.owl#Experiment_hybridizations_Hybridization> <urn:caarray-data#Hybridization_1131> .
<urn:caarray-data#Hybridization_1131> <http://www.cs.ucl.ac.uk/staff/a.gonzalezbeltran/owl/domainmodel.owl#umlAttributeCollection> <urn:caarray-data#Hybridization_1131_amountOfMaterial> .
<urn:caarray-data#Hybridization_1131_amountOfMaterial> <http://www.w3.org/1999/02/22-rdf-syntax-ns#type> <http://www.cs.ucl.ac.uk/staff/a.gonzalezbeltran/owl/caarray2_1.owl#Hybridization_amountOfMaterial> .
<urn:caarray-data#Hybridization_1131_amountOfMaterial> <http://www.cs.ucl.ac.uk/staff/a.gonzalezbeltran/owl/domainmodel.owl#datatype> "0.0"^^<http://www.w3.org/2001/XMLSchema#string> .
<urn:caarray-data#Hybridization_1131> <http://www.cs.ucl.ac.uk/staff/a.gonzalezbeltran/owl/domainmodel.owl#umlAttributeCollection> <urn:caarray-data#Hybridization_1131_id> .
<urn:caarray-data#Hybridization_1131_id> <http://www.w3.org/1999/02/22-rdf-syntax-ns#type> <http://www.cs.ucl.ac.uk/staff/a.gonzalezbeltran/owl/caarray2_1.owl#Hybridization_id> .
<urn:caarray-data#Hybridization_1131_id> <http://www.cs.ucl.ac.uk/staff/a.gonzalezbeltran/owl/domainmodel.owl#datatype> "1131"^^<http://www.w3.org/2001/XMLSchema#string> .
<urn:caarray-data#Hybridization_1131> <http://www.cs.ucl.ac.uk/staff/a.gonzalezbeltran/owl/domainmodel.owl#umlAttributeCollection> <urn:caarray-data#Hybridization_1131_name> .
<urn:caarray-data#Hybridization_1131_name> <http://www.w3.org/1999/02/22-rdf-syntax-ns#type> <http://www.cs.ucl.ac.uk/staff/a.gonzalezbeltran/owl/caarray2_1.owl#Hybridization_name> .
<urn:caarray-data#Hybridization_1131_name> <http://www.cs.ucl.ac.uk/staff/a.gonzalezbeltran/owl/domainmodel.owl#datatype> "UACC-257 hgu95c"^^<http://www.w3.org/2001/XMLSchema#string> .
<urn:caarray-data#Hybridization_1178> <http://www.w3.org/1999/02/22-rdf-syntax-ns#type> <http://www.cs.ucl.ac.uk/staff/a.gonzalezbeltran/owl/caarray2_1.owl#Hybridization> .
<urn:caarray-data#Experiment_6> <http://www.cs.ucl.ac.uk/staff/a.gonzalezbeltran/owl/caarray2_1.owl#Experiment_hybridizations_Hybridization> <urn:caarray-data#Hybridization_1178> .
<urn:caarray-data#Hybridization_1178> <http://www.cs.ucl.ac.uk/staff/a.gonzalezbeltran/owl/domainmodel.owl#umlAttributeCollection> <urn:caarray-data#Hybridization_1178_amountOfMaterial> .
<urn:caarray-data#Hybridization_1178_amountOfMaterial> <http://www.w3.org/1999/02/22-rdf-syntax-ns#type> <http://www.cs.ucl.ac.uk/staff/a.gonzalezbeltran/owl/caarray2_1.owl#Hybridization_amountOfMaterial> .
<urn:caarray-data#Hybridization_1178_amountOfMaterial> <http://www.cs.ucl.ac.uk/staff/a.gonzalezbeltran/owl/domainmodel.owl#datatype> "0.0"^^<http://www.w3.org/2001/XMLSchema#string> .
<urn:caarray-data#Hybridization_1178> <http://www.cs.ucl.ac.uk/staff/a.gonzalezbeltran/owl/domainmodel.owl#umlAttributeCollection> <urn:caarray-data#Hybridization_1178_id> .
<urn:caarray-data#Hybridization_1178_id> <http://www.w3.org/1999/02/22-rdf-syntax-ns#type> <http://www.cs.ucl.ac.uk/staff/a.gonzalezbeltran/owl/caarray2_1.owl#Hybridization_id> .
<urn:caarray-data#Hybridization_1178_id> <http://www.cs.ucl.ac.uk/staff/a.gonzalezbeltran/owl/domainmodel.owl#datatype> "1178"^^<http://www.w3.org/2001/XMLSchema#string> .
<urn:caarray-data#Hybridization_1178> <http://www.cs.ucl.ac.uk/staff/a.gonzalezbeltran/owl/domainmodel.owl#umlAttributeCollection> <urn:caarray-data#Hybridization_1178_name> .
<urn:caarray-data#Hybridization_1178_name> <http://www.w3.org/1999/02/22-rdf-syntax-ns#type> <http://www.cs.ucl.ac.uk/staff/a.gonzalezbeltran/owl/caarray2_1.owl#Hybridization_name> .
<urn:caarray-data#Hybridization_1178_name> <http://www.cs.ucl.ac.uk/staff/a.gonzalezbeltran/owl/domainmodel.owl#datatype> "HOP-92 hgu95c"^^<http://www.w3.org/2001/XMLSchema#string> .
<urn:caarray-data#Hybridization_1291> <http://www.w3.org/1999/02/22-rdf-syntax-ns#type> <http://www.cs.ucl.ac.uk/staff/a.gonzalezbeltran/owl/caarray2_1.owl#Hybridization> .
<urn:caarray-data#Experiment_6> <http://www.cs.ucl.ac.uk/staff/a.gonzalezbeltran/owl/caarray2_1.owl#Experiment_hybridizations_Hybridization> <urn:caarray-data#Hybridization_1291> .
<urn:caarray-data#Hybridization_1291> <http://www.cs.ucl.ac.uk/staff/a.gonzalezbeltran/owl/domainmodel.owl#umlAttributeCollection> <urn:caarray-data#Hybridization_1291_amountOfMaterial> .
<urn:caarray-data#Hybridization_1291_amountOfMaterial> <http://www.w3.org/1999/02/22-rdf-syntax-ns#type> <http://www.cs.ucl.ac.uk/staff/a.gonzalezbeltran/owl/caarray2_1.owl#Hybridization_amountOfMaterial> .
<urn:caarray-data#Hybridization_1291_amountOfMaterial> <http://www.cs.ucl.ac.uk/staff/a.gonzalezbeltran/owl/domainmodel.owl#datatype> "0.0"^^<http://www.w3.org/2001/XMLSchema#string> .
<urn:caarray-data#Hybridization_1291> <http://www.cs.ucl.ac.uk/staff/a.gonzalezbeltran/owl/domainmodel.owl#umlAttributeCollection> <urn:caarray-data#Hybridization_1291_id> .
<urn:caarray-data#Hybridization_1291_id> <http://www.w3.org/1999/02/22-rdf-syntax-ns#type> <http://www.cs.ucl.ac.uk/staff/a.gonzalezbeltran/owl/caarray2_1.owl#Hybridization_id> .
<urn:caarray-data#Hybridization_1291_id> <http://www.cs.ucl.ac.uk/staff/a.gonzalezbeltran/owl/domainmodel.owl#datatype> "1291"^^<http://www.w3.org/2001/XMLSchema#string> .
<urn:caarray-data#Hybridization_1291> <http://www.cs.ucl.ac.uk/staff/a.gonzalezbeltran/owl/domainmodel.owl#umlAttributeCollection> <urn:caarray-data#Hybridization_1291_name> .
<urn:caarray-data#Hybridization_1291_name> <http://www.w3.org/1999/02/22-rdf-syntax-ns#type> <http://www.cs.ucl.ac.uk/staff/a.gonzalezbeltran/owl/caarray2_1.owl#Hybridization_name> .
<urn:caarray-data#Hybridization_1291_name> <http://www.cs.ucl.ac.uk/staff/a.gonzalezbeltran/owl/domainmodel.owl#datatype> "A549/ATCC hgu95a"^^<http://www.w3.org/2001/XMLSchema#string> .
<urn:caarray-data#Hybridization_1355> <http://www.w3.org/1999/02/22-rdf-syntax-ns#type> <http://www.cs.ucl.ac.uk/staff/a.gonzalezbeltran/owl/caarray2_1.owl#Hybridization> .
<urn:caarray-data#Experiment_6> <http://www.cs.ucl.ac.uk/staff/a.gonzalezbeltran/owl/caarray2_1.owl#Experiment_hybridizations_Hybridization> <urn:caarray-data#Hybridization_1355> .
<urn:caarray-data#Hybridization_1355> <http://www.cs.ucl.ac.uk/staff/a.gonzalezbeltran/owl/domainmodel.owl#umlAttributeCollection> <urn:caarray-data#Hybridization_1355_amountOfMaterial> .
<urn:caarray-data#Hybridization_1355_amountOfMaterial> <http://www.w3.org/1999/02/22-rdf-syntax-ns#type> <http://www.cs.ucl.ac.uk/staff/a.gonzalezbeltran/owl/caarray2_1.owl#Hybridization_amountOfMaterial> .
<urn:caarray-data#Hybridization_1355_amountOfMaterial> <http://www.cs.ucl.ac.uk/staff/a.gonzalezbeltran/owl/domainmodel.owl#datatype> "0.0"^^<http://www.w3.org/2001/XMLSchema#string> .
<urn:caarray-data#Hybridization_1355> <http://www.cs.ucl.ac.uk/staff/a.gonzalezbeltran/owl/domainmodel.owl#umlAttributeCollection> <urn:caarray-data#Hybridization_1355_id> .
<urn:caarray-data#Hybridization_1355_id> <http://www.w3.org/1999/02/22-rdf-syntax-ns#type> <http://www.cs.ucl.ac.uk/staff/a.gonzalezbeltran/owl/caarray2_1.owl#Hybridization_id> .
<urn:caarray-data#Hybridization_1355_id> <http://www.cs.ucl.ac.uk/staff/a.gonzalezbeltran/owl/domainmodel.owl#datatype> "1355"^^<http://www.w3.org/2001/XMLSchema#string> .
<urn:caarray-data#Hybridization_1355> <http://www.cs.ucl.ac.uk/staff/a.gonzalezbeltran/owl/domainmodel.owl#umlAttributeCollection> <urn:caarray-data#Hybridization_1355_name> .
<urn:caarray-data#Hybridization_1355_name> <http://www.w3.org/1999/02/22-rdf-syntax-ns#type> <http://www.cs.ucl.ac.uk/staff/a.gonzalezbeltran/owl/caarray2_1.owl#Hybridization_name> .
<urn:caarray-data#Hybridization_1355_name> <http://www.cs.ucl.ac.uk/staff/a.gonzalezbeltran/owl/domainmodel.owl#datatype> "TK-10 hgu95c"^^<http://www.w3.org/2001/XMLSchema#string> .
<urn:caarray-data#Hybridization_1165> <http://www.w3.org/1999/02/22-rdf-syntax-ns#type> <http://www.cs.ucl.ac.uk/staff/a.gonzalezbeltran/owl/caarray2_1.owl#Hybridization> .
<urn:caarray-data#Experiment_6> <http://www.cs.ucl.ac.uk/staff/a.gonzalezbeltran/owl/caarray2_1.owl#Experiment_hybridizations_Hybridization> <urn:caarray-data#Hybridization_1165> .
<urn:caarray-data#Hybridization_1165> <http://www.cs.ucl.ac.uk/staff/a.gonzalezbeltran/owl/domainmodel.owl#umlAttributeCollection> <urn:caarray-data#Hybridization_1165_amountOfMaterial> .
<urn:caarray-data#Hybridization_1165_amountOfMaterial> <http://www.w3.org/1999/02/22-rdf-syntax-ns#type> <http://www.cs.ucl.ac.uk/staff/a.gonzalezbeltran/owl/caarray2_1.owl#Hybridization_amountOfMaterial> .
<urn:caarray-data#Hybridization_1165_amountOfMaterial> <http://www.cs.ucl.ac.uk/staff/a.gonzalezbeltran/owl/domainmodel.owl#datatype> "0.0"^^<http://www.w3.org/2001/XMLSchema#string> .
<urn:caarray-data#Hybridization_1165> <http://www.cs.ucl.ac.uk/staff/a.gonzalezbeltran/owl/domainmodel.owl#umlAttributeCollection> <urn:caarray-data#Hybridization_1165_id> .
<urn:caarray-data#Hybridization_1165_id> <http://www.w3.org/1999/02/22-rdf-syntax-ns#type> <http://www.cs.ucl.ac.uk/staff/a.gonzalezbeltran/owl/caarray2_1.owl#Hybridization_id> .
<urn:caarray-data#Hybridization_1165_id> <http://www.cs.ucl.ac.uk/staff/a.gonzalezbeltran/owl/domainmodel.owl#datatype> "1165"^^<http://www.w3.org/2001/XMLSchema#string> .
<urn:caarray-data#Hybridization_1165> <http://www.cs.ucl.ac.uk/staff/a.gonzalezbeltran/owl/domainmodel.owl#umlAttributeCollection> <urn:caarray-data#Hybridization_1165_name> .
<urn:caarray-data#Hybridization_1165_name> <http://www.w3.org/1999/02/22-rdf-syntax-ns#type> <http://www.cs.ucl.ac.uk/staff/a.gonzalezbeltran/owl/caarray2_1.owl#Hybridization_name> .
<urn:caarray-data#Hybridization_1165_name> <http://www.cs.ucl.ac.uk/staff/a.gonzalezbeltran/owl/domainmodel.owl#datatype> "CAKI-1 hgu95c"^^<http://www.w3.org/2001/XMLSchema#string> .
<urn:caarray-data#Hybridization_1180> <http://www.w3.org/1999/02/22-rdf-syntax-ns#type> <http://www.cs.ucl.ac.uk/staff/a.gonzalezbeltran/owl/caarray2_1.owl#Hybridization> .
<urn:caarray-data#Experiment_6> <http://www.cs.ucl.ac.uk/staff/a.gonzalezbeltran/owl/caarray2_1.owl#Experiment_hybridizations_Hybridization> <urn:caarray-data#Hybridization_1180> .
<urn:caarray-data#Hybridization_1180> <http://www.cs.ucl.ac.uk/staff/a.gonzalezbeltran/owl/domainmodel.owl#umlAttributeCollection> <urn:caarray-data#Hybridization_1180_amountOfMaterial> .
<urn:caarray-data#Hybridization_1180_amountOfMaterial> <http://www.w3.org/1999/02/22-rdf-syntax-ns#type> <http://www.cs.ucl.ac.uk/staff/a.gonzalezbeltran/owl/caarray2_1.owl#Hybridization_amountOfMaterial> .
<urn:caarray-data#Hybridization_1180_amountOfMaterial> <http://www.cs.ucl.ac.uk/staff/a.gonzalezbeltran/owl/domainmodel.owl#datatype> "0.0"^^<http://www.w3.org/2001/XMLSchema#string> .
<urn:caarray-data#Hybridization_1180> <http://www.cs.ucl.ac.uk/staff/a.gonzalezbeltran/owl/domainmodel.owl#umlAttributeCollection> <urn:caarray-data#Hybridization_1180_id> .
<urn:caarray-data#Hybridization_1180_id> <http://www.w3.org/1999/02/22-rdf-syntax-ns#type> <http://www.cs.ucl.ac.uk/staff/a.gonzalezbeltran/owl/caarray2_1.owl#Hybridization_id> .
<urn:caarray-data#Hybridization_1180_id> <http://www.cs.ucl.ac.uk/staff/a.gonzalezbeltran/owl/domainmodel.owl#datatype> "1180"^^<http://www.w3.org/2001/XMLSchema#string> .
<urn:caarray-data#Hybridization_1180> <http://www.cs.ucl.ac.uk/staff/a.gonzalezbeltran/owl/domainmodel.owl#umlAttributeCollection> <urn:caarray-data#Hybridization_1180_name> .
<urn:caarray-data#Hybridization_1180_name> <http://www.w3.org/1999/02/22-rdf-syntax-ns#type> <http://www.cs.ucl.ac.uk/staff/a.gonzalezbeltran/owl/caarray2_1.owl#Hybridization_name> .
<urn:caarray-data#Hybridization_1180_name> <http://www.cs.ucl.ac.uk/staff/a.gonzalezbeltran/owl/domainmodel.owl#datatype> "SW-620 hgu95b"^^<http://www.w3.org/2001/XMLSchema#string> .
<urn:caarray-data#Hybridization_1188> <http://www.w3.org/1999/02/22-rdf-syntax-ns#type> <http://www.cs.ucl.ac.uk/staff/a.gonzalezbeltran/owl/caarray2_1.owl#Hybridization> .
<urn:caarray-data#Experiment_6> <http://www.cs.ucl.ac.uk/staff/a.gonzalezbeltran/owl/caarray2_1.owl#Experiment_hybridizations_Hybridization> <urn:caarray-data#Hybridization_1188> .
<urn:caarray-data#Hybridization_1188> <http://www.cs.ucl.ac.uk/staff/a.gonzalezbeltran/owl/domainmodel.owl#umlAttributeCollection> <urn:caarray-data#Hybridization_1188_amountOfMaterial> .
<urn:caarray-data#Hybridization_1188_amountOfMaterial> <http://www.w3.org/1999/02/22-rdf-syntax-ns#type> <http://www.cs.ucl.ac.uk/staff/a.gonzalezbeltran/owl/caarray2_1.owl#Hybridization_amountOfMaterial> .
<urn:caarray-data#Hybridization_1188_amountOfMaterial> <http://www.cs.ucl.ac.uk/staff/a.gonzalezbeltran/owl/domainmodel.owl#datatype> "0.0"^^<http://www.w3.org/2001/XMLSchema#string> .
<urn:caarray-data#Hybridization_1188> <http://www.cs.ucl.ac.uk/staff/a.gonzalezbeltran/owl/domainmodel.owl#umlAttributeCollection> <urn:caarray-data#Hybridization_1188_id> .
<urn:caarray-data#Hybridization_1188_id> <http://www.w3.org/1999/02/22-rdf-syntax-ns#type> <http://www.cs.ucl.ac.uk/staff/a.gonzalezbeltran/owl/caarray2_1.owl#Hybridization_id> .
<urn:caarray-data#Hybridization_1188_id> <http://www.cs.ucl.ac.uk/staff/a.gonzalezbeltran/owl/domainmodel.owl#datatype> "1188"^^<http://www.w3.org/2001/XMLSchema#string> .
<urn:caarray-data#Hybridization_1188> <http://www.cs.ucl.ac.uk/staff/a.gonzalezbeltran/owl/domainmodel.owl#umlAttributeCollection> <urn:caarray-data#Hybridization_1188_name> .
<urn:caarray-data#Hybridization_1188_name> <http://www.w3.org/1999/02/22-rdf-syntax-ns#type> <http://www.cs.ucl.ac.uk/staff/a.gonzalezbeltran/owl/caarray2_1.owl#Hybridization_name> .
<urn:caarray-data#Hybridization_1188_name> <http://www.cs.ucl.ac.uk/staff/a.gonzalezbeltran/owl/domainmodel.owl#datatype> "RXF 393 hgu95e"^^<http://www.w3.org/2001/XMLSchema#string> .
<urn:caarray-data#Hybridization_1186> <http://www.w3.org/1999/02/22-rdf-syntax-ns#type> <http://www.cs.ucl.ac.uk/staff/a.gonzalezbeltran/owl/caarray2_1.owl#Hybridization> .
<urn:caarray-data#Experiment_6> <http://www.cs.ucl.ac.uk/staff/a.gonzalezbeltran/owl/caarray2_1.owl#Experiment_hybridizations_Hybridization> <urn:caarray-data#Hybridization_1186> .
<urn:caarray-data#Hybridization_1186> <http://www.cs.ucl.ac.uk/staff/a.gonzalezbeltran/owl/domainmodel.owl#umlAttributeCollection> <urn:caarray-data#Hybridization_1186_amountOfMaterial> .
<urn:caarray-data#Hybridization_1186_amountOfMaterial> <http://www.w3.org/1999/02/22-rdf-syntax-ns#type> <http://www.cs.ucl.ac.uk/staff/a.gonzalezbeltran/owl/caarray2_1.owl#Hybridization_amountOfMaterial> .
<urn:caarray-data#Hybridization_1186_amountOfMaterial> <http://www.cs.ucl.ac.uk/staff/a.gonzalezbeltran/owl/domainmodel.owl#datatype> "0.0"^^<http://www.w3.org/2001/XMLSchema#string> .
<urn:caarray-data#Hybridization_1186> <http://www.cs.ucl.ac.uk/staff/a.gonzalezbeltran/owl/domainmodel.owl#umlAttributeCollection> <urn:caarray-data#Hybridization_1186_id> .
<urn:caarray-data#Hybridization_1186_id> <http://www.w3.org/1999/02/22-rdf-syntax-ns#type> <http://www.cs.ucl.ac.uk/staff/a.gonzalezbeltran/owl/caarray2_1.owl#Hybridization_id> .
<urn:caarray-data#Hybridization_1186_id> <http://www.cs.ucl.ac.uk/staff/a.gonzalezbeltran/owl/domainmodel.owl#datatype> "1186"^^<http://www.w3.org/2001/XMLSchema#string> .
<urn:caarray-data#Hybridization_1186> <http://www.cs.ucl.ac.uk/staff/a.gonzalezbeltran/owl/domainmodel.owl#umlAttributeCollection> <urn:caarray-data#Hybridization_1186_name> .
<urn:caarray-data#Hybridization_1186_name> <http://www.w3.org/1999/02/22-rdf-syntax-ns#type> <http://www.cs.ucl.ac.uk/staff/a.gonzalezbeltran/owl/caarray2_1.owl#Hybridization_name> .
<urn:caarray-data#Hybridization_1186_name> <http://www.cs.ucl.ac.uk/staff/a.gonzalezbeltran/owl/domainmodel.owl#datatype> "NCI-H226 hgu95c"^^<http://www.w3.org/2001/XMLSchema#string> .
<urn:caarray-data#Hybridization_1070> <http://www.w3.org/1999/02/22-rdf-syntax-ns#type> <http://www.cs.ucl.ac.uk/staff/a.gonzalezbeltran/owl/caarray2_1.owl#Hybridization> .
<urn:caarray-data#Experiment_6> <http://www.cs.ucl.ac.uk/staff/a.gonzalezbeltran/owl/caarray2_1.owl#Experiment_hybridizations_Hybridization> <urn:caarray-data#Hybridization_1070> .
<urn:caarray-data#Hybridization_1070> <http://www.cs.ucl.ac.uk/staff/a.gonzalezbeltran/owl/domainmodel.owl#umlAttributeCollection> <urn:caarray-data#Hybridization_1070_amountOfMaterial> .
<urn:caarray-data#Hybridization_1070_amountOfMaterial> <http://www.w3.org/1999/02/22-rdf-syntax-ns#type> <http://www.cs.ucl.ac.uk/staff/a.gonzalezbeltran/owl/caarray2_1.owl#Hybridization_amountOfMaterial> .
<urn:caarray-data#Hybridization_1070_amountOfMaterial> <http://www.cs.ucl.ac.uk/staff/a.gonzalezbeltran/owl/domainmodel.owl#datatype> "0.0"^^<http://www.w3.org/2001/XMLSchema#string> .
<urn:caarray-data#Hybridization_1070> <http://www.cs.ucl.ac.uk/staff/a.gonzalezbeltran/owl/domainmodel.owl#umlAttributeCollection> <urn:caarray-data#Hybridization_1070_id> .
<urn:caarray-data#Hybridization_1070_id> <http://www.w3.org/1999/02/22-rdf-syntax-ns#type> <http://www.cs.ucl.ac.uk/staff/a.gonzalezbeltran/owl/caarray2_1.owl#Hybridization_id> .
<urn:caarray-data#Hybridization_1070_id> <http://www.cs.ucl.ac.uk/staff/a.gonzalezbeltran/owl/domainmodel.owl#datatype> "1070"^^<http://www.w3.org/2001/XMLSchema#string> .
<urn:caarray-data#Hybridization_1070> <http://www.cs.ucl.ac.uk/staff/a.gonzalezbeltran/owl/domainmodel.owl#umlAttributeCollection> <urn:caarray-data#Hybridization_1070_name> .
<urn:caarray-data#Hybridization_1070_name> <http://www.w3.org/1999/02/22-rdf-syntax-ns#type> <http://www.cs.ucl.ac.uk/staff/a.gonzalezbeltran/owl/caarray2_1.owl#Hybridization_name> .
<urn:caarray-data#Hybridization_1070_name> <http://www.cs.ucl.ac.uk/staff/a.gonzalezbeltran/owl/domainmodel.owl#datatype> "UO-31 hgu95e"^^<http://www.w3.org/2001/XMLSchema#string> .
<urn:caarray-data#Hybridization_1293> <http://www.w3.org/1999/02/22-rdf-syntax-ns#type> <http://www.cs.ucl.ac.uk/staff/a.gonzalezbeltran/owl/caarray2_1.owl#Hybridization> .
<urn:caarray-data#Experiment_6> <http://www.cs.ucl.ac.uk/staff/a.gonzalezbeltran/owl/caarray2_1.owl#Experiment_hybridizations_Hybridization> <urn:caarray-data#Hybridization_1293> .
<urn:caarray-data#Hybridization_1293> <http://www.cs.ucl.ac.uk/staff/a.gonzalezbeltran/owl/domainmodel.owl#umlAttributeCollection> <urn:caarray-data#Hybridization_1293_amountOfMaterial> .
<urn:caarray-data#Hybridization_1293_amountOfMaterial> <http://www.w3.org/1999/02/22-rdf-syntax-ns#type> <http://www.cs.ucl.ac.uk/staff/a.gonzalezbeltran/owl/caarray2_1.owl#Hybridization_amountOfMaterial> .
<urn:caarray-data#Hybridization_1293_amountOfMaterial> <http://www.cs.ucl.ac.uk/staff/a.gonzalezbeltran/owl/domainmodel.owl#datatype> "0.0"^^<http://www.w3.org/2001/XMLSchema#string> .
<urn:caarray-data#Hybridization_1293> <http://www.cs.ucl.ac.uk/staff/a.gonzalezbeltran/owl/domainmodel.owl#umlAttributeCollection> <urn:caarray-data#Hybridization_1293_id> .
<urn:caarray-data#Hybridization_1293_id> <http://www.w3.org/1999/02/22-rdf-syntax-ns#type> <http://www.cs.ucl.ac.uk/staff/a.gonzalezbeltran/owl/caarray2_1.owl#Hybridization_id> .
<urn:caarray-data#Hybridization_1293_id> <http://www.cs.ucl.ac.uk/staff/a.gonzalezbeltran/owl/domainmodel.owl#datatype> "1293"^^<http://www.w3.org/2001/XMLSchema#string> .
<urn:caarray-data#Hybridization_1293> <http://www.cs.ucl.ac.uk/staff/a.gonzalezbeltran/owl/domainmodel.owl#umlAttributeCollection> <urn:caarray-data#Hybridization_1293_name> .
<urn:caarray-data#Hybridization_1293_name> <http://www.w3.org/1999/02/22-rdf-syntax-ns#type> <http://www.cs.ucl.ac.uk/staff/a.gonzalezbeltran/owl/caarray2_1.owl#Hybridization_name> .
<urn:caarray-data#Hybridization_1293_name> <http://www.cs.ucl.ac.uk/staff/a.gonzalezbeltran/owl/domainmodel.owl#datatype> "SN12C hgu95a"^^<http://www.w3.org/2001/XMLSchema#string> .
<urn:caarray-data#Hybridization_1122> <http://www.w3.org/1999/02/22-rdf-syntax-ns#type> <http://www.cs.ucl.ac.uk/staff/a.gonzalezbeltran/owl/caarray2_1.owl#Hybridization> .
<urn:caarray-data#Experiment_6> <http://www.cs.ucl.ac.uk/staff/a.gonzalezbeltran/owl/caarray2_1.owl#Experiment_hybridizations_Hybridization> <urn:caarray-data#Hybridization_1122> .
<urn:caarray-data#Hybridization_1122> <http://www.cs.ucl.ac.uk/staff/a.gonzalezbeltran/owl/domainmodel.owl#umlAttributeCollection> <urn:caarray-data#Hybridization_1122_amountOfMaterial> .
<urn:caarray-data#Hybridization_1122_amountOfMaterial> <http://www.w3.org/1999/02/22-rdf-syntax-ns#type> <http://www.cs.ucl.ac.uk/staff/a.gonzalezbeltran/owl/caarray2_1.owl#Hybridization_amountOfMaterial> .
<urn:caarray-data#Hybridization_1122_amountOfMaterial> <http://www.cs.ucl.ac.uk/staff/a.gonzalezbeltran/owl/domainmodel.owl#datatype> "0.0"^^<http://www.w3.org/2001/XMLSchema#string> .
<urn:caarray-data#Hybridization_1122> <http://www.cs.ucl.ac.uk/staff/a.gonzalezbeltran/owl/domainmodel.owl#umlAttributeCollection> <urn:caarray-data#Hybridization_1122_id> .
<urn:caarray-data#Hybridization_1122_id> <http://www.w3.org/1999/02/22-rdf-syntax-ns#type> <http://www.cs.ucl.ac.uk/staff/a.gonzalezbeltran/owl/caarray2_1.owl#Hybridization_id> .
<urn:caarray-data#Hybridization_1122_id> <http://www.cs.ucl.ac.uk/staff/a.gonzalezbeltran/owl/domainmodel.owl#datatype> "1122"^^<http://www.w3.org/2001/XMLSchema#string> .
<urn:caarray-data#Hybridization_1122> <http://www.cs.ucl.ac.uk/staff/a.gonzalezbeltran/owl/domainmodel.owl#umlAttributeCollection> <urn:caarray-data#Hybridization_1122_name> .
<urn:caarray-data#Hybridization_1122_name> <http://www.w3.org/1999/02/22-rdf-syntax-ns#type> <http://www.cs.ucl.ac.uk/staff/a.gonzalezbeltran/owl/caarray2_1.owl#Hybridization_name> .
<urn:caarray-data#Hybridization_1122_name> <http://www.cs.ucl.ac.uk/staff/a.gonzalezbeltran/owl/domainmodel.owl#datatype> "UO-31 hgu95a"^^<http://www.w3.org/2001/XMLSchema#string> .
<urn:caarray-data#Hybridization_1103> <http://www.w3.org/1999/02/22-rdf-syntax-ns#type> <http://www.cs.ucl.ac.uk/staff/a.gonzalezbeltran/owl/caarray2_1.owl#Hybridization> .
<urn:caarray-data#Experiment_6> <http://www.cs.ucl.ac.uk/staff/a.gonzalezbeltran/owl/caarray2_1.owl#Experiment_hybridizations_Hybridization> <urn:caarray-data#Hybridization_1103> .
<urn:caarray-data#Hybridization_1103> <http://www.cs.ucl.ac.uk/staff/a.gonzalezbeltran/owl/domainmodel.owl#umlAttributeCollection> <urn:caarray-data#Hybridization_1103_amountOfMaterial> .
<urn:caarray-data#Hybridization_1103_amountOfMaterial> <http://www.w3.org/1999/02/22-rdf-syntax-ns#type> <http://www.cs.ucl.ac.uk/staff/a.gonzalezbeltran/owl/caarray2_1.owl#Hybridization_amountOfMaterial> .
<urn:caarray-data#Hybridization_1103_amountOfMaterial> <http://www.cs.ucl.ac.uk/staff/a.gonzalezbeltran/owl/domainmodel.owl#datatype> "0.0"^^<http://www.w3.org/2001/XMLSchema#string> .
<urn:caarray-data#Hybridization_1103> <http://www.cs.ucl.ac.uk/staff/a.gonzalezbeltran/owl/domainmodel.owl#umlAttributeCollection> <urn:caarray-data#Hybridization_1103_id> .
<urn:caarray-data#Hybridization_1103_id> <http://www.w3.org/1999/02/22-rdf-syntax-ns#type> <http://www.cs.ucl.ac.uk/staff/a.gonzalezbeltran/owl/caarray2_1.owl#Hybridization_id> .
<urn:caarray-data#Hybridization_1103_id> <http://www.cs.ucl.ac.uk/staff/a.gonzalezbeltran/owl/domainmodel.owl#datatype> "1103"^^<http://www.w3.org/2001/XMLSchema#string> .
<urn:caarray-data#Hybridization_1103> <http://www.cs.ucl.ac.uk/staff/a.gonzalezbeltran/owl/domainmodel.owl#umlAttributeCollection> <urn:caarray-data#Hybridization_1103_name> .
<urn:caarray-data#Hybridization_1103_name> <http://www.w3.org/1999/02/22-rdf-syntax-ns#type> <http://www.cs.ucl.ac.uk/staff/a.gonzalezbeltran/owl/caarray2_1.owl#Hybridization_name> .
<urn:caarray-data#Hybridization_1103_name> <http://www.cs.ucl.ac.uk/staff/a.gonzalezbeltran/owl/domainmodel.owl#datatype> "SF-295 hgu95a"^^<http://www.w3.org/2001/XMLSchema#string> .
<urn:caarray-data#Hybridization_1231> <http://www.w3.org/1999/02/22-rdf-syntax-ns#type> <http://www.cs.ucl.ac.uk/staff/a.gonzalezbeltran/owl/caarray2_1.owl#Hybridization> .
<urn:caarray-data#Experiment_6> <http://www.cs.ucl.ac.uk/staff/a.gonzalezbeltran/owl/caarray2_1.owl#Experiment_hybridizations_Hybridization> <urn:caarray-data#Hybridization_1231> .
<urn:caarray-data#Hybridization_1231> <http://www.cs.ucl.ac.uk/staff/a.gonzalezbeltran/owl/domainmodel.owl#umlAttributeCollection> <urn:caarray-data#Hybridization_1231_amountOfMaterial> .
<urn:caarray-data#Hybridization_1231_amountOfMaterial> <http://www.w3.org/1999/02/22-rdf-syntax-ns#type> <http://www.cs.ucl.ac.uk/staff/a.gonzalezbeltran/owl/caarray2_1.owl#Hybridization_amountOfMaterial> .
<urn:caarray-data#Hybridization_1231_amountOfMaterial> <http://www.cs.ucl.ac.uk/staff/a.gonzalezbeltran/owl/domainmodel.owl#datatype> "0.0"^^<http://www.w3.org/2001/XMLSchema#string> .
<urn:caarray-data#Hybridization_1231> <http://www.cs.ucl.ac.uk/staff/a.gonzalezbeltran/owl/domainmodel.owl#umlAttributeCollection> <urn:caarray-data#Hybridization_1231_id> .
<urn:caarray-data#Hybridization_1231_id> <http://www.w3.org/1999/02/22-rdf-syntax-ns#type> <http://www.cs.ucl.ac.uk/staff/a.gonzalezbeltran/owl/caarray2_1.owl#Hybridization_id> .
<urn:caarray-data#Hybridization_1231_id> <http://www.cs.ucl.ac.uk/staff/a.gonzalezbeltran/owl/domainmodel.owl#datatype> "1231"^^<http://www.w3.org/2001/XMLSchema#string> .
<urn:caarray-data#Hybridization_1231> <http://www.cs.ucl.ac.uk/staff/a.gonzalezbeltran/owl/domainmodel.owl#umlAttributeCollection> <urn:caarray-data#Hybridization_1231_name> .
<urn:caarray-data#Hybridization_1231_name> <http://www.w3.org/1999/02/22-rdf-syntax-ns#type> <http://www.cs.ucl.ac.uk/staff/a.gonzalezbeltran/owl/caarray2_1.owl#Hybridization_name> .
<urn:caarray-data#Hybridization_1231_name> <http://www.cs.ucl.ac.uk/staff/a.gonzalezbeltran/owl/domainmodel.owl#datatype> "LOX IMVI hgu95b"^^<http://www.w3.org/2001/XMLSchema#string> .
<urn:caarray-data#Hybridization_1266> <http://www.w3.org/1999/02/22-rdf-syntax-ns#type> <http://www.cs.ucl.ac.uk/staff/a.gonzalezbeltran/owl/caarray2_1.owl#Hybridization> .
<urn:caarray-data#Experiment_6> <http://www.cs.ucl.ac.uk/staff/a.gonzalezbeltran/owl/caarray2_1.owl#Experiment_hybridizations_Hybridization> <urn:caarray-data#Hybridization_1266> .
<urn:caarray-data#Hybridization_1266> <http://www.cs.ucl.ac.uk/staff/a.gonzalezbeltran/owl/domainmodel.owl#umlAttributeCollection> <urn:caarray-data#Hybridization_1266_amountOfMaterial> .
<urn:caarray-data#Hybridization_1266_amountOfMaterial> <http://www.w3.org/1999/02/22-rdf-syntax-ns#type> <http://www.cs.ucl.ac.uk/staff/a.gonzalezbeltran/owl/caarray2_1.owl#Hybridization_amountOfMaterial> .
<urn:caarray-data#Hybridization_1266_amountOfMaterial> <http://www.cs.ucl.ac.uk/staff/a.gonzalezbeltran/owl/domainmodel.owl#datatype> "0.0"^^<http://www.w3.org/2001/XMLSchema#string> .
<urn:caarray-data#Hybridization_1266> <http://www.cs.ucl.ac.uk/staff/a.gonzalezbeltran/owl/domainmodel.owl#umlAttributeCollection> <urn:caarray-data#Hybridization_1266_id> .
<urn:caarray-data#Hybridization_1266_id> <http://www.w3.org/1999/02/22-rdf-syntax-ns#type> <http://www.cs.ucl.ac.uk/staff/a.gonzalezbeltran/owl/caarray2_1.owl#Hybridization_id> .
<urn:caarray-data#Hybridization_1266_id> <http://www.cs.ucl.ac.uk/staff/a.gonzalezbeltran/owl/domainmodel.owl#datatype> "1266"^^<http://www.w3.org/2001/XMLSchema#string> .
<urn:caarray-data#Hybridization_1266> <http://www.cs.ucl.ac.uk/staff/a.gonzalezbeltran/owl/domainmodel.owl#umlAttributeCollection> <urn:caarray-data#Hybridization_1266_name> .
<urn:caarray-data#Hybridization_1266_name> <http://www.w3.org/1999/02/22-rdf-syntax-ns#type> <http://www.cs.ucl.ac.uk/staff/a.gonzalezbeltran/owl/caarray2_1.owl#Hybridization_name> .
<urn:caarray-data#Hybridization_1266_name> <http://www.cs.ucl.ac.uk/staff/a.gonzalezbeltran/owl/domainmodel.owl#datatype> "SN12C hgu95c"^^<http://www.w3.org/2001/XMLSchema#string> .
<urn:caarray-data#Hybridization_1292> <http://www.w3.org/1999/02/22-rdf-syntax-ns#type> <http://www.cs.ucl.ac.uk/staff/a.gonzalezbeltran/owl/caarray2_1.owl#Hybridization> .
<urn:caarray-data#Experiment_6> <http://www.cs.ucl.ac.uk/staff/a.gonzalezbeltran/owl/caarray2_1.owl#Experiment_hybridizations_Hybridization> <urn:caarray-data#Hybridization_1292> .
<urn:caarray-data#Hybridization_1292> <http://www.cs.ucl.ac.uk/staff/a.gonzalezbeltran/owl/domainmodel.owl#umlAttributeCollection> <urn:caarray-data#Hybridization_1292_amountOfMaterial> .
<urn:caarray-data#Hybridization_1292_amountOfMaterial> <http://www.w3.org/1999/02/22-rdf-syntax-ns#type> <http://www.cs.ucl.ac.uk/staff/a.gonzalezbeltran/owl/caarray2_1.owl#Hybridization_amountOfMaterial> .
<urn:caarray-data#Hybridization_1292_amountOfMaterial> <http://www.cs.ucl.ac.uk/staff/a.gonzalezbeltran/owl/domainmodel.owl#datatype> "0.0"^^<http://www.w3.org/2001/XMLSchema#string> .
<urn:caarray-data#Hybridization_1292> <http://www.cs.ucl.ac.uk/staff/a.gonzalezbeltran/owl/domainmodel.owl#umlAttributeCollection> <urn:caarray-data#Hybridization_1292_id> .
<urn:caarray-data#Hybridization_1292_id> <http://www.w3.org/1999/02/22-rdf-syntax-ns#type> <http://www.cs.ucl.ac.uk/staff/a.gonzalezbeltran/owl/caarray2_1.owl#Hybridization_id> .
<urn:caarray-data#Hybridization_1292_id> <http://www.cs.ucl.ac.uk/staff/a.gonzalezbeltran/owl/domainmodel.owl#datatype> "1292"^^<http://www.w3.org/2001/XMLSchema#string> .
<urn:caarray-data#Hybridization_1292> <http://www.cs.ucl.ac.uk/staff/a.gonzalezbeltran/owl/domainmodel.owl#umlAttributeCollection> <urn:caarray-data#Hybridization_1292_name> .
<urn:caarray-data#Hybridization_1292_name> <http://www.w3.org/1999/02/22-rdf-syntax-ns#type> <http://www.cs.ucl.ac.uk/staff/a.gonzalezbeltran/owl/caarray2_1.owl#Hybridization_name> .
<urn:caarray-data#Hybridization_1292_name> <http://www.cs.ucl.ac.uk/staff/a.gonzalezbeltran/owl/domainmodel.owl#datatype> "SNB-75 hgu95a"^^<http://www.w3.org/2001/XMLSchema#string> .
<urn:caarray-data#Hybridization_1319> <http://www.w3.org/1999/02/22-rdf-syntax-ns#type> <http://www.cs.ucl.ac.uk/staff/a.gonzalezbeltran/owl/caarray2_1.owl#Hybridization> .
<urn:caarray-data#Experiment_6> <http://www.cs.ucl.ac.uk/staff/a.gonzalezbeltran/owl/caarray2_1.owl#Experiment_hybridizations_Hybridization> <urn:caarray-data#Hybridization_1319> .
<urn:caarray-data#Hybridization_1319> <http://www.cs.ucl.ac.uk/staff/a.gonzalezbeltran/owl/domainmodel.owl#umlAttributeCollection> <urn:caarray-data#Hybridization_1319_amountOfMaterial> .
<urn:caarray-data#Hybridization_1319_amountOfMaterial> <http://www.w3.org/1999/02/22-rdf-syntax-ns#type> <http://www.cs.ucl.ac.uk/staff/a.gonzalezbeltran/owl/caarray2_1.owl#Hybridization_amountOfMaterial> .
<urn:caarray-data#Hybridization_1319_amountOfMaterial> <http://www.cs.ucl.ac.uk/staff/a.gonzalezbeltran/owl/domainmodel.owl#datatype> "0.0"^^<http://www.w3.org/2001/XMLSchema#string> .
<urn:caarray-data#Hybridization_1319> <http://www.cs.ucl.ac.uk/staff/a.gonzalezbeltran/owl/domainmodel.owl#umlAttributeCollection> <urn:caarray-data#Hybridization_1319_id> .
<urn:caarray-data#Hybridization_1319_id> <http://www.w3.org/1999/02/22-rdf-syntax-ns#type> <http://www.cs.ucl.ac.uk/staff/a.gonzalezbeltran/owl/caarray2_1.owl#Hybridization_id> .
<urn:caarray-data#Hybridization_1319_id> <http://www.cs.ucl.ac.uk/staff/a.gonzalezbeltran/owl/domainmodel.owl#datatype> "1319"^^<http://www.w3.org/2001/XMLSchema#string> .
<urn:caarray-data#Hybridization_1319> <http://www.cs.ucl.ac.uk/staff/a.gonzalezbeltran/owl/domainmodel.owl#umlAttributeCollection> <urn:caarray-data#Hybridization_1319_name> .
<urn:caarray-data#Hybridization_1319_name> <http://www.w3.org/1999/02/22-rdf-syntax-ns#type> <http://www.cs.ucl.ac.uk/staff/a.gonzalezbeltran/owl/caarray2_1.owl#Hybridization_name> .
<urn:caarray-data#Hybridization_1319_name> <http://www.cs.ucl.ac.uk/staff/a.gonzalezbeltran/owl/domainmodel.owl#datatype> "MALME-3M hgu95a"^^<http://www.w3.org/2001/XMLSchema#string> .
<urn:caarray-data#Hybridization_1191> <http://www.w3.org/1999/02/22-rdf-syntax-ns#type> <http://www.cs.ucl.ac.uk/staff/a.gonzalezbeltran/owl/caarray2_1.owl#Hybridization> .
<urn:caarray-data#Experiment_6> <http://www.cs.ucl.ac.uk/staff/a.gonzalezbeltran/owl/caarray2_1.owl#Experiment_hybridizations_Hybridization> <urn:caarray-data#Hybridization_1191> .
<urn:caarray-data#Hybridization_1191> <http://www.cs.ucl.ac.uk/staff/a.gonzalezbeltran/owl/domainmodel.owl#umlAttributeCollection> <urn:caarray-data#Hybridization_1191_amountOfMaterial> .
<urn:caarray-data#Hybridization_1191_amountOfMaterial> <http://www.w3.org/1999/02/22-rdf-syntax-ns#type> <http://www.cs.ucl.ac.uk/staff/a.gonzalezbeltran/owl/caarray2_1.owl#Hybridization_amountOfMaterial> .
<urn:caarray-data#Hybridization_1191_amountOfMaterial> <http://www.cs.ucl.ac.uk/staff/a.gonzalezbeltran/owl/domainmodel.owl#datatype> "0.0"^^<http://www.w3.org/2001/XMLSchema#string> .
<urn:caarray-data#Hybridization_1191> <http://www.cs.ucl.ac.uk/staff/a.gonzalezbeltran/owl/domainmodel.owl#umlAttributeCollection> <urn:caarray-data#Hybridization_1191_id> .
<urn:caarray-data#Hybridization_1191_id> <http://www.w3.org/1999/02/22-rdf-syntax-ns#type> <http://www.cs.ucl.ac.uk/staff/a.gonzalezbeltran/owl/caarray2_1.owl#Hybridization_id> .
<urn:caarray-data#Hybridization_1191_id> <http://www.cs.ucl.ac.uk/staff/a.gonzalezbeltran/owl/domainmodel.owl#datatype> "1191"^^<http://www.w3.org/2001/XMLSchema#string> .
<urn:caarray-data#Hybridization_1191> <http://www.cs.ucl.ac.uk/staff/a.gonzalezbeltran/owl/domainmodel.owl#umlAttributeCollection> <urn:caarray-data#Hybridization_1191_name> .
<urn:caarray-data#Hybridization_1191_name> <http://www.w3.org/1999/02/22-rdf-syntax-ns#type> <http://www.cs.ucl.ac.uk/staff/a.gonzalezbeltran/owl/caarray2_1.owl#Hybridization_name> .
<urn:caarray-data#Hybridization_1191_name> <http://www.cs.ucl.ac.uk/staff/a.gonzalezbeltran/owl/domainmodel.owl#datatype> "MCF7 hgu95c"^^<http://www.w3.org/2001/XMLSchema#string> .
<urn:caarray-data#Hybridization_1265> <http://www.w3.org/1999/02/22-rdf-syntax-ns#type> <http://www.cs.ucl.ac.uk/staff/a.gonzalezbeltran/owl/caarray2_1.owl#Hybridization> .
<urn:caarray-data#Experiment_6> <http://www.cs.ucl.ac.uk/staff/a.gonzalezbeltran/owl/caarray2_1.owl#Experiment_hybridizations_Hybridization> <urn:caarray-data#Hybridization_1265> .
<urn:caarray-data#Hybridization_1265> <http://www.cs.ucl.ac.uk/staff/a.gonzalezbeltran/owl/domainmodel.owl#umlAttributeCollection> <urn:caarray-data#Hybridization_1265_amountOfMaterial> .
<urn:caarray-data#Hybridization_1265_amountOfMaterial> <http://www.w3.org/1999/02/22-rdf-syntax-ns#type> <http://www.cs.ucl.ac.uk/staff/a.gonzalezbeltran/owl/caarray2_1.owl#Hybridization_amountOfMaterial> .
<urn:caarray-data#Hybridization_1265_amountOfMaterial> <http://www.cs.ucl.ac.uk/staff/a.gonzalezbeltran/owl/domainmodel.owl#datatype> "0.0"^^<http://www.w3.org/2001/XMLSchema#string> .
<urn:caarray-data#Hybridization_1265> <http://www.cs.ucl.ac.uk/staff/a.gonzalezbeltran/owl/domainmodel.owl#umlAttributeCollection> <urn:caarray-data#Hybridization_1265_id> .
<urn:caarray-data#Hybridization_1265_id> <http://www.w3.org/1999/02/22-rdf-syntax-ns#type> <http://www.cs.ucl.ac.uk/staff/a.gonzalezbeltran/owl/caarray2_1.owl#Hybridization_id> .
<urn:caarray-data#Hybridization_1265_id> <http://www.cs.ucl.ac.uk/staff/a.gonzalezbeltran/owl/domainmodel.owl#datatype> "1265"^^<http://www.w3.org/2001/XMLSchema#string> .
<urn:caarray-data#Hybridization_1265> <http://www.cs.ucl.ac.uk/staff/a.gonzalezbeltran/owl/domainmodel.owl#umlAttributeCollection> <urn:caarray-data#Hybridization_1265_name> .
<urn:caarray-data#Hybridization_1265_name> <http://www.w3.org/1999/02/22-rdf-syntax-ns#type> <http://www.cs.ucl.ac.uk/staff/a.gonzalezbeltran/owl/caarray2_1.owl#Hybridization_name> .
<urn:caarray-data#Hybridization_1265_name> <http://www.cs.ucl.ac.uk/staff/a.gonzalezbeltran/owl/domainmodel.owl#datatype> "786-0 hgu95e"^^<http://www.w3.org/2001/XMLSchema#string> .
<urn:caarray-data#Hybridization_1179> <http://www.w3.org/1999/02/22-rdf-syntax-ns#type> <http://www.cs.ucl.ac.uk/staff/a.gonzalezbeltran/owl/caarray2_1.owl#Hybridization> .
<urn:caarray-data#Experiment_6> <http://www.cs.ucl.ac.uk/staff/a.gonzalezbeltran/owl/caarray2_1.owl#Experiment_hybridizations_Hybridization> <urn:caarray-data#Hybridization_1179> .
<urn:caarray-data#Hybridization_1179> <http://www.cs.ucl.ac.uk/staff/a.gonzalezbeltran/owl/domainmodel.owl#umlAttributeCollection> <urn:caarray-data#Hybridization_1179_amountOfMaterial> .
<urn:caarray-data#Hybridization_1179_amountOfMaterial> <http://www.w3.org/1999/02/22-rdf-syntax-ns#type> <http://www.cs.ucl.ac.uk/staff/a.gonzalezbeltran/owl/caarray2_1.owl#Hybridization_amountOfMaterial> .
<urn:caarray-data#Hybridization_1179_amountOfMaterial> <http://www.cs.ucl.ac.uk/staff/a.gonzalezbeltran/owl/domainmodel.owl#datatype> "0.0"^^<http://www.w3.org/2001/XMLSchema#string> .
<urn:caarray-data#Hybridization_1179> <http://www.cs.ucl.ac.uk/staff/a.gonzalezbeltran/owl/domainmodel.owl#umlAttributeCollection> <urn:caarray-data#Hybridization_1179_id> .
<urn:caarray-data#Hybridization_1179_id> <http://www.w3.org/1999/02/22-rdf-syntax-ns#type> <http://www.cs.ucl.ac.uk/staff/a.gonzalezbeltran/owl/caarray2_1.owl#Hybridization_id> .
<urn:caarray-data#Hybridization_1179_id> <http://www.cs.ucl.ac.uk/staff/a.gonzalezbeltran/owl/domainmodel.owl#datatype> "1179"^^<http://www.w3.org/2001/XMLSchema#string> .
<urn:caarray-data#Hybridization_1179> <http://www.cs.ucl.ac.uk/staff/a.gonzalezbeltran/owl/domainmodel.owl#umlAttributeCollection> <urn:caarray-data#Hybridization_1179_name> .
<urn:caarray-data#Hybridization_1179_name> <http://www.w3.org/1999/02/22-rdf-syntax-ns#type> <http://www.cs.ucl.ac.uk/staff/a.gonzalezbeltran/owl/caarray2_1.owl#Hybridization_name> .
<urn:caarray-data#Hybridization_1179_name> <http://www.cs.ucl.ac.uk/staff/a.gonzalezbeltran/owl/domainmodel.owl#datatype> "BT-549 hgu95c"^^<http://www.w3.org/2001/XMLSchema#string> .
<urn:caarray-data#Hybridization_1248> <http://www.w3.org/1999/02/22-rdf-syntax-ns#type> <http://www.cs.ucl.ac.uk/staff/a.gonzalezbeltran/owl/caarray2_1.owl#Hybridization> .
<urn:caarray-data#Experiment_6> <http://www.cs.ucl.ac.uk/staff/a.gonzalezbeltran/owl/caarray2_1.owl#Experiment_hybridizations_Hybridization> <urn:caarray-data#Hybridization_1248> .
<urn:caarray-data#Hybridization_1248> <http://www.cs.ucl.ac.uk/staff/a.gonzalezbeltran/owl/domainmodel.owl#umlAttributeCollection> <urn:caarray-data#Hybridization_1248_amountOfMaterial> .
<urn:caarray-data#Hybridization_1248_amountOfMaterial> <http://www.w3.org/1999/02/22-rdf-syntax-ns#type> <http://www.cs.ucl.ac.uk/staff/a.gonzalezbeltran/owl/caarray2_1.owl#Hybridization_amountOfMaterial> .
<urn:caarray-data#Hybridization_1248_amountOfMaterial> <http://www.cs.ucl.ac.uk/staff/a.gonzalezbeltran/owl/domainmodel.owl#datatype> "0.0"^^<http://www.w3.org/2001/XMLSchema#string> .
<urn:caarray-data#Hybridization_1248> <http://www.cs.ucl.ac.uk/staff/a.gonzalezbeltran/owl/domainmodel.owl#umlAttributeCollection> <urn:caarray-data#Hybridization_1248_id> .
<urn:caarray-data#Hybridization_1248_id> <http://www.w3.org/1999/02/22-rdf-syntax-ns#type> <http://www.cs.ucl.ac.uk/staff/a.gonzalezbeltran/owl/caarray2_1.owl#Hybridization_id> .
<urn:caarray-data#Hybridization_1248_id> <http://www.cs.ucl.ac.uk/staff/a.gonzalezbeltran/owl/domainmodel.owl#datatype> "1248"^^<http://www.w3.org/2001/XMLSchema#string> .
<urn:caarray-data#Hybridization_1248> <http://www.cs.ucl.ac.uk/staff/a.gonzalezbeltran/owl/domainmodel.owl#umlAttributeCollection> <urn:caarray-data#Hybridization_1248_name> .
<urn:caarray-data#Hybridization_1248_name> <http://www.w3.org/1999/02/22-rdf-syntax-ns#type> <http://www.cs.ucl.ac.uk/staff/a.gonzalezbeltran/owl/caarray2_1.owl#Hybridization_name> .
<urn:caarray-data#Hybridization_1248_name> <http://www.cs.ucl.ac.uk/staff/a.gonzalezbeltran/owl/domainmodel.owl#datatype> "NCI-H522 hgu95d"^^<http://www.w3.org/2001/XMLSchema#string> .
<urn:caarray-data#Hybridization_1189> <http://www.w3.org/1999/02/22-rdf-syntax-ns#type> <http://www.cs.ucl.ac.uk/staff/a.gonzalezbeltran/owl/caarray2_1.owl#Hybridization> .
<urn:caarray-data#Experiment_6> <http://www.cs.ucl.ac.uk/staff/a.gonzalezbeltran/owl/caarray2_1.owl#Experiment_hybridizations_Hybridization> <urn:caarray-data#Hybridization_1189> .
<urn:caarray-data#Hybridization_1189> <http://www.cs.ucl.ac.uk/staff/a.gonzalezbeltran/owl/domainmodel.owl#umlAttributeCollection> <urn:caarray-data#Hybridization_1189_amountOfMaterial> .
<urn:caarray-data#Hybridization_1189_amountOfMaterial> <http://www.w3.org/1999/02/22-rdf-syntax-ns#type> <http://www.cs.ucl.ac.uk/staff/a.gonzalezbeltran/owl/caarray2_1.owl#Hybridization_amountOfMaterial> .
<urn:caarray-data#Hybridization_1189_amountOfMaterial> <http://www.cs.ucl.ac.uk/staff/a.gonzalezbeltran/owl/domainmodel.owl#datatype> "0.0"^^<http://www.w3.org/2001/XMLSchema#string> .
<urn:caarray-data#Hybridization_1189> <http://www.cs.ucl.ac.uk/staff/a.gonzalezbeltran/owl/domainmodel.owl#umlAttributeCollection> <urn:caarray-data#Hybridization_1189_id> .
<urn:caarray-data#Hybridization_1189_id> <http://www.w3.org/1999/02/22-rdf-syntax-ns#type> <http://www.cs.ucl.ac.uk/staff/a.gonzalezbeltran/owl/caarray2_1.owl#Hybridization_id> .
<urn:caarray-data#Hybridization_1189_id> <http://www.cs.ucl.ac.uk/staff/a.gonzalezbeltran/owl/domainmodel.owl#datatype> "1189"^^<http://www.w3.org/2001/XMLSchema#string> .
<urn:caarray-data#Hybridization_1189> <http://www.cs.ucl.ac.uk/staff/a.gonzalezbeltran/owl/domainmodel.owl#umlAttributeCollection> <urn:caarray-data#Hybridization_1189_name> .
<urn:caarray-data#Hybridization_1189_name> <http://www.w3.org/1999/02/22-rdf-syntax-ns#type> <http://www.cs.ucl.ac.uk/staff/a.gonzalezbeltran/owl/caarray2_1.owl#Hybridization_name> .
<urn:caarray-data#Hybridization_1189_name> <http://www.cs.ucl.ac.uk/staff/a.gonzalezbeltran/owl/domainmodel.owl#datatype> "DU-145 hgu95e"^^<http://www.w3.org/2001/XMLSchema#string> .
<urn:caarray-data#Hybridization_1272> <http://www.w3.org/1999/02/22-rdf-syntax-ns#type> <http://www.cs.ucl.ac.uk/staff/a.gonzalezbeltran/owl/caarray2_1.owl#Hybridization> .
<urn:caarray-data#Experiment_6> <http://www.cs.ucl.ac.uk/staff/a.gonzalezbeltran/owl/caarray2_1.owl#Experiment_hybridizations_Hybridization> <urn:caarray-data#Hybridization_1272> .
<urn:caarray-data#Hybridization_1272> <http://www.cs.ucl.ac.uk/staff/a.gonzalezbeltran/owl/domainmodel.owl#umlAttributeCollection> <urn:caarray-data#Hybridization_1272_amountOfMaterial> .
<urn:caarray-data#Hybridization_1272_amountOfMaterial> <http://www.w3.org/1999/02/22-rdf-syntax-ns#type> <http://www.cs.ucl.ac.uk/staff/a.gonzalezbeltran/owl/caarray2_1.owl#Hybridization_amountOfMaterial> .
<urn:caarray-data#Hybridization_1272_amountOfMaterial> <http://www.cs.ucl.ac.uk/staff/a.gonzalezbeltran/owl/domainmodel.owl#datatype> "0.0"^^<http://www.w3.org/2001/XMLSchema#string> .
<urn:caarray-data#Hybridization_1272> <http://www.cs.ucl.ac.uk/staff/a.gonzalezbeltran/owl/domainmodel.owl#umlAttributeCollection> <urn:caarray-data#Hybridization_1272_id> .
<urn:caarray-data#Hybridization_1272_id> <http://www.w3.org/1999/02/22-rdf-syntax-ns#type> <http://www.cs.ucl.ac.uk/staff/a.gonzalezbeltran/owl/caarray2_1.owl#Hybridization_id> .
<urn:caarray-data#Hybridization_1272_id> <http://www.cs.ucl.ac.uk/staff/a.gonzalezbeltran/owl/domainmodel.owl#datatype> "1272"^^<http://www.w3.org/2001/XMLSchema#string> .
<urn:caarray-data#Hybridization_1272> <http://www.cs.ucl.ac.uk/staff/a.gonzalezbeltran/owl/domainmodel.owl#umlAttributeCollection> <urn:caarray-data#Hybridization_1272_name> .
<urn:caarray-data#Hybridization_1272_name> <http://www.w3.org/1999/02/22-rdf-syntax-ns#type> <http://www.cs.ucl.ac.uk/staff/a.gonzalezbeltran/owl/caarray2_1.owl#Hybridization_name> .
<urn:caarray-data#Hybridization_1272_name> <http://www.cs.ucl.ac.uk/staff/a.gonzalezbeltran/owl/domainmodel.owl#datatype> "SNB-19 hgu95c"^^<http://www.w3.org/2001/XMLSchema#string> .
<urn:caarray-data#Hybridization_1267> <http://www.w3.org/1999/02/22-rdf-syntax-ns#type> <http://www.cs.ucl.ac.uk/staff/a.gonzalezbeltran/owl/caarray2_1.owl#Hybridization> .
<urn:caarray-data#Experiment_6> <http://www.cs.ucl.ac.uk/staff/a.gonzalezbeltran/owl/caarray2_1.owl#Experiment_hybridizations_Hybridization> <urn:caarray-data#Hybridization_1267> .
<urn:caarray-data#Hybridization_1267> <http://www.cs.ucl.ac.uk/staff/a.gonzalezbeltran/owl/domainmodel.owl#umlAttributeCollection> <urn:caarray-data#Hybridization_1267_amountOfMaterial> .
<urn:caarray-data#Hybridization_1267_amountOfMaterial> <http://www.w3.org/1999/02/22-rdf-syntax-ns#type> <http://www.cs.ucl.ac.uk/staff/a.gonzalezbeltran/owl/caarray2_1.owl#Hybridization_amountOfMaterial> .
<urn:caarray-data#Hybridization_1267_amountOfMaterial> <http://www.cs.ucl.ac.uk/staff/a.gonzalezbeltran/owl/domainmodel.owl#datatype> "0.0"^^<http://www.w3.org/2001/XMLSchema#string> .
<urn:caarray-data#Hybridization_1267> <http://www.cs.ucl.ac.uk/staff/a.gonzalezbeltran/owl/domainmodel.owl#umlAttributeCollection> <urn:caarray-data#Hybridization_1267_id> .
<urn:caarray-data#Hybridization_1267_id> <http://www.w3.org/1999/02/22-rdf-syntax-ns#type> <http://www.cs.ucl.ac.uk/staff/a.gonzalezbeltran/owl/caarray2_1.owl#Hybridization_id> .
<urn:caarray-data#Hybridization_1267_id> <http://www.cs.ucl.ac.uk/staff/a.gonzalezbeltran/owl/domainmodel.owl#datatype> "1267"^^<http://www.w3.org/2001/XMLSchema#string> .
<urn:caarray-data#Hybridization_1267> <http://www.cs.ucl.ac.uk/staff/a.gonzalezbeltran/owl/domainmodel.owl#umlAttributeCollection> <urn:caarray-data#Hybridization_1267_name> .
<urn:caarray-data#Hybridization_1267_name> <http://www.w3.org/1999/02/22-rdf-syntax-ns#type> <http://www.cs.ucl.ac.uk/staff/a.gonzalezbeltran/owl/caarray2_1.owl#Hybridization_name> .
<urn:caarray-data#Hybridization_1267_name> <http://www.cs.ucl.ac.uk/staff/a.gonzalezbeltran/owl/domainmodel.owl#datatype> "MALME-3M hgu95c"^^<http://www.w3.org/2001/XMLSchema#string> .
<urn:caarray-data#Hybridization_1208> <http://www.w3.org/1999/02/22-rdf-syntax-ns#type> <http://www.cs.ucl.ac.uk/staff/a.gonzalezbeltran/owl/caarray2_1.owl#Hybridization> .
<urn:caarray-data#Experiment_6> <http://www.cs.ucl.ac.uk/staff/a.gonzalezbeltran/owl/caarray2_1.owl#Experiment_hybridizations_Hybridization> <urn:caarray-data#Hybridization_1208> .
<urn:caarray-data#Hybridization_1208> <http://www.cs.ucl.ac.uk/staff/a.gonzalezbeltran/owl/domainmodel.owl#umlAttributeCollection> <urn:caarray-data#Hybridization_1208_amountOfMaterial> .
<urn:caarray-data#Hybridization_1208_amountOfMaterial> <http://www.w3.org/1999/02/22-rdf-syntax-ns#type> <http://www.cs.ucl.ac.uk/staff/a.gonzalezbeltran/owl/caarray2_1.owl#Hybridization_amountOfMaterial> .
<urn:caarray-data#Hybridization_1208_amountOfMaterial> <http://www.cs.ucl.ac.uk/staff/a.gonzalezbeltran/owl/domainmodel.owl#datatype> "0.0"^^<http://www.w3.org/2001/XMLSchema#string> .
<urn:caarray-data#Hybridization_1208> <http://www.cs.ucl.ac.uk/staff/a.gonzalezbeltran/owl/domainmodel.owl#umlAttributeCollection> <urn:caarray-data#Hybridization_1208_id> .
<urn:caarray-data#Hybridization_1208_id> <http://www.w3.org/1999/02/22-rdf-syntax-ns#type> <http://www.cs.ucl.ac.uk/staff/a.gonzalezbeltran/owl/caarray2_1.owl#Hybridization_id> .
<urn:caarray-data#Hybridization_1208_id> <http://www.cs.ucl.ac.uk/staff/a.gonzalezbeltran/owl/domainmodel.owl#datatype> "1208"^^<http://www.w3.org/2001/XMLSchema#string> .
<urn:caarray-data#Hybridization_1208> <http://www.cs.ucl.ac.uk/staff/a.gonzalezbeltran/owl/domainmodel.owl#umlAttributeCollection> <urn:caarray-data#Hybridization_1208_name> .
<urn:caarray-data#Hybridization_1208_name> <http://www.w3.org/1999/02/22-rdf-syntax-ns#type> <http://www.cs.ucl.ac.uk/staff/a.gonzalezbeltran/owl/caarray2_1.owl#Hybridization_name> .
<urn:caarray-data#Hybridization_1208_name> <http://www.cs.ucl.ac.uk/staff/a.gonzalezbeltran/owl/domainmodel.owl#datatype> "NCI-H460 hgu95d"^^<http://www.w3.org/2001/XMLSchema#string> .
<urn:caarray-data#Hybridization_1203> <http://www.w3.org/1999/02/22-rdf-syntax-ns#type> <http://www.cs.ucl.ac.uk/staff/a.gonzalezbeltran/owl/caarray2_1.owl#Hybridization> .
<urn:caarray-data#Experiment_6> <http://www.cs.ucl.ac.uk/staff/a.gonzalezbeltran/owl/caarray2_1.owl#Experiment_hybridizations_Hybridization> <urn:caarray-data#Hybridization_1203> .
<urn:caarray-data#Hybridization_1203> <http://www.cs.ucl.ac.uk/staff/a.gonzalezbeltran/owl/domainmodel.owl#umlAttributeCollection> <urn:caarray-data#Hybridization_1203_amountOfMaterial> .
<urn:caarray-data#Hybridization_1203_amountOfMaterial> <http://www.w3.org/1999/02/22-rdf-syntax-ns#type> <http://www.cs.ucl.ac.uk/staff/a.gonzalezbeltran/owl/caarray2_1.owl#Hybridization_amountOfMaterial> .
<urn:caarray-data#Hybridization_1203_amountOfMaterial> <http://www.cs.ucl.ac.uk/staff/a.gonzalezbeltran/owl/domainmodel.owl#datatype> "0.0"^^<http://www.w3.org/2001/XMLSchema#string> .
<urn:caarray-data#Hybridization_1203> <http://www.cs.ucl.ac.uk/staff/a.gonzalezbeltran/owl/domainmodel.owl#umlAttributeCollection> <urn:caarray-data#Hybridization_1203_id> .
<urn:caarray-data#Hybridization_1203_id> <http://www.w3.org/1999/02/22-rdf-syntax-ns#type> <http://www.cs.ucl.ac.uk/staff/a.gonzalezbeltran/owl/caarray2_1.owl#Hybridization_id> .
<urn:caarray-data#Hybridization_1203_id> <http://www.cs.ucl.ac.uk/staff/a.gonzalezbeltran/owl/domainmodel.owl#datatype> "1203"^^<http://www.w3.org/2001/XMLSchema#string> .
<urn:caarray-data#Hybridization_1203> <http://www.cs.ucl.ac.uk/staff/a.gonzalezbeltran/owl/domainmodel.owl#umlAttributeCollection> <urn:caarray-data#Hybridization_1203_name> .
<urn:caarray-data#Hybridization_1203_name> <http://www.w3.org/1999/02/22-rdf-syntax-ns#type> <http://www.cs.ucl.ac.uk/staff/a.gonzalezbeltran/owl/caarray2_1.owl#Hybridization_name> .
<urn:caarray-data#Hybridization_1203_name> <http://www.cs.ucl.ac.uk/staff/a.gonzalezbeltran/owl/domainmodel.owl#datatype> "NCI-H23 hgu95a"^^<http://www.w3.org/2001/XMLSchema#string> .
<urn:caarray-data#Hybridization_1312> <http://www.w3.org/1999/02/22-rdf-syntax-ns#type> <http://www.cs.ucl.ac.uk/staff/a.gonzalezbeltran/owl/caarray2_1.owl#Hybridization> .
<urn:caarray-data#Experiment_6> <http://www.cs.ucl.ac.uk/staff/a.gonzalezbeltran/owl/caarray2_1.owl#Experiment_hybridizations_Hybridization> <urn:caarray-data#Hybridization_1312> .
<urn:caarray-data#Hybridization_1312> <http://www.cs.ucl.ac.uk/staff/a.gonzalezbeltran/owl/domainmodel.owl#umlAttributeCollection> <urn:caarray-data#Hybridization_1312_amountOfMaterial> .
<urn:caarray-data#Hybridization_1312_amountOfMaterial> <http://www.w3.org/1999/02/22-rdf-syntax-ns#type> <http://www.cs.ucl.ac.uk/staff/a.gonzalezbeltran/owl/caarray2_1.owl#Hybridization_amountOfMaterial> .
<urn:caarray-data#Hybridization_1312_amountOfMaterial> <http://www.cs.ucl.ac.uk/staff/a.gonzalezbeltran/owl/domainmodel.owl#datatype> "0.0"^^<http://www.w3.org/2001/XMLSchema#string> .
<urn:caarray-data#Hybridization_1312> <http://www.cs.ucl.ac.uk/staff/a.gonzalezbeltran/owl/domainmodel.owl#umlAttributeCollection> <urn:caarray-data#Hybridization_1312_id> .
<urn:caarray-data#Hybridization_1312_id> <http://www.w3.org/1999/02/22-rdf-syntax-ns#type> <http://www.cs.ucl.ac.uk/staff/a.gonzalezbeltran/owl/caarray2_1.owl#Hybridization_id> .
<urn:caarray-data#Hybridization_1312_id> <http://www.cs.ucl.ac.uk/staff/a.gonzalezbeltran/owl/domainmodel.owl#datatype> "1312"^^<http://www.w3.org/2001/XMLSchema#string> .
<urn:caarray-data#Hybridization_1312> <http://www.cs.ucl.ac.uk/staff/a.gonzalezbeltran/owl/domainmodel.owl#umlAttributeCollection> <urn:caarray-data#Hybridization_1312_name> .
<urn:caarray-data#Hybridization_1312_name> <http://www.w3.org/1999/02/22-rdf-syntax-ns#type> <http://www.cs.ucl.ac.uk/staff/a.gonzalezbeltran/owl/caarray2_1.owl#Hybridization_name> .
<urn:caarray-data#Hybridization_1312_name> <http://www.cs.ucl.ac.uk/staff/a.gonzalezbeltran/owl/domainmodel.owl#datatype> "MOLT-4 hgu95b"^^<http://www.w3.org/2001/XMLSchema#string> .
<urn:caarray-data#Hybridization_1207> <http://www.w3.org/1999/02/22-rdf-syntax-ns#type> <http://www.cs.ucl.ac.uk/staff/a.gonzalezbeltran/owl/caarray2_1.owl#Hybridization> .
<urn:caarray-data#Experiment_6> <http://www.cs.ucl.ac.uk/staff/a.gonzalezbeltran/owl/caarray2_1.owl#Experiment_hybridizations_Hybridization> <urn:caarray-data#Hybridization_1207> .
<urn:caarray-data#Hybridization_1207> <http://www.cs.ucl.ac.uk/staff/a.gonzalezbeltran/owl/domainmodel.owl#umlAttributeCollection> <urn:caarray-data#Hybridization_1207_amountOfMaterial> .
<urn:caarray-data#Hybridization_1207_amountOfMaterial> <http://www.w3.org/1999/02/22-rdf-syntax-ns#type> <http://www.cs.ucl.ac.uk/staff/a.gonzalezbeltran/owl/caarray2_1.owl#Hybridization_amountOfMaterial> .
<urn:caarray-data#Hybridization_1207_amountOfMaterial> <http://www.cs.ucl.ac.uk/staff/a.gonzalezbeltran/owl/domainmodel.owl#datatype> "0.0"^^<http://www.w3.org/2001/XMLSchema#string> .
<urn:caarray-data#Hybridization_1207> <http://www.cs.ucl.ac.uk/staff/a.gonzalezbeltran/owl/domainmodel.owl#umlAttributeCollection> <urn:caarray-data#Hybridization_1207_id> .
<urn:caarray-data#Hybridization_1207_id> <http://www.w3.org/1999/02/22-rdf-syntax-ns#type> <http://www.cs.ucl.ac.uk/staff/a.gonzalezbeltran/owl/caarray2_1.owl#Hybridization_id> .
<urn:caarray-data#Hybridization_1207_id> <http://www.cs.ucl.ac.uk/staff/a.gonzalezbeltran/owl/domainmodel.owl#datatype> "1207"^^<http://www.w3.org/2001/XMLSchema#string> .
<urn:caarray-data#Hybridization_1207> <http://www.cs.ucl.ac.uk/staff/a.gonzalezbeltran/owl/domainmodel.owl#umlAttributeCollection> <urn:caarray-data#Hybridization_1207_name> .
<urn:caarray-data#Hybridization_1207_name> <http://www.w3.org/1999/02/22-rdf-syntax-ns#type> <http://www.cs.ucl.ac.uk/staff/a.gonzalezbeltran/owl/caarray2_1.owl#Hybridization_name> .
<urn:caarray-data#Hybridization_1207_name> <http://www.cs.ucl.ac.uk/staff/a.gonzalezbeltran/owl/domainmodel.owl#datatype> "MDA-MB-435 hgu95e"^^<http://www.w3.org/2001/XMLSchema#string> .
<urn:caarray-data#Hybridization_1281> <http://www.w3.org/1999/02/22-rdf-syntax-ns#type> <http://www.cs.ucl.ac.uk/staff/a.gonzalezbeltran/owl/caarray2_1.owl#Hybridization> .
<urn:caarray-data#Experiment_6> <http://www.cs.ucl.ac.uk/staff/a.gonzalezbeltran/owl/caarray2_1.owl#Experiment_hybridizations_Hybridization> <urn:caarray-data#Hybridization_1281> .
<urn:caarray-data#Hybridization_1281> <http://www.cs.ucl.ac.uk/staff/a.gonzalezbeltran/owl/domainmodel.owl#umlAttributeCollection> <urn:caarray-data#Hybridization_1281_amountOfMaterial> .
<urn:caarray-data#Hybridization_1281_amountOfMaterial> <http://www.w3.org/1999/02/22-rdf-syntax-ns#type> <http://www.cs.ucl.ac.uk/staff/a.gonzalezbeltran/owl/caarray2_1.owl#Hybridization_amountOfMaterial> .
<urn:caarray-data#Hybridization_1281_amountOfMaterial> <http://www.cs.ucl.ac.uk/staff/a.gonzalezbeltran/owl/domainmodel.owl#datatype> "0.0"^^<http://www.w3.org/2001/XMLSchema#string> .
<urn:caarray-data#Hybridization_1281> <http://www.cs.ucl.ac.uk/staff/a.gonzalezbeltran/owl/domainmodel.owl#umlAttributeCollection> <urn:caarray-data#Hybridization_1281_id> .
<urn:caarray-data#Hybridization_1281_id> <http://www.w3.org/1999/02/22-rdf-syntax-ns#type> <http://www.cs.ucl.ac.uk/staff/a.gonzalezbeltran/owl/caarray2_1.owl#Hybridization_id> .
<urn:caarray-data#Hybridization_1281_id> <http://www.cs.ucl.ac.uk/staff/a.gonzalezbeltran/owl/domainmodel.owl#datatype> "1281"^^<http://www.w3.org/2001/XMLSchema#string> .
<urn:caarray-data#Hybridization_1281> <http://www.cs.ucl.ac.uk/staff/a.gonzalezbeltran/owl/domainmodel.owl#umlAttributeCollection> <urn:caarray-data#Hybridization_1281_name> .
<urn:caarray-data#Hybridization_1281_name> <http://www.w3.org/1999/02/22-rdf-syntax-ns#type> <http://www.cs.ucl.ac.uk/staff/a.gonzalezbeltran/owl/caarray2_1.owl#Hybridization_name> .
<urn:caarray-data#Hybridization_1281_name> <http://www.cs.ucl.ac.uk/staff/a.gonzalezbeltran/owl/domainmodel.owl#datatype> "OVCAR-5 hgu95d"^^<http://www.w3.org/2001/XMLSchema#string> .
<urn:caarray-data#Hybridization_1311> <http://www.w3.org/1999/02/22-rdf-syntax-ns#type> <http://www.cs.ucl.ac.uk/staff/a.gonzalezbeltran/owl/caarray2_1.owl#Hybridization> .
<urn:caarray-data#Experiment_6> <http://www.cs.ucl.ac.uk/staff/a.gonzalezbeltran/owl/caarray2_1.owl#Experiment_hybridizations_Hybridization> <urn:caarray-data#Hybridization_1311> .
<urn:caarray-data#Hybridization_1311> <http://www.cs.ucl.ac.uk/staff/a.gonzalezbeltran/owl/domainmodel.owl#umlAttributeCollection> <urn:caarray-data#Hybridization_1311_amountOfMaterial> .
<urn:caarray-data#Hybridization_1311_amountOfMaterial> <http://www.w3.org/1999/02/22-rdf-syntax-ns#type> <http://www.cs.ucl.ac.uk/staff/a.gonzalezbeltran/owl/caarray2_1.owl#Hybridization_amountOfMaterial> .
<urn:caarray-data#Hybridization_1311_amountOfMaterial> <http://www.cs.ucl.ac.uk/staff/a.gonzalezbeltran/owl/domainmodel.owl#datatype> "0.0"^^<http://www.w3.org/2001/XMLSchema#string> .
<urn:caarray-data#Hybridization_1311> <http://www.cs.ucl.ac.uk/staff/a.gonzalezbeltran/owl/domainmodel.owl#umlAttributeCollection> <urn:caarray-data#Hybridization_1311_id> .
<urn:caarray-data#Hybridization_1311_id> <http://www.w3.org/1999/02/22-rdf-syntax-ns#type> <http://www.cs.ucl.ac.uk/staff/a.gonzalezbeltran/owl/caarray2_1.owl#Hybridization_id> .
<urn:caarray-data#Hybridization_1311_id> <http://www.cs.ucl.ac.uk/staff/a.gonzalezbeltran/owl/domainmodel.owl#datatype> "1311"^^<http://www.w3.org/2001/XMLSchema#string> .
<urn:caarray-data#Hybridization_1311> <http://www.cs.ucl.ac.uk/staff/a.gonzalezbeltran/owl/domainmodel.owl#umlAttributeCollection> <urn:caarray-data#Hybridization_1311_name> .
<urn:caarray-data#Hybridization_1311_name> <http://www.w3.org/1999/02/22-rdf-syntax-ns#type> <http://www.cs.ucl.ac.uk/staff/a.gonzalezbeltran/owl/caarray2_1.owl#Hybridization_name> .
<urn:caarray-data#Hybridization_1311_name> <http://www.cs.ucl.ac.uk/staff/a.gonzalezbeltran/owl/domainmodel.owl#datatype> "DU-145 hgu95b"^^<http://www.w3.org/2001/XMLSchema#string> .
<urn:caarray-data#Hybridization_1242> <http://www.w3.org/1999/02/22-rdf-syntax-ns#type> <http://www.cs.ucl.ac.uk/staff/a.gonzalezbeltran/owl/caarray2_1.owl#Hybridization> .
<urn:caarray-data#Experiment_6> <http://www.cs.ucl.ac.uk/staff/a.gonzalezbeltran/owl/caarray2_1.owl#Experiment_hybridizations_Hybridization> <urn:caarray-data#Hybridization_1242> .
<urn:caarray-data#Hybridization_1242> <http://www.cs.ucl.ac.uk/staff/a.gonzalezbeltran/owl/domainmodel.owl#umlAttributeCollection> <urn:caarray-data#Hybridization_1242_amountOfMaterial> .
<urn:caarray-data#Hybridization_1242_amountOfMaterial> <http://www.w3.org/1999/02/22-rdf-syntax-ns#type> <http://www.cs.ucl.ac.uk/staff/a.gonzalezbeltran/owl/caarray2_1.owl#Hybridization_amountOfMaterial> .
<urn:caarray-data#Hybridization_1242_amountOfMaterial> <http://www.cs.ucl.ac.uk/staff/a.gonzalezbeltran/owl/domainmodel.owl#datatype> "0.0"^^<http://www.w3.org/2001/XMLSchema#string> .
<urn:caarray-data#Hybridization_1242> <http://www.cs.ucl.ac.uk/staff/a.gonzalezbeltran/owl/domainmodel.owl#umlAttributeCollection> <urn:caarray-data#Hybridization_1242_id> .
<urn:caarray-data#Hybridization_1242_id> <http://www.w3.org/1999/02/22-rdf-syntax-ns#type> <http://www.cs.ucl.ac.uk/staff/a.gonzalezbeltran/owl/caarray2_1.owl#Hybridization_id> .
<urn:caarray-data#Hybridization_1242_id> <http://www.cs.ucl.ac.uk/staff/a.gonzalezbeltran/owl/domainmodel.owl#datatype> "1242"^^<http://www.w3.org/2001/XMLSchema#string> .
<urn:caarray-data#Hybridization_1242> <http://www.cs.ucl.ac.uk/staff/a.gonzalezbeltran/owl/domainmodel.owl#umlAttributeCollection> <urn:caarray-data#Hybridization_1242_name> .
<urn:caarray-data#Hybridization_1242_name> <http://www.w3.org/1999/02/22-rdf-syntax-ns#type> <http://www.cs.ucl.ac.uk/staff/a.gonzalezbeltran/owl/caarray2_1.owl#Hybridization_name> .
<urn:caarray-data#Hybridization_1242_name> <http://www.cs.ucl.ac.uk/staff/a.gonzalezbeltran/owl/domainmodel.owl#datatype> "A498 hgu95e"^^<http://www.w3.org/2001/XMLSchema#string> .
<urn:caarray-data#Hybridization_1104> <http://www.w3.org/1999/02/22-rdf-syntax-ns#type> <http://www.cs.ucl.ac.uk/staff/a.gonzalezbeltran/owl/caarray2_1.owl#Hybridization> .
<urn:caarray-data#Experiment_6> <http://www.cs.ucl.ac.uk/staff/a.gonzalezbeltran/owl/caarray2_1.owl#Experiment_hybridizations_Hybridization> <urn:caarray-data#Hybridization_1104> .
<urn:caarray-data#Hybridization_1104> <http://www.cs.ucl.ac.uk/staff/a.gonzalezbeltran/owl/domainmodel.owl#umlAttributeCollection> <urn:caarray-data#Hybridization_1104_amountOfMaterial> .
<urn:caarray-data#Hybridization_1104_amountOfMaterial> <http://www.w3.org/1999/02/22-rdf-syntax-ns#type> <http://www.cs.ucl.ac.uk/staff/a.gonzalezbeltran/owl/caarray2_1.owl#Hybridization_amountOfMaterial> .
<urn:caarray-data#Hybridization_1104_amountOfMaterial> <http://www.cs.ucl.ac.uk/staff/a.gonzalezbeltran/owl/domainmodel.owl#datatype> "0.0"^^<http://www.w3.org/2001/XMLSchema#string> .
<urn:caarray-data#Hybridization_1104> <http://www.cs.ucl.ac.uk/staff/a.gonzalezbeltran/owl/domainmodel.owl#umlAttributeCollection> <urn:caarray-data#Hybridization_1104_id> .
<urn:caarray-data#Hybridization_1104_id> <http://www.w3.org/1999/02/22-rdf-syntax-ns#type> <http://www.cs.ucl.ac.uk/staff/a.gonzalezbeltran/owl/caarray2_1.owl#Hybridization_id> .
<urn:caarray-data#Hybridization_1104_id> <http://www.cs.ucl.ac.uk/staff/a.gonzalezbeltran/owl/domainmodel.owl#datatype> "1104"^^<http://www.w3.org/2001/XMLSchema#string> .
<urn:caarray-data#Hybridization_1104> <http://www.cs.ucl.ac.uk/staff/a.gonzalezbeltran/owl/domainmodel.owl#umlAttributeCollection> <urn:caarray-data#Hybridization_1104_name> .
<urn:caarray-data#Hybridization_1104_name> <http://www.w3.org/1999/02/22-rdf-syntax-ns#type> <http://www.cs.ucl.ac.uk/staff/a.gonzalezbeltran/owl/caarray2_1.owl#Hybridization_name> .
<urn:caarray-data#Hybridization_1104_name> <http://www.cs.ucl.ac.uk/staff/a.gonzalezbeltran/owl/domainmodel.owl#datatype> "NCI-H460 hgu95a"^^<http://www.w3.org/2001/XMLSchema#string> .
<urn:caarray-data#Hybridization_1247> <http://www.w3.org/1999/02/22-rdf-syntax-ns#type> <http://www.cs.ucl.ac.uk/staff/a.gonzalezbeltran/owl/caarray2_1.owl#Hybridization> .
<urn:caarray-data#Experiment_6> <http://www.cs.ucl.ac.uk/staff/a.gonzalezbeltran/owl/caarray2_1.owl#Experiment_hybridizations_Hybridization> <urn:caarray-data#Hybridization_1247> .
<urn:caarray-data#Hybridization_1247> <http://www.cs.ucl.ac.uk/staff/a.gonzalezbeltran/owl/domainmodel.owl#umlAttributeCollection> <urn:caarray-data#Hybridization_1247_amountOfMaterial> .
<urn:caarray-data#Hybridization_1247_amountOfMaterial> <http://www.w3.org/1999/02/22-rdf-syntax-ns#type> <http://www.cs.ucl.ac.uk/staff/a.gonzalezbeltran/owl/caarray2_1.owl#Hybridization_amountOfMaterial> .
<urn:caarray-data#Hybridization_1247_amountOfMaterial> <http://www.cs.ucl.ac.uk/staff/a.gonzalezbeltran/owl/domainmodel.owl#datatype> "0.0"^^<http://www.w3.org/2001/XMLSchema#string> .
<urn:caarray-data#Hybridization_1247> <http://www.cs.ucl.ac.uk/staff/a.gonzalezbeltran/owl/domainmodel.owl#umlAttributeCollection> <urn:caarray-data#Hybridization_1247_id> .
<urn:caarray-data#Hybridization_1247_id> <http://www.w3.org/1999/02/22-rdf-syntax-ns#type> <http://www.cs.ucl.ac.uk/staff/a.gonzalezbeltran/owl/caarray2_1.owl#Hybridization_id> .
<urn:caarray-data#Hybridization_1247_id> <http://www.cs.ucl.ac.uk/staff/a.gonzalezbeltran/owl/domainmodel.owl#datatype> "1247"^^<http://www.w3.org/2001/XMLSchema#string> .
<urn:caarray-data#Hybridization_1247> <http://www.cs.ucl.ac.uk/staff/a.gonzalezbeltran/owl/domainmodel.owl#umlAttributeCollection> <urn:caarray-data#Hybridization_1247_name> .
<urn:caarray-data#Hybridization_1247_name> <http://www.w3.org/1999/02/22-rdf-syntax-ns#type> <http://www.cs.ucl.ac.uk/staff/a.gonzalezbeltran/owl/caarray2_1.owl#Hybridization_name> .
<urn:caarray-data#Hybridization_1247_name> <http://www.cs.ucl.ac.uk/staff/a.gonzalezbeltran/owl/domainmodel.owl#datatype> "M14 hgu95e"^^<http://www.w3.org/2001/XMLSchema#string> .
<urn:caarray-data#Hybridization_1298> <http://www.w3.org/1999/02/22-rdf-syntax-ns#type> <http://www.cs.ucl.ac.uk/staff/a.gonzalezbeltran/owl/caarray2_1.owl#Hybridization> .
<urn:caarray-data#Experiment_6> <http://www.cs.ucl.ac.uk/staff/a.gonzalezbeltran/owl/caarray2_1.owl#Experiment_hybridizations_Hybridization> <urn:caarray-data#Hybridization_1298> .
<urn:caarray-data#Hybridization_1298> <http://www.cs.ucl.ac.uk/staff/a.gonzalezbeltran/owl/domainmodel.owl#umlAttributeCollection> <urn:caarray-data#Hybridization_1298_amountOfMaterial> .
<urn:caarray-data#Hybridization_1298_amountOfMaterial> <http://www.w3.org/1999/02/22-rdf-syntax-ns#type> <http://www.cs.ucl.ac.uk/staff/a.gonzalezbeltran/owl/caarray2_1.owl#Hybridization_amountOfMaterial> .
<urn:caarray-data#Hybridization_1298_amountOfMaterial> <http://www.cs.ucl.ac.uk/staff/a.gonzalezbeltran/owl/domainmodel.owl#datatype> "0.0"^^<http://www.w3.org/2001/XMLSchema#string> .
<urn:caarray-data#Hybridization_1298> <http://www.cs.ucl.ac.uk/staff/a.gonzalezbeltran/owl/domainmodel.owl#umlAttributeCollection> <urn:caarray-data#Hybridization_1298_id> .
<urn:caarray-data#Hybridization_1298_id> <http://www.w3.org/1999/02/22-rdf-syntax-ns#type> <http://www.cs.ucl.ac.uk/staff/a.gonzalezbeltran/owl/caarray2_1.owl#Hybridization_id> .
<urn:caarray-data#Hybridization_1298_id> <http://www.cs.ucl.ac.uk/staff/a.gonzalezbeltran/owl/domainmodel.owl#datatype> "1298"^^<http://www.w3.org/2001/XMLSchema#string> .
<urn:caarray-data#Hybridization_1298> <http://www.cs.ucl.ac.uk/staff/a.gonzalezbeltran/owl/domainmodel.owl#umlAttributeCollection> <urn:caarray-data#Hybridization_1298_name> .
<urn:caarray-data#Hybridization_1298_name> <http://www.w3.org/1999/02/22-rdf-syntax-ns#type> <http://www.cs.ucl.ac.uk/staff/a.gonzalezbeltran/owl/caarray2_1.owl#Hybridization_name> .
<urn:caarray-data#Hybridization_1298_name> <http://www.cs.ucl.ac.uk/staff/a.gonzalezbeltran/owl/domainmodel.owl#datatype> "HCT-15 hgu95a"^^<http://www.w3.org/2001/XMLSchema#string> .
<urn:caarray-data#Hybridization_1168> <http://www.w3.org/1999/02/22-rdf-syntax-ns#type> <http://www.cs.ucl.ac.uk/staff/a.gonzalezbeltran/owl/caarray2_1.owl#Hybridization> .
<urn:caarray-data#Experiment_6> <http://www.cs.ucl.ac.uk/staff/a.gonzalezbeltran/owl/caarray2_1.owl#Experiment_hybridizations_Hybridization> <urn:caarray-data#Hybridization_1168> .
<urn:caarray-data#Hybridization_1168> <http://www.cs.ucl.ac.uk/staff/a.gonzalezbeltran/owl/domainmodel.owl#umlAttributeCollection> <urn:caarray-data#Hybridization_1168_amountOfMaterial> .
<urn:caarray-data#Hybridization_1168_amountOfMaterial> <http://www.w3.org/1999/02/22-rdf-syntax-ns#type> <http://www.cs.ucl.ac.uk/staff/a.gonzalezbeltran/owl/caarray2_1.owl#Hybridization_amountOfMaterial> .
<urn:caarray-data#Hybridization_1168_amountOfMaterial> <http://www.cs.ucl.ac.uk/staff/a.gonzalezbeltran/owl/domainmodel.owl#datatype> "0.0"^^<http://www.w3.org/2001/XMLSchema#string> .
<urn:caarray-data#Hybridization_1168> <http://www.cs.ucl.ac.uk/staff/a.gonzalezbeltran/owl/domainmodel.owl#umlAttributeCollection> <urn:caarray-data#Hybridization_1168_id> .
<urn:caarray-data#Hybridization_1168_id> <http://www.w3.org/1999/02/22-rdf-syntax-ns#type> <http://www.cs.ucl.ac.uk/staff/a.gonzalezbeltran/owl/caarray2_1.owl#Hybridization_id> .
<urn:caarray-data#Hybridization_1168_id> <http://www.cs.ucl.ac.uk/staff/a.gonzalezbeltran/owl/domainmodel.owl#datatype> "1168"^^<http://www.w3.org/2001/XMLSchema#string> .
<urn:caarray-data#Hybridization_1168> <http://www.cs.ucl.ac.uk/staff/a.gonzalezbeltran/owl/domainmodel.owl#umlAttributeCollection> <urn:caarray-data#Hybridization_1168_name> .
<urn:caarray-data#Hybridization_1168_name> <http://www.w3.org/1999/02/22-rdf-syntax-ns#type> <http://www.cs.ucl.ac.uk/staff/a.gonzalezbeltran/owl/caarray2_1.owl#Hybridization_name> .
<urn:caarray-data#Hybridization_1168_name> <http://www.cs.ucl.ac.uk/staff/a.gonzalezbeltran/owl/domainmodel.owl#datatype> "U251 hgu95c"^^<http://www.w3.org/2001/XMLSchema#string> .
<urn:caarray-data#Hybridization_1204> <http://www.w3.org/1999/02/22-rdf-syntax-ns#type> <http://www.cs.ucl.ac.uk/staff/a.gonzalezbeltran/owl/caarray2_1.owl#Hybridization> .
<urn:caarray-data#Experiment_6> <http://www.cs.ucl.ac.uk/staff/a.gonzalezbeltran/owl/caarray2_1.owl#Experiment_hybridizations_Hybridization> <urn:caarray-data#Hybridization_1204> .
<urn:caarray-data#Hybridization_1204> <http://www.cs.ucl.ac.uk/staff/a.gonzalezbeltran/owl/domainmodel.owl#umlAttributeCollection> <urn:caarray-data#Hybridization_1204_amountOfMaterial> .
<urn:caarray-data#Hybridization_1204_amountOfMaterial> <http://www.w3.org/1999/02/22-rdf-syntax-ns#type> <http://www.cs.ucl.ac.uk/staff/a.gonzalezbeltran/owl/caarray2_1.owl#Hybridization_amountOfMaterial> .
<urn:caarray-data#Hybridization_1204_amountOfMaterial> <http://www.cs.ucl.ac.uk/staff/a.gonzalezbeltran/owl/domainmodel.owl#datatype> "0.0"^^<http://www.w3.org/2001/XMLSchema#string> .
<urn:caarray-data#Hybridization_1204> <http://www.cs.ucl.ac.uk/staff/a.gonzalezbeltran/owl/domainmodel.owl#umlAttributeCollection> <urn:caarray-data#Hybridization_1204_id> .
<urn:caarray-data#Hybridization_1204_id> <http://www.w3.org/1999/02/22-rdf-syntax-ns#type> <http://www.cs.ucl.ac.uk/staff/a.gonzalezbeltran/owl/caarray2_1.owl#Hybridization_id> .
<urn:caarray-data#Hybridization_1204_id> <http://www.cs.ucl.ac.uk/staff/a.gonzalezbeltran/owl/domainmodel.owl#datatype> "1204"^^<http://www.w3.org/2001/XMLSchema#string> .
<urn:caarray-data#Hybridization_1204> <http://www.cs.ucl.ac.uk/staff/a.gonzalezbeltran/owl/domainmodel.owl#umlAttributeCollection> <urn:caarray-data#Hybridization_1204_name> .
<urn:caarray-data#Hybridization_1204_name> <http://www.w3.org/1999/02/22-rdf-syntax-ns#type> <http://www.cs.ucl.ac.uk/staff/a.gonzalezbeltran/owl/caarray2_1.owl#Hybridization_name> .
<urn:caarray-data#Hybridization_1204_name> <http://www.cs.ucl.ac.uk/staff/a.gonzalezbeltran/owl/domainmodel.owl#datatype> "786-0 hgu95b"^^<http://www.w3.org/2001/XMLSchema#string> .
<urn:caarray-data#Hybridization_1299> <http://www.w3.org/1999/02/22-rdf-syntax-ns#type> <http://www.cs.ucl.ac.uk/staff/a.gonzalezbeltran/owl/caarray2_1.owl#Hybridization> .
<urn:caarray-data#Experiment_6> <http://www.cs.ucl.ac.uk/staff/a.gonzalezbeltran/owl/caarray2_1.owl#Experiment_hybridizations_Hybridization> <urn:caarray-data#Hybridization_1299> .
<urn:caarray-data#Hybridization_1299> <http://www.cs.ucl.ac.uk/staff/a.gonzalezbeltran/owl/domainmodel.owl#umlAttributeCollection> <urn:caarray-data#Hybridization_1299_amountOfMaterial> .
<urn:caarray-data#Hybridization_1299_amountOfMaterial> <http://www.w3.org/1999/02/22-rdf-syntax-ns#type> <http://www.cs.ucl.ac.uk/staff/a.gonzalezbeltran/owl/caarray2_1.owl#Hybridization_amountOfMaterial> .
<urn:caarray-data#Hybridization_1299_amountOfMaterial> <http://www.cs.ucl.ac.uk/staff/a.gonzalezbeltran/owl/domainmodel.owl#datatype> "0.0"^^<http://www.w3.org/2001/XMLSchema#string> .
<urn:caarray-data#Hybridization_1299> <http://www.cs.ucl.ac.uk/staff/a.gonzalezbeltran/owl/domainmodel.owl#umlAttributeCollection> <urn:caarray-data#Hybridization_1299_id> .
<urn:caarray-data#Hybridization_1299_id> <http://www.w3.org/1999/02/22-rdf-syntax-ns#type> <http://www.cs.ucl.ac.uk/staff/a.gonzalezbeltran/owl/caarray2_1.owl#Hybridization_id> .
<urn:caarray-data#Hybridization_1299_id> <http://www.cs.ucl.ac.uk/staff/a.gonzalezbeltran/owl/domainmodel.owl#datatype> "1299"^^<http://www.w3.org/2001/XMLSchema#string> .
<urn:caarray-data#Hybridization_1299> <http://www.cs.ucl.ac.uk/staff/a.gonzalezbeltran/owl/domainmodel.owl#umlAttributeCollection> <urn:caarray-data#Hybridization_1299_name> .
<urn:caarray-data#Hybridization_1299_name> <http://www.w3.org/1999/02/22-rdf-syntax-ns#type> <http://www.cs.ucl.ac.uk/staff/a.gonzalezbeltran/owl/caarray2_1.owl#Hybridization_name> .
<urn:caarray-data#Hybridization_1299_name> <http://www.cs.ucl.ac.uk/staff/a.gonzalezbeltran/owl/domainmodel.owl#datatype> "SW-620 hgu95e"^^<http://www.w3.org/2001/XMLSchema#string> .
<urn:caarray-data#Hybridization_1148> <http://www.w3.org/1999/02/22-rdf-syntax-ns#type> <http://www.cs.ucl.ac.uk/staff/a.gonzalezbeltran/owl/caarray2_1.owl#Hybridization> .
<urn:caarray-data#Experiment_6> <http://www.cs.ucl.ac.uk/staff/a.gonzalezbeltran/owl/caarray2_1.owl#Experiment_hybridizations_Hybridization> <urn:caarray-data#Hybridization_1148> .
<urn:caarray-data#Hybridization_1148> <http://www.cs.ucl.ac.uk/staff/a.gonzalezbeltran/owl/domainmodel.owl#umlAttributeCollection> <urn:caarray-data#Hybridization_1148_amountOfMaterial> .
<urn:caarray-data#Hybridization_1148_amountOfMaterial> <http://www.w3.org/1999/02/22-rdf-syntax-ns#type> <http://www.cs.ucl.ac.uk/staff/a.gonzalezbeltran/owl/caarray2_1.owl#Hybridization_amountOfMaterial> .
<urn:caarray-data#Hybridization_1148_amountOfMaterial> <http://www.cs.ucl.ac.uk/staff/a.gonzalezbeltran/owl/domainmodel.owl#datatype> "0.0"^^<http://www.w3.org/2001/XMLSchema#string> .
<urn:caarray-data#Hybridization_1148> <http://www.cs.ucl.ac.uk/staff/a.gonzalezbeltran/owl/domainmodel.owl#umlAttributeCollection> <urn:caarray-data#Hybridization_1148_id> .
<urn:caarray-data#Hybridization_1148_id> <http://www.w3.org/1999/02/22-rdf-syntax-ns#type> <http://www.cs.ucl.ac.uk/staff/a.gonzalezbeltran/owl/caarray2_1.owl#Hybridization_id> .
<urn:caarray-data#Hybridization_1148_id> <http://www.cs.ucl.ac.uk/staff/a.gonzalezbeltran/owl/domainmodel.owl#datatype> "1148"^^<http://www.w3.org/2001/XMLSchema#string> .
<urn:caarray-data#Hybridization_1148> <http://www.cs.ucl.ac.uk/staff/a.gonzalezbeltran/owl/domainmodel.owl#umlAttributeCollection> <urn:caarray-data#Hybridization_1148_name> .
<urn:caarray-data#Hybridization_1148_name> <http://www.w3.org/1999/02/22-rdf-syntax-ns#type> <http://www.cs.ucl.ac.uk/staff/a.gonzalezbeltran/owl/caarray2_1.owl#Hybridization_name> .
<urn:caarray-data#Hybridization_1148_name> <http://www.cs.ucl.ac.uk/staff/a.gonzalezbeltran/owl/domainmodel.owl#datatype> "NCI-H522 hgu95a"^^<http://www.w3.org/2001/XMLSchema#string> .
<urn:caarray-data#Hybridization_1309> <http://www.w3.org/1999/02/22-rdf-syntax-ns#type> <http://www.cs.ucl.ac.uk/staff/a.gonzalezbeltran/owl/caarray2_1.owl#Hybridization> .
<urn:caarray-data#Experiment_6> <http://www.cs.ucl.ac.uk/staff/a.gonzalezbeltran/owl/caarray2_1.owl#Experiment_hybridizations_Hybridization> <urn:caarray-data#Hybridization_1309> .
<urn:caarray-data#Hybridization_1309> <http://www.cs.ucl.ac.uk/staff/a.gonzalezbeltran/owl/domainmodel.owl#umlAttributeCollection> <urn:caarray-data#Hybridization_1309_amountOfMaterial> .
<urn:caarray-data#Hybridization_1309_amountOfMaterial> <http://www.w3.org/1999/02/22-rdf-syntax-ns#type> <http://www.cs.ucl.ac.uk/staff/a.gonzalezbeltran/owl/caarray2_1.owl#Hybridization_amountOfMaterial> .
<urn:caarray-data#Hybridization_1309_amountOfMaterial> <http://www.cs.ucl.ac.uk/staff/a.gonzalezbeltran/owl/domainmodel.owl#datatype> "0.0"^^<http://www.w3.org/2001/XMLSchema#string> .
<urn:caarray-data#Hybridization_1309> <http://www.cs.ucl.ac.uk/staff/a.gonzalezbeltran/owl/domainmodel.owl#umlAttributeCollection> <urn:caarray-data#Hybridization_1309_id> .
<urn:caarray-data#Hybridization_1309_id> <http://www.w3.org/1999/02/22-rdf-syntax-ns#type> <http://www.cs.ucl.ac.uk/staff/a.gonzalezbeltran/owl/caarray2_1.owl#Hybridization_id> .
<urn:caarray-data#Hybridization_1309_id> <http://www.cs.ucl.ac.uk/staff/a.gonzalezbeltran/owl/domainmodel.owl#datatype> "1309"^^<http://www.w3.org/2001/XMLSchema#string> .
<urn:caarray-data#Hybridization_1309> <http://www.cs.ucl.ac.uk/staff/a.gonzalezbeltran/owl/domainmodel.owl#umlAttributeCollection> <urn:caarray-data#Hybridization_1309_name> .
<urn:caarray-data#Hybridization_1309_name> <http://www.w3.org/1999/02/22-rdf-syntax-ns#type> <http://www.cs.ucl.ac.uk/staff/a.gonzalezbeltran/owl/caarray2_1.owl#Hybridization_name> .
<urn:caarray-data#Hybridization_1309_name> <http://www.cs.ucl.ac.uk/staff/a.gonzalezbeltran/owl/domainmodel.owl#datatype> "OVCAR-4 hgu95a"^^<http://www.w3.org/2001/XMLSchema#string> .
<urn:caarray-data#Hybridization_1244> <http://www.w3.org/1999/02/22-rdf-syntax-ns#type> <http://www.cs.ucl.ac.uk/staff/a.gonzalezbeltran/owl/caarray2_1.owl#Hybridization> .
<urn:caarray-data#Experiment_6> <http://www.cs.ucl.ac.uk/staff/a.gonzalezbeltran/owl/caarray2_1.owl#Experiment_hybridizations_Hybridization> <urn:caarray-data#Hybridization_1244> .
<urn:caarray-data#Hybridization_1244> <http://www.cs.ucl.ac.uk/staff/a.gonzalezbeltran/owl/domainmodel.owl#umlAttributeCollection> <urn:caarray-data#Hybridization_1244_amountOfMaterial> .
<urn:caarray-data#Hybridization_1244_amountOfMaterial> <http://www.w3.org/1999/02/22-rdf-syntax-ns#type> <http://www.cs.ucl.ac.uk/staff/a.gonzalezbeltran/owl/caarray2_1.owl#Hybridization_amountOfMaterial> .
<urn:caarray-data#Hybridization_1244_amountOfMaterial> <http://www.cs.ucl.ac.uk/staff/a.gonzalezbeltran/owl/domainmodel.owl#datatype> "0.0"^^<http://www.w3.org/2001/XMLSchema#string> .
<urn:caarray-data#Hybridization_1244> <http://www.cs.ucl.ac.uk/staff/a.gonzalezbeltran/owl/domainmodel.owl#umlAttributeCollection> <urn:caarray-data#Hybridization_1244_id> .
<urn:caarray-data#Hybridization_1244_id> <http://www.w3.org/1999/02/22-rdf-syntax-ns#type> <http://www.cs.ucl.ac.uk/staff/a.gonzalezbeltran/owl/caarray2_1.owl#Hybridization_id> .
<urn:caarray-data#Hybridization_1244_id> <http://www.cs.ucl.ac.uk/staff/a.gonzalezbeltran/owl/domainmodel.owl#datatype> "1244"^^<http://www.w3.org/2001/XMLSchema#string> .
<urn:caarray-data#Hybridization_1244> <http://www.cs.ucl.ac.uk/staff/a.gonzalezbeltran/owl/domainmodel.owl#umlAttributeCollection> <urn:caarray-data#Hybridization_1244_name> .
<urn:caarray-data#Hybridization_1244_name> <http://www.w3.org/1999/02/22-rdf-syntax-ns#type> <http://www.cs.ucl.ac.uk/staff/a.gonzalezbeltran/owl/caarray2_1.owl#Hybridization_name> .
<urn:caarray-data#Hybridization_1244_name> <http://www.cs.ucl.ac.uk/staff/a.gonzalezbeltran/owl/domainmodel.owl#datatype> "PC-3 hgu95b"^^<http://www.w3.org/2001/XMLSchema#string> .
<urn:caarray-data#Hybridization_1126> <http://www.w3.org/1999/02/22-rdf-syntax-ns#type> <http://www.cs.ucl.ac.uk/staff/a.gonzalezbeltran/owl/caarray2_1.owl#Hybridization> .
<urn:caarray-data#Experiment_6> <http://www.cs.ucl.ac.uk/staff/a.gonzalezbeltran/owl/caarray2_1.owl#Experiment_hybridizations_Hybridization> <urn:caarray-data#Hybridization_1126> .
<urn:caarray-data#Hybridization_1126> <http://www.cs.ucl.ac.uk/staff/a.gonzalezbeltran/owl/domainmodel.owl#umlAttributeCollection> <urn:caarray-data#Hybridization_1126_amountOfMaterial> .
<urn:caarray-data#Hybridization_1126_amountOfMaterial> <http://www.w3.org/1999/02/22-rdf-syntax-ns#type> <http://www.cs.ucl.ac.uk/staff/a.gonzalezbeltran/owl/caarray2_1.owl#Hybridization_amountOfMaterial> .
<urn:caarray-data#Hybridization_1126_amountOfMaterial> <http://www.cs.ucl.ac.uk/staff/a.gonzalezbeltran/owl/domainmodel.owl#datatype> "0.0"^^<http://www.w3.org/2001/XMLSchema#string> .
<urn:caarray-data#Hybridization_1126> <http://www.cs.ucl.ac.uk/staff/a.gonzalezbeltran/owl/domainmodel.owl#umlAttributeCollection> <urn:caarray-data#Hybridization_1126_id> .
<urn:caarray-data#Hybridization_1126_id> <http://www.w3.org/1999/02/22-rdf-syntax-ns#type> <http://www.cs.ucl.ac.uk/staff/a.gonzalezbeltran/owl/caarray2_1.owl#Hybridization_id> .
<urn:caarray-data#Hybridization_1126_id> <http://www.cs.ucl.ac.uk/staff/a.gonzalezbeltran/owl/domainmodel.owl#datatype> "1126"^^<http://www.w3.org/2001/XMLSchema#string> .
<urn:caarray-data#Hybridization_1126> <http://www.cs.ucl.ac.uk/staff/a.gonzalezbeltran/owl/domainmodel.owl#umlAttributeCollection> <urn:caarray-data#Hybridization_1126_name> .
<urn:caarray-data#Hybridization_1126_name> <http://www.w3.org/1999/02/22-rdf-syntax-ns#type> <http://www.cs.ucl.ac.uk/staff/a.gonzalezbeltran/owl/caarray2_1.owl#Hybridization_name> .
<urn:caarray-data#Hybridization_1126_name> <http://www.cs.ucl.ac.uk/staff/a.gonzalezbeltran/owl/domainmodel.owl#datatype> "HOP-62 hgu95d"^^<http://www.w3.org/2001/XMLSchema#string> .
<urn:caarray-data#Hybridization_1300> <http://www.w3.org/1999/02/22-rdf-syntax-ns#type> <http://www.cs.ucl.ac.uk/staff/a.gonzalezbeltran/owl/caarray2_1.owl#Hybridization> .
<urn:caarray-data#Experiment_6> <http://www.cs.ucl.ac.uk/staff/a.gonzalezbeltran/owl/caarray2_1.owl#Experiment_hybridizations_Hybridization> <urn:caarray-data#Hybridization_1300> .
<urn:caarray-data#Hybridization_1300> <http://www.cs.ucl.ac.uk/staff/a.gonzalezbeltran/owl/domainmodel.owl#umlAttributeCollection> <urn:caarray-data#Hybridization_1300_amountOfMaterial> .
<urn:caarray-data#Hybridization_1300_amountOfMaterial> <http://www.w3.org/1999/02/22-rdf-syntax-ns#type> <http://www.cs.ucl.ac.uk/staff/a.gonzalezbeltran/owl/caarray2_1.owl#Hybridization_amountOfMaterial> .
<urn:caarray-data#Hybridization_1300_amountOfMaterial> <http://www.cs.ucl.ac.uk/staff/a.gonzalezbeltran/owl/domainmodel.owl#datatype> "0.0"^^<http://www.w3.org/2001/XMLSchema#string> .
<urn:caarray-data#Hybridization_1300> <http://www.cs.ucl.ac.uk/staff/a.gonzalezbeltran/owl/domainmodel.owl#umlAttributeCollection> <urn:caarray-data#Hybridization_1300_id> .
<urn:caarray-data#Hybridization_1300_id> <http://www.w3.org/1999/02/22-rdf-syntax-ns#type> <http://www.cs.ucl.ac.uk/staff/a.gonzalezbeltran/owl/caarray2_1.owl#Hybridization_id> .
<urn:caarray-data#Hybridization_1300_id> <http://www.cs.ucl.ac.uk/staff/a.gonzalezbeltran/owl/domainmodel.owl#datatype> "1300"^^<http://www.w3.org/2001/XMLSchema#string> .
<urn:caarray-data#Hybridization_1300> <http://www.cs.ucl.ac.uk/staff/a.gonzalezbeltran/owl/domainmodel.owl#umlAttributeCollection> <urn:caarray-data#Hybridization_1300_name> .
<urn:caarray-data#Hybridization_1300_name> <http://www.w3.org/1999/02/22-rdf-syntax-ns#type> <http://www.cs.ucl.ac.uk/staff/a.gonzalezbeltran/owl/caarray2_1.owl#Hybridization_name> .
<urn:caarray-data#Hybridization_1300_name> <http://www.cs.ucl.ac.uk/staff/a.gonzalezbeltran/owl/domainmodel.owl#datatype> "UACC-257 hgu95b"^^<http://www.w3.org/2001/XMLSchema#string> .
<urn:caarray-data#Hybridization_1166> <http://www.w3.org/1999/02/22-rdf-syntax-ns#type> <http://www.cs.ucl.ac.uk/staff/a.gonzalezbeltran/owl/caarray2_1.owl#Hybridization> .
<urn:caarray-data#Experiment_6> <http://www.cs.ucl.ac.uk/staff/a.gonzalezbeltran/owl/caarray2_1.owl#Experiment_hybridizations_Hybridization> <urn:caarray-data#Hybridization_1166> .
<urn:caarray-data#Hybridization_1166> <http://www.cs.ucl.ac.uk/staff/a.gonzalezbeltran/owl/domainmodel.owl#umlAttributeCollection> <urn:caarray-data#Hybridization_1166_amountOfMaterial> .
<urn:caarray-data#Hybridization_1166_amountOfMaterial> <http://www.w3.org/1999/02/22-rdf-syntax-ns#type> <http://www.cs.ucl.ac.uk/staff/a.gonzalezbeltran/owl/caarray2_1.owl#Hybridization_amountOfMaterial> .
<urn:caarray-data#Hybridization_1166_amountOfMaterial> <http://www.cs.ucl.ac.uk/staff/a.gonzalezbeltran/owl/domainmodel.owl#datatype> "0.0"^^<http://www.w3.org/2001/XMLSchema#string> .
<urn:caarray-data#Hybridization_1166> <http://www.cs.ucl.ac.uk/staff/a.gonzalezbeltran/owl/domainmodel.owl#umlAttributeCollection> <urn:caarray-data#Hybridization_1166_id> .
<urn:caarray-data#Hybridization_1166_id> <http://www.w3.org/1999/02/22-rdf-syntax-ns#type> <http://www.cs.ucl.ac.uk/staff/a.gonzalezbeltran/owl/caarray2_1.owl#Hybridization_id> .
<urn:caarray-data#Hybridization_1166_id> <http://www.cs.ucl.ac.uk/staff/a.gonzalezbeltran/owl/domainmodel.owl#datatype> "1166"^^<http://www.w3.org/2001/XMLSchema#string> .
<urn:caarray-data#Hybridization_1166> <http://www.cs.ucl.ac.uk/staff/a.gonzalezbeltran/owl/domainmodel.owl#umlAttributeCollection> <urn:caarray-data#Hybridization_1166_name> .
<urn:caarray-data#Hybridization_1166_name> <http://www.w3.org/1999/02/22-rdf-syntax-ns#type> <http://www.cs.ucl.ac.uk/staff/a.gonzalezbeltran/owl/caarray2_1.owl#Hybridization_name> .
<urn:caarray-data#Hybridization_1166_name> <http://www.cs.ucl.ac.uk/staff/a.gonzalezbeltran/owl/domainmodel.owl#datatype> "HOP-92 hgu95e"^^<http://www.w3.org/2001/XMLSchema#string> .
<urn:caarray-data#Hybridization_1145> <http://www.w3.org/1999/02/22-rdf-syntax-ns#type> <http://www.cs.ucl.ac.uk/staff/a.gonzalezbeltran/owl/caarray2_1.owl#Hybridization> .
<urn:caarray-data#Experiment_6> <http://www.cs.ucl.ac.uk/staff/a.gonzalezbeltran/owl/caarray2_1.owl#Experiment_hybridizations_Hybridization> <urn:caarray-data#Hybridization_1145> .
<urn:caarray-data#Hybridization_1145> <http://www.cs.ucl.ac.uk/staff/a.gonzalezbeltran/owl/domainmodel.owl#umlAttributeCollection> <urn:caarray-data#Hybridization_1145_amountOfMaterial> .
<urn:caarray-data#Hybridization_1145_amountOfMaterial> <http://www.w3.org/1999/02/22-rdf-syntax-ns#type> <http://www.cs.ucl.ac.uk/staff/a.gonzalezbeltran/owl/caarray2_1.owl#Hybridization_amountOfMaterial> .
<urn:caarray-data#Hybridization_1145_amountOfMaterial> <http://www.cs.ucl.ac.uk/staff/a.gonzalezbeltran/owl/domainmodel.owl#datatype> "0.0"^^<http://www.w3.org/2001/XMLSchema#string> .
<urn:caarray-data#Hybridization_1145> <http://www.cs.ucl.ac.uk/staff/a.gonzalezbeltran/owl/domainmodel.owl#umlAttributeCollection> <urn:caarray-data#Hybridization_1145_id> .
<urn:caarray-data#Hybridization_1145_id> <http://www.w3.org/1999/02/22-rdf-syntax-ns#type> <http://www.cs.ucl.ac.uk/staff/a.gonzalezbeltran/owl/caarray2_1.owl#Hybridization_id> .
<urn:caarray-data#Hybridization_1145_id> <http://www.cs.ucl.ac.uk/staff/a.gonzalezbeltran/owl/domainmodel.owl#datatype> "1145"^^<http://www.w3.org/2001/XMLSchema#string> .
<urn:caarray-data#Hybridization_1145> <http://www.cs.ucl.ac.uk/staff/a.gonzalezbeltran/owl/domainmodel.owl#umlAttributeCollection> <urn:caarray-data#Hybridization_1145_name> .
<urn:caarray-data#Hybridization_1145_name> <http://www.w3.org/1999/02/22-rdf-syntax-ns#type> <http://www.cs.ucl.ac.uk/staff/a.gonzalezbeltran/owl/caarray2_1.owl#Hybridization_name> .
<urn:caarray-data#Hybridization_1145_name> <http://www.cs.ucl.ac.uk/staff/a.gonzalezbeltran/owl/domainmodel.owl#datatype> "SN12C hgu95d"^^<http://www.w3.org/2001/XMLSchema#string> .
<urn:caarray-data#Hybridization_1245> <http://www.w3.org/1999/02/22-rdf-syntax-ns#type> <http://www.cs.ucl.ac.uk/staff/a.gonzalezbeltran/owl/caarray2_1.owl#Hybridization> .
<urn:caarray-data#Experiment_6> <http://www.cs.ucl.ac.uk/staff/a.gonzalezbeltran/owl/caarray2_1.owl#Experiment_hybridizations_Hybridization> <urn:caarray-data#Hybridization_1245> .
<urn:caarray-data#Hybridization_1245> <http://www.cs.ucl.ac.uk/staff/a.gonzalezbeltran/owl/domainmodel.owl#umlAttributeCollection> <urn:caarray-data#Hybridization_1245_amountOfMaterial> .
<urn:caarray-data#Hybridization_1245_amountOfMaterial> <http://www.w3.org/1999/02/22-rdf-syntax-ns#type> <http://www.cs.ucl.ac.uk/staff/a.gonzalezbeltran/owl/caarray2_1.owl#Hybridization_amountOfMaterial> .
<urn:caarray-data#Hybridization_1245_amountOfMaterial> <http://www.cs.ucl.ac.uk/staff/a.gonzalezbeltran/owl/domainmodel.owl#datatype> "0.0"^^<http://www.w3.org/2001/XMLSchema#string> .
<urn:caarray-data#Hybridization_1245> <http://www.cs.ucl.ac.uk/staff/a.gonzalezbeltran/owl/domainmodel.owl#umlAttributeCollection> <urn:caarray-data#Hybridization_1245_id> .
<urn:caarray-data#Hybridization_1245_id> <http://www.w3.org/1999/02/22-rdf-syntax-ns#type> <http://www.cs.ucl.ac.uk/staff/a.gonzalezbeltran/owl/caarray2_1.owl#Hybridization_id> .
<urn:caarray-data#Hybridization_1245_id> <http://www.cs.ucl.ac.uk/staff/a.gonzalezbeltran/owl/domainmodel.owl#datatype> "1245"^^<http://www.w3.org/2001/XMLSchema#string> .
<urn:caarray-data#Hybridization_1245> <http://www.cs.ucl.ac.uk/staff/a.gonzalezbeltran/owl/domainmodel.owl#umlAttributeCollection> <urn:caarray-data#Hybridization_1245_name> .
<urn:caarray-data#Hybridization_1245_name> <http://www.w3.org/1999/02/22-rdf-syntax-ns#type> <http://www.cs.ucl.ac.uk/staff/a.gonzalezbeltran/owl/caarray2_1.owl#Hybridization_name> .
<urn:caarray-data#Hybridization_1245_name> <http://www.cs.ucl.ac.uk/staff/a.gonzalezbeltran/owl/domainmodel.owl#datatype> "T-47D hgu95c"^^<http://www.w3.org/2001/XMLSchema#string> .
<urn:caarray-data#Hybridization_1102> <http://www.w3.org/1999/02/22-rdf-syntax-ns#type> <http://www.cs.ucl.ac.uk/staff/a.gonzalezbeltran/owl/caarray2_1.owl#Hybridization> .
<urn:caarray-data#Experiment_6> <http://www.cs.ucl.ac.uk/staff/a.gonzalezbeltran/owl/caarray2_1.owl#Experiment_hybridizations_Hybridization> <urn:caarray-data#Hybridization_1102> .
<urn:caarray-data#Hybridization_1102> <http://www.cs.ucl.ac.uk/staff/a.gonzalezbeltran/owl/domainmodel.owl#umlAttributeCollection> <urn:caarray-data#Hybridization_1102_amountOfMaterial> .
<urn:caarray-data#Hybridization_1102_amountOfMaterial> <http://www.w3.org/1999/02/22-rdf-syntax-ns#type> <http://www.cs.ucl.ac.uk/staff/a.gonzalezbeltran/owl/caarray2_1.owl#Hybridization_amountOfMaterial> .
<urn:caarray-data#Hybridization_1102_amountOfMaterial> <http://www.cs.ucl.ac.uk/staff/a.gonzalezbeltran/owl/domainmodel.owl#datatype> "0.0"^^<http://www.w3.org/2001/XMLSchema#string> .
<urn:caarray-data#Hybridization_1102> <http://www.cs.ucl.ac.uk/staff/a.gonzalezbeltran/owl/domainmodel.owl#umlAttributeCollection> <urn:caarray-data#Hybridization_1102_id> .
<urn:caarray-data#Hybridization_1102_id> <http://www.w3.org/1999/02/22-rdf-syntax-ns#type> <http://www.cs.ucl.ac.uk/staff/a.gonzalezbeltran/owl/caarray2_1.owl#Hybridization_id> .
<urn:caarray-data#Hybridization_1102_id> <http://www.cs.ucl.ac.uk/staff/a.gonzalezbeltran/owl/domainmodel.owl#datatype> "1102"^^<http://www.w3.org/2001/XMLSchema#string> .
<urn:caarray-data#Hybridization_1102> <http://www.cs.ucl.ac.uk/staff/a.gonzalezbeltran/owl/domainmodel.owl#umlAttributeCollection> <urn:caarray-data#Hybridization_1102_name> .
<urn:caarray-data#Hybridization_1102_name> <http://www.w3.org/1999/02/22-rdf-syntax-ns#type> <http://www.cs.ucl.ac.uk/staff/a.gonzalezbeltran/owl/caarray2_1.owl#Hybridization_name> .
<urn:caarray-data#Hybridization_1102_name> <http://www.cs.ucl.ac.uk/staff/a.gonzalezbeltran/owl/domainmodel.owl#datatype> "OVCAR-5 hgu95e"^^<http://www.w3.org/2001/XMLSchema#string> .
<urn:caarray-data#Hybridization_1282> <http://www.w3.org/1999/02/22-rdf-syntax-ns#type> <http://www.cs.ucl.ac.uk/staff/a.gonzalezbeltran/owl/caarray2_1.owl#Hybridization> .
<urn:caarray-data#Experiment_6> <http://www.cs.ucl.ac.uk/staff/a.gonzalezbeltran/owl/caarray2_1.owl#Experiment_hybridizations_Hybridization> <urn:caarray-data#Hybridization_1282> .
<urn:caarray-data#Hybridization_1282> <http://www.cs.ucl.ac.uk/staff/a.gonzalezbeltran/owl/domainmodel.owl#umlAttributeCollection> <urn:caarray-data#Hybridization_1282_amountOfMaterial> .
<urn:caarray-data#Hybridization_1282_amountOfMaterial> <http://www.w3.org/1999/02/22-rdf-syntax-ns#type> <http://www.cs.ucl.ac.uk/staff/a.gonzalezbeltran/owl/caarray2_1.owl#Hybridization_amountOfMaterial> .
<urn:caarray-data#Hybridization_1282_amountOfMaterial> <http://www.cs.ucl.ac.uk/staff/a.gonzalezbeltran/owl/domainmodel.owl#datatype> "0.0"^^<http://www.w3.org/2001/XMLSchema#string> .
<urn:caarray-data#Hybridization_1282> <http://www.cs.ucl.ac.uk/staff/a.gonzalezbeltran/owl/domainmodel.owl#umlAttributeCollection> <urn:caarray-data#Hybridization_1282_id> .
<urn:caarray-data#Hybridization_1282_id> <http://www.w3.org/1999/02/22-rdf-syntax-ns#type> <http://www.cs.ucl.ac.uk/staff/a.gonzalezbeltran/owl/caarray2_1.owl#Hybridization_id> .
<urn:caarray-data#Hybridization_1282_id> <http://www.cs.ucl.ac.uk/staff/a.gonzalezbeltran/owl/domainmodel.owl#datatype> "1282"^^<http://www.w3.org/2001/XMLSchema#string> .
<urn:caarray-data#Hybridization_1282> <http://www.cs.ucl.ac.uk/staff/a.gonzalezbeltran/owl/domainmodel.owl#umlAttributeCollection> <urn:caarray-data#Hybridization_1282_name> .
<urn:caarray-data#Hybridization_1282_name> <http://www.w3.org/1999/02/22-rdf-syntax-ns#type> <http://www.cs.ucl.ac.uk/staff/a.gonzalezbeltran/owl/caarray2_1.owl#Hybridization_name> .
<urn:caarray-data#Hybridization_1282_name> <http://www.cs.ucl.ac.uk/staff/a.gonzalezbeltran/owl/domainmodel.owl#datatype> "MOLT-4 hgu95e"^^<http://www.w3.org/2001/XMLSchema#string> .
<urn:caarray-data#Hybridization_1271> <http://www.w3.org/1999/02/22-rdf-syntax-ns#type> <http://www.cs.ucl.ac.uk/staff/a.gonzalezbeltran/owl/caarray2_1.owl#Hybridization> .
<urn:caarray-data#Experiment_6> <http://www.cs.ucl.ac.uk/staff/a.gonzalezbeltran/owl/caarray2_1.owl#Experiment_hybridizations_Hybridization> <urn:caarray-data#Hybridization_1271> .
<urn:caarray-data#Hybridization_1271> <http://www.cs.ucl.ac.uk/staff/a.gonzalezbeltran/owl/domainmodel.owl#umlAttributeCollection> <urn:caarray-data#Hybridization_1271_amountOfMaterial> .
<urn:caarray-data#Hybridization_1271_amountOfMaterial> <http://www.w3.org/1999/02/22-rdf-syntax-ns#type> <http://www.cs.ucl.ac.uk/staff/a.gonzalezbeltran/owl/caarray2_1.owl#Hybridization_amountOfMaterial> .
<urn:caarray-data#Hybridization_1271_amountOfMaterial> <http://www.cs.ucl.ac.uk/staff/a.gonzalezbeltran/owl/domainmodel.owl#datatype> "0.0"^^<http://www.w3.org/2001/XMLSchema#string> .
<urn:caarray-data#Hybridization_1271> <http://www.cs.ucl.ac.uk/staff/a.gonzalezbeltran/owl/domainmodel.owl#umlAttributeCollection> <urn:caarray-data#Hybridization_1271_id> .
<urn:caarray-data#Hybridization_1271_id> <http://www.w3.org/1999/02/22-rdf-syntax-ns#type> <http://www.cs.ucl.ac.uk/staff/a.gonzalezbeltran/owl/caarray2_1.owl#Hybridization_id> .
<urn:caarray-data#Hybridization_1271_id> <http://www.cs.ucl.ac.uk/staff/a.gonzalezbeltran/owl/domainmodel.owl#datatype> "1271"^^<http://www.w3.org/2001/XMLSchema#string> .
<urn:caarray-data#Hybridization_1271> <http://www.cs.ucl.ac.uk/staff/a.gonzalezbeltran/owl/domainmodel.owl#umlAttributeCollection> <urn:caarray-data#Hybridization_1271_name> .
<urn:caarray-data#Hybridization_1271_name> <http://www.w3.org/1999/02/22-rdf-syntax-ns#type> <http://www.cs.ucl.ac.uk/staff/a.gonzalezbeltran/owl/caarray2_1.owl#Hybridization_name> .
<urn:caarray-data#Hybridization_1271_name> <http://www.cs.ucl.ac.uk/staff/a.gonzalezbeltran/owl/domainmodel.owl#datatype> "IGR-OV1 hgu95a"^^<http://www.w3.org/2001/XMLSchema#string> .
<urn:caarray-data#Hybridization_1146> <http://www.w3.org/1999/02/22-rdf-syntax-ns#type> <http://www.cs.ucl.ac.uk/staff/a.gonzalezbeltran/owl/caarray2_1.owl#Hybridization> .
<urn:caarray-data#Experiment_6> <http://www.cs.ucl.ac.uk/staff/a.gonzalezbeltran/owl/caarray2_1.owl#Experiment_hybridizations_Hybridization> <urn:caarray-data#Hybridization_1146> .
<urn:caarray-data#Hybridization_1146> <http://www.cs.ucl.ac.uk/staff/a.gonzalezbeltran/owl/domainmodel.owl#umlAttributeCollection> <urn:caarray-data#Hybridization_1146_amountOfMaterial> .
<urn:caarray-data#Hybridization_1146_amountOfMaterial> <http://www.w3.org/1999/02/22-rdf-syntax-ns#type> <http://www.cs.ucl.ac.uk/staff/a.gonzalezbeltran/owl/caarray2_1.owl#Hybridization_amountOfMaterial> .
<urn:caarray-data#Hybridization_1146_amountOfMaterial> <http://www.cs.ucl.ac.uk/staff/a.gonzalezbeltran/owl/domainmodel.owl#datatype> "0.0"^^<http://www.w3.org/2001/XMLSchema#string> .
<urn:caarray-data#Hybridization_1146> <http://www.cs.ucl.ac.uk/staff/a.gonzalezbeltran/owl/domainmodel.owl#umlAttributeCollection> <urn:caarray-data#Hybridization_1146_id> .
<urn:caarray-data#Hybridization_1146_id> <http://www.w3.org/1999/02/22-rdf-syntax-ns#type> <http://www.cs.ucl.ac.uk/staff/a.gonzalezbeltran/owl/caarray2_1.owl#Hybridization_id> .
<urn:caarray-data#Hybridization_1146_id> <http://www.cs.ucl.ac.uk/staff/a.gonzalezbeltran/owl/domainmodel.owl#datatype> "1146"^^<http://www.w3.org/2001/XMLSchema#string> .
<urn:caarray-data#Hybridization_1146> <http://www.cs.ucl.ac.uk/staff/a.gonzalezbeltran/owl/domainmodel.owl#umlAttributeCollection> <urn:caarray-data#Hybridization_1146_name> .
<urn:caarray-data#Hybridization_1146_name> <http://www.w3.org/1999/02/22-rdf-syntax-ns#type> <http://www.cs.ucl.ac.uk/staff/a.gonzalezbeltran/owl/caarray2_1.owl#Hybridization_name> .
<urn:caarray-data#Hybridization_1146_name> <http://www.cs.ucl.ac.uk/staff/a.gonzalezbeltran/owl/domainmodel.owl#datatype> "OVCAR-8 hgu95d"^^<http://www.w3.org/2001/XMLSchema#string> .
<urn:caarray-data#Hybridization_1241> <http://www.w3.org/1999/02/22-rdf-syntax-ns#type> <http://www.cs.ucl.ac.uk/staff/a.gonzalezbeltran/owl/caarray2_1.owl#Hybridization> .
<urn:caarray-data#Experiment_6> <http://www.cs.ucl.ac.uk/staff/a.gonzalezbeltran/owl/caarray2_1.owl#Experiment_hybridizations_Hybridization> <urn:caarray-data#Hybridization_1241> .
<urn:caarray-data#Hybridization_1241> <http://www.cs.ucl.ac.uk/staff/a.gonzalezbeltran/owl/domainmodel.owl#umlAttributeCollection> <urn:caarray-data#Hybridization_1241_amountOfMaterial> .
<urn:caarray-data#Hybridization_1241_amountOfMaterial> <http://www.w3.org/1999/02/22-rdf-syntax-ns#type> <http://www.cs.ucl.ac.uk/staff/a.gonzalezbeltran/owl/caarray2_1.owl#Hybridization_amountOfMaterial> .
<urn:caarray-data#Hybridization_1241_amountOfMaterial> <http://www.cs.ucl.ac.uk/staff/a.gonzalezbeltran/owl/domainmodel.owl#datatype> "0.0"^^<http://www.w3.org/2001/XMLSchema#string> .
<urn:caarray-data#Hybridization_1241> <http://www.cs.ucl.ac.uk/staff/a.gonzalezbeltran/owl/domainmodel.owl#umlAttributeCollection> <urn:caarray-data#Hybridization_1241_id> .
<urn:caarray-data#Hybridization_1241_id> <http://www.w3.org/1999/02/22-rdf-syntax-ns#type> <http://www.cs.ucl.ac.uk/staff/a.gonzalezbeltran/owl/caarray2_1.owl#Hybridization_id> .
<urn:caarray-data#Hybridization_1241_id> <http://www.cs.ucl.ac.uk/staff/a.gonzalezbeltran/owl/domainmodel.owl#datatype> "1241"^^<http://www.w3.org/2001/XMLSchema#string> .
<urn:caarray-data#Hybridization_1241> <http://www.cs.ucl.ac.uk/staff/a.gonzalezbeltran/owl/domainmodel.owl#umlAttributeCollection> <urn:caarray-data#Hybridization_1241_name> .
<urn:caarray-data#Hybridization_1241_name> <http://www.w3.org/1999/02/22-rdf-syntax-ns#type> <http://www.cs.ucl.ac.uk/staff/a.gonzalezbeltran/owl/caarray2_1.owl#Hybridization_name> .
<urn:caarray-data#Hybridization_1241_name> <http://www.cs.ucl.ac.uk/staff/a.gonzalezbeltran/owl/domainmodel.owl#datatype> "U251 hgu95a"^^<http://www.w3.org/2001/XMLSchema#string> .
<urn:caarray-data#Hybridization_1167> <http://www.w3.org/1999/02/22-rdf-syntax-ns#type> <http://www.cs.ucl.ac.uk/staff/a.gonzalezbeltran/owl/caarray2_1.owl#Hybridization> .
<urn:caarray-data#Experiment_6> <http://www.cs.ucl.ac.uk/staff/a.gonzalezbeltran/owl/caarray2_1.owl#Experiment_hybridizations_Hybridization> <urn:caarray-data#Hybridization_1167> .
<urn:caarray-data#Hybridization_1167> <http://www.cs.ucl.ac.uk/staff/a.gonzalezbeltran/owl/domainmodel.owl#umlAttributeCollection> <urn:caarray-data#Hybridization_1167_amountOfMaterial> .
<urn:caarray-data#Hybridization_1167_amountOfMaterial> <http://www.w3.org/1999/02/22-rdf-syntax-ns#type> <http://www.cs.ucl.ac.uk/staff/a.gonzalezbeltran/owl/caarray2_1.owl#Hybridization_amountOfMaterial> .
<urn:caarray-data#Hybridization_1167_amountOfMaterial> <http://www.cs.ucl.ac.uk/staff/a.gonzalezbeltran/owl/domainmodel.owl#datatype> "0.0"^^<http://www.w3.org/2001/XMLSchema#string> .
<urn:caarray-data#Hybridization_1167> <http://www.cs.ucl.ac.uk/staff/a.gonzalezbeltran/owl/domainmodel.owl#umlAttributeCollection> <urn:caarray-data#Hybridization_1167_id> .
<urn:caarray-data#Hybridization_1167_id> <http://www.w3.org/1999/02/22-rdf-syntax-ns#type> <http://www.cs.ucl.ac.uk/staff/a.gonzalezbeltran/owl/caarray2_1.owl#Hybridization_id> .
<urn:caarray-data#Hybridization_1167_id> <http://www.cs.ucl.ac.uk/staff/a.gonzalezbeltran/owl/domainmodel.owl#datatype> "1167"^^<http://www.w3.org/2001/XMLSchema#string> .
<urn:caarray-data#Hybridization_1167> <http://www.cs.ucl.ac.uk/staff/a.gonzalezbeltran/owl/domainmodel.owl#umlAttributeCollection> <urn:caarray-data#Hybridization_1167_name> .
<urn:caarray-data#Hybridization_1167_name> <http://www.w3.org/1999/02/22-rdf-syntax-ns#type> <http://www.cs.ucl.ac.uk/staff/a.gonzalezbeltran/owl/caarray2_1.owl#Hybridization_name> .
<urn:caarray-data#Hybridization_1167_name> <http://www.cs.ucl.ac.uk/staff/a.gonzalezbeltran/owl/domainmodel.owl#datatype> "NCI/ADR-RES hgu95c"^^<http://www.w3.org/2001/XMLSchema#string> .
<urn:caarray-data#Hybridization_1246> <http://www.w3.org/1999/02/22-rdf-syntax-ns#type> <http://www.cs.ucl.ac.uk/staff/a.gonzalezbeltran/owl/caarray2_1.owl#Hybridization> .
<urn:caarray-data#Experiment_6> <http://www.cs.ucl.ac.uk/staff/a.gonzalezbeltran/owl/caarray2_1.owl#Experiment_hybridizations_Hybridization> <urn:caarray-data#Hybridization_1246> .
<urn:caarray-data#Hybridization_1246> <http://www.cs.ucl.ac.uk/staff/a.gonzalezbeltran/owl/domainmodel.owl#umlAttributeCollection> <urn:caarray-data#Hybridization_1246_amountOfMaterial> .
<urn:caarray-data#Hybridization_1246_amountOfMaterial> <http://www.w3.org/1999/02/22-rdf-syntax-ns#type> <http://www.cs.ucl.ac.uk/staff/a.gonzalezbeltran/owl/caarray2_1.owl#Hybridization_amountOfMaterial> .
<urn:caarray-data#Hybridization_1246_amountOfMaterial> <http://www.cs.ucl.ac.uk/staff/a.gonzalezbeltran/owl/domainmodel.owl#datatype> "0.0"^^<http://www.w3.org/2001/XMLSchema#string> .
<urn:caarray-data#Hybridization_1246> <http://www.cs.ucl.ac.uk/staff/a.gonzalezbeltran/owl/domainmodel.owl#umlAttributeCollection> <urn:caarray-data#Hybridization_1246_id> .
<urn:caarray-data#Hybridization_1246_id> <http://www.w3.org/1999/02/22-rdf-syntax-ns#type> <http://www.cs.ucl.ac.uk/staff/a.gonzalezbeltran/owl/caarray2_1.owl#Hybridization_id> .
<urn:caarray-data#Hybridization_1246_id> <http://www.cs.ucl.ac.uk/staff/a.gonzalezbeltran/owl/domainmodel.owl#datatype> "1246"^^<http://www.w3.org/2001/XMLSchema#string> .
<urn:caarray-data#Hybridization_1246> <http://www.cs.ucl.ac.uk/staff/a.gonzalezbeltran/owl/domainmodel.owl#umlAttributeCollection> <urn:caarray-data#Hybridization_1246_name> .
<urn:caarray-data#Hybridization_1246_name> <http://www.w3.org/1999/02/22-rdf-syntax-ns#type> <http://www.cs.ucl.ac.uk/staff/a.gonzalezbeltran/owl/caarray2_1.owl#Hybridization_name> .
<urn:caarray-data#Hybridization_1246_name> <http://www.cs.ucl.ac.uk/staff/a.gonzalezbeltran/owl/domainmodel.owl#datatype> "SK-MEL-28 hgu95b"^^<http://www.w3.org/2001/XMLSchema#string> .
<urn:caarray-data#Hybridization_1128> <http://www.w3.org/1999/02/22-rdf-syntax-ns#type> <http://www.cs.ucl.ac.uk/staff/a.gonzalezbeltran/owl/caarray2_1.owl#Hybridization> .
<urn:caarray-data#Experiment_6> <http://www.cs.ucl.ac.uk/staff/a.gonzalezbeltran/owl/caarray2_1.owl#Experiment_hybridizations_Hybridization> <urn:caarray-data#Hybridization_1128> .
<urn:caarray-data#Hybridization_1128> <http://www.cs.ucl.ac.uk/staff/a.gonzalezbeltran/owl/domainmodel.owl#umlAttributeCollection> <urn:caarray-data#Hybridization_1128_amountOfMaterial> .
<urn:caarray-data#Hybridization_1128_amountOfMaterial> <http://www.w3.org/1999/02/22-rdf-syntax-ns#type> <http://www.cs.ucl.ac.uk/staff/a.gonzalezbeltran/owl/caarray2_1.owl#Hybridization_amountOfMaterial> .
<urn:caarray-data#Hybridization_1128_amountOfMaterial> <http://www.cs.ucl.ac.uk/staff/a.gonzalezbeltran/owl/domainmodel.owl#datatype> "0.0"^^<http://www.w3.org/2001/XMLSchema#string> .
<urn:caarray-data#Hybridization_1128> <http://www.cs.ucl.ac.uk/staff/a.gonzalezbeltran/owl/domainmodel.owl#umlAttributeCollection> <urn:caarray-data#Hybridization_1128_id> .
<urn:caarray-data#Hybridization_1128_id> <http://www.w3.org/1999/02/22-rdf-syntax-ns#type> <http://www.cs.ucl.ac.uk/staff/a.gonzalezbeltran/owl/caarray2_1.owl#Hybridization_id> .
<urn:caarray-data#Hybridization_1128_id> <http://www.cs.ucl.ac.uk/staff/a.gonzalezbeltran/owl/domainmodel.owl#datatype> "1128"^^<http://www.w3.org/2001/XMLSchema#string> .
<urn:caarray-data#Hybridization_1128> <http://www.cs.ucl.ac.uk/staff/a.gonzalezbeltran/owl/domainmodel.owl#umlAttributeCollection> <urn:caarray-data#Hybridization_1128_name> .
<urn:caarray-data#Hybridization_1128_name> <http://www.w3.org/1999/02/22-rdf-syntax-ns#type> <http://www.cs.ucl.ac.uk/staff/a.gonzalezbeltran/owl/caarray2_1.owl#Hybridization_name> .
<urn:caarray-data#Hybridization_1128_name> <http://www.cs.ucl.ac.uk/staff/a.gonzalezbeltran/owl/domainmodel.owl#datatype> "BT-549 hgu95d"^^<http://www.w3.org/2001/XMLSchema#string> .
<urn:caarray-data#Hybridization_1147> <http://www.w3.org/1999/02/22-rdf-syntax-ns#type> <http://www.cs.ucl.ac.uk/staff/a.gonzalezbeltran/owl/caarray2_1.owl#Hybridization> .
<urn:caarray-data#Experiment_6> <http://www.cs.ucl.ac.uk/staff/a.gonzalezbeltran/owl/caarray2_1.owl#Experiment_hybridizations_Hybridization> <urn:caarray-data#Hybridization_1147> .
<urn:caarray-data#Hybridization_1147> <http://www.cs.ucl.ac.uk/staff/a.gonzalezbeltran/owl/domainmodel.owl#umlAttributeCollection> <urn:caarray-data#Hybridization_1147_amountOfMaterial> .
<urn:caarray-data#Hybridization_1147_amountOfMaterial> <http://www.w3.org/1999/02/22-rdf-syntax-ns#type> <http://www.cs.ucl.ac.uk/staff/a.gonzalezbeltran/owl/caarray2_1.owl#Hybridization_amountOfMaterial> .
<urn:caarray-data#Hybridization_1147_amountOfMaterial> <http://www.cs.ucl.ac.uk/staff/a.gonzalezbeltran/owl/domainmodel.owl#datatype> "0.0"^^<http://www.w3.org/2001/XMLSchema#string> .
<urn:caarray-data#Hybridization_1147> <http://www.cs.ucl.ac.uk/staff/a.gonzalezbeltran/owl/domainmodel.owl#umlAttributeCollection> <urn:caarray-data#Hybridization_1147_id> .
<urn:caarray-data#Hybridization_1147_id> <http://www.w3.org/1999/02/22-rdf-syntax-ns#type> <http://www.cs.ucl.ac.uk/staff/a.gonzalezbeltran/owl/caarray2_1.owl#Hybridization_id> .
<urn:caarray-data#Hybridization_1147_id> <http://www.cs.ucl.ac.uk/staff/a.gonzalezbeltran/owl/domainmodel.owl#datatype> "1147"^^<http://www.w3.org/2001/XMLSchema#string> .
<urn:caarray-data#Hybridization_1147> <http://www.cs.ucl.ac.uk/staff/a.gonzalezbeltran/owl/domainmodel.owl#umlAttributeCollection> <urn:caarray-data#Hybridization_1147_name> .
<urn:caarray-data#Hybridization_1147_name> <http://www.w3.org/1999/02/22-rdf-syntax-ns#type> <http://www.cs.ucl.ac.uk/staff/a.gonzalezbeltran/owl/caarray2_1.owl#Hybridization_name> .
<urn:caarray-data#Hybridization_1147_name> <http://www.cs.ucl.ac.uk/staff/a.gonzalezbeltran/owl/domainmodel.owl#datatype> "SK-MEL-28 hgu95e"^^<http://www.w3.org/2001/XMLSchema#string> .
<urn:caarray-data#Hybridization_1243> <http://www.w3.org/1999/02/22-rdf-syntax-ns#type> <http://www.cs.ucl.ac.uk/staff/a.gonzalezbeltran/owl/caarray2_1.owl#Hybridization> .
<urn:caarray-data#Experiment_6> <http://www.cs.ucl.ac.uk/staff/a.gonzalezbeltran/owl/caarray2_1.owl#Experiment_hybridizations_Hybridization> <urn:caarray-data#Hybridization_1243> .
<urn:caarray-data#Hybridization_1243> <http://www.cs.ucl.ac.uk/staff/a.gonzalezbeltran/owl/domainmodel.owl#umlAttributeCollection> <urn:caarray-data#Hybridization_1243_amountOfMaterial> .
<urn:caarray-data#Hybridization_1243_amountOfMaterial> <http://www.w3.org/1999/02/22-rdf-syntax-ns#type> <http://www.cs.ucl.ac.uk/staff/a.gonzalezbeltran/owl/caarray2_1.owl#Hybridization_amountOfMaterial> .
<urn:caarray-data#Hybridization_1243_amountOfMaterial> <http://www.cs.ucl.ac.uk/staff/a.gonzalezbeltran/owl/domainmodel.owl#datatype> "0.0"^^<http://www.w3.org/2001/XMLSchema#string> .
<urn:caarray-data#Hybridization_1243> <http://www.cs.ucl.ac.uk/staff/a.gonzalezbeltran/owl/domainmodel.owl#umlAttributeCollection> <urn:caarray-data#Hybridization_1243_id> .
<urn:caarray-data#Hybridization_1243_id> <http://www.w3.org/1999/02/22-rdf-syntax-ns#type> <http://www.cs.ucl.ac.uk/staff/a.gonzalezbeltran/owl/caarray2_1.owl#Hybridization_id> .
<urn:caarray-data#Hybridization_1243_id> <http://www.cs.ucl.ac.uk/staff/a.gonzalezbeltran/owl/domainmodel.owl#datatype> "1243"^^<http://www.w3.org/2001/XMLSchema#string> .
<urn:caarray-data#Hybridization_1243> <http://www.cs.ucl.ac.uk/staff/a.gonzalezbeltran/owl/domainmodel.owl#umlAttributeCollection> <urn:caarray-data#Hybridization_1243_name> .
<urn:caarray-data#Hybridization_1243_name> <http://www.w3.org/1999/02/22-rdf-syntax-ns#type> <http://www.cs.ucl.ac.uk/staff/a.gonzalezbeltran/owl/caarray2_1.owl#Hybridization_name> .
<urn:caarray-data#Hybridization_1243_name> <http://www.cs.ucl.ac.uk/staff/a.gonzalezbeltran/owl/domainmodel.owl#datatype> "PC-3 hgu95c"^^<http://www.w3.org/2001/XMLSchema#string> .
<urn:caarray-data#Hybridization_1127> <http://www.w3.org/1999/02/22-rdf-syntax-ns#type> <http://www.cs.ucl.ac.uk/staff/a.gonzalezbeltran/owl/caarray2_1.owl#Hybridization> .
<urn:caarray-data#Experiment_6> <http://www.cs.ucl.ac.uk/staff/a.gonzalezbeltran/owl/caarray2_1.owl#Experiment_hybridizations_Hybridization> <urn:caarray-data#Hybridization_1127> .
<urn:caarray-data#Hybridization_1127> <http://www.cs.ucl.ac.uk/staff/a.gonzalezbeltran/owl/domainmodel.owl#umlAttributeCollection> <urn:caarray-data#Hybridization_1127_amountOfMaterial> .
<urn:caarray-data#Hybridization_1127_amountOfMaterial> <http://www.w3.org/1999/02/22-rdf-syntax-ns#type> <http://www.cs.ucl.ac.uk/staff/a.gonzalezbeltran/owl/caarray2_1.owl#Hybridization_amountOfMaterial> .
<urn:caarray-data#Hybridization_1127_amountOfMaterial> <http://www.cs.ucl.ac.uk/staff/a.gonzalezbeltran/owl/domainmodel.owl#datatype> "0.0"^^<http://www.w3.org/2001/XMLSchema#string> .
<urn:caarray-data#Hybridization_1127> <http://www.cs.ucl.ac.uk/staff/a.gonzalezbeltran/owl/domainmodel.owl#umlAttributeCollection> <urn:caarray-data#Hybridization_1127_id> .
<urn:caarray-data#Hybridization_1127_id> <http://www.w3.org/1999/02/22-rdf-syntax-ns#type> <http://www.cs.ucl.ac.uk/staff/a.gonzalezbeltran/owl/caarray2_1.owl#Hybridization_id> .
<urn:caarray-data#Hybridization_1127_id> <http://www.cs.ucl.ac.uk/staff/a.gonzalezbeltran/owl/domainmodel.owl#datatype> "1127"^^<http://www.w3.org/2001/XMLSchema#string> .
<urn:caarray-data#Hybridization_1127> <http://www.cs.ucl.ac.uk/staff/a.gonzalezbeltran/owl/domainmodel.owl#umlAttributeCollection> <urn:caarray-data#Hybridization_1127_name> .
<urn:caarray-data#Hybridization_1127_name> <http://www.w3.org/1999/02/22-rdf-syntax-ns#type> <http://www.cs.ucl.ac.uk/staff/a.gonzalezbeltran/owl/caarray2_1.owl#Hybridization_name> .
<urn:caarray-data#Hybridization_1127_name> <http://www.cs.ucl.ac.uk/staff/a.gonzalezbeltran/owl/domainmodel.owl#datatype> "SF-295 hgu95b"^^<http://www.w3.org/2001/XMLSchema#string> .
<urn:caarray-data#Hybridization_1310> <http://www.w3.org/1999/02/22-rdf-syntax-ns#type> <http://www.cs.ucl.ac.uk/staff/a.gonzalezbeltran/owl/caarray2_1.owl#Hybridization> .
<urn:caarray-data#Experiment_6> <http://www.cs.ucl.ac.uk/staff/a.gonzalezbeltran/owl/caarray2_1.owl#Experiment_hybridizations_Hybridization> <urn:caarray-data#Hybridization_1310> .
<urn:caarray-data#Hybridization_1310> <http://www.cs.ucl.ac.uk/staff/a.gonzalezbeltran/owl/domainmodel.owl#umlAttributeCollection> <urn:caarray-data#Hybridization_1310_amountOfMaterial> .
<urn:caarray-data#Hybridization_1310_amountOfMaterial> <http://www.w3.org/1999/02/22-rdf-syntax-ns#type> <http://www.cs.ucl.ac.uk/staff/a.gonzalezbeltran/owl/caarray2_1.owl#Hybridization_amountOfMaterial> .
<urn:caarray-data#Hybridization_1310_amountOfMaterial> <http://www.cs.ucl.ac.uk/staff/a.gonzalezbeltran/owl/domainmodel.owl#datatype> "0.0"^^<http://www.w3.org/2001/XMLSchema#string> .
<urn:caarray-data#Hybridization_1310> <http://www.cs.ucl.ac.uk/staff/a.gonzalezbeltran/owl/domainmodel.owl#umlAttributeCollection> <urn:caarray-data#Hybridization_1310_id> .
<urn:caarray-data#Hybridization_1310_id> <http://www.w3.org/1999/02/22-rdf-syntax-ns#type> <http://www.cs.ucl.ac.uk/staff/a.gonzalezbeltran/owl/caarray2_1.owl#Hybridization_id> .
<urn:caarray-data#Hybridization_1310_id> <http://www.cs.ucl.ac.uk/staff/a.gonzalezbeltran/owl/domainmodel.owl#datatype> "1310"^^<http://www.w3.org/2001/XMLSchema#string> .
<urn:caarray-data#Hybridization_1310> <http://www.cs.ucl.ac.uk/staff/a.gonzalezbeltran/owl/domainmodel.owl#umlAttributeCollection> <urn:caarray-data#Hybridization_1310_name> .
<urn:caarray-data#Hybridization_1310_name> <http://www.w3.org/1999/02/22-rdf-syntax-ns#type> <http://www.cs.ucl.ac.uk/staff/a.gonzalezbeltran/owl/caarray2_1.owl#Hybridization_name> .
<urn:caarray-data#Hybridization_1310_name> <http://www.cs.ucl.ac.uk/staff/a.gonzalezbeltran/owl/domainmodel.owl#datatype> "SW-620 hgu95d"^^<http://www.w3.org/2001/XMLSchema#string> .
<urn:caarray-data#Hybridization_1290> <http://www.w3.org/1999/02/22-rdf-syntax-ns#type> <http://www.cs.ucl.ac.uk/staff/a.gonzalezbeltran/owl/caarray2_1.owl#Hybridization> .
<urn:caarray-data#Experiment_6> <http://www.cs.ucl.ac.uk/staff/a.gonzalezbeltran/owl/caarray2_1.owl#Experiment_hybridizations_Hybridization> <urn:caarray-data#Hybridization_1290> .
<urn:caarray-data#Hybridization_1290> <http://www.cs.ucl.ac.uk/staff/a.gonzalezbeltran/owl/domainmodel.owl#umlAttributeCollection> <urn:caarray-data#Hybridization_1290_amountOfMaterial> .
<urn:caarray-data#Hybridization_1290_amountOfMaterial> <http://www.w3.org/1999/02/22-rdf-syntax-ns#type> <http://www.cs.ucl.ac.uk/staff/a.gonzalezbeltran/owl/caarray2_1.owl#Hybridization_amountOfMaterial> .
<urn:caarray-data#Hybridization_1290_amountOfMaterial> <http://www.cs.ucl.ac.uk/staff/a.gonzalezbeltran/owl/domainmodel.owl#datatype> "0.0"^^<http://www.w3.org/2001/XMLSchema#string> .
<urn:caarray-data#Hybridization_1290> <http://www.cs.ucl.ac.uk/staff/a.gonzalezbeltran/owl/domainmodel.owl#umlAttributeCollection> <urn:caarray-data#Hybridization_1290_id> .
<urn:caarray-data#Hybridization_1290_id> <http://www.w3.org/1999/02/22-rdf-syntax-ns#type> <http://www.cs.ucl.ac.uk/staff/a.gonzalezbeltran/owl/caarray2_1.owl#Hybridization_id> .
<urn:caarray-data#Hybridization_1290_id> <http://www.cs.ucl.ac.uk/staff/a.gonzalezbeltran/owl/domainmodel.owl#datatype> "1290"^^<http://www.w3.org/2001/XMLSchema#string> .
<urn:caarray-data#Hybridization_1290> <http://www.cs.ucl.ac.uk/staff/a.gonzalezbeltran/owl/domainmodel.owl#umlAttributeCollection> <urn:caarray-data#Hybridization_1290_name> .
<urn:caarray-data#Hybridization_1290_name> <http://www.w3.org/1999/02/22-rdf-syntax-ns#type> <http://www.cs.ucl.ac.uk/staff/a.gonzalezbeltran/owl/caarray2_1.owl#Hybridization_name> .
<urn:caarray-data#Hybridization_1290_name> <http://www.cs.ucl.ac.uk/staff/a.gonzalezbeltran/owl/domainmodel.owl#datatype> "COLO 205 hgu95c"^^<http://www.w3.org/2001/XMLSchema#string> .
<urn:caarray-data#Hybridization_1190> <http://www.w3.org/1999/02/22-rdf-syntax-ns#type> <http://www.cs.ucl.ac.uk/staff/a.gonzalezbeltran/owl/caarray2_1.owl#Hybridization> .
<urn:caarray-data#Experiment_6> <http://www.cs.ucl.ac.uk/staff/a.gonzalezbeltran/owl/caarray2_1.owl#Experiment_hybridizations_Hybridization> <urn:caarray-data#Hybridization_1190> .
<urn:caarray-data#Hybridization_1190> <http://www.cs.ucl.ac.uk/staff/a.gonzalezbeltran/owl/domainmodel.owl#umlAttributeCollection> <urn:caarray-data#Hybridization_1190_amountOfMaterial> .
<urn:caarray-data#Hybridization_1190_amountOfMaterial> <http://www.w3.org/1999/02/22-rdf-syntax-ns#type> <http://www.cs.ucl.ac.uk/staff/a.gonzalezbeltran/owl/caarray2_1.owl#Hybridization_amountOfMaterial> .
<urn:caarray-data#Hybridization_1190_amountOfMaterial> <http://www.cs.ucl.ac.uk/staff/a.gonzalezbeltran/owl/domainmodel.owl#datatype> "0.0"^^<http://www.w3.org/2001/XMLSchema#string> .
<urn:caarray-data#Hybridization_1190> <http://www.cs.ucl.ac.uk/staff/a.gonzalezbeltran/owl/domainmodel.owl#umlAttributeCollection> <urn:caarray-data#Hybridization_1190_id> .
<urn:caarray-data#Hybridization_1190_id> <http://www.w3.org/1999/02/22-rdf-syntax-ns#type> <http://www.cs.ucl.ac.uk/staff/a.gonzalezbeltran/owl/caarray2_1.owl#Hybridization_id> .
<urn:caarray-data#Hybridization_1190_id> <http://www.cs.ucl.ac.uk/staff/a.gonzalezbeltran/owl/domainmodel.owl#datatype> "1190"^^<http://www.w3.org/2001/XMLSchema#string> .
<urn:caarray-data#Hybridization_1190> <http://www.cs.ucl.ac.uk/staff/a.gonzalezbeltran/owl/domainmodel.owl#umlAttributeCollection> <urn:caarray-data#Hybridization_1190_name> .
<urn:caarray-data#Hybridization_1190_name> <http://www.w3.org/1999/02/22-rdf-syntax-ns#type> <http://www.cs.ucl.ac.uk/staff/a.gonzalezbeltran/owl/caarray2_1.owl#Hybridization_name> .
<urn:caarray-data#Hybridization_1190_name> <http://www.cs.ucl.ac.uk/staff/a.gonzalezbeltran/owl/domainmodel.owl#datatype> "MALME-3M hgu95b"^^<http://www.w3.org/2001/XMLSchema#string> .
<urn:caarray-data#Hybridization_1088> <http://www.w3.org/1999/02/22-rdf-syntax-ns#type> <http://www.cs.ucl.ac.uk/staff/a.gonzalezbeltran/owl/caarray2_1.owl#Hybridization> .
<urn:caarray-data#Experiment_6> <http://www.cs.ucl.ac.uk/staff/a.gonzalezbeltran/owl/caarray2_1.owl#Experiment_hybridizations_Hybridization> <urn:caarray-data#Hybridization_1088> .
<urn:caarray-data#Hybridization_1088> <http://www.cs.ucl.ac.uk/staff/a.gonzalezbeltran/owl/domainmodel.owl#umlAttributeCollection> <urn:caarray-data#Hybridization_1088_amountOfMaterial> .
<urn:caarray-data#Hybridization_1088_amountOfMaterial> <http://www.w3.org/1999/02/22-rdf-syntax-ns#type> <http://www.cs.ucl.ac.uk/staff/a.gonzalezbeltran/owl/caarray2_1.owl#Hybridization_amountOfMaterial> .
<urn:caarray-data#Hybridization_1088_amountOfMaterial> <http://www.cs.ucl.ac.uk/staff/a.gonzalezbeltran/owl/domainmodel.owl#datatype> "0.0"^^<http://www.w3.org/2001/XMLSchema#string> .
<urn:caarray-data#Hybridization_1088> <http://www.cs.ucl.ac.uk/staff/a.gonzalezbeltran/owl/domainmodel.owl#umlAttributeCollection> <urn:caarray-data#Hybridization_1088_id> .
<urn:caarray-data#Hybridization_1088_id> <http://www.w3.org/1999/02/22-rdf-syntax-ns#type> <http://www.cs.ucl.ac.uk/staff/a.gonzalezbeltran/owl/caarray2_1.owl#Hybridization_id> .
<urn:caarray-data#Hybridization_1088_id> <http://www.cs.ucl.ac.uk/staff/a.gonzalezbeltran/owl/domainmodel.owl#datatype> "1088"^^<http://www.w3.org/2001/XMLSchema#string> .
<urn:caarray-data#Hybridization_1088> <http://www.cs.ucl.ac.uk/staff/a.gonzalezbeltran/owl/domainmodel.owl#umlAttributeCollection> <urn:caarray-data#Hybridization_1088_name> .
<urn:caarray-data#Hybridization_1088_name> <http://www.w3.org/1999/02/22-rdf-syntax-ns#type> <http://www.cs.ucl.ac.uk/staff/a.gonzalezbeltran/owl/caarray2_1.owl#Hybridization_name> .
<urn:caarray-data#Hybridization_1088_name> <http://www.cs.ucl.ac.uk/staff/a.gonzalezbeltran/owl/domainmodel.owl#datatype> "HCC-2998 hgu95c"^^<http://www.w3.org/2001/XMLSchema#string> .
<urn:caarray-data#Hybridization_1367> <http://www.w3.org/1999/02/22-rdf-syntax-ns#type> <http://www.cs.ucl.ac.uk/staff/a.gonzalezbeltran/owl/caarray2_1.owl#Hybridization> .
<urn:caarray-data#Experiment_6> <http://www.cs.ucl.ac.uk/staff/a.gonzalezbeltran/owl/caarray2_1.owl#Experiment_hybridizations_Hybridization> <urn:caarray-data#Hybridization_1367> .
<urn:caarray-data#Hybridization_1367> <http://www.cs.ucl.ac.uk/staff/a.gonzalezbeltran/owl/domainmodel.owl#umlAttributeCollection> <urn:caarray-data#Hybridization_1367_amountOfMaterial> .
<urn:caarray-data#Hybridization_1367_amountOfMaterial> <http://www.w3.org/1999/02/22-rdf-syntax-ns#type> <http://www.cs.ucl.ac.uk/staff/a.gonzalezbeltran/owl/caarray2_1.owl#Hybridization_amountOfMaterial> .
<urn:caarray-data#Hybridization_1367_amountOfMaterial> <http://www.cs.ucl.ac.uk/staff/a.gonzalezbeltran/owl/domainmodel.owl#datatype> "0.0"^^<http://www.w3.org/2001/XMLSchema#string> .
<urn:caarray-data#Hybridization_1367> <http://www.cs.ucl.ac.uk/staff/a.gonzalezbeltran/owl/domainmodel.owl#umlAttributeCollection> <urn:caarray-data#Hybridization_1367_id> .
<urn:caarray-data#Hybridization_1367_id> <http://www.w3.org/1999/02/22-rdf-syntax-ns#type> <http://www.cs.ucl.ac.uk/staff/a.gonzalezbeltran/owl/caarray2_1.owl#Hybridization_id> .
<urn:caarray-data#Hybridization_1367_id> <http://www.cs.ucl.ac.uk/staff/a.gonzalezbeltran/owl/domainmodel.owl#datatype> "1367"^^<http://www.w3.org/2001/XMLSchema#string> .
<urn:caarray-data#Hybridization_1367> <http://www.cs.ucl.ac.uk/staff/a.gonzalezbeltran/owl/domainmodel.owl#umlAttributeCollection> <urn:caarray-data#Hybridization_1367_name> .
<urn:caarray-data#Hybridization_1367_name> <http://www.w3.org/1999/02/22-rdf-syntax-ns#type> <http://www.cs.ucl.ac.uk/staff/a.gonzalezbeltran/owl/caarray2_1.owl#Hybridization_name> .
<urn:caarray-data#Hybridization_1367_name> <http://www.cs.ucl.ac.uk/staff/a.gonzalezbeltran/owl/domainmodel.owl#datatype> "HOP-62 hgu95b"^^<http://www.w3.org/2001/XMLSchema#string> .
<urn:caarray-data#Hybridization_1152> <http://www.w3.org/1999/02/22-rdf-syntax-ns#type> <http://www.cs.ucl.ac.uk/staff/a.gonzalezbeltran/owl/caarray2_1.owl#Hybridization> .
<urn:caarray-data#Experiment_6> <http://www.cs.ucl.ac.uk/staff/a.gonzalezbeltran/owl/caarray2_1.owl#Experiment_hybridizations_Hybridization> <urn:caarray-data#Hybridization_1152> .
<urn:caarray-data#Hybridization_1152> <http://www.cs.ucl.ac.uk/staff/a.gonzalezbeltran/owl/domainmodel.owl#umlAttributeCollection> <urn:caarray-data#Hybridization_1152_amountOfMaterial> .
<urn:caarray-data#Hybridization_1152_amountOfMaterial> <http://www.w3.org/1999/02/22-rdf-syntax-ns#type> <http://www.cs.ucl.ac.uk/staff/a.gonzalezbeltran/owl/caarray2_1.owl#Hybridization_amountOfMaterial> .
<urn:caarray-data#Hybridization_1152_amountOfMaterial> <http://www.cs.ucl.ac.uk/staff/a.gonzalezbeltran/owl/domainmodel.owl#datatype> "0.0"^^<http://www.w3.org/2001/XMLSchema#string> .
<urn:caarray-data#Hybridization_1152> <http://www.cs.ucl.ac.uk/staff/a.gonzalezbeltran/owl/domainmodel.owl#umlAttributeCollection> <urn:caarray-data#Hybridization_1152_id> .
<urn:caarray-data#Hybridization_1152_id> <http://www.w3.org/1999/02/22-rdf-syntax-ns#type> <http://www.cs.ucl.ac.uk/staff/a.gonzalezbeltran/owl/caarray2_1.owl#Hybridization_id> .
<urn:caarray-data#Hybridization_1152_id> <http://www.cs.ucl.ac.uk/staff/a.gonzalezbeltran/owl/domainmodel.owl#datatype> "1152"^^<http://www.w3.org/2001/XMLSchema#string> .
<urn:caarray-data#Hybridization_1152> <http://www.cs.ucl.ac.uk/staff/a.gonzalezbeltran/owl/domainmodel.owl#umlAttributeCollection> <urn:caarray-data#Hybridization_1152_name> .
<urn:caarray-data#Hybridization_1152_name> <http://www.w3.org/1999/02/22-rdf-syntax-ns#type> <http://www.cs.ucl.ac.uk/staff/a.gonzalezbeltran/owl/caarray2_1.owl#Hybridization_name> .
<urn:caarray-data#Hybridization_1152_name> <http://www.cs.ucl.ac.uk/staff/a.gonzalezbeltran/owl/domainmodel.owl#datatype> "NCI-H522 hgu95c"^^<http://www.w3.org/2001/XMLSchema#string> .
<urn:caarray-data#Hybridization_1280> <http://www.w3.org/1999/02/22-rdf-syntax-ns#type> <http://www.cs.ucl.ac.uk/staff/a.gonzalezbeltran/owl/caarray2_1.owl#Hybridization> .
<urn:caarray-data#Experiment_6> <http://www.cs.ucl.ac.uk/staff/a.gonzalezbeltran/owl/caarray2_1.owl#Experiment_hybridizations_Hybridization> <urn:caarray-data#Hybridization_1280> .
<urn:caarray-data#Hybridization_1280> <http://www.cs.ucl.ac.uk/staff/a.gonzalezbeltran/owl/domainmodel.owl#umlAttributeCollection> <urn:caarray-data#Hybridization_1280_amountOfMaterial> .
<urn:caarray-data#Hybridization_1280_amountOfMaterial> <http://www.w3.org/1999/02/22-rdf-syntax-ns#type> <http://www.cs.ucl.ac.uk/staff/a.gonzalezbeltran/owl/caarray2_1.owl#Hybridization_amountOfMaterial> .
<urn:caarray-data#Hybridization_1280_amountOfMaterial> <http://www.cs.ucl.ac.uk/staff/a.gonzalezbeltran/owl/domainmodel.owl#datatype> "0.0"^^<http://www.w3.org/2001/XMLSchema#string> .
<urn:caarray-data#Hybridization_1280> <http://www.cs.ucl.ac.uk/staff/a.gonzalezbeltran/owl/domainmodel.owl#umlAttributeCollection> <urn:caarray-data#Hybridization_1280_id> .
<urn:caarray-data#Hybridization_1280_id> <http://www.w3.org/1999/02/22-rdf-syntax-ns#type> <http://www.cs.ucl.ac.uk/staff/a.gonzalezbeltran/owl/caarray2_1.owl#Hybridization_id> .
<urn:caarray-data#Hybridization_1280_id> <http://www.cs.ucl.ac.uk/staff/a.gonzalezbeltran/owl/domainmodel.owl#datatype> "1280"^^<http://www.w3.org/2001/XMLSchema#string> .
<urn:caarray-data#Hybridization_1280> <http://www.cs.ucl.ac.uk/staff/a.gonzalezbeltran/owl/domainmodel.owl#umlAttributeCollection> <urn:caarray-data#Hybridization_1280_name> .
<urn:caarray-data#Hybridization_1280_name> <http://www.w3.org/1999/02/22-rdf-syntax-ns#type> <http://www.cs.ucl.ac.uk/staff/a.gonzalezbeltran/owl/caarray2_1.owl#Hybridization_name> .
<urn:caarray-data#Hybridization_1280_name> <http://www.cs.ucl.ac.uk/staff/a.gonzalezbeltran/owl/domainmodel.owl#datatype> "LOX IMVI hgu95c"^^<http://www.w3.org/2001/XMLSchema#string> .
<urn:caarray-data#Hybridization_1303> <http://www.w3.org/1999/02/22-rdf-syntax-ns#type> <http://www.cs.ucl.ac.uk/staff/a.gonzalezbeltran/owl/caarray2_1.owl#Hybridization> .
<urn:caarray-data#Experiment_6> <http://www.cs.ucl.ac.uk/staff/a.gonzalezbeltran/owl/caarray2_1.owl#Experiment_hybridizations_Hybridization> <urn:caarray-data#Hybridization_1303> .
<urn:caarray-data#Hybridization_1303> <http://www.cs.ucl.ac.uk/staff/a.gonzalezbeltran/owl/domainmodel.owl#umlAttributeCollection> <urn:caarray-data#Hybridization_1303_amountOfMaterial> .
<urn:caarray-data#Hybridization_1303_amountOfMaterial> <http://www.w3.org/1999/02/22-rdf-syntax-ns#type> <http://www.cs.ucl.ac.uk/staff/a.gonzalezbeltran/owl/caarray2_1.owl#Hybridization_amountOfMaterial> .
<urn:caarray-data#Hybridization_1303_amountOfMaterial> <http://www.cs.ucl.ac.uk/staff/a.gonzalezbeltran/owl/domainmodel.owl#datatype> "0.0"^^<http://www.w3.org/2001/XMLSchema#string> .
<urn:caarray-data#Hybridization_1303> <http://www.cs.ucl.ac.uk/staff/a.gonzalezbeltran/owl/domainmodel.owl#umlAttributeCollection> <urn:caarray-data#Hybridization_1303_id> .
<urn:caarray-data#Hybridization_1303_id> <http://www.w3.org/1999/02/22-rdf-syntax-ns#type> <http://www.cs.ucl.ac.uk/staff/a.gonzalezbeltran/owl/caarray2_1.owl#Hybridization_id> .
<urn:caarray-data#Hybridization_1303_id> <http://www.cs.ucl.ac.uk/staff/a.gonzalezbeltran/owl/domainmodel.owl#datatype> "1303"^^<http://www.w3.org/2001/XMLSchema#string> .
<urn:caarray-data#Hybridization_1303> <http://www.cs.ucl.ac.uk/staff/a.gonzalezbeltran/owl/domainmodel.owl#umlAttributeCollection> <urn:caarray-data#Hybridization_1303_name> .
<urn:caarray-data#Hybridization_1303_name> <http://www.w3.org/1999/02/22-rdf-syntax-ns#type> <http://www.cs.ucl.ac.uk/staff/a.gonzalezbeltran/owl/caarray2_1.owl#Hybridization_name> .
<urn:caarray-data#Hybridization_1303_name> <http://www.cs.ucl.ac.uk/staff/a.gonzalezbeltran/owl/domainmodel.owl#datatype> "OVCAR-8 hgu95e"^^<http://www.w3.org/2001/XMLSchema#string> .
<urn:caarray-data#Hybridization_1341> <http://www.w3.org/1999/02/22-rdf-syntax-ns#type> <http://www.cs.ucl.ac.uk/staff/a.gonzalezbeltran/owl/caarray2_1.owl#Hybridization> .
<urn:caarray-data#Experiment_6> <http://www.cs.ucl.ac.uk/staff/a.gonzalezbeltran/owl/caarray2_1.owl#Experiment_hybridizations_Hybridization> <urn:caarray-data#Hybridization_1341> .
<urn:caarray-data#Hybridization_1341> <http://www.cs.ucl.ac.uk/staff/a.gonzalezbeltran/owl/domainmodel.owl#umlAttributeCollection> <urn:caarray-data#Hybridization_1341_amountOfMaterial> .
<urn:caarray-data#Hybridization_1341_amountOfMaterial> <http://www.w3.org/1999/02/22-rdf-syntax-ns#type> <http://www.cs.ucl.ac.uk/staff/a.gonzalezbeltran/owl/caarray2_1.owl#Hybridization_amountOfMaterial> .
<urn:caarray-data#Hybridization_1341_amountOfMaterial> <http://www.cs.ucl.ac.uk/staff/a.gonzalezbeltran/owl/domainmodel.owl#datatype> "0.0"^^<http://www.w3.org/2001/XMLSchema#string> .
<urn:caarray-data#Hybridization_1341> <http://www.cs.ucl.ac.uk/staff/a.gonzalezbeltran/owl/domainmodel.owl#umlAttributeCollection> <urn:caarray-data#Hybridization_1341_id> .
<urn:caarray-data#Hybridization_1341_id> <http://www.w3.org/1999/02/22-rdf-syntax-ns#type> <http://www.cs.ucl.ac.uk/staff/a.gonzalezbeltran/owl/caarray2_1.owl#Hybridization_id> .
<urn:caarray-data#Hybridization_1341_id> <http://www.cs.ucl.ac.uk/staff/a.gonzalezbeltran/owl/domainmodel.owl#datatype> "1341"^^<http://www.w3.org/2001/XMLSchema#string> .
<urn:caarray-data#Hybridization_1341> <http://www.cs.ucl.ac.uk/staff/a.gonzalezbeltran/owl/domainmodel.owl#umlAttributeCollection> <urn:caarray-data#Hybridization_1341_name> .
<urn:caarray-data#Hybridization_1341_name> <http://www.w3.org/1999/02/22-rdf-syntax-ns#type> <http://www.cs.ucl.ac.uk/staff/a.gonzalezbeltran/owl/caarray2_1.owl#Hybridization_name> .
<urn:caarray-data#Hybridization_1341_name> <http://www.cs.ucl.ac.uk/staff/a.gonzalezbeltran/owl/domainmodel.owl#datatype> "MDA-MB-435 hgu95b"^^<http://www.w3.org/2001/XMLSchema#string> .
<urn:caarray-data#Hybridization_1216> <http://www.w3.org/1999/02/22-rdf-syntax-ns#type> <http://www.cs.ucl.ac.uk/staff/a.gonzalezbeltran/owl/caarray2_1.owl#Hybridization> .
<urn:caarray-data#Experiment_6> <http://www.cs.ucl.ac.uk/staff/a.gonzalezbeltran/owl/caarray2_1.owl#Experiment_hybridizations_Hybridization> <urn:caarray-data#Hybridization_1216> .
<urn:caarray-data#Hybridization_1216> <http://www.cs.ucl.ac.uk/staff/a.gonzalezbeltran/owl/domainmodel.owl#umlAttributeCollection> <urn:caarray-data#Hybridization_1216_amountOfMaterial> .
<urn:caarray-data#Hybridization_1216_amountOfMaterial> <http://www.w3.org/1999/02/22-rdf-syntax-ns#type> <http://www.cs.ucl.ac.uk/staff/a.gonzalezbeltran/owl/caarray2_1.owl#Hybridization_amountOfMaterial> .
<urn:caarray-data#Hybridization_1216_amountOfMaterial> <http://www.cs.ucl.ac.uk/staff/a.gonzalezbeltran/owl/domainmodel.owl#datatype> "0.0"^^<http://www.w3.org/2001/XMLSchema#string> .
<urn:caarray-data#Hybridization_1216> <http://www.cs.ucl.ac.uk/staff/a.gonzalezbeltran/owl/domainmodel.owl#umlAttributeCollection> <urn:caarray-data#Hybridization_1216_id> .
<urn:caarray-data#Hybridization_1216_id> <http://www.w3.org/1999/02/22-rdf-syntax-ns#type> <http://www.cs.ucl.ac.uk/staff/a.gonzalezbeltran/owl/caarray2_1.owl#Hybridization_id> .
<urn:caarray-data#Hybridization_1216_id> <http://www.cs.ucl.ac.uk/staff/a.gonzalezbeltran/owl/domainmodel.owl#datatype> "1216"^^<http://www.w3.org/2001/XMLSchema#string> .
<urn:caarray-data#Hybridization_1216> <http://www.cs.ucl.ac.uk/staff/a.gonzalezbeltran/owl/domainmodel.owl#umlAttributeCollection> <urn:caarray-data#Hybridization_1216_name> .
<urn:caarray-data#Hybridization_1216_name> <http://www.w3.org/1999/02/22-rdf-syntax-ns#type> <http://www.cs.ucl.ac.uk/staff/a.gonzalezbeltran/owl/caarray2_1.owl#Hybridization_name> .
<urn:caarray-data#Hybridization_1216_name> <http://www.cs.ucl.ac.uk/staff/a.gonzalezbeltran/owl/domainmodel.owl#datatype> "SF-539 hgu95d"^^<http://www.w3.org/2001/XMLSchema#string> .
<urn:caarray-data#Hybridization_1141> <http://www.w3.org/1999/02/22-rdf-syntax-ns#type> <http://www.cs.ucl.ac.uk/staff/a.gonzalezbeltran/owl/caarray2_1.owl#Hybridization> .
<urn:caarray-data#Experiment_6> <http://www.cs.ucl.ac.uk/staff/a.gonzalezbeltran/owl/caarray2_1.owl#Experiment_hybridizations_Hybridization> <urn:caarray-data#Hybridization_1141> .
<urn:caarray-data#Hybridization_1141> <http://www.cs.ucl.ac.uk/staff/a.gonzalezbeltran/owl/domainmodel.owl#umlAttributeCollection> <urn:caarray-data#Hybridization_1141_amountOfMaterial> .
<urn:caarray-data#Hybridization_1141_amountOfMaterial> <http://www.w3.org/1999/02/22-rdf-syntax-ns#type> <http://www.cs.ucl.ac.uk/staff/a.gonzalezbeltran/owl/caarray2_1.owl#Hybridization_amountOfMaterial> .
<urn:caarray-data#Hybridization_1141_amountOfMaterial> <http://www.cs.ucl.ac.uk/staff/a.gonzalezbeltran/owl/domainmodel.owl#datatype> "0.0"^^<http://www.w3.org/2001/XMLSchema#string> .
<urn:caarray-data#Hybridization_1141> <http://www.cs.ucl.ac.uk/staff/a.gonzalezbeltran/owl/domainmodel.owl#umlAttributeCollection> <urn:caarray-data#Hybridization_1141_id> .
<urn:caarray-data#Hybridization_1141_id> <http://www.w3.org/1999/02/22-rdf-syntax-ns#type> <http://www.cs.ucl.ac.uk/staff/a.gonzalezbeltran/owl/caarray2_1.owl#Hybridization_id> .
<urn:caarray-data#Hybridization_1141_id> <http://www.cs.ucl.ac.uk/staff/a.gonzalezbeltran/owl/domainmodel.owl#datatype> "1141"^^<http://www.w3.org/2001/XMLSchema#string> .
<urn:caarray-data#Hybridization_1141> <http://www.cs.ucl.ac.uk/staff/a.gonzalezbeltran/owl/domainmodel.owl#umlAttributeCollection> <urn:caarray-data#Hybridization_1141_name> .
<urn:caarray-data#Hybridization_1141_name> <http://www.w3.org/1999/02/22-rdf-syntax-ns#type> <http://www.cs.ucl.ac.uk/staff/a.gonzalezbeltran/owl/caarray2_1.owl#Hybridization_name> .
<urn:caarray-data#Hybridization_1141_name> <http://www.cs.ucl.ac.uk/staff/a.gonzalezbeltran/owl/domainmodel.owl#datatype> "BT-549 hgu95b"^^<http://www.w3.org/2001/XMLSchema#string> .
<urn:caarray-data#Hybridization_1085> <http://www.w3.org/1999/02/22-rdf-syntax-ns#type> <http://www.cs.ucl.ac.uk/staff/a.gonzalezbeltran/owl/caarray2_1.owl#Hybridization> .
<urn:caarray-data#Experiment_6> <http://www.cs.ucl.ac.uk/staff/a.gonzalezbeltran/owl/caarray2_1.owl#Experiment_hybridizations_Hybridization> <urn:caarray-data#Hybridization_1085> .
<urn:caarray-data#Hybridization_1085> <http://www.cs.ucl.ac.uk/staff/a.gonzalezbeltran/owl/domainmodel.owl#umlAttributeCollection> <urn:caarray-data#Hybridization_1085_amountOfMaterial> .
<urn:caarray-data#Hybridization_1085_amountOfMaterial> <http://www.w3.org/1999/02/22-rdf-syntax-ns#type> <http://www.cs.ucl.ac.uk/staff/a.gonzalezbeltran/owl/caarray2_1.owl#Hybridization_amountOfMaterial> .
<urn:caarray-data#Hybridization_1085_amountOfMaterial> <http://www.cs.ucl.ac.uk/staff/a.gonzalezbeltran/owl/domainmodel.owl#datatype> "0.0"^^<http://www.w3.org/2001/XMLSchema#string> .
<urn:caarray-data#Hybridization_1085> <http://www.cs.ucl.ac.uk/staff/a.gonzalezbeltran/owl/domainmodel.owl#umlAttributeCollection> <urn:caarray-data#Hybridization_1085_id> .
<urn:caarray-data#Hybridization_1085_id> <http://www.w3.org/1999/02/22-rdf-syntax-ns#type> <http://www.cs.ucl.ac.uk/staff/a.gonzalezbeltran/owl/caarray2_1.owl#Hybridization_id> .
<urn:caarray-data#Hybridization_1085_id> <http://www.cs.ucl.ac.uk/staff/a.gonzalezbeltran/owl/domainmodel.owl#datatype> "1085"^^<http://www.w3.org/2001/XMLSchema#string> .
<urn:caarray-data#Hybridization_1085> <http://www.cs.ucl.ac.uk/staff/a.gonzalezbeltran/owl/domainmodel.owl#umlAttributeCollection> <urn:caarray-data#Hybridization_1085_name> .
<urn:caarray-data#Hybridization_1085_name> <http://www.w3.org/1999/02/22-rdf-syntax-ns#type> <http://www.cs.ucl.ac.uk/staff/a.gonzalezbeltran/owl/caarray2_1.owl#Hybridization_name> .
<urn:caarray-data#Hybridization_1085_name> <http://www.cs.ucl.ac.uk/staff/a.gonzalezbeltran/owl/domainmodel.owl#datatype> "RXF 393 hgu95b"^^<http://www.w3.org/2001/XMLSchema#string> .
<urn:caarray-data#Hybridization_1368> <http://www.w3.org/1999/02/22-rdf-syntax-ns#type> <http://www.cs.ucl.ac.uk/staff/a.gonzalezbeltran/owl/caarray2_1.owl#Hybridization> .
<urn:caarray-data#Experiment_6> <http://www.cs.ucl.ac.uk/staff/a.gonzalezbeltran/owl/caarray2_1.owl#Experiment_hybridizations_Hybridization> <urn:caarray-data#Hybridization_1368> .
<urn:caarray-data#Hybridization_1368> <http://www.cs.ucl.ac.uk/staff/a.gonzalezbeltran/owl/domainmodel.owl#umlAttributeCollection> <urn:caarray-data#Hybridization_1368_amountOfMaterial> .
<urn:caarray-data#Hybridization_1368_amountOfMaterial> <http://www.w3.org/1999/02/22-rdf-syntax-ns#type> <http://www.cs.ucl.ac.uk/staff/a.gonzalezbeltran/owl/caarray2_1.owl#Hybridization_amountOfMaterial> .
<urn:caarray-data#Hybridization_1368_amountOfMaterial> <http://www.cs.ucl.ac.uk/staff/a.gonzalezbeltran/owl/domainmodel.owl#datatype> "0.0"^^<http://www.w3.org/2001/XMLSchema#string> .
<urn:caarray-data#Hybridization_1368> <http://www.cs.ucl.ac.uk/staff/a.gonzalezbeltran/owl/domainmodel.owl#umlAttributeCollection> <urn:caarray-data#Hybridization_1368_id> .
<urn:caarray-data#Hybridization_1368_id> <http://www.w3.org/1999/02/22-rdf-syntax-ns#type> <http://www.cs.ucl.ac.uk/staff/a.gonzalezbeltran/owl/caarray2_1.owl#Hybridization_id> .
<urn:caarray-data#Hybridization_1368_id> <http://www.cs.ucl.ac.uk/staff/a.gonzalezbeltran/owl/domainmodel.owl#datatype> "1368"^^<http://www.w3.org/2001/XMLSchema#string> .
<urn:caarray-data#Hybridization_1368> <http://www.cs.ucl.ac.uk/staff/a.gonzalezbeltran/owl/domainmodel.owl#umlAttributeCollection> <urn:caarray-data#Hybridization_1368_name> .
<urn:caarray-data#Hybridization_1368_name> <http://www.w3.org/1999/02/22-rdf-syntax-ns#type> <http://www.cs.ucl.ac.uk/staff/a.gonzalezbeltran/owl/caarray2_1.owl#Hybridization_name> .
<urn:caarray-data#Hybridization_1368_name> <http://www.cs.ucl.ac.uk/staff/a.gonzalezbeltran/owl/domainmodel.owl#datatype> "SK-MEL-2 hgu95a"^^<http://www.w3.org/2001/XMLSchema#string> .
<urn:caarray-data#Hybridization_1304> <http://www.w3.org/1999/02/22-rdf-syntax-ns#type> <http://www.cs.ucl.ac.uk/staff/a.gonzalezbeltran/owl/caarray2_1.owl#Hybridization> .
<urn:caarray-data#Experiment_6> <http://www.cs.ucl.ac.uk/staff/a.gonzalezbeltran/owl/caarray2_1.owl#Experiment_hybridizations_Hybridization> <urn:caarray-data#Hybridization_1304> .
<urn:caarray-data#Hybridization_1304> <http://www.cs.ucl.ac.uk/staff/a.gonzalezbeltran/owl/domainmodel.owl#umlAttributeCollection> <urn:caarray-data#Hybridization_1304_amountOfMaterial> .
<urn:caarray-data#Hybridization_1304_amountOfMaterial> <http://www.w3.org/1999/02/22-rdf-syntax-ns#type> <http://www.cs.ucl.ac.uk/staff/a.gonzalezbeltran/owl/caarray2_1.owl#Hybridization_amountOfMaterial> .
<urn:caarray-data#Hybridization_1304_amountOfMaterial> <http://www.cs.ucl.ac.uk/staff/a.gonzalezbeltran/owl/domainmodel.owl#datatype> "0.0"^^<http://www.w3.org/2001/XMLSchema#string> .
<urn:caarray-data#Hybridization_1304> <http://www.cs.ucl.ac.uk/staff/a.gonzalezbeltran/owl/domainmodel.owl#umlAttributeCollection> <urn:caarray-data#Hybridization_1304_id> .
<urn:caarray-data#Hybridization_1304_id> <http://www.w3.org/1999/02/22-rdf-syntax-ns#type> <http://www.cs.ucl.ac.uk/staff/a.gonzalezbeltran/owl/caarray2_1.owl#Hybridization_id> .
<urn:caarray-data#Hybridization_1304_id> <http://www.cs.ucl.ac.uk/staff/a.gonzalezbeltran/owl/domainmodel.owl#datatype> "1304"^^<http://www.w3.org/2001/XMLSchema#string> .
<urn:caarray-data#Hybridization_1304> <http://www.cs.ucl.ac.uk/staff/a.gonzalezbeltran/owl/domainmodel.owl#umlAttributeCollection> <urn:caarray-data#Hybridization_1304_name> .
<urn:caarray-data#Hybridization_1304_name> <http://www.w3.org/1999/02/22-rdf-syntax-ns#type> <http://www.cs.ucl.ac.uk/staff/a.gonzalezbeltran/owl/caarray2_1.owl#Hybridization_name> .
<urn:caarray-data#Hybridization_1304_name> <http://www.cs.ucl.ac.uk/staff/a.gonzalezbeltran/owl/domainmodel.owl#datatype> "OVCAR-3 hgu95e"^^<http://www.w3.org/2001/XMLSchema#string> .
<urn:caarray-data#Hybridization_1213> <http://www.w3.org/1999/02/22-rdf-syntax-ns#type> <http://www.cs.ucl.ac.uk/staff/a.gonzalezbeltran/owl/caarray2_1.owl#Hybridization> .
<urn:caarray-data#Experiment_6> <http://www.cs.ucl.ac.uk/staff/a.gonzalezbeltran/owl/caarray2_1.owl#Experiment_hybridizations_Hybridization> <urn:caarray-data#Hybridization_1213> .
<urn:caarray-data#Hybridization_1213> <http://www.cs.ucl.ac.uk/staff/a.gonzalezbeltran/owl/domainmodel.owl#umlAttributeCollection> <urn:caarray-data#Hybridization_1213_amountOfMaterial> .
<urn:caarray-data#Hybridization_1213_amountOfMaterial> <http://www.w3.org/1999/02/22-rdf-syntax-ns#type> <http://www.cs.ucl.ac.uk/staff/a.gonzalezbeltran/owl/caarray2_1.owl#Hybridization_amountOfMaterial> .
<urn:caarray-data#Hybridization_1213_amountOfMaterial> <http://www.cs.ucl.ac.uk/staff/a.gonzalezbeltran/owl/domainmodel.owl#datatype> "0.0"^^<http://www.w3.org/2001/XMLSchema#string> .
<urn:caarray-data#Hybridization_1213> <http://www.cs.ucl.ac.uk/staff/a.gonzalezbeltran/owl/domainmodel.owl#umlAttributeCollection> <urn:caarray-data#Hybridization_1213_id> .
<urn:caarray-data#Hybridization_1213_id> <http://www.w3.org/1999/02/22-rdf-syntax-ns#type> <http://www.cs.ucl.ac.uk/staff/a.gonzalezbeltran/owl/caarray2_1.owl#Hybridization_id> .
<urn:caarray-data#Hybridization_1213_id> <http://www.cs.ucl.ac.uk/staff/a.gonzalezbeltran/owl/domainmodel.owl#datatype> "1213"^^<http://www.w3.org/2001/XMLSchema#string> .
<urn:caarray-data#Hybridization_1213> <http://www.cs.ucl.ac.uk/staff/a.gonzalezbeltran/owl/domainmodel.owl#umlAttributeCollection> <urn:caarray-data#Hybridization_1213_name> .
<urn:caarray-data#Hybridization_1213_name> <http://www.w3.org/1999/02/22-rdf-syntax-ns#type> <http://www.cs.ucl.ac.uk/staff/a.gonzalezbeltran/owl/caarray2_1.owl#Hybridization_name> .
<urn:caarray-data#Hybridization_1213_name> <http://www.cs.ucl.ac.uk/staff/a.gonzalezbeltran/owl/domainmodel.owl#datatype> "SF-539 hgu95a"^^<http://www.w3.org/2001/XMLSchema#string> .
<urn:caarray-data#Hybridization_1339> <http://www.w3.org/1999/02/22-rdf-syntax-ns#type> <http://www.cs.ucl.ac.uk/staff/a.gonzalezbeltran/owl/caarray2_1.owl#Hybridization> .
<urn:caarray-data#Experiment_6> <http://www.cs.ucl.ac.uk/staff/a.gonzalezbeltran/owl/caarray2_1.owl#Experiment_hybridizations_Hybridization> <urn:caarray-data#Hybridization_1339> .
<urn:caarray-data#Hybridization_1339> <http://www.cs.ucl.ac.uk/staff/a.gonzalezbeltran/owl/domainmodel.owl#umlAttributeCollection> <urn:caarray-data#Hybridization_1339_amountOfMaterial> .
<urn:caarray-data#Hybridization_1339_amountOfMaterial> <http://www.w3.org/1999/02/22-rdf-syntax-ns#type> <http://www.cs.ucl.ac.uk/staff/a.gonzalezbeltran/owl/caarray2_1.owl#Hybridization_amountOfMaterial> .
<urn:caarray-data#Hybridization_1339_amountOfMaterial> <http://www.cs.ucl.ac.uk/staff/a.gonzalezbeltran/owl/domainmodel.owl#datatype> "0.0"^^<http://www.w3.org/2001/XMLSchema#string> .
<urn:caarray-data#Hybridization_1339> <http://www.cs.ucl.ac.uk/staff/a.gonzalezbeltran/owl/domainmodel.owl#umlAttributeCollection> <urn:caarray-data#Hybridization_1339_id> .
<urn:caarray-data#Hybridization_1339_id> <http://www.w3.org/1999/02/22-rdf-syntax-ns#type> <http://www.cs.ucl.ac.uk/staff/a.gonzalezbeltran/owl/caarray2_1.owl#Hybridization_id> .
<urn:caarray-data#Hybridization_1339_id> <http://www.cs.ucl.ac.uk/staff/a.gonzalezbeltran/owl/domainmodel.owl#datatype> "1339"^^<http://www.w3.org/2001/XMLSchema#string> .
<urn:caarray-data#Hybridization_1339> <http://www.cs.ucl.ac.uk/staff/a.gonzalezbeltran/owl/domainmodel.owl#umlAttributeCollection> <urn:caarray-data#Hybridization_1339_name> .
<urn:caarray-data#Hybridization_1339_name> <http://www.w3.org/1999/02/22-rdf-syntax-ns#type> <http://www.cs.ucl.ac.uk/staff/a.gonzalezbeltran/owl/caarray2_1.owl#Hybridization_name> .
<urn:caarray-data#Hybridization_1339_name> <http://www.cs.ucl.ac.uk/staff/a.gonzalezbeltran/owl/domainmodel.owl#datatype> "OVCAR-3 hgu95d"^^<http://www.w3.org/2001/XMLSchema#string> .
<urn:caarray-data#Hybridization_1344> <http://www.w3.org/1999/02/22-rdf-syntax-ns#type> <http://www.cs.ucl.ac.uk/staff/a.gonzalezbeltran/owl/caarray2_1.owl#Hybridization> .
<urn:caarray-data#Experiment_6> <http://www.cs.ucl.ac.uk/staff/a.gonzalezbeltran/owl/caarray2_1.owl#Experiment_hybridizations_Hybridization> <urn:caarray-data#Hybridization_1344> .
<urn:caarray-data#Hybridization_1344> <http://www.cs.ucl.ac.uk/staff/a.gonzalezbeltran/owl/domainmodel.owl#umlAttributeCollection> <urn:caarray-data#Hybridization_1344_amountOfMaterial> .
<urn:caarray-data#Hybridization_1344_amountOfMaterial> <http://www.w3.org/1999/02/22-rdf-syntax-ns#type> <http://www.cs.ucl.ac.uk/staff/a.gonzalezbeltran/owl/caarray2_1.owl#Hybridization_amountOfMaterial> .
<urn:caarray-data#Hybridization_1344_amountOfMaterial> <http://www.cs.ucl.ac.uk/staff/a.gonzalezbeltran/owl/domainmodel.owl#datatype> "0.0"^^<http://www.w3.org/2001/XMLSchema#string> .
<urn:caarray-data#Hybridization_1344> <http://www.cs.ucl.ac.uk/staff/a.gonzalezbeltran/owl/domainmodel.owl#umlAttributeCollection> <urn:caarray-data#Hybridization_1344_id> .
<urn:caarray-data#Hybridization_1344_id> <http://www.w3.org/1999/02/22-rdf-syntax-ns#type> <http://www.cs.ucl.ac.uk/staff/a.gonzalezbeltran/owl/caarray2_1.owl#Hybridization_id> .
<urn:caarray-data#Hybridization_1344_id> <http://www.cs.ucl.ac.uk/staff/a.gonzalezbeltran/owl/domainmodel.owl#datatype> "1344"^^<http://www.w3.org/2001/XMLSchema#string> .
<urn:caarray-data#Hybridization_1344> <http://www.cs.ucl.ac.uk/staff/a.gonzalezbeltran/owl/domainmodel.owl#umlAttributeCollection> <urn:caarray-data#Hybridization_1344_name> .
<urn:caarray-data#Hybridization_1344_name> <http://www.w3.org/1999/02/22-rdf-syntax-ns#type> <http://www.cs.ucl.ac.uk/staff/a.gonzalezbeltran/owl/caarray2_1.owl#Hybridization_name> .
<urn:caarray-data#Hybridization_1344_name> <http://www.cs.ucl.ac.uk/staff/a.gonzalezbeltran/owl/domainmodel.owl#datatype> "HCT-15 hgu95e"^^<http://www.w3.org/2001/XMLSchema#string> .
<urn:caarray-data#Hybridization_1258> <http://www.w3.org/1999/02/22-rdf-syntax-ns#type> <http://www.cs.ucl.ac.uk/staff/a.gonzalezbeltran/owl/caarray2_1.owl#Hybridization> .
<urn:caarray-data#Experiment_6> <http://www.cs.ucl.ac.uk/staff/a.gonzalezbeltran/owl/caarray2_1.owl#Experiment_hybridizations_Hybridization> <urn:caarray-data#Hybridization_1258> .
<urn:caarray-data#Hybridization_1258> <http://www.cs.ucl.ac.uk/staff/a.gonzalezbeltran/owl/domainmodel.owl#umlAttributeCollection> <urn:caarray-data#Hybridization_1258_amountOfMaterial> .
<urn:caarray-data#Hybridization_1258_amountOfMaterial> <http://www.w3.org/1999/02/22-rdf-syntax-ns#type> <http://www.cs.ucl.ac.uk/staff/a.gonzalezbeltran/owl/caarray2_1.owl#Hybridization_amountOfMaterial> .
<urn:caarray-data#Hybridization_1258_amountOfMaterial> <http://www.cs.ucl.ac.uk/staff/a.gonzalezbeltran/owl/domainmodel.owl#datatype> "0.0"^^<http://www.w3.org/2001/XMLSchema#string> .
<urn:caarray-data#Hybridization_1258> <http://www.cs.ucl.ac.uk/staff/a.gonzalezbeltran/owl/domainmodel.owl#umlAttributeCollection> <urn:caarray-data#Hybridization_1258_id> .
<urn:caarray-data#Hybridization_1258_id> <http://www.w3.org/1999/02/22-rdf-syntax-ns#type> <http://www.cs.ucl.ac.uk/staff/a.gonzalezbeltran/owl/caarray2_1.owl#Hybridization_id> .
<urn:caarray-data#Hybridization_1258_id> <http://www.cs.ucl.ac.uk/staff/a.gonzalezbeltran/owl/domainmodel.owl#datatype> "1258"^^<http://www.w3.org/2001/XMLSchema#string> .
<urn:caarray-data#Hybridization_1258> <http://www.cs.ucl.ac.uk/staff/a.gonzalezbeltran/owl/domainmodel.owl#umlAttributeCollection> <urn:caarray-data#Hybridization_1258_name> .
<urn:caarray-data#Hybridization_1258_name> <http://www.w3.org/1999/02/22-rdf-syntax-ns#type> <http://www.cs.ucl.ac.uk/staff/a.gonzalezbeltran/owl/caarray2_1.owl#Hybridization_name> .
<urn:caarray-data#Hybridization_1258_name> <http://www.cs.ucl.ac.uk/staff/a.gonzalezbeltran/owl/domainmodel.owl#datatype> "MDA-MB-435 hgu95c"^^<http://www.w3.org/2001/XMLSchema#string> .
<urn:caarray-data#Hybridization_1301> <http://www.w3.org/1999/02/22-rdf-syntax-ns#type> <http://www.cs.ucl.ac.uk/staff/a.gonzalezbeltran/owl/caarray2_1.owl#Hybridization> .
<urn:caarray-data#Experiment_6> <http://www.cs.ucl.ac.uk/staff/a.gonzalezbeltran/owl/caarray2_1.owl#Experiment_hybridizations_Hybridization> <urn:caarray-data#Hybridization_1301> .
<urn:caarray-data#Hybridization_1301> <http://www.cs.ucl.ac.uk/staff/a.gonzalezbeltran/owl/domainmodel.owl#umlAttributeCollection> <urn:caarray-data#Hybridization_1301_amountOfMaterial> .
<urn:caarray-data#Hybridization_1301_amountOfMaterial> <http://www.w3.org/1999/02/22-rdf-syntax-ns#type> <http://www.cs.ucl.ac.uk/staff/a.gonzalezbeltran/owl/caarray2_1.owl#Hybridization_amountOfMaterial> .
<urn:caarray-data#Hybridization_1301_amountOfMaterial> <http://www.cs.ucl.ac.uk/staff/a.gonzalezbeltran/owl/domainmodel.owl#datatype> "0.0"^^<http://www.w3.org/2001/XMLSchema#string> .
<urn:caarray-data#Hybridization_1301> <http://www.cs.ucl.ac.uk/staff/a.gonzalezbeltran/owl/domainmodel.owl#umlAttributeCollection> <urn:caarray-data#Hybridization_1301_id> .
<urn:caarray-data#Hybridization_1301_id> <http://www.w3.org/1999/02/22-rdf-syntax-ns#type> <http://www.cs.ucl.ac.uk/staff/a.gonzalezbeltran/owl/caarray2_1.owl#Hybridization_id> .
<urn:caarray-data#Hybridization_1301_id> <http://www.cs.ucl.ac.uk/staff/a.gonzalezbeltran/owl/domainmodel.owl#datatype> "1301"^^<http://www.w3.org/2001/XMLSchema#string> .
<urn:caarray-data#Hybridization_1301> <http://www.cs.ucl.ac.uk/staff/a.gonzalezbeltran/owl/domainmodel.owl#umlAttributeCollection> <urn:caarray-data#Hybridization_1301_name> .
<urn:caarray-data#Hybridization_1301_name> <http://www.w3.org/1999/02/22-rdf-syntax-ns#type> <http://www.cs.ucl.ac.uk/staff/a.gonzalezbeltran/owl/caarray2_1.owl#Hybridization_name> .
<urn:caarray-data#Hybridization_1301_name> <http://www.cs.ucl.ac.uk/staff/a.gonzalezbeltran/owl/domainmodel.owl#datatype> "UACC-257 hgu95e"^^<http://www.w3.org/2001/XMLSchema#string> .
<urn:caarray-data#Hybridization_1086> <http://www.w3.org/1999/02/22-rdf-syntax-ns#type> <http://www.cs.ucl.ac.uk/staff/a.gonzalezbeltran/owl/caarray2_1.owl#Hybridization> .
<urn:caarray-data#Experiment_6> <http://www.cs.ucl.ac.uk/staff/a.gonzalezbeltran/owl/caarray2_1.owl#Experiment_hybridizations_Hybridization> <urn:caarray-data#Hybridization_1086> .
<urn:caarray-data#Hybridization_1086> <http://www.cs.ucl.ac.uk/staff/a.gonzalezbeltran/owl/domainmodel.owl#umlAttributeCollection> <urn:caarray-data#Hybridization_1086_amountOfMaterial> .
<urn:caarray-data#Hybridization_1086_amountOfMaterial> <http://www.w3.org/1999/02/22-rdf-syntax-ns#type> <http://www.cs.ucl.ac.uk/staff/a.gonzalezbeltran/owl/caarray2_1.owl#Hybridization_amountOfMaterial> .
<urn:caarray-data#Hybridization_1086_amountOfMaterial> <http://www.cs.ucl.ac.uk/staff/a.gonzalezbeltran/owl/domainmodel.owl#datatype> "0.0"^^<http://www.w3.org/2001/XMLSchema#string> .
<urn:caarray-data#Hybridization_1086> <http://www.cs.ucl.ac.uk/staff/a.gonzalezbeltran/owl/domainmodel.owl#umlAttributeCollection> <urn:caarray-data#Hybridization_1086_id> .
<urn:caarray-data#Hybridization_1086_id> <http://www.w3.org/1999/02/22-rdf-syntax-ns#type> <http://www.cs.ucl.ac.uk/staff/a.gonzalezbeltran/owl/caarray2_1.owl#Hybridization_id> .
<urn:caarray-data#Hybridization_1086_id> <http://www.cs.ucl.ac.uk/staff/a.gonzalezbeltran/owl/domainmodel.owl#datatype> "1086"^^<http://www.w3.org/2001/XMLSchema#string> .
<urn:caarray-data#Hybridization_1086> <http://www.cs.ucl.ac.uk/staff/a.gonzalezbeltran/owl/domainmodel.owl#umlAttributeCollection> <urn:caarray-data#Hybridization_1086_name> .
<urn:caarray-data#Hybridization_1086_name> <http://www.w3.org/1999/02/22-rdf-syntax-ns#type> <http://www.cs.ucl.ac.uk/staff/a.gonzalezbeltran/owl/caarray2_1.owl#Hybridization_name> .
<urn:caarray-data#Hybridization_1086_name> <http://www.cs.ucl.ac.uk/staff/a.gonzalezbeltran/owl/domainmodel.owl#datatype> "NCI-H23 hgu95b"^^<http://www.w3.org/2001/XMLSchema#string> .
<urn:caarray-data#Hybridization_1214> <http://www.w3.org/1999/02/22-rdf-syntax-ns#type> <http://www.cs.ucl.ac.uk/staff/a.gonzalezbeltran/owl/caarray2_1.owl#Hybridization> .
<urn:caarray-data#Experiment_6> <http://www.cs.ucl.ac.uk/staff/a.gonzalezbeltran/owl/caarray2_1.owl#Experiment_hybridizations_Hybridization> <urn:caarray-data#Hybridization_1214> .
<urn:caarray-data#Hybridization_1214> <http://www.cs.ucl.ac.uk/staff/a.gonzalezbeltran/owl/domainmodel.owl#umlAttributeCollection> <urn:caarray-data#Hybridization_1214_amountOfMaterial> .
<urn:caarray-data#Hybridization_1214_amountOfMaterial> <http://www.w3.org/1999/02/22-rdf-syntax-ns#type> <http://www.cs.ucl.ac.uk/staff/a.gonzalezbeltran/owl/caarray2_1.owl#Hybridization_amountOfMaterial> .
<urn:caarray-data#Hybridization_1214_amountOfMaterial> <http://www.cs.ucl.ac.uk/staff/a.gonzalezbeltran/owl/domainmodel.owl#datatype> "0.0"^^<http://www.w3.org/2001/XMLSchema#string> .
<urn:caarray-data#Hybridization_1214> <http://www.cs.ucl.ac.uk/staff/a.gonzalezbeltran/owl/domainmodel.owl#umlAttributeCollection> <urn:caarray-data#Hybridization_1214_id> .
<urn:caarray-data#Hybridization_1214_id> <http://www.w3.org/1999/02/22-rdf-syntax-ns#type> <http://www.cs.ucl.ac.uk/staff/a.gonzalezbeltran/owl/caarray2_1.owl#Hybridization_id> .
<urn:caarray-data#Hybridization_1214_id> <http://www.cs.ucl.ac.uk/staff/a.gonzalezbeltran/owl/domainmodel.owl#datatype> "1214"^^<http://www.w3.org/2001/XMLSchema#string> .
<urn:caarray-data#Hybridization_1214> <http://www.cs.ucl.ac.uk/staff/a.gonzalezbeltran/owl/domainmodel.owl#umlAttributeCollection> <urn:caarray-data#Hybridization_1214_name> .
<urn:caarray-data#Hybridization_1214_name> <http://www.w3.org/1999/02/22-rdf-syntax-ns#type> <http://www.cs.ucl.ac.uk/staff/a.gonzalezbeltran/owl/caarray2_1.owl#Hybridization_name> .
<urn:caarray-data#Hybridization_1214_name> <http://www.cs.ucl.ac.uk/staff/a.gonzalezbeltran/owl/domainmodel.owl#datatype> "SR hgu95c"^^<http://www.w3.org/2001/XMLSchema#string> .
<urn:caarray-data#Hybridization_1259> <http://www.w3.org/1999/02/22-rdf-syntax-ns#type> <http://www.cs.ucl.ac.uk/staff/a.gonzalezbeltran/owl/caarray2_1.owl#Hybridization> .
<urn:caarray-data#Experiment_6> <http://www.cs.ucl.ac.uk/staff/a.gonzalezbeltran/owl/caarray2_1.owl#Experiment_hybridizations_Hybridization> <urn:caarray-data#Hybridization_1259> .
<urn:caarray-data#Hybridization_1259> <http://www.cs.ucl.ac.uk/staff/a.gonzalezbeltran/owl/domainmodel.owl#umlAttributeCollection> <urn:caarray-data#Hybridization_1259_amountOfMaterial> .
<urn:caarray-data#Hybridization_1259_amountOfMaterial> <http://www.w3.org/1999/02/22-rdf-syntax-ns#type> <http://www.cs.ucl.ac.uk/staff/a.gonzalezbeltran/owl/caarray2_1.owl#Hybridization_amountOfMaterial> .
<urn:caarray-data#Hybridization_1259_amountOfMaterial> <http://www.cs.ucl.ac.uk/staff/a.gonzalezbeltran/owl/domainmodel.owl#datatype> "0.0"^^<http://www.w3.org/2001/XMLSchema#string> .
<urn:caarray-data#Hybridization_1259> <http://www.cs.ucl.ac.uk/staff/a.gonzalezbeltran/owl/domainmodel.owl#umlAttributeCollection> <urn:caarray-data#Hybridization_1259_id> .
<urn:caarray-data#Hybridization_1259_id> <http://www.w3.org/1999/02/22-rdf-syntax-ns#type> <http://www.cs.ucl.ac.uk/staff/a.gonzalezbeltran/owl/caarray2_1.owl#Hybridization_id> .
<urn:caarray-data#Hybridization_1259_id> <http://www.cs.ucl.ac.uk/staff/a.gonzalezbeltran/owl/domainmodel.owl#datatype> "1259"^^<http://www.w3.org/2001/XMLSchema#string> .
<urn:caarray-data#Hybridization_1259> <http://www.cs.ucl.ac.uk/staff/a.gonzalezbeltran/owl/domainmodel.owl#umlAttributeCollection> <urn:caarray-data#Hybridization_1259_name> .
<urn:caarray-data#Hybridization_1259_name> <http://www.w3.org/1999/02/22-rdf-syntax-ns#type> <http://www.cs.ucl.ac.uk/staff/a.gonzalezbeltran/owl/caarray2_1.owl#Hybridization_name> .
<urn:caarray-data#Hybridization_1259_name> <http://www.cs.ucl.ac.uk/staff/a.gonzalezbeltran/owl/domainmodel.owl#datatype> "PC-3 hgu95e"^^<http://www.w3.org/2001/XMLSchema#string> .
<urn:caarray-data#Hybridization_1270> <http://www.w3.org/1999/02/22-rdf-syntax-ns#type> <http://www.cs.ucl.ac.uk/staff/a.gonzalezbeltran/owl/caarray2_1.owl#Hybridization> .
<urn:caarray-data#Experiment_6> <http://www.cs.ucl.ac.uk/staff/a.gonzalezbeltran/owl/caarray2_1.owl#Experiment_hybridizations_Hybridization> <urn:caarray-data#Hybridization_1270> .
<urn:caarray-data#Hybridization_1270> <http://www.cs.ucl.ac.uk/staff/a.gonzalezbeltran/owl/domainmodel.owl#umlAttributeCollection> <urn:caarray-data#Hybridization_1270_amountOfMaterial> .
<urn:caarray-data#Hybridization_1270_amountOfMaterial> <http://www.w3.org/1999/02/22-rdf-syntax-ns#type> <http://www.cs.ucl.ac.uk/staff/a.gonzalezbeltran/owl/caarray2_1.owl#Hybridization_amountOfMaterial> .
<urn:caarray-data#Hybridization_1270_amountOfMaterial> <http://www.cs.ucl.ac.uk/staff/a.gonzalezbeltran/owl/domainmodel.owl#datatype> "0.0"^^<http://www.w3.org/2001/XMLSchema#string> .
<urn:caarray-data#Hybridization_1270> <http://www.cs.ucl.ac.uk/staff/a.gonzalezbeltran/owl/domainmodel.owl#umlAttributeCollection> <urn:caarray-data#Hybridization_1270_id> .
<urn:caarray-data#Hybridization_1270_id> <http://www.w3.org/1999/02/22-rdf-syntax-ns#type> <http://www.cs.ucl.ac.uk/staff/a.gonzalezbeltran/owl/caarray2_1.owl#Hybridization_id> .
<urn:caarray-data#Hybridization_1270_id> <http://www.cs.ucl.ac.uk/staff/a.gonzalezbeltran/owl/domainmodel.owl#datatype> "1270"^^<http://www.w3.org/2001/XMLSchema#string> .
<urn:caarray-data#Hybridization_1270> <http://www.cs.ucl.ac.uk/staff/a.gonzalezbeltran/owl/domainmodel.owl#umlAttributeCollection> <urn:caarray-data#Hybridization_1270_name> .
<urn:caarray-data#Hybridization_1270_name> <http://www.w3.org/1999/02/22-rdf-syntax-ns#type> <http://www.cs.ucl.ac.uk/staff/a.gonzalezbeltran/owl/caarray2_1.owl#Hybridization_name> .
<urn:caarray-data#Hybridization_1270_name> <http://www.cs.ucl.ac.uk/staff/a.gonzalezbeltran/owl/domainmodel.owl#datatype> "NCI-H322 hgu95d"^^<http://www.w3.org/2001/XMLSchema#string> .
<urn:caarray-data#Hybridization_1195> <http://www.w3.org/1999/02/22-rdf-syntax-ns#type> <http://www.cs.ucl.ac.uk/staff/a.gonzalezbeltran/owl/caarray2_1.owl#Hybridization> .
<urn:caarray-data#Experiment_6> <http://www.cs.ucl.ac.uk/staff/a.gonzalezbeltran/owl/caarray2_1.owl#Experiment_hybridizations_Hybridization> <urn:caarray-data#Hybridization_1195> .
<urn:caarray-data#Hybridization_1195> <http://www.cs.ucl.ac.uk/staff/a.gonzalezbeltran/owl/domainmodel.owl#umlAttributeCollection> <urn:caarray-data#Hybridization_1195_amountOfMaterial> .
<urn:caarray-data#Hybridization_1195_amountOfMaterial> <http://www.w3.org/1999/02/22-rdf-syntax-ns#type> <http://www.cs.ucl.ac.uk/staff/a.gonzalezbeltran/owl/caarray2_1.owl#Hybridization_amountOfMaterial> .
<urn:caarray-data#Hybridization_1195_amountOfMaterial> <http://www.cs.ucl.ac.uk/staff/a.gonzalezbeltran/owl/domainmodel.owl#datatype> "0.0"^^<http://www.w3.org/2001/XMLSchema#string> .
<urn:caarray-data#Hybridization_1195> <http://www.cs.ucl.ac.uk/staff/a.gonzalezbeltran/owl/domainmodel.owl#umlAttributeCollection> <urn:caarray-data#Hybridization_1195_id> .
<urn:caarray-data#Hybridization_1195_id> <http://www.w3.org/1999/02/22-rdf-syntax-ns#type> <http://www.cs.ucl.ac.uk/staff/a.gonzalezbeltran/owl/caarray2_1.owl#Hybridization_id> .
<urn:caarray-data#Hybridization_1195_id> <http://www.cs.ucl.ac.uk/staff/a.gonzalezbeltran/owl/domainmodel.owl#datatype> "1195"^^<http://www.w3.org/2001/XMLSchema#string> .
<urn:caarray-data#Hybridization_1195> <http://www.cs.ucl.ac.uk/staff/a.gonzalezbeltran/owl/domainmodel.owl#umlAttributeCollection> <urn:caarray-data#Hybridization_1195_name> .
<urn:caarray-data#Hybridization_1195_name> <http://www.w3.org/1999/02/22-rdf-syntax-ns#type> <http://www.cs.ucl.ac.uk/staff/a.gonzalezbeltran/owl/caarray2_1.owl#Hybridization_name> .
<urn:caarray-data#Hybridization_1195_name> <http://www.cs.ucl.ac.uk/staff/a.gonzalezbeltran/owl/domainmodel.owl#datatype> "NCI-H322 hgu95a"^^<http://www.w3.org/2001/XMLSchema#string> .
<urn:caarray-data#Hybridization_1343> <http://www.w3.org/1999/02/22-rdf-syntax-ns#type> <http://www.cs.ucl.ac.uk/staff/a.gonzalezbeltran/owl/caarray2_1.owl#Hybridization> .
<urn:caarray-data#Experiment_6> <http://www.cs.ucl.ac.uk/staff/a.gonzalezbeltran/owl/caarray2_1.owl#Experiment_hybridizations_Hybridization> <urn:caarray-data#Hybridization_1343> .
<urn:caarray-data#Hybridization_1343> <http://www.cs.ucl.ac.uk/staff/a.gonzalezbeltran/owl/domainmodel.owl#umlAttributeCollection> <urn:caarray-data#Hybridization_1343_amountOfMaterial> .
<urn:caarray-data#Hybridization_1343_amountOfMaterial> <http://www.w3.org/1999/02/22-rdf-syntax-ns#type> <http://www.cs.ucl.ac.uk/staff/a.gonzalezbeltran/owl/caarray2_1.owl#Hybridization_amountOfMaterial> .
<urn:caarray-data#Hybridization_1343_amountOfMaterial> <http://www.cs.ucl.ac.uk/staff/a.gonzalezbeltran/owl/domainmodel.owl#datatype> "0.0"^^<http://www.w3.org/2001/XMLSchema#string> .
<urn:caarray-data#Hybridization_1343> <http://www.cs.ucl.ac.uk/staff/a.gonzalezbeltran/owl/domainmodel.owl#umlAttributeCollection> <urn:caarray-data#Hybridization_1343_id> .
<urn:caarray-data#Hybridization_1343_id> <http://www.w3.org/1999/02/22-rdf-syntax-ns#type> <http://www.cs.ucl.ac.uk/staff/a.gonzalezbeltran/owl/caarray2_1.owl#Hybridization_id> .
<urn:caarray-data#Hybridization_1343_id> <http://www.cs.ucl.ac.uk/staff/a.gonzalezbeltran/owl/domainmodel.owl#datatype> "1343"^^<http://www.w3.org/2001/XMLSchema#string> .
<urn:caarray-data#Hybridization_1343> <http://www.cs.ucl.ac.uk/staff/a.gonzalezbeltran/owl/domainmodel.owl#umlAttributeCollection> <urn:caarray-data#Hybridization_1343_name> .
<urn:caarray-data#Hybridization_1343_name> <http://www.w3.org/1999/02/22-rdf-syntax-ns#type> <http://www.cs.ucl.ac.uk/staff/a.gonzalezbeltran/owl/caarray2_1.owl#Hybridization_name> .
<urn:caarray-data#Hybridization_1343_name> <http://www.cs.ucl.ac.uk/staff/a.gonzalezbeltran/owl/domainmodel.owl#datatype> "TK-10 hgu95e"^^<http://www.w3.org/2001/XMLSchema#string> .
<urn:caarray-data#Hybridization_1215> <http://www.w3.org/1999/02/22-rdf-syntax-ns#type> <http://www.cs.ucl.ac.uk/staff/a.gonzalezbeltran/owl/caarray2_1.owl#Hybridization> .
<urn:caarray-data#Experiment_6> <http://www.cs.ucl.ac.uk/staff/a.gonzalezbeltran/owl/caarray2_1.owl#Experiment_hybridizations_Hybridization> <urn:caarray-data#Hybridization_1215> .
<urn:caarray-data#Hybridization_1215> <http://www.cs.ucl.ac.uk/staff/a.gonzalezbeltran/owl/domainmodel.owl#umlAttributeCollection> <urn:caarray-data#Hybridization_1215_amountOfMaterial> .
<urn:caarray-data#Hybridization_1215_amountOfMaterial> <http://www.w3.org/1999/02/22-rdf-syntax-ns#type> <http://www.cs.ucl.ac.uk/staff/a.gonzalezbeltran/owl/caarray2_1.owl#Hybridization_amountOfMaterial> .
<urn:caarray-data#Hybridization_1215_amountOfMaterial> <http://www.cs.ucl.ac.uk/staff/a.gonzalezbeltran/owl/domainmodel.owl#datatype> "0.0"^^<http://www.w3.org/2001/XMLSchema#string> .
<urn:caarray-data#Hybridization_1215> <http://www.cs.ucl.ac.uk/staff/a.gonzalezbeltran/owl/domainmodel.owl#umlAttributeCollection> <urn:caarray-data#Hybridization_1215_id> .
<urn:caarray-data#Hybridization_1215_id> <http://www.w3.org/1999/02/22-rdf-syntax-ns#type> <http://www.cs.ucl.ac.uk/staff/a.gonzalezbeltran/owl/caarray2_1.owl#Hybridization_id> .
<urn:caarray-data#Hybridization_1215_id> <http://www.cs.ucl.ac.uk/staff/a.gonzalezbeltran/owl/domainmodel.owl#datatype> "1215"^^<http://www.w3.org/2001/XMLSchema#string> .
<urn:caarray-data#Hybridization_1215> <http://www.cs.ucl.ac.uk/staff/a.gonzalezbeltran/owl/domainmodel.owl#umlAttributeCollection> <urn:caarray-data#Hybridization_1215_name> .
<urn:caarray-data#Hybridization_1215_name> <http://www.w3.org/1999/02/22-rdf-syntax-ns#type> <http://www.cs.ucl.ac.uk/staff/a.gonzalezbeltran/owl/caarray2_1.owl#Hybridization_name> .
<urn:caarray-data#Hybridization_1215_name> <http://www.cs.ucl.ac.uk/staff/a.gonzalezbeltran/owl/domainmodel.owl#datatype> "SK-OV-3 hgu95a"^^<http://www.w3.org/2001/XMLSchema#string> .
<urn:caarray-data#Hybridization_1151> <http://www.w3.org/1999/02/22-rdf-syntax-ns#type> <http://www.cs.ucl.ac.uk/staff/a.gonzalezbeltran/owl/caarray2_1.owl#Hybridization> .
<urn:caarray-data#Experiment_6> <http://www.cs.ucl.ac.uk/staff/a.gonzalezbeltran/owl/caarray2_1.owl#Experiment_hybridizations_Hybridization> <urn:caarray-data#Hybridization_1151> .
<urn:caarray-data#Hybridization_1151> <http://www.cs.ucl.ac.uk/staff/a.gonzalezbeltran/owl/domainmodel.owl#umlAttributeCollection> <urn:caarray-data#Hybridization_1151_amountOfMaterial> .
<urn:caarray-data#Hybridization_1151_amountOfMaterial> <http://www.w3.org/1999/02/22-rdf-syntax-ns#type> <http://www.cs.ucl.ac.uk/staff/a.gonzalezbeltran/owl/caarray2_1.owl#Hybridization_amountOfMaterial> .
<urn:caarray-data#Hybridization_1151_amountOfMaterial> <http://www.cs.ucl.ac.uk/staff/a.gonzalezbeltran/owl/domainmodel.owl#datatype> "0.0"^^<http://www.w3.org/2001/XMLSchema#string> .
<urn:caarray-data#Hybridization_1151> <http://www.cs.ucl.ac.uk/staff/a.gonzalezbeltran/owl/domainmodel.owl#umlAttributeCollection> <urn:caarray-data#Hybridization_1151_id> .
<urn:caarray-data#Hybridization_1151_id> <http://www.w3.org/1999/02/22-rdf-syntax-ns#type> <http://www.cs.ucl.ac.uk/staff/a.gonzalezbeltran/owl/caarray2_1.owl#Hybridization_id> .
<urn:caarray-data#Hybridization_1151_id> <http://www.cs.ucl.ac.uk/staff/a.gonzalezbeltran/owl/domainmodel.owl#datatype> "1151"^^<http://www.w3.org/2001/XMLSchema#string> .
<urn:caarray-data#Hybridization_1151> <http://www.cs.ucl.ac.uk/staff/a.gonzalezbeltran/owl/domainmodel.owl#umlAttributeCollection> <urn:caarray-data#Hybridization_1151_name> .
<urn:caarray-data#Hybridization_1151_name> <http://www.w3.org/1999/02/22-rdf-syntax-ns#type> <http://www.cs.ucl.ac.uk/staff/a.gonzalezbeltran/owl/caarray2_1.owl#Hybridization_name> .
<urn:caarray-data#Hybridization_1151_name> <http://www.cs.ucl.ac.uk/staff/a.gonzalezbeltran/owl/domainmodel.owl#datatype> "HL-60(TB) hgu95e"^^<http://www.w3.org/2001/XMLSchema#string> .
<urn:caarray-data#Hybridization_1087> <http://www.w3.org/1999/02/22-rdf-syntax-ns#type> <http://www.cs.ucl.ac.uk/staff/a.gonzalezbeltran/owl/caarray2_1.owl#Hybridization> .
<urn:caarray-data#Experiment_6> <http://www.cs.ucl.ac.uk/staff/a.gonzalezbeltran/owl/caarray2_1.owl#Experiment_hybridizations_Hybridization> <urn:caarray-data#Hybridization_1087> .
<urn:caarray-data#Hybridization_1087> <http://www.cs.ucl.ac.uk/staff/a.gonzalezbeltran/owl/domainmodel.owl#umlAttributeCollection> <urn:caarray-data#Hybridization_1087_amountOfMaterial> .
<urn:caarray-data#Hybridization_1087_amountOfMaterial> <http://www.w3.org/1999/02/22-rdf-syntax-ns#type> <http://www.cs.ucl.ac.uk/staff/a.gonzalezbeltran/owl/caarray2_1.owl#Hybridization_amountOfMaterial> .
<urn:caarray-data#Hybridization_1087_amountOfMaterial> <http://www.cs.ucl.ac.uk/staff/a.gonzalezbeltran/owl/domainmodel.owl#datatype> "0.0"^^<http://www.w3.org/2001/XMLSchema#string> .
<urn:caarray-data#Hybridization_1087> <http://www.cs.ucl.ac.uk/staff/a.gonzalezbeltran/owl/domainmodel.owl#umlAttributeCollection> <urn:caarray-data#Hybridization_1087_id> .
<urn:caarray-data#Hybridization_1087_id> <http://www.w3.org/1999/02/22-rdf-syntax-ns#type> <http://www.cs.ucl.ac.uk/staff/a.gonzalezbeltran/owl/caarray2_1.owl#Hybridization_id> .
<urn:caarray-data#Hybridization_1087_id> <http://www.cs.ucl.ac.uk/staff/a.gonzalezbeltran/owl/domainmodel.owl#datatype> "1087"^^<http://www.w3.org/2001/XMLSchema#string> .
<urn:caarray-data#Hybridization_1087> <http://www.cs.ucl.ac.uk/staff/a.gonzalezbeltran/owl/domainmodel.owl#umlAttributeCollection> <urn:caarray-data#Hybridization_1087_name> .
<urn:caarray-data#Hybridization_1087_name> <http://www.w3.org/1999/02/22-rdf-syntax-ns#type> <http://www.cs.ucl.ac.uk/staff/a.gonzalezbeltran/owl/caarray2_1.owl#Hybridization_name> .
<urn:caarray-data#Hybridization_1087_name> <http://www.cs.ucl.ac.uk/staff/a.gonzalezbeltran/owl/domainmodel.owl#datatype> "K-562 hgu95c"^^<http://www.w3.org/2001/XMLSchema#string> .
<urn:caarray-data#Hybridization_1362> <http://www.w3.org/1999/02/22-rdf-syntax-ns#type> <http://www.cs.ucl.ac.uk/staff/a.gonzalezbeltran/owl/caarray2_1.owl#Hybridization> .
<urn:caarray-data#Experiment_6> <http://www.cs.ucl.ac.uk/staff/a.gonzalezbeltran/owl/caarray2_1.owl#Experiment_hybridizations_Hybridization> <urn:caarray-data#Hybridization_1362> .
<urn:caarray-data#Hybridization_1362> <http://www.cs.ucl.ac.uk/staff/a.gonzalezbeltran/owl/domainmodel.owl#umlAttributeCollection> <urn:caarray-data#Hybridization_1362_amountOfMaterial> .
<urn:caarray-data#Hybridization_1362_amountOfMaterial> <http://www.w3.org/1999/02/22-rdf-syntax-ns#type> <http://www.cs.ucl.ac.uk/staff/a.gonzalezbeltran/owl/caarray2_1.owl#Hybridization_amountOfMaterial> .
<urn:caarray-data#Hybridization_1362_amountOfMaterial> <http://www.cs.ucl.ac.uk/staff/a.gonzalezbeltran/owl/domainmodel.owl#datatype> "0.0"^^<http://www.w3.org/2001/XMLSchema#string> .
<urn:caarray-data#Hybridization_1362> <http://www.cs.ucl.ac.uk/staff/a.gonzalezbeltran/owl/domainmodel.owl#umlAttributeCollection> <urn:caarray-data#Hybridization_1362_id> .
<urn:caarray-data#Hybridization_1362_id> <http://www.w3.org/1999/02/22-rdf-syntax-ns#type> <http://www.cs.ucl.ac.uk/staff/a.gonzalezbeltran/owl/caarray2_1.owl#Hybridization_id> .
<urn:caarray-data#Hybridization_1362_id> <http://www.cs.ucl.ac.uk/staff/a.gonzalezbeltran/owl/domainmodel.owl#datatype> "1362"^^<http://www.w3.org/2001/XMLSchema#string> .
<urn:caarray-data#Hybridization_1362> <http://www.cs.ucl.ac.uk/staff/a.gonzalezbeltran/owl/domainmodel.owl#umlAttributeCollection> <urn:caarray-data#Hybridization_1362_name> .
<urn:caarray-data#Hybridization_1362_name> <http://www.w3.org/1999/02/22-rdf-syntax-ns#type> <http://www.cs.ucl.ac.uk/staff/a.gonzalezbeltran/owl/caarray2_1.owl#Hybridization_name> .
<urn:caarray-data#Hybridization_1362_name> <http://www.cs.ucl.ac.uk/staff/a.gonzalezbeltran/owl/domainmodel.owl#datatype> "RPMI-8226 hgu95b"^^<http://www.w3.org/2001/XMLSchema#string> .
<urn:caarray-data#Hybridization_1279> <http://www.w3.org/1999/02/22-rdf-syntax-ns#type> <http://www.cs.ucl.ac.uk/staff/a.gonzalezbeltran/owl/caarray2_1.owl#Hybridization> .
<urn:caarray-data#Experiment_6> <http://www.cs.ucl.ac.uk/staff/a.gonzalezbeltran/owl/caarray2_1.owl#Experiment_hybridizations_Hybridization> <urn:caarray-data#Hybridization_1279> .
<urn:caarray-data#Hybridization_1279> <http://www.cs.ucl.ac.uk/staff/a.gonzalezbeltran/owl/domainmodel.owl#umlAttributeCollection> <urn:caarray-data#Hybridization_1279_amountOfMaterial> .
<urn:caarray-data#Hybridization_1279_amountOfMaterial> <http://www.w3.org/1999/02/22-rdf-syntax-ns#type> <http://www.cs.ucl.ac.uk/staff/a.gonzalezbeltran/owl/caarray2_1.owl#Hybridization_amountOfMaterial> .
<urn:caarray-data#Hybridization_1279_amountOfMaterial> <http://www.cs.ucl.ac.uk/staff/a.gonzalezbeltran/owl/domainmodel.owl#datatype> "0.0"^^<http://www.w3.org/2001/XMLSchema#string> .
<urn:caarray-data#Hybridization_1279> <http://www.cs.ucl.ac.uk/staff/a.gonzalezbeltran/owl/domainmodel.owl#umlAttributeCollection> <urn:caarray-data#Hybridization_1279_id> .
<urn:caarray-data#Hybridization_1279_id> <http://www.w3.org/1999/02/22-rdf-syntax-ns#type> <http://www.cs.ucl.ac.uk/staff/a.gonzalezbeltran/owl/caarray2_1.owl#Hybridization_id> .
<urn:caarray-data#Hybridization_1279_id> <http://www.cs.ucl.ac.uk/staff/a.gonzalezbeltran/owl/domainmodel.owl#datatype> "1279"^^<http://www.w3.org/2001/XMLSchema#string> .
<urn:caarray-data#Hybridization_1279> <http://www.cs.ucl.ac.uk/staff/a.gonzalezbeltran/owl/domainmodel.owl#umlAttributeCollection> <urn:caarray-data#Hybridization_1279_name> .
<urn:caarray-data#Hybridization_1279_name> <http://www.w3.org/1999/02/22-rdf-syntax-ns#type> <http://www.cs.ucl.ac.uk/staff/a.gonzalezbeltran/owl/caarray2_1.owl#Hybridization_name> .
<urn:caarray-data#Hybridization_1279_name> <http://www.cs.ucl.ac.uk/staff/a.gonzalezbeltran/owl/domainmodel.owl#datatype> "OVCAR-4 hgu95c"^^<http://www.w3.org/2001/XMLSchema#string> .
<urn:caarray-data#Hybridization_1313> <http://www.w3.org/1999/02/22-rdf-syntax-ns#type> <http://www.cs.ucl.ac.uk/staff/a.gonzalezbeltran/owl/caarray2_1.owl#Hybridization> .
<urn:caarray-data#Experiment_6> <http://www.cs.ucl.ac.uk/staff/a.gonzalezbeltran/owl/caarray2_1.owl#Experiment_hybridizations_Hybridization> <urn:caarray-data#Hybridization_1313> .
<urn:caarray-data#Hybridization_1313> <http://www.cs.ucl.ac.uk/staff/a.gonzalezbeltran/owl/domainmodel.owl#umlAttributeCollection> <urn:caarray-data#Hybridization_1313_amountOfMaterial> .
<urn:caarray-data#Hybridization_1313_amountOfMaterial> <http://www.w3.org/1999/02/22-rdf-syntax-ns#type> <http://www.cs.ucl.ac.uk/staff/a.gonzalezbeltran/owl/caarray2_1.owl#Hybridization_amountOfMaterial> .
<urn:caarray-data#Hybridization_1313_amountOfMaterial> <http://www.cs.ucl.ac.uk/staff/a.gonzalezbeltran/owl/domainmodel.owl#datatype> "0.0"^^<http://www.w3.org/2001/XMLSchema#string> .
<urn:caarray-data#Hybridization_1313> <http://www.cs.ucl.ac.uk/staff/a.gonzalezbeltran/owl/domainmodel.owl#umlAttributeCollection> <urn:caarray-data#Hybridization_1313_id> .
<urn:caarray-data#Hybridization_1313_id> <http://www.w3.org/1999/02/22-rdf-syntax-ns#type> <http://www.cs.ucl.ac.uk/staff/a.gonzalezbeltran/owl/caarray2_1.owl#Hybridization_id> .
<urn:caarray-data#Hybridization_1313_id> <http://www.cs.ucl.ac.uk/staff/a.gonzalezbeltran/owl/domainmodel.owl#datatype> "1313"^^<http://www.w3.org/2001/XMLSchema#string> .
<urn:caarray-data#Hybridization_1313> <http://www.cs.ucl.ac.uk/staff/a.gonzalezbeltran/owl/domainmodel.owl#umlAttributeCollection> <urn:caarray-data#Hybridization_1313_name> .
<urn:caarray-data#Hybridization_1313_name> <http://www.w3.org/1999/02/22-rdf-syntax-ns#type> <http://www.cs.ucl.ac.uk/staff/a.gonzalezbeltran/owl/caarray2_1.owl#Hybridization_name> .
<urn:caarray-data#Hybridization_1313_name> <http://www.cs.ucl.ac.uk/staff/a.gonzalezbeltran/owl/domainmodel.owl#datatype> "HL-60(TB) hgu95a"^^<http://www.w3.org/2001/XMLSchema#string> .
<urn:caarray-data#Hybridization_1342> <http://www.w3.org/1999/02/22-rdf-syntax-ns#type> <http://www.cs.ucl.ac.uk/staff/a.gonzalezbeltran/owl/caarray2_1.owl#Hybridization> .
<urn:caarray-data#Experiment_6> <http://www.cs.ucl.ac.uk/staff/a.gonzalezbeltran/owl/caarray2_1.owl#Experiment_hybridizations_Hybridization> <urn:caarray-data#Hybridization_1342> .
<urn:caarray-data#Hybridization_1342> <http://www.cs.ucl.ac.uk/staff/a.gonzalezbeltran/owl/domainmodel.owl#umlAttributeCollection> <urn:caarray-data#Hybridization_1342_amountOfMaterial> .
<urn:caarray-data#Hybridization_1342_amountOfMaterial> <http://www.w3.org/1999/02/22-rdf-syntax-ns#type> <http://www.cs.ucl.ac.uk/staff/a.gonzalezbeltran/owl/caarray2_1.owl#Hybridization_amountOfMaterial> .
<urn:caarray-data#Hybridization_1342_amountOfMaterial> <http://www.cs.ucl.ac.uk/staff/a.gonzalezbeltran/owl/domainmodel.owl#datatype> "0.0"^^<http://www.w3.org/2001/XMLSchema#string> .
<urn:caarray-data#Hybridization_1342> <http://www.cs.ucl.ac.uk/staff/a.gonzalezbeltran/owl/domainmodel.owl#umlAttributeCollection> <urn:caarray-data#Hybridization_1342_id> .
<urn:caarray-data#Hybridization_1342_id> <http://www.w3.org/1999/02/22-rdf-syntax-ns#type> <http://www.cs.ucl.ac.uk/staff/a.gonzalezbeltran/owl/caarray2_1.owl#Hybridization_id> .
<urn:caarray-data#Hybridization_1342_id> <http://www.cs.ucl.ac.uk/staff/a.gonzalezbeltran/owl/domainmodel.owl#datatype> "1342"^^<http://www.w3.org/2001/XMLSchema#string> .
<urn:caarray-data#Hybridization_1342> <http://www.cs.ucl.ac.uk/staff/a.gonzalezbeltran/owl/domainmodel.owl#umlAttributeCollection> <urn:caarray-data#Hybridization_1342_name> .
<urn:caarray-data#Hybridization_1342_name> <http://www.w3.org/1999/02/22-rdf-syntax-ns#type> <http://www.cs.ucl.ac.uk/staff/a.gonzalezbeltran/owl/caarray2_1.owl#Hybridization_name> .
<urn:caarray-data#Hybridization_1342_name> <http://www.cs.ucl.ac.uk/staff/a.gonzalezbeltran/owl/domainmodel.owl#datatype> "CAKI-1 hgu95a"^^<http://www.w3.org/2001/XMLSchema#string> .
<urn:caarray-data#Hybridization_1142> <http://www.w3.org/1999/02/22-rdf-syntax-ns#type> <http://www.cs.ucl.ac.uk/staff/a.gonzalezbeltran/owl/caarray2_1.owl#Hybridization> .
<urn:caarray-data#Experiment_6> <http://www.cs.ucl.ac.uk/staff/a.gonzalezbeltran/owl/caarray2_1.owl#Experiment_hybridizations_Hybridization> <urn:caarray-data#Hybridization_1142> .
<urn:caarray-data#Hybridization_1142> <http://www.cs.ucl.ac.uk/staff/a.gonzalezbeltran/owl/domainmodel.owl#umlAttributeCollection> <urn:caarray-data#Hybridization_1142_amountOfMaterial> .
<urn:caarray-data#Hybridization_1142_amountOfMaterial> <http://www.w3.org/1999/02/22-rdf-syntax-ns#type> <http://www.cs.ucl.ac.uk/staff/a.gonzalezbeltran/owl/caarray2_1.owl#Hybridization_amountOfMaterial> .
<urn:caarray-data#Hybridization_1142_amountOfMaterial> <http://www.cs.ucl.ac.uk/staff/a.gonzalezbeltran/owl/domainmodel.owl#datatype> "0.0"^^<http://www.w3.org/2001/XMLSchema#string> .
<urn:caarray-data#Hybridization_1142> <http://www.cs.ucl.ac.uk/staff/a.gonzalezbeltran/owl/domainmodel.owl#umlAttributeCollection> <urn:caarray-data#Hybridization_1142_id> .
<urn:caarray-data#Hybridization_1142_id> <http://www.w3.org/1999/02/22-rdf-syntax-ns#type> <http://www.cs.ucl.ac.uk/staff/a.gonzalezbeltran/owl/caarray2_1.owl#Hybridization_id> .
<urn:caarray-data#Hybridization_1142_id> <http://www.cs.ucl.ac.uk/staff/a.gonzalezbeltran/owl/domainmodel.owl#datatype> "1142"^^<http://www.w3.org/2001/XMLSchema#string> .
<urn:caarray-data#Hybridization_1142> <http://www.cs.ucl.ac.uk/staff/a.gonzalezbeltran/owl/domainmodel.owl#umlAttributeCollection> <urn:caarray-data#Hybridization_1142_name> .
<urn:caarray-data#Hybridization_1142_name> <http://www.w3.org/1999/02/22-rdf-syntax-ns#type> <http://www.cs.ucl.ac.uk/staff/a.gonzalezbeltran/owl/caarray2_1.owl#Hybridization_name> .
<urn:caarray-data#Hybridization_1142_name> <http://www.cs.ucl.ac.uk/staff/a.gonzalezbeltran/owl/domainmodel.owl#datatype> "KM12 hgu95a"^^<http://www.w3.org/2001/XMLSchema#string> .
<urn:caarray-data#Hybridization_1269> <http://www.w3.org/1999/02/22-rdf-syntax-ns#type> <http://www.cs.ucl.ac.uk/staff/a.gonzalezbeltran/owl/caarray2_1.owl#Hybridization> .
<urn:caarray-data#Experiment_6> <http://www.cs.ucl.ac.uk/staff/a.gonzalezbeltran/owl/caarray2_1.owl#Experiment_hybridizations_Hybridization> <urn:caarray-data#Hybridization_1269> .
<urn:caarray-data#Hybridization_1269> <http://www.cs.ucl.ac.uk/staff/a.gonzalezbeltran/owl/domainmodel.owl#umlAttributeCollection> <urn:caarray-data#Hybridization_1269_amountOfMaterial> .
<urn:caarray-data#Hybridization_1269_amountOfMaterial> <http://www.w3.org/1999/02/22-rdf-syntax-ns#type> <http://www.cs.ucl.ac.uk/staff/a.gonzalezbeltran/owl/caarray2_1.owl#Hybridization_amountOfMaterial> .
<urn:caarray-data#Hybridization_1269_amountOfMaterial> <http://www.cs.ucl.ac.uk/staff/a.gonzalezbeltran/owl/domainmodel.owl#datatype> "0.0"^^<http://www.w3.org/2001/XMLSchema#string> .
<urn:caarray-data#Hybridization_1269> <http://www.cs.ucl.ac.uk/staff/a.gonzalezbeltran/owl/domainmodel.owl#umlAttributeCollection> <urn:caarray-data#Hybridization_1269_id> .
<urn:caarray-data#Hybridization_1269_id> <http://www.w3.org/1999/02/22-rdf-syntax-ns#type> <http://www.cs.ucl.ac.uk/staff/a.gonzalezbeltran/owl/caarray2_1.owl#Hybridization_id> .
<urn:caarray-data#Hybridization_1269_id> <http://www.cs.ucl.ac.uk/staff/a.gonzalezbeltran/owl/domainmodel.owl#datatype> "1269"^^<http://www.w3.org/2001/XMLSchema#string> .
<urn:caarray-data#Hybridization_1269> <http://www.cs.ucl.ac.uk/staff/a.gonzalezbeltran/owl/domainmodel.owl#umlAttributeCollection> <urn:caarray-data#Hybridization_1269_name> .
<urn:caarray-data#Hybridization_1269_name> <http://www.w3.org/1999/02/22-rdf-syntax-ns#type> <http://www.cs.ucl.ac.uk/staff/a.gonzalezbeltran/owl/caarray2_1.owl#Hybridization_name> .
<urn:caarray-data#Hybridization_1269_name> <http://www.cs.ucl.ac.uk/staff/a.gonzalezbeltran/owl/domainmodel.owl#datatype> "SF-268 hgu95c"^^<http://www.w3.org/2001/XMLSchema#string> .
<urn:caarray-data#Hybridization_1268> <http://www.w3.org/1999/02/22-rdf-syntax-ns#type> <http://www.cs.ucl.ac.uk/staff/a.gonzalezbeltran/owl/caarray2_1.owl#Hybridization> .
<urn:caarray-data#Experiment_6> <http://www.cs.ucl.ac.uk/staff/a.gonzalezbeltran/owl/caarray2_1.owl#Experiment_hybridizations_Hybridization> <urn:caarray-data#Hybridization_1268> .
<urn:caarray-data#Hybridization_1268> <http://www.cs.ucl.ac.uk/staff/a.gonzalezbeltran/owl/domainmodel.owl#umlAttributeCollection> <urn:caarray-data#Hybridization_1268_amountOfMaterial> .
<urn:caarray-data#Hybridization_1268_amountOfMaterial> <http://www.w3.org/1999/02/22-rdf-syntax-ns#type> <http://www.cs.ucl.ac.uk/staff/a.gonzalezbeltran/owl/caarray2_1.owl#Hybridization_amountOfMaterial> .
<urn:caarray-data#Hybridization_1268_amountOfMaterial> <http://www.cs.ucl.ac.uk/staff/a.gonzalezbeltran/owl/domainmodel.owl#datatype> "0.0"^^<http://www.w3.org/2001/XMLSchema#string> .
<urn:caarray-data#Hybridization_1268> <http://www.cs.ucl.ac.uk/staff/a.gonzalezbeltran/owl/domainmodel.owl#umlAttributeCollection> <urn:caarray-data#Hybridization_1268_id> .
<urn:caarray-data#Hybridization_1268_id> <http://www.w3.org/1999/02/22-rdf-syntax-ns#type> <http://www.cs.ucl.ac.uk/staff/a.gonzalezbeltran/owl/caarray2_1.owl#Hybridization_id> .
<urn:caarray-data#Hybridization_1268_id> <http://www.cs.ucl.ac.uk/staff/a.gonzalezbeltran/owl/domainmodel.owl#datatype> "1268"^^<http://www.w3.org/2001/XMLSchema#string> .
<urn:caarray-data#Hybridization_1268> <http://www.cs.ucl.ac.uk/staff/a.gonzalezbeltran/owl/domainmodel.owl#umlAttributeCollection> <urn:caarray-data#Hybridization_1268_name> .
<urn:caarray-data#Hybridization_1268_name> <http://www.w3.org/1999/02/22-rdf-syntax-ns#type> <http://www.cs.ucl.ac.uk/staff/a.gonzalezbeltran/owl/caarray2_1.owl#Hybridization_name> .
<urn:caarray-data#Hybridization_1268_name> <http://www.cs.ucl.ac.uk/staff/a.gonzalezbeltran/owl/domainmodel.owl#datatype> "DU-145 hgu95c"^^<http://www.w3.org/2001/XMLSchema#string> .
<urn:caarray-data#Hybridization_1314> <http://www.w3.org/1999/02/22-rdf-syntax-ns#type> <http://www.cs.ucl.ac.uk/staff/a.gonzalezbeltran/owl/caarray2_1.owl#Hybridization> .
<urn:caarray-data#Experiment_6> <http://www.cs.ucl.ac.uk/staff/a.gonzalezbeltran/owl/caarray2_1.owl#Experiment_hybridizations_Hybridization> <urn:caarray-data#Hybridization_1314> .
<urn:caarray-data#Hybridization_1314> <http://www.cs.ucl.ac.uk/staff/a.gonzalezbeltran/owl/domainmodel.owl#umlAttributeCollection> <urn:caarray-data#Hybridization_1314_amountOfMaterial> .
<urn:caarray-data#Hybridization_1314_amountOfMaterial> <http://www.w3.org/1999/02/22-rdf-syntax-ns#type> <http://www.cs.ucl.ac.uk/staff/a.gonzalezbeltran/owl/caarray2_1.owl#Hybridization_amountOfMaterial> .
<urn:caarray-data#Hybridization_1314_amountOfMaterial> <http://www.cs.ucl.ac.uk/staff/a.gonzalezbeltran/owl/domainmodel.owl#datatype> "0.0"^^<http://www.w3.org/2001/XMLSchema#string> .
<urn:caarray-data#Hybridization_1314> <http://www.cs.ucl.ac.uk/staff/a.gonzalezbeltran/owl/domainmodel.owl#umlAttributeCollection> <urn:caarray-data#Hybridization_1314_id> .
<urn:caarray-data#Hybridization_1314_id> <http://www.w3.org/1999/02/22-rdf-syntax-ns#type> <http://www.cs.ucl.ac.uk/staff/a.gonzalezbeltran/owl/caarray2_1.owl#Hybridization_id> .
<urn:caarray-data#Hybridization_1314_id> <http://www.cs.ucl.ac.uk/staff/a.gonzalezbeltran/owl/domainmodel.owl#datatype> "1314"^^<http://www.w3.org/2001/XMLSchema#string> .
<urn:caarray-data#Hybridization_1314> <http://www.cs.ucl.ac.uk/staff/a.gonzalezbeltran/owl/domainmodel.owl#umlAttributeCollection> <urn:caarray-data#Hybridization_1314_name> .
<urn:caarray-data#Hybridization_1314_name> <http://www.w3.org/1999/02/22-rdf-syntax-ns#type> <http://www.cs.ucl.ac.uk/staff/a.gonzalezbeltran/owl/caarray2_1.owl#Hybridization_name> .
<urn:caarray-data#Hybridization_1314_name> <http://www.cs.ucl.ac.uk/staff/a.gonzalezbeltran/owl/domainmodel.owl#datatype> "NCI-H522 hgu95b"^^<http://www.w3.org/2001/XMLSchema#string> .
<urn:caarray-data#Hybridization_1363> <http://www.w3.org/1999/02/22-rdf-syntax-ns#type> <http://www.cs.ucl.ac.uk/staff/a.gonzalezbeltran/owl/caarray2_1.owl#Hybridization> .
<urn:caarray-data#Experiment_6> <http://www.cs.ucl.ac.uk/staff/a.gonzalezbeltran/owl/caarray2_1.owl#Experiment_hybridizations_Hybridization> <urn:caarray-data#Hybridization_1363> .
<urn:caarray-data#Hybridization_1363> <http://www.cs.ucl.ac.uk/staff/a.gonzalezbeltran/owl/domainmodel.owl#umlAttributeCollection> <urn:caarray-data#Hybridization_1363_amountOfMaterial> .
<urn:caarray-data#Hybridization_1363_amountOfMaterial> <http://www.w3.org/1999/02/22-rdf-syntax-ns#type> <http://www.cs.ucl.ac.uk/staff/a.gonzalezbeltran/owl/caarray2_1.owl#Hybridization_amountOfMaterial> .
<urn:caarray-data#Hybridization_1363_amountOfMaterial> <http://www.cs.ucl.ac.uk/staff/a.gonzalezbeltran/owl/domainmodel.owl#datatype> "0.0"^^<http://www.w3.org/2001/XMLSchema#string> .
<urn:caarray-data#Hybridization_1363> <http://www.cs.ucl.ac.uk/staff/a.gonzalezbeltran/owl/domainmodel.owl#umlAttributeCollection> <urn:caarray-data#Hybridization_1363_id> .
<urn:caarray-data#Hybridization_1363_id> <http://www.w3.org/1999/02/22-rdf-syntax-ns#type> <http://www.cs.ucl.ac.uk/staff/a.gonzalezbeltran/owl/caarray2_1.owl#Hybridization_id> .
<urn:caarray-data#Hybridization_1363_id> <http://www.cs.ucl.ac.uk/staff/a.gonzalezbeltran/owl/domainmodel.owl#datatype> "1363"^^<http://www.w3.org/2001/XMLSchema#string> .
<urn:caarray-data#Hybridization_1363> <http://www.cs.ucl.ac.uk/staff/a.gonzalezbeltran/owl/domainmodel.owl#umlAttributeCollection> <urn:caarray-data#Hybridization_1363_name> .
<urn:caarray-data#Hybridization_1363_name> <http://www.w3.org/1999/02/22-rdf-syntax-ns#type> <http://www.cs.ucl.ac.uk/staff/a.gonzalezbeltran/owl/caarray2_1.owl#Hybridization_name> .
<urn:caarray-data#Hybridization_1363_name> <http://www.cs.ucl.ac.uk/staff/a.gonzalezbeltran/owl/domainmodel.owl#datatype> "CAKI-1 hgu95b"^^<http://www.w3.org/2001/XMLSchema#string> .
<urn:caarray-data#Hybridization_1084> <http://www.w3.org/1999/02/22-rdf-syntax-ns#type> <http://www.cs.ucl.ac.uk/staff/a.gonzalezbeltran/owl/caarray2_1.owl#Hybridization> .
<urn:caarray-data#Experiment_6> <http://www.cs.ucl.ac.uk/staff/a.gonzalezbeltran/owl/caarray2_1.owl#Experiment_hybridizations_Hybridization> <urn:caarray-data#Hybridization_1084> .
<urn:caarray-data#Hybridization_1084> <http://www.cs.ucl.ac.uk/staff/a.gonzalezbeltran/owl/domainmodel.owl#umlAttributeCollection> <urn:caarray-data#Hybridization_1084_amountOfMaterial> .
<urn:caarray-data#Hybridization_1084_amountOfMaterial> <http://www.w3.org/1999/02/22-rdf-syntax-ns#type> <http://www.cs.ucl.ac.uk/staff/a.gonzalezbeltran/owl/caarray2_1.owl#Hybridization_amountOfMaterial> .
<urn:caarray-data#Hybridization_1084_amountOfMaterial> <http://www.cs.ucl.ac.uk/staff/a.gonzalezbeltran/owl/domainmodel.owl#datatype> "0.0"^^<http://www.w3.org/2001/XMLSchema#string> .
<urn:caarray-data#Hybridization_1084> <http://www.cs.ucl.ac.uk/staff/a.gonzalezbeltran/owl/domainmodel.owl#umlAttributeCollection> <urn:caarray-data#Hybridization_1084_id> .
<urn:caarray-data#Hybridization_1084_id> <http://www.w3.org/1999/02/22-rdf-syntax-ns#type> <http://www.cs.ucl.ac.uk/staff/a.gonzalezbeltran/owl/caarray2_1.owl#Hybridization_id> .
<urn:caarray-data#Hybridization_1084_id> <http://www.cs.ucl.ac.uk/staff/a.gonzalezbeltran/owl/domainmodel.owl#datatype> "1084"^^<http://www.w3.org/2001/XMLSchema#string> .
<urn:caarray-data#Hybridization_1084> <http://www.cs.ucl.ac.uk/staff/a.gonzalezbeltran/owl/domainmodel.owl#umlAttributeCollection> <urn:caarray-data#Hybridization_1084_name> .
<urn:caarray-data#Hybridization_1084_name> <http://www.w3.org/1999/02/22-rdf-syntax-ns#type> <http://www.cs.ucl.ac.uk/staff/a.gonzalezbeltran/owl/caarray2_1.owl#Hybridization_name> .
<urn:caarray-data#Hybridization_1084_name> <http://www.cs.ucl.ac.uk/staff/a.gonzalezbeltran/owl/domainmodel.owl#datatype> "NCI-H460 hgu95b"^^<http://www.w3.org/2001/XMLSchema#string> .
<urn:caarray-data#Hybridization_1316> <http://www.w3.org/1999/02/22-rdf-syntax-ns#type> <http://www.cs.ucl.ac.uk/staff/a.gonzalezbeltran/owl/caarray2_1.owl#Hybridization> .
<urn:caarray-data#Experiment_6> <http://www.cs.ucl.ac.uk/staff/a.gonzalezbeltran/owl/caarray2_1.owl#Experiment_hybridizations_Hybridization> <urn:caarray-data#Hybridization_1316> .
<urn:caarray-data#Hybridization_1316> <http://www.cs.ucl.ac.uk/staff/a.gonzalezbeltran/owl/domainmodel.owl#umlAttributeCollection> <urn:caarray-data#Hybridization_1316_amountOfMaterial> .
<urn:caarray-data#Hybridization_1316_amountOfMaterial> <http://www.w3.org/1999/02/22-rdf-syntax-ns#type> <http://www.cs.ucl.ac.uk/staff/a.gonzalezbeltran/owl/caarray2_1.owl#Hybridization_amountOfMaterial> .
<urn:caarray-data#Hybridization_1316_amountOfMaterial> <http://www.cs.ucl.ac.uk/staff/a.gonzalezbeltran/owl/domainmodel.owl#datatype> "0.0"^^<http://www.w3.org/2001/XMLSchema#string> .
<urn:caarray-data#Hybridization_1316> <http://www.cs.ucl.ac.uk/staff/a.gonzalezbeltran/owl/domainmodel.owl#umlAttributeCollection> <urn:caarray-data#Hybridization_1316_id> .
<urn:caarray-data#Hybridization_1316_id> <http://www.w3.org/1999/02/22-rdf-syntax-ns#type> <http://www.cs.ucl.ac.uk/staff/a.gonzalezbeltran/owl/caarray2_1.owl#Hybridization_id> .
<urn:caarray-data#Hybridization_1316_id> <http://www.cs.ucl.ac.uk/staff/a.gonzalezbeltran/owl/domainmodel.owl#datatype> "1316"^^<http://www.w3.org/2001/XMLSchema#string> .
<urn:caarray-data#Hybridization_1316> <http://www.cs.ucl.ac.uk/staff/a.gonzalezbeltran/owl/domainmodel.owl#umlAttributeCollection> <urn:caarray-data#Hybridization_1316_name> .
<urn:caarray-data#Hybridization_1316_name> <http://www.w3.org/1999/02/22-rdf-syntax-ns#type> <http://www.cs.ucl.ac.uk/staff/a.gonzalezbeltran/owl/caarray2_1.owl#Hybridization_name> .
<urn:caarray-data#Hybridization_1316_name> <http://www.cs.ucl.ac.uk/staff/a.gonzalezbeltran/owl/domainmodel.owl#datatype> "M14 hgu95c"^^<http://www.w3.org/2001/XMLSchema#string> .
<urn:caarray-data#Hybridization_1340> <http://www.w3.org/1999/02/22-rdf-syntax-ns#type> <http://www.cs.ucl.ac.uk/staff/a.gonzalezbeltran/owl/caarray2_1.owl#Hybridization> .
<urn:caarray-data#Experiment_6> <http://www.cs.ucl.ac.uk/staff/a.gonzalezbeltran/owl/caarray2_1.owl#Experiment_hybridizations_Hybridization> <urn:caarray-data#Hybridization_1340> .
<urn:caarray-data#Hybridization_1340> <http://www.cs.ucl.ac.uk/staff/a.gonzalezbeltran/owl/domainmodel.owl#umlAttributeCollection> <urn:caarray-data#Hybridization_1340_amountOfMaterial> .
<urn:caarray-data#Hybridization_1340_amountOfMaterial> <http://www.w3.org/1999/02/22-rdf-syntax-ns#type> <http://www.cs.ucl.ac.uk/staff/a.gonzalezbeltran/owl/caarray2_1.owl#Hybridization_amountOfMaterial> .
<urn:caarray-data#Hybridization_1340_amountOfMaterial> <http://www.cs.ucl.ac.uk/staff/a.gonzalezbeltran/owl/domainmodel.owl#datatype> "0.0"^^<http://www.w3.org/2001/XMLSchema#string> .
<urn:caarray-data#Hybridization_1340> <http://www.cs.ucl.ac.uk/staff/a.gonzalezbeltran/owl/domainmodel.owl#umlAttributeCollection> <urn:caarray-data#Hybridization_1340_id> .
<urn:caarray-data#Hybridization_1340_id> <http://www.w3.org/1999/02/22-rdf-syntax-ns#type> <http://www.cs.ucl.ac.uk/staff/a.gonzalezbeltran/owl/caarray2_1.owl#Hybridization_id> .
<urn:caarray-data#Hybridization_1340_id> <http://www.cs.ucl.ac.uk/staff/a.gonzalezbeltran/owl/domainmodel.owl#datatype> "1340"^^<http://www.w3.org/2001/XMLSchema#string> .
<urn:caarray-data#Hybridization_1340> <http://www.cs.ucl.ac.uk/staff/a.gonzalezbeltran/owl/domainmodel.owl#umlAttributeCollection> <urn:caarray-data#Hybridization_1340_name> .
<urn:caarray-data#Hybridization_1340_name> <http://www.w3.org/1999/02/22-rdf-syntax-ns#type> <http://www.cs.ucl.ac.uk/staff/a.gonzalezbeltran/owl/caarray2_1.owl#Hybridization_name> .
<urn:caarray-data#Hybridization_1340_name> <http://www.cs.ucl.ac.uk/staff/a.gonzalezbeltran/owl/domainmodel.owl#datatype> "MDA-MB-231/ATCC hgu95a"^^<http://www.w3.org/2001/XMLSchema#string> .
<urn:caarray-data#Hybridization_1250> <http://www.w3.org/1999/02/22-rdf-syntax-ns#type> <http://www.cs.ucl.ac.uk/staff/a.gonzalezbeltran/owl/caarray2_1.owl#Hybridization> .
<urn:caarray-data#Experiment_6> <http://www.cs.ucl.ac.uk/staff/a.gonzalezbeltran/owl/caarray2_1.owl#Experiment_hybridizations_Hybridization> <urn:caarray-data#Hybridization_1250> .
<urn:caarray-data#Hybridization_1250> <http://www.cs.ucl.ac.uk/staff/a.gonzalezbeltran/owl/domainmodel.owl#umlAttributeCollection> <urn:caarray-data#Hybridization_1250_amountOfMaterial> .
<urn:caarray-data#Hybridization_1250_amountOfMaterial> <http://www.w3.org/1999/02/22-rdf-syntax-ns#type> <http://www.cs.ucl.ac.uk/staff/a.gonzalezbeltran/owl/caarray2_1.owl#Hybridization_amountOfMaterial> .
<urn:caarray-data#Hybridization_1250_amountOfMaterial> <http://www.cs.ucl.ac.uk/staff/a.gonzalezbeltran/owl/domainmodel.owl#datatype> "0.0"^^<http://www.w3.org/2001/XMLSchema#string> .
<urn:caarray-data#Hybridization_1250> <http://www.cs.ucl.ac.uk/staff/a.gonzalezbeltran/owl/domainmodel.owl#umlAttributeCollection> <urn:caarray-data#Hybridization_1250_id> .
<urn:caarray-data#Hybridization_1250_id> <http://www.w3.org/1999/02/22-rdf-syntax-ns#type> <http://www.cs.ucl.ac.uk/staff/a.gonzalezbeltran/owl/caarray2_1.owl#Hybridization_id> .
<urn:caarray-data#Hybridization_1250_id> <http://www.cs.ucl.ac.uk/staff/a.gonzalezbeltran/owl/domainmodel.owl#datatype> "1250"^^<http://www.w3.org/2001/XMLSchema#string> .
<urn:caarray-data#Hybridization_1250> <http://www.cs.ucl.ac.uk/staff/a.gonzalezbeltran/owl/domainmodel.owl#umlAttributeCollection> <urn:caarray-data#Hybridization_1250_name> .
<urn:caarray-data#Hybridization_1250_name> <http://www.w3.org/1999/02/22-rdf-syntax-ns#type> <http://www.cs.ucl.ac.uk/staff/a.gonzalezbeltran/owl/caarray2_1.owl#Hybridization_name> .
<urn:caarray-data#Hybridization_1250_name> <http://www.cs.ucl.ac.uk/staff/a.gonzalezbeltran/owl/domainmodel.owl#datatype> "HOP-92 hgu95d"^^<http://www.w3.org/2001/XMLSchema#string> .
<urn:caarray-data#Hybridization_1364> <http://www.w3.org/1999/02/22-rdf-syntax-ns#type> <http://www.cs.ucl.ac.uk/staff/a.gonzalezbeltran/owl/caarray2_1.owl#Hybridization> .
<urn:caarray-data#Experiment_6> <http://www.cs.ucl.ac.uk/staff/a.gonzalezbeltran/owl/caarray2_1.owl#Experiment_hybridizations_Hybridization> <urn:caarray-data#Hybridization_1364> .
<urn:caarray-data#Hybridization_1364> <http://www.cs.ucl.ac.uk/staff/a.gonzalezbeltran/owl/domainmodel.owl#umlAttributeCollection> <urn:caarray-data#Hybridization_1364_amountOfMaterial> .
<urn:caarray-data#Hybridization_1364_amountOfMaterial> <http://www.w3.org/1999/02/22-rdf-syntax-ns#type> <http://www.cs.ucl.ac.uk/staff/a.gonzalezbeltran/owl/caarray2_1.owl#Hybridization_amountOfMaterial> .
<urn:caarray-data#Hybridization_1364_amountOfMaterial> <http://www.cs.ucl.ac.uk/staff/a.gonzalezbeltran/owl/domainmodel.owl#datatype> "0.0"^^<http://www.w3.org/2001/XMLSchema#string> .
<urn:caarray-data#Hybridization_1364> <http://www.cs.ucl.ac.uk/staff/a.gonzalezbeltran/owl/domainmodel.owl#umlAttributeCollection> <urn:caarray-data#Hybridization_1364_id> .
<urn:caarray-data#Hybridization_1364_id> <http://www.w3.org/1999/02/22-rdf-syntax-ns#type> <http://www.cs.ucl.ac.uk/staff/a.gonzalezbeltran/owl/caarray2_1.owl#Hybridization_id> .
<urn:caarray-data#Hybridization_1364_id> <http://www.cs.ucl.ac.uk/staff/a.gonzalezbeltran/owl/domainmodel.owl#datatype> "1364"^^<http://www.w3.org/2001/XMLSchema#string> .
<urn:caarray-data#Hybridization_1364> <http://www.cs.ucl.ac.uk/staff/a.gonzalezbeltran/owl/domainmodel.owl#umlAttributeCollection> <urn:caarray-data#Hybridization_1364_name> .
<urn:caarray-data#Hybridization_1364_name> <http://www.w3.org/1999/02/22-rdf-syntax-ns#type> <http://www.cs.ucl.ac.uk/staff/a.gonzalezbeltran/owl/caarray2_1.owl#Hybridization_name> .
<urn:caarray-data#Hybridization_1364_name> <http://www.cs.ucl.ac.uk/staff/a.gonzalezbeltran/owl/domainmodel.owl#datatype> "M14 hgu95b"^^<http://www.w3.org/2001/XMLSchema#string> .
<urn:caarray-data#Hybridization_1202> <http://www.w3.org/1999/02/22-rdf-syntax-ns#type> <http://www.cs.ucl.ac.uk/staff/a.gonzalezbeltran/owl/caarray2_1.owl#Hybridization> .
<urn:caarray-data#Experiment_6> <http://www.cs.ucl.ac.uk/staff/a.gonzalezbeltran/owl/caarray2_1.owl#Experiment_hybridizations_Hybridization> <urn:caarray-data#Hybridization_1202> .
<urn:caarray-data#Hybridization_1202> <http://www.cs.ucl.ac.uk/staff/a.gonzalezbeltran/owl/domainmodel.owl#umlAttributeCollection> <urn:caarray-data#Hybridization_1202_amountOfMaterial> .
<urn:caarray-data#Hybridization_1202_amountOfMaterial> <http://www.w3.org/1999/02/22-rdf-syntax-ns#type> <http://www.cs.ucl.ac.uk/staff/a.gonzalezbeltran/owl/caarray2_1.owl#Hybridization_amountOfMaterial> .
<urn:caarray-data#Hybridization_1202_amountOfMaterial> <http://www.cs.ucl.ac.uk/staff/a.gonzalezbeltran/owl/domainmodel.owl#datatype> "0.0"^^<http://www.w3.org/2001/XMLSchema#string> .
<urn:caarray-data#Hybridization_1202> <http://www.cs.ucl.ac.uk/staff/a.gonzalezbeltran/owl/domainmodel.owl#umlAttributeCollection> <urn:caarray-data#Hybridization_1202_id> .
<urn:caarray-data#Hybridization_1202_id> <http://www.w3.org/1999/02/22-rdf-syntax-ns#type> <http://www.cs.ucl.ac.uk/staff/a.gonzalezbeltran/owl/caarray2_1.owl#Hybridization_id> .
<urn:caarray-data#Hybridization_1202_id> <http://www.cs.ucl.ac.uk/staff/a.gonzalezbeltran/owl/domainmodel.owl#datatype> "1202"^^<http://www.w3.org/2001/XMLSchema#string> .
<urn:caarray-data#Hybridization_1202> <http://www.cs.ucl.ac.uk/staff/a.gonzalezbeltran/owl/domainmodel.owl#umlAttributeCollection> <urn:caarray-data#Hybridization_1202_name> .
<urn:caarray-data#Hybridization_1202_name> <http://www.w3.org/1999/02/22-rdf-syntax-ns#type> <http://www.cs.ucl.ac.uk/staff/a.gonzalezbeltran/owl/caarray2_1.owl#Hybridization_name> .
<urn:caarray-data#Hybridization_1202_name> <http://www.cs.ucl.ac.uk/staff/a.gonzalezbeltran/owl/domainmodel.owl#datatype> "UACC-62 hgu95d"^^<http://www.w3.org/2001/XMLSchema#string> .
<urn:caarray-data#Hybridization_1297> <http://www.w3.org/1999/02/22-rdf-syntax-ns#type> <http://www.cs.ucl.ac.uk/staff/a.gonzalezbeltran/owl/caarray2_1.owl#Hybridization> .
<urn:caarray-data#Experiment_6> <http://www.cs.ucl.ac.uk/staff/a.gonzalezbeltran/owl/caarray2_1.owl#Experiment_hybridizations_Hybridization> <urn:caarray-data#Hybridization_1297> .
<urn:caarray-data#Hybridization_1297> <http://www.cs.ucl.ac.uk/staff/a.gonzalezbeltran/owl/domainmodel.owl#umlAttributeCollection> <urn:caarray-data#Hybridization_1297_amountOfMaterial> .
<urn:caarray-data#Hybridization_1297_amountOfMaterial> <http://www.w3.org/1999/02/22-rdf-syntax-ns#type> <http://www.cs.ucl.ac.uk/staff/a.gonzalezbeltran/owl/caarray2_1.owl#Hybridization_amountOfMaterial> .
<urn:caarray-data#Hybridization_1297_amountOfMaterial> <http://www.cs.ucl.ac.uk/staff/a.gonzalezbeltran/owl/domainmodel.owl#datatype> "0.0"^^<http://www.w3.org/2001/XMLSchema#string> .
<urn:caarray-data#Hybridization_1297> <http://www.cs.ucl.ac.uk/staff/a.gonzalezbeltran/owl/domainmodel.owl#umlAttributeCollection> <urn:caarray-data#Hybridization_1297_id> .
<urn:caarray-data#Hybridization_1297_id> <http://www.w3.org/1999/02/22-rdf-syntax-ns#type> <http://www.cs.ucl.ac.uk/staff/a.gonzalezbeltran/owl/caarray2_1.owl#Hybridization_id> .
<urn:caarray-data#Hybridization_1297_id> <http://www.cs.ucl.ac.uk/staff/a.gonzalezbeltran/owl/domainmodel.owl#datatype> "1297"^^<http://www.w3.org/2001/XMLSchema#string> .
<urn:caarray-data#Hybridization_1297> <http://www.cs.ucl.ac.uk/staff/a.gonzalezbeltran/owl/domainmodel.owl#umlAttributeCollection> <urn:caarray-data#Hybridization_1297_name> .
<urn:caarray-data#Hybridization_1297_name> <http://www.w3.org/1999/02/22-rdf-syntax-ns#type> <http://www.cs.ucl.ac.uk/staff/a.gonzalezbeltran/owl/caarray2_1.owl#Hybridization_name> .
<urn:caarray-data#Hybridization_1297_name> <http://www.cs.ucl.ac.uk/staff/a.gonzalezbeltran/owl/domainmodel.owl#datatype> "COLO 205 hgu95a"^^<http://www.w3.org/2001/XMLSchema#string> .
<urn:caarray-data#Hybridization_1361> <http://www.w3.org/1999/02/22-rdf-syntax-ns#type> <http://www.cs.ucl.ac.uk/staff/a.gonzalezbeltran/owl/caarray2_1.owl#Hybridization> .
<urn:caarray-data#Experiment_6> <http://www.cs.ucl.ac.uk/staff/a.gonzalezbeltran/owl/caarray2_1.owl#Experiment_hybridizations_Hybridization> <urn:caarray-data#Hybridization_1361> .
<urn:caarray-data#Hybridization_1361> <http://www.cs.ucl.ac.uk/staff/a.gonzalezbeltran/owl/domainmodel.owl#umlAttributeCollection> <urn:caarray-data#Hybridization_1361_amountOfMaterial> .
<urn:caarray-data#Hybridization_1361_amountOfMaterial> <http://www.w3.org/1999/02/22-rdf-syntax-ns#type> <http://www.cs.ucl.ac.uk/staff/a.gonzalezbeltran/owl/caarray2_1.owl#Hybridization_amountOfMaterial> .
<urn:caarray-data#Hybridization_1361_amountOfMaterial> <http://www.cs.ucl.ac.uk/staff/a.gonzalezbeltran/owl/domainmodel.owl#datatype> "0.0"^^<http://www.w3.org/2001/XMLSchema#string> .
<urn:caarray-data#Hybridization_1361> <http://www.cs.ucl.ac.uk/staff/a.gonzalezbeltran/owl/domainmodel.owl#umlAttributeCollection> <urn:caarray-data#Hybridization_1361_id> .
<urn:caarray-data#Hybridization_1361_id> <http://www.w3.org/1999/02/22-rdf-syntax-ns#type> <http://www.cs.ucl.ac.uk/staff/a.gonzalezbeltran/owl/caarray2_1.owl#Hybridization_id> .
<urn:caarray-data#Hybridization_1361_id> <http://www.cs.ucl.ac.uk/staff/a.gonzalezbeltran/owl/domainmodel.owl#datatype> "1361"^^<http://www.w3.org/2001/XMLSchema#string> .
<urn:caarray-data#Hybridization_1361> <http://www.cs.ucl.ac.uk/staff/a.gonzalezbeltran/owl/domainmodel.owl#umlAttributeCollection> <urn:caarray-data#Hybridization_1361_name> .
<urn:caarray-data#Hybridization_1361_name> <http://www.w3.org/1999/02/22-rdf-syntax-ns#type> <http://www.cs.ucl.ac.uk/staff/a.gonzalezbeltran/owl/caarray2_1.owl#Hybridization_name> .
<urn:caarray-data#Hybridization_1361_name> <http://www.cs.ucl.ac.uk/staff/a.gonzalezbeltran/owl/domainmodel.owl#datatype> "NCI/ADR-RES hgu95b"^^<http://www.w3.org/2001/XMLSchema#string> .
<urn:caarray-data#Hybridization_1138> <http://www.w3.org/1999/02/22-rdf-syntax-ns#type> <http://www.cs.ucl.ac.uk/staff/a.gonzalezbeltran/owl/caarray2_1.owl#Hybridization> .
<urn:caarray-data#Experiment_6> <http://www.cs.ucl.ac.uk/staff/a.gonzalezbeltran/owl/caarray2_1.owl#Experiment_hybridizations_Hybridization> <urn:caarray-data#Hybridization_1138> .
<urn:caarray-data#Hybridization_1138> <http://www.cs.ucl.ac.uk/staff/a.gonzalezbeltran/owl/domainmodel.owl#umlAttributeCollection> <urn:caarray-data#Hybridization_1138_amountOfMaterial> .
<urn:caarray-data#Hybridization_1138_amountOfMaterial> <http://www.w3.org/1999/02/22-rdf-syntax-ns#type> <http://www.cs.ucl.ac.uk/staff/a.gonzalezbeltran/owl/caarray2_1.owl#Hybridization_amountOfMaterial> .
<urn:caarray-data#Hybridization_1138_amountOfMaterial> <http://www.cs.ucl.ac.uk/staff/a.gonzalezbeltran/owl/domainmodel.owl#datatype> "0.0"^^<http://www.w3.org/2001/XMLSchema#string> .
<urn:caarray-data#Hybridization_1138> <http://www.cs.ucl.ac.uk/staff/a.gonzalezbeltran/owl/domainmodel.owl#umlAttributeCollection> <urn:caarray-data#Hybridization_1138_id> .
<urn:caarray-data#Hybridization_1138_id> <http://www.w3.org/1999/02/22-rdf-syntax-ns#type> <http://www.cs.ucl.ac.uk/staff/a.gonzalezbeltran/owl/caarray2_1.owl#Hybridization_id> .
<urn:caarray-data#Hybridization_1138_id> <http://www.cs.ucl.ac.uk/staff/a.gonzalezbeltran/owl/domainmodel.owl#datatype> "1138"^^<http://www.w3.org/2001/XMLSchema#string> .
<urn:caarray-data#Hybridization_1138> <http://www.cs.ucl.ac.uk/staff/a.gonzalezbeltran/owl/domainmodel.owl#umlAttributeCollection> <urn:caarray-data#Hybridization_1138_name> .
<urn:caarray-data#Hybridization_1138_name> <http://www.w3.org/1999/02/22-rdf-syntax-ns#type> <http://www.cs.ucl.ac.uk/staff/a.gonzalezbeltran/owl/caarray2_1.owl#Hybridization_name> .
<urn:caarray-data#Hybridization_1138_name> <http://www.cs.ucl.ac.uk/staff/a.gonzalezbeltran/owl/domainmodel.owl#datatype> "SNB-75 hgu95e"^^<http://www.w3.org/2001/XMLSchema#string> .
<urn:caarray-data#Hybridization_1201> <http://www.w3.org/1999/02/22-rdf-syntax-ns#type> <http://www.cs.ucl.ac.uk/staff/a.gonzalezbeltran/owl/caarray2_1.owl#Hybridization> .
<urn:caarray-data#Experiment_6> <http://www.cs.ucl.ac.uk/staff/a.gonzalezbeltran/owl/caarray2_1.owl#Experiment_hybridizations_Hybridization> <urn:caarray-data#Hybridization_1201> .
<urn:caarray-data#Hybridization_1201> <http://www.cs.ucl.ac.uk/staff/a.gonzalezbeltran/owl/domainmodel.owl#umlAttributeCollection> <urn:caarray-data#Hybridization_1201_amountOfMaterial> .
<urn:caarray-data#Hybridization_1201_amountOfMaterial> <http://www.w3.org/1999/02/22-rdf-syntax-ns#type> <http://www.cs.ucl.ac.uk/staff/a.gonzalezbeltran/owl/caarray2_1.owl#Hybridization_amountOfMaterial> .
<urn:caarray-data#Hybridization_1201_amountOfMaterial> <http://www.cs.ucl.ac.uk/staff/a.gonzalezbeltran/owl/domainmodel.owl#datatype> "0.0"^^<http://www.w3.org/2001/XMLSchema#string> .
<urn:caarray-data#Hybridization_1201> <http://www.cs.ucl.ac.uk/staff/a.gonzalezbeltran/owl/domainmodel.owl#umlAttributeCollection> <urn:caarray-data#Hybridization_1201_id> .
<urn:caarray-data#Hybridization_1201_id> <http://www.w3.org/1999/02/22-rdf-syntax-ns#type> <http://www.cs.ucl.ac.uk/staff/a.gonzalezbeltran/owl/caarray2_1.owl#Hybridization_id> .
<urn:caarray-data#Hybridization_1201_id> <http://www.cs.ucl.ac.uk/staff/a.gonzalezbeltran/owl/domainmodel.owl#datatype> "1201"^^<http://www.w3.org/2001/XMLSchema#string> .
<urn:caarray-data#Hybridization_1201> <http://www.cs.ucl.ac.uk/staff/a.gonzalezbeltran/owl/domainmodel.owl#umlAttributeCollection> <urn:caarray-data#Hybridization_1201_name> .
<urn:caarray-data#Hybridization_1201_name> <http://www.w3.org/1999/02/22-rdf-syntax-ns#type> <http://www.cs.ucl.ac.uk/staff/a.gonzalezbeltran/owl/caarray2_1.owl#Hybridization_name> .
<urn:caarray-data#Hybridization_1201_name> <http://www.cs.ucl.ac.uk/staff/a.gonzalezbeltran/owl/domainmodel.owl#datatype> "SNB-19 hgu95e"^^<http://www.w3.org/2001/XMLSchema#string> .
<urn:caarray-data#Hybridization_1302> <http://www.w3.org/1999/02/22-rdf-syntax-ns#type> <http://www.cs.ucl.ac.uk/staff/a.gonzalezbeltran/owl/caarray2_1.owl#Hybridization> .
<urn:caarray-data#Experiment_6> <http://www.cs.ucl.ac.uk/staff/a.gonzalezbeltran/owl/caarray2_1.owl#Experiment_hybridizations_Hybridization> <urn:caarray-data#Hybridization_1302> .
<urn:caarray-data#Hybridization_1302> <http://www.cs.ucl.ac.uk/staff/a.gonzalezbeltran/owl/domainmodel.owl#umlAttributeCollection> <urn:caarray-data#Hybridization_1302_amountOfMaterial> .
<urn:caarray-data#Hybridization_1302_amountOfMaterial> <http://www.w3.org/1999/02/22-rdf-syntax-ns#type> <http://www.cs.ucl.ac.uk/staff/a.gonzalezbeltran/owl/caarray2_1.owl#Hybridization_amountOfMaterial> .
<urn:caarray-data#Hybridization_1302_amountOfMaterial> <http://www.cs.ucl.ac.uk/staff/a.gonzalezbeltran/owl/domainmodel.owl#datatype> "0.0"^^<http://www.w3.org/2001/XMLSchema#string> .
<urn:caarray-data#Hybridization_1302> <http://www.cs.ucl.ac.uk/staff/a.gonzalezbeltran/owl/domainmodel.owl#umlAttributeCollection> <urn:caarray-data#Hybridization_1302_id> .
<urn:caarray-data#Hybridization_1302_id> <http://www.w3.org/1999/02/22-rdf-syntax-ns#type> <http://www.cs.ucl.ac.uk/staff/a.gonzalezbeltran/owl/caarray2_1.owl#Hybridization_id> .
<urn:caarray-data#Hybridization_1302_id> <http://www.cs.ucl.ac.uk/staff/a.gonzalezbeltran/owl/domainmodel.owl#datatype> "1302"^^<http://www.w3.org/2001/XMLSchema#string> .
<urn:caarray-data#Hybridization_1302> <http://www.cs.ucl.ac.uk/staff/a.gonzalezbeltran/owl/domainmodel.owl#umlAttributeCollection> <urn:caarray-data#Hybridization_1302_name> .
<urn:caarray-data#Hybridization_1302_name> <http://www.w3.org/1999/02/22-rdf-syntax-ns#type> <http://www.cs.ucl.ac.uk/staff/a.gonzalezbeltran/owl/caarray2_1.owl#Hybridization_name> .
<urn:caarray-data#Hybridization_1302_name> <http://www.cs.ucl.ac.uk/staff/a.gonzalezbeltran/owl/domainmodel.owl#datatype> "HCC-2998 hgu95b"^^<http://www.w3.org/2001/XMLSchema#string> .
<urn:caarray-data#Hybridization_1366> <http://www.w3.org/1999/02/22-rdf-syntax-ns#type> <http://www.cs.ucl.ac.uk/staff/a.gonzalezbeltran/owl/caarray2_1.owl#Hybridization> .
<urn:caarray-data#Experiment_6> <http://www.cs.ucl.ac.uk/staff/a.gonzalezbeltran/owl/caarray2_1.owl#Experiment_hybridizations_Hybridization> <urn:caarray-data#Hybridization_1366> .
<urn:caarray-data#Hybridization_1366> <http://www.cs.ucl.ac.uk/staff/a.gonzalezbeltran/owl/domainmodel.owl#umlAttributeCollection> <urn:caarray-data#Hybridization_1366_amountOfMaterial> .
<urn:caarray-data#Hybridization_1366_amountOfMaterial> <http://www.w3.org/1999/02/22-rdf-syntax-ns#type> <http://www.cs.ucl.ac.uk/staff/a.gonzalezbeltran/owl/caarray2_1.owl#Hybridization_amountOfMaterial> .
<urn:caarray-data#Hybridization_1366_amountOfMaterial> <http://www.cs.ucl.ac.uk/staff/a.gonzalezbeltran/owl/domainmodel.owl#datatype> "0.0"^^<http://www.w3.org/2001/XMLSchema#string> .
<urn:caarray-data#Hybridization_1366> <http://www.cs.ucl.ac.uk/staff/a.gonzalezbeltran/owl/domainmodel.owl#umlAttributeCollection> <urn:caarray-data#Hybridization_1366_id> .
<urn:caarray-data#Hybridization_1366_id> <http://www.w3.org/1999/02/22-rdf-syntax-ns#type> <http://www.cs.ucl.ac.uk/staff/a.gonzalezbeltran/owl/caarray2_1.owl#Hybridization_id> .
<urn:caarray-data#Hybridization_1366_id> <http://www.cs.ucl.ac.uk/staff/a.gonzalezbeltran/owl/domainmodel.owl#datatype> "1366"^^<http://www.w3.org/2001/XMLSchema#string> .
<urn:caarray-data#Hybridization_1366> <http://www.cs.ucl.ac.uk/staff/a.gonzalezbeltran/owl/domainmodel.owl#umlAttributeCollection> <urn:caarray-data#Hybridization_1366_name> .
<urn:caarray-data#Hybridization_1366_name> <http://www.w3.org/1999/02/22-rdf-syntax-ns#type> <http://www.cs.ucl.ac.uk/staff/a.gonzalezbeltran/owl/caarray2_1.owl#Hybridization_name> .
<urn:caarray-data#Hybridization_1366_name> <http://www.cs.ucl.ac.uk/staff/a.gonzalezbeltran/owl/domainmodel.owl#datatype> "A498 hgu95b"^^<http://www.w3.org/2001/XMLSchema#string> .
<urn:caarray-data#Hybridization_1137> <http://www.w3.org/1999/02/22-rdf-syntax-ns#type> <http://www.cs.ucl.ac.uk/staff/a.gonzalezbeltran/owl/caarray2_1.owl#Hybridization> .
<urn:caarray-data#Experiment_6> <http://www.cs.ucl.ac.uk/staff/a.gonzalezbeltran/owl/caarray2_1.owl#Experiment_hybridizations_Hybridization> <urn:caarray-data#Hybridization_1137> .
<urn:caarray-data#Hybridization_1137> <http://www.cs.ucl.ac.uk/staff/a.gonzalezbeltran/owl/domainmodel.owl#umlAttributeCollection> <urn:caarray-data#Hybridization_1137_amountOfMaterial> .
<urn:caarray-data#Hybridization_1137_amountOfMaterial> <http://www.w3.org/1999/02/22-rdf-syntax-ns#type> <http://www.cs.ucl.ac.uk/staff/a.gonzalezbeltran/owl/caarray2_1.owl#Hybridization_amountOfMaterial> .
<urn:caarray-data#Hybridization_1137_amountOfMaterial> <http://www.cs.ucl.ac.uk/staff/a.gonzalezbeltran/owl/domainmodel.owl#datatype> "0.0"^^<http://www.w3.org/2001/XMLSchema#string> .
<urn:caarray-data#Hybridization_1137> <http://www.cs.ucl.ac.uk/staff/a.gonzalezbeltran/owl/domainmodel.owl#umlAttributeCollection> <urn:caarray-data#Hybridization_1137_id> .
<urn:caarray-data#Hybridization_1137_id> <http://www.w3.org/1999/02/22-rdf-syntax-ns#type> <http://www.cs.ucl.ac.uk/staff/a.gonzalezbeltran/owl/caarray2_1.owl#Hybridization_id> .
<urn:caarray-data#Hybridization_1137_id> <http://www.cs.ucl.ac.uk/staff/a.gonzalezbeltran/owl/domainmodel.owl#datatype> "1137"^^<http://www.w3.org/2001/XMLSchema#string> .
<urn:caarray-data#Hybridization_1137> <http://www.cs.ucl.ac.uk/staff/a.gonzalezbeltran/owl/domainmodel.owl#umlAttributeCollection> <urn:caarray-data#Hybridization_1137_name> .
<urn:caarray-data#Hybridization_1137_name> <http://www.w3.org/1999/02/22-rdf-syntax-ns#type> <http://www.cs.ucl.ac.uk/staff/a.gonzalezbeltran/owl/caarray2_1.owl#Hybridization_name> .
<urn:caarray-data#Hybridization_1137_name> <http://www.cs.ucl.ac.uk/staff/a.gonzalezbeltran/owl/domainmodel.owl#datatype> "EKVX hgu95c"^^<http://www.w3.org/2001/XMLSchema#string> .
<urn:caarray-data#Hybridization_1083> <http://www.w3.org/1999/02/22-rdf-syntax-ns#type> <http://www.cs.ucl.ac.uk/staff/a.gonzalezbeltran/owl/caarray2_1.owl#Hybridization> .
<urn:caarray-data#Experiment_6> <http://www.cs.ucl.ac.uk/staff/a.gonzalezbeltran/owl/caarray2_1.owl#Experiment_hybridizations_Hybridization> <urn:caarray-data#Hybridization_1083> .
<urn:caarray-data#Hybridization_1083> <http://www.cs.ucl.ac.uk/staff/a.gonzalezbeltran/owl/domainmodel.owl#umlAttributeCollection> <urn:caarray-data#Hybridization_1083_amountOfMaterial> .
<urn:caarray-data#Hybridization_1083_amountOfMaterial> <http://www.w3.org/1999/02/22-rdf-syntax-ns#type> <http://www.cs.ucl.ac.uk/staff/a.gonzalezbeltran/owl/caarray2_1.owl#Hybridization_amountOfMaterial> .
<urn:caarray-data#Hybridization_1083_amountOfMaterial> <http://www.cs.ucl.ac.uk/staff/a.gonzalezbeltran/owl/domainmodel.owl#datatype> "0.0"^^<http://www.w3.org/2001/XMLSchema#string> .
<urn:caarray-data#Hybridization_1083> <http://www.cs.ucl.ac.uk/staff/a.gonzalezbeltran/owl/domainmodel.owl#umlAttributeCollection> <urn:caarray-data#Hybridization_1083_id> .
<urn:caarray-data#Hybridization_1083_id> <http://www.w3.org/1999/02/22-rdf-syntax-ns#type> <http://www.cs.ucl.ac.uk/staff/a.gonzalezbeltran/owl/caarray2_1.owl#Hybridization_id> .
<urn:caarray-data#Hybridization_1083_id> <http://www.cs.ucl.ac.uk/staff/a.gonzalezbeltran/owl/domainmodel.owl#datatype> "1083"^^<http://www.w3.org/2001/XMLSchema#string> .
<urn:caarray-data#Hybridization_1083> <http://www.cs.ucl.ac.uk/staff/a.gonzalezbeltran/owl/domainmodel.owl#umlAttributeCollection> <urn:caarray-data#Hybridization_1083_name> .
<urn:caarray-data#Hybridization_1083_name> <http://www.w3.org/1999/02/22-rdf-syntax-ns#type> <http://www.cs.ucl.ac.uk/staff/a.gonzalezbeltran/owl/caarray2_1.owl#Hybridization_name> .
<urn:caarray-data#Hybridization_1083_name> <http://www.cs.ucl.ac.uk/staff/a.gonzalezbeltran/owl/domainmodel.owl#datatype> "SK-MEL-2 hgu95e"^^<http://www.w3.org/2001/XMLSchema#string> .
<urn:caarray-data#Hybridization_1320> <http://www.w3.org/1999/02/22-rdf-syntax-ns#type> <http://www.cs.ucl.ac.uk/staff/a.gonzalezbeltran/owl/caarray2_1.owl#Hybridization> .
<urn:caarray-data#Experiment_6> <http://www.cs.ucl.ac.uk/staff/a.gonzalezbeltran/owl/caarray2_1.owl#Experiment_hybridizations_Hybridization> <urn:caarray-data#Hybridization_1320> .
<urn:caarray-data#Hybridization_1320> <http://www.cs.ucl.ac.uk/staff/a.gonzalezbeltran/owl/domainmodel.owl#umlAttributeCollection> <urn:caarray-data#Hybridization_1320_amountOfMaterial> .
<urn:caarray-data#Hybridization_1320_amountOfMaterial> <http://www.w3.org/1999/02/22-rdf-syntax-ns#type> <http://www.cs.ucl.ac.uk/staff/a.gonzalezbeltran/owl/caarray2_1.owl#Hybridization_amountOfMaterial> .
<urn:caarray-data#Hybridization_1320_amountOfMaterial> <http://www.cs.ucl.ac.uk/staff/a.gonzalezbeltran/owl/domainmodel.owl#datatype> "0.0"^^<http://www.w3.org/2001/XMLSchema#string> .
<urn:caarray-data#Hybridization_1320> <http://www.cs.ucl.ac.uk/staff/a.gonzalezbeltran/owl/domainmodel.owl#umlAttributeCollection> <urn:caarray-data#Hybridization_1320_id> .
<urn:caarray-data#Hybridization_1320_id> <http://www.w3.org/1999/02/22-rdf-syntax-ns#type> <http://www.cs.ucl.ac.uk/staff/a.gonzalezbeltran/owl/caarray2_1.owl#Hybridization_id> .
<urn:caarray-data#Hybridization_1320_id> <http://www.cs.ucl.ac.uk/staff/a.gonzalezbeltran/owl/domainmodel.owl#datatype> "1320"^^<http://www.w3.org/2001/XMLSchema#string> .
<urn:caarray-data#Hybridization_1320> <http://www.cs.ucl.ac.uk/staff/a.gonzalezbeltran/owl/domainmodel.owl#umlAttributeCollection> <urn:caarray-data#Hybridization_1320_name> .
<urn:caarray-data#Hybridization_1320_name> <http://www.w3.org/1999/02/22-rdf-syntax-ns#type> <http://www.cs.ucl.ac.uk/staff/a.gonzalezbeltran/owl/caarray2_1.owl#Hybridization_name> .
<urn:caarray-data#Hybridization_1320_name> <http://www.cs.ucl.ac.uk/staff/a.gonzalezbeltran/owl/domainmodel.owl#datatype> "TK-10 hgu95b"^^<http://www.w3.org/2001/XMLSchema#string> .
<urn:caarray-data#Hybridization_1261> <http://www.w3.org/1999/02/22-rdf-syntax-ns#type> <http://www.cs.ucl.ac.uk/staff/a.gonzalezbeltran/owl/caarray2_1.owl#Hybridization> .
<urn:caarray-data#Experiment_6> <http://www.cs.ucl.ac.uk/staff/a.gonzalezbeltran/owl/caarray2_1.owl#Experiment_hybridizations_Hybridization> <urn:caarray-data#Hybridization_1261> .
<urn:caarray-data#Hybridization_1261> <http://www.cs.ucl.ac.uk/staff/a.gonzalezbeltran/owl/domainmodel.owl#umlAttributeCollection> <urn:caarray-data#Hybridization_1261_amountOfMaterial> .
<urn:caarray-data#Hybridization_1261_amountOfMaterial> <http://www.w3.org/1999/02/22-rdf-syntax-ns#type> <http://www.cs.ucl.ac.uk/staff/a.gonzalezbeltran/owl/caarray2_1.owl#Hybridization_amountOfMaterial> .
<urn:caarray-data#Hybridization_1261_amountOfMaterial> <http://www.cs.ucl.ac.uk/staff/a.gonzalezbeltran/owl/domainmodel.owl#datatype> "0.0"^^<http://www.w3.org/2001/XMLSchema#string> .
<urn:caarray-data#Hybridization_1261> <http://www.cs.ucl.ac.uk/staff/a.gonzalezbeltran/owl/domainmodel.owl#umlAttributeCollection> <urn:caarray-data#Hybridization_1261_id> .
<urn:caarray-data#Hybridization_1261_id> <http://www.w3.org/1999/02/22-rdf-syntax-ns#type> <http://www.cs.ucl.ac.uk/staff/a.gonzalezbeltran/owl/caarray2_1.owl#Hybridization_id> .
<urn:caarray-data#Hybridization_1261_id> <http://www.cs.ucl.ac.uk/staff/a.gonzalezbeltran/owl/domainmodel.owl#datatype> "1261"^^<http://www.w3.org/2001/XMLSchema#string> .
<urn:caarray-data#Hybridization_1261> <http://www.cs.ucl.ac.uk/staff/a.gonzalezbeltran/owl/domainmodel.owl#umlAttributeCollection> <urn:caarray-data#Hybridization_1261_name> .
<urn:caarray-data#Hybridization_1261_name> <http://www.w3.org/1999/02/22-rdf-syntax-ns#type> <http://www.cs.ucl.ac.uk/staff/a.gonzalezbeltran/owl/caarray2_1.owl#Hybridization_name> .
<urn:caarray-data#Hybridization_1261_name> <http://www.cs.ucl.ac.uk/staff/a.gonzalezbeltran/owl/domainmodel.owl#datatype> "T-47D hgu95b"^^<http://www.w3.org/2001/XMLSchema#string> .
<urn:caarray-data#Hybridization_1317> <http://www.w3.org/1999/02/22-rdf-syntax-ns#type> <http://www.cs.ucl.ac.uk/staff/a.gonzalezbeltran/owl/caarray2_1.owl#Hybridization> .
<urn:caarray-data#Experiment_6> <http://www.cs.ucl.ac.uk/staff/a.gonzalezbeltran/owl/caarray2_1.owl#Experiment_hybridizations_Hybridization> <urn:caarray-data#Hybridization_1317> .
<urn:caarray-data#Hybridization_1317> <http://www.cs.ucl.ac.uk/staff/a.gonzalezbeltran/owl/domainmodel.owl#umlAttributeCollection> <urn:caarray-data#Hybridization_1317_amountOfMaterial> .
<urn:caarray-data#Hybridization_1317_amountOfMaterial> <http://www.w3.org/1999/02/22-rdf-syntax-ns#type> <http://www.cs.ucl.ac.uk/staff/a.gonzalezbeltran/owl/caarray2_1.owl#Hybridization_amountOfMaterial> .
<urn:caarray-data#Hybridization_1317_amountOfMaterial> <http://www.cs.ucl.ac.uk/staff/a.gonzalezbeltran/owl/domainmodel.owl#datatype> "0.0"^^<http://www.w3.org/2001/XMLSchema#string> .
<urn:caarray-data#Hybridization_1317> <http://www.cs.ucl.ac.uk/staff/a.gonzalezbeltran/owl/domainmodel.owl#umlAttributeCollection> <urn:caarray-data#Hybridization_1317_id> .
<urn:caarray-data#Hybridization_1317_id> <http://www.w3.org/1999/02/22-rdf-syntax-ns#type> <http://www.cs.ucl.ac.uk/staff/a.gonzalezbeltran/owl/caarray2_1.owl#Hybridization_id> .
<urn:caarray-data#Hybridization_1317_id> <http://www.cs.ucl.ac.uk/staff/a.gonzalezbeltran/owl/domainmodel.owl#datatype> "1317"^^<http://www.w3.org/2001/XMLSchema#string> .
<urn:caarray-data#Hybridization_1317> <http://www.cs.ucl.ac.uk/staff/a.gonzalezbeltran/owl/domainmodel.owl#umlAttributeCollection> <urn:caarray-data#Hybridization_1317_name> .
<urn:caarray-data#Hybridization_1317_name> <http://www.w3.org/1999/02/22-rdf-syntax-ns#type> <http://www.cs.ucl.ac.uk/staff/a.gonzalezbeltran/owl/caarray2_1.owl#Hybridization_name> .
<urn:caarray-data#Hybridization_1317_name> <http://www.cs.ucl.ac.uk/staff/a.gonzalezbeltran/owl/domainmodel.owl#datatype> "MDA-N hgu95d"^^<http://www.w3.org/2001/XMLSchema#string> .
<urn:caarray-data#Hybridization_1080> <http://www.w3.org/1999/02/22-rdf-syntax-ns#type> <http://www.cs.ucl.ac.uk/staff/a.gonzalezbeltran/owl/caarray2_1.owl#Hybridization> .
<urn:caarray-data#Experiment_6> <http://www.cs.ucl.ac.uk/staff/a.gonzalezbeltran/owl/caarray2_1.owl#Experiment_hybridizations_Hybridization> <urn:caarray-data#Hybridization_1080> .
<urn:caarray-data#Hybridization_1080> <http://www.cs.ucl.ac.uk/staff/a.gonzalezbeltran/owl/domainmodel.owl#umlAttributeCollection> <urn:caarray-data#Hybridization_1080_amountOfMaterial> .
<urn:caarray-data#Hybridization_1080_amountOfMaterial> <http://www.w3.org/1999/02/22-rdf-syntax-ns#type> <http://www.cs.ucl.ac.uk/staff/a.gonzalezbeltran/owl/caarray2_1.owl#Hybridization_amountOfMaterial> .
<urn:caarray-data#Hybridization_1080_amountOfMaterial> <http://www.cs.ucl.ac.uk/staff/a.gonzalezbeltran/owl/domainmodel.owl#datatype> "0.0"^^<http://www.w3.org/2001/XMLSchema#string> .
<urn:caarray-data#Hybridization_1080> <http://www.cs.ucl.ac.uk/staff/a.gonzalezbeltran/owl/domainmodel.owl#umlAttributeCollection> <urn:caarray-data#Hybridization_1080_id> .
<urn:caarray-data#Hybridization_1080_id> <http://www.w3.org/1999/02/22-rdf-syntax-ns#type> <http://www.cs.ucl.ac.uk/staff/a.gonzalezbeltran/owl/caarray2_1.owl#Hybridization_id> .
<urn:caarray-data#Hybridization_1080_id> <http://www.cs.ucl.ac.uk/staff/a.gonzalezbeltran/owl/domainmodel.owl#datatype> "1080"^^<http://www.w3.org/2001/XMLSchema#string> .
<urn:caarray-data#Hybridization_1080> <http://www.cs.ucl.ac.uk/staff/a.gonzalezbeltran/owl/domainmodel.owl#umlAttributeCollection> <urn:caarray-data#Hybridization_1080_name> .
<urn:caarray-data#Hybridization_1080_name> <http://www.w3.org/1999/02/22-rdf-syntax-ns#type> <http://www.cs.ucl.ac.uk/staff/a.gonzalezbeltran/owl/caarray2_1.owl#Hybridization_name> .
<urn:caarray-data#Hybridization_1080_name> <http://www.cs.ucl.ac.uk/staff/a.gonzalezbeltran/owl/domainmodel.owl#datatype> "NCI/ADR-RES hgu95d"^^<http://www.w3.org/2001/XMLSchema#string> .
<urn:caarray-data#Hybridization_1149> <http://www.w3.org/1999/02/22-rdf-syntax-ns#type> <http://www.cs.ucl.ac.uk/staff/a.gonzalezbeltran/owl/caarray2_1.owl#Hybridization> .
<urn:caarray-data#Experiment_6> <http://www.cs.ucl.ac.uk/staff/a.gonzalezbeltran/owl/caarray2_1.owl#Experiment_hybridizations_Hybridization> <urn:caarray-data#Hybridization_1149> .
<urn:caarray-data#Hybridization_1149> <http://www.cs.ucl.ac.uk/staff/a.gonzalezbeltran/owl/domainmodel.owl#umlAttributeCollection> <urn:caarray-data#Hybridization_1149_amountOfMaterial> .
<urn:caarray-data#Hybridization_1149_amountOfMaterial> <http://www.w3.org/1999/02/22-rdf-syntax-ns#type> <http://www.cs.ucl.ac.uk/staff/a.gonzalezbeltran/owl/caarray2_1.owl#Hybridization_amountOfMaterial> .
<urn:caarray-data#Hybridization_1149_amountOfMaterial> <http://www.cs.ucl.ac.uk/staff/a.gonzalezbeltran/owl/domainmodel.owl#datatype> "0.0"^^<http://www.w3.org/2001/XMLSchema#string> .
<urn:caarray-data#Hybridization_1149> <http://www.cs.ucl.ac.uk/staff/a.gonzalezbeltran/owl/domainmodel.owl#umlAttributeCollection> <urn:caarray-data#Hybridization_1149_id> .
<urn:caarray-data#Hybridization_1149_id> <http://www.w3.org/1999/02/22-rdf-syntax-ns#type> <http://www.cs.ucl.ac.uk/staff/a.gonzalezbeltran/owl/caarray2_1.owl#Hybridization_id> .
<urn:caarray-data#Hybridization_1149_id> <http://www.cs.ucl.ac.uk/staff/a.gonzalezbeltran/owl/domainmodel.owl#datatype> "1149"^^<http://www.w3.org/2001/XMLSchema#string> .
<urn:caarray-data#Hybridization_1149> <http://www.cs.ucl.ac.uk/staff/a.gonzalezbeltran/owl/domainmodel.owl#umlAttributeCollection> <urn:caarray-data#Hybridization_1149_name> .
<urn:caarray-data#Hybridization_1149_name> <http://www.w3.org/1999/02/22-rdf-syntax-ns#type> <http://www.cs.ucl.ac.uk/staff/a.gonzalezbeltran/owl/caarray2_1.owl#Hybridization_name> .
<urn:caarray-data#Hybridization_1149_name> <http://www.cs.ucl.ac.uk/staff/a.gonzalezbeltran/owl/domainmodel.owl#datatype> "SK-OV-3 hgu95b"^^<http://www.w3.org/2001/XMLSchema#string> .
<urn:caarray-data#Hybridization_1144> <http://www.w3.org/1999/02/22-rdf-syntax-ns#type> <http://www.cs.ucl.ac.uk/staff/a.gonzalezbeltran/owl/caarray2_1.owl#Hybridization> .
<urn:caarray-data#Experiment_6> <http://www.cs.ucl.ac.uk/staff/a.gonzalezbeltran/owl/caarray2_1.owl#Experiment_hybridizations_Hybridization> <urn:caarray-data#Hybridization_1144> .
<urn:caarray-data#Hybridization_1144> <http://www.cs.ucl.ac.uk/staff/a.gonzalezbeltran/owl/domainmodel.owl#umlAttributeCollection> <urn:caarray-data#Hybridization_1144_amountOfMaterial> .
<urn:caarray-data#Hybridization_1144_amountOfMaterial> <http://www.w3.org/1999/02/22-rdf-syntax-ns#type> <http://www.cs.ucl.ac.uk/staff/a.gonzalezbeltran/owl/caarray2_1.owl#Hybridization_amountOfMaterial> .
<urn:caarray-data#Hybridization_1144_amountOfMaterial> <http://www.cs.ucl.ac.uk/staff/a.gonzalezbeltran/owl/domainmodel.owl#datatype> "0.0"^^<http://www.w3.org/2001/XMLSchema#string> .
<urn:caarray-data#Hybridization_1144> <http://www.cs.ucl.ac.uk/staff/a.gonzalezbeltran/owl/domainmodel.owl#umlAttributeCollection> <urn:caarray-data#Hybridization_1144_id> .
<urn:caarray-data#Hybridization_1144_id> <http://www.w3.org/1999/02/22-rdf-syntax-ns#type> <http://www.cs.ucl.ac.uk/staff/a.gonzalezbeltran/owl/caarray2_1.owl#Hybridization_id> .
<urn:caarray-data#Hybridization_1144_id> <http://www.cs.ucl.ac.uk/staff/a.gonzalezbeltran/owl/domainmodel.owl#datatype> "1144"^^<http://www.w3.org/2001/XMLSchema#string> .
<urn:caarray-data#Hybridization_1144> <http://www.cs.ucl.ac.uk/staff/a.gonzalezbeltran/owl/domainmodel.owl#umlAttributeCollection> <urn:caarray-data#Hybridization_1144_name> .
<urn:caarray-data#Hybridization_1144_name> <http://www.w3.org/1999/02/22-rdf-syntax-ns#type> <http://www.cs.ucl.ac.uk/staff/a.gonzalezbeltran/owl/caarray2_1.owl#Hybridization_name> .
<urn:caarray-data#Hybridization_1144_name> <http://www.cs.ucl.ac.uk/staff/a.gonzalezbeltran/owl/domainmodel.owl#datatype> "KM12 hgu95b"^^<http://www.w3.org/2001/XMLSchema#string> .
<urn:caarray-data#Hybridization_1251> <http://www.w3.org/1999/02/22-rdf-syntax-ns#type> <http://www.cs.ucl.ac.uk/staff/a.gonzalezbeltran/owl/caarray2_1.owl#Hybridization> .
<urn:caarray-data#Experiment_6> <http://www.cs.ucl.ac.uk/staff/a.gonzalezbeltran/owl/caarray2_1.owl#Experiment_hybridizations_Hybridization> <urn:caarray-data#Hybridization_1251> .
<urn:caarray-data#Hybridization_1251> <http://www.cs.ucl.ac.uk/staff/a.gonzalezbeltran/owl/domainmodel.owl#umlAttributeCollection> <urn:caarray-data#Hybridization_1251_amountOfMaterial> .
<urn:caarray-data#Hybridization_1251_amountOfMaterial> <http://www.w3.org/1999/02/22-rdf-syntax-ns#type> <http://www.cs.ucl.ac.uk/staff/a.gonzalezbeltran/owl/caarray2_1.owl#Hybridization_amountOfMaterial> .
<urn:caarray-data#Hybridization_1251_amountOfMaterial> <http://www.cs.ucl.ac.uk/staff/a.gonzalezbeltran/owl/domainmodel.owl#datatype> "0.0"^^<http://www.w3.org/2001/XMLSchema#string> .
<urn:caarray-data#Hybridization_1251> <http://www.cs.ucl.ac.uk/staff/a.gonzalezbeltran/owl/domainmodel.owl#umlAttributeCollection> <urn:caarray-data#Hybridization_1251_id> .
<urn:caarray-data#Hybridization_1251_id> <http://www.w3.org/1999/02/22-rdf-syntax-ns#type> <http://www.cs.ucl.ac.uk/staff/a.gonzalezbeltran/owl/caarray2_1.owl#Hybridization_id> .
<urn:caarray-data#Hybridization_1251_id> <http://www.cs.ucl.ac.uk/staff/a.gonzalezbeltran/owl/domainmodel.owl#datatype> "1251"^^<http://www.w3.org/2001/XMLSchema#string> .
<urn:caarray-data#Hybridization_1251> <http://www.cs.ucl.ac.uk/staff/a.gonzalezbeltran/owl/domainmodel.owl#umlAttributeCollection> <urn:caarray-data#Hybridization_1251_name> .
<urn:caarray-data#Hybridization_1251_name> <http://www.w3.org/1999/02/22-rdf-syntax-ns#type> <http://www.cs.ucl.ac.uk/staff/a.gonzalezbeltran/owl/caarray2_1.owl#Hybridization_name> .
<urn:caarray-data#Hybridization_1251_name> <http://www.cs.ucl.ac.uk/staff/a.gonzalezbeltran/owl/domainmodel.owl#datatype> "NCI-H322 hgu95b"^^<http://www.w3.org/2001/XMLSchema#string> .
<urn:caarray-data#Hybridization_1187> <http://www.w3.org/1999/02/22-rdf-syntax-ns#type> <http://www.cs.ucl.ac.uk/staff/a.gonzalezbeltran/owl/caarray2_1.owl#Hybridization> .
<urn:caarray-data#Experiment_6> <http://www.cs.ucl.ac.uk/staff/a.gonzalezbeltran/owl/caarray2_1.owl#Experiment_hybridizations_Hybridization> <urn:caarray-data#Hybridization_1187> .
<urn:caarray-data#Hybridization_1187> <http://www.cs.ucl.ac.uk/staff/a.gonzalezbeltran/owl/domainmodel.owl#umlAttributeCollection> <urn:caarray-data#Hybridization_1187_amountOfMaterial> .
<urn:caarray-data#Hybridization_1187_amountOfMaterial> <http://www.w3.org/1999/02/22-rdf-syntax-ns#type> <http://www.cs.ucl.ac.uk/staff/a.gonzalezbeltran/owl/caarray2_1.owl#Hybridization_amountOfMaterial> .
<urn:caarray-data#Hybridization_1187_amountOfMaterial> <http://www.cs.ucl.ac.uk/staff/a.gonzalezbeltran/owl/domainmodel.owl#datatype> "0.0"^^<http://www.w3.org/2001/XMLSchema#string> .
<urn:caarray-data#Hybridization_1187> <http://www.cs.ucl.ac.uk/staff/a.gonzalezbeltran/owl/domainmodel.owl#umlAttributeCollection> <urn:caarray-data#Hybridization_1187_id> .
<urn:caarray-data#Hybridization_1187_id> <http://www.w3.org/1999/02/22-rdf-syntax-ns#type> <http://www.cs.ucl.ac.uk/staff/a.gonzalezbeltran/owl/caarray2_1.owl#Hybridization_id> .
<urn:caarray-data#Hybridization_1187_id> <http://www.cs.ucl.ac.uk/staff/a.gonzalezbeltran/owl/domainmodel.owl#datatype> "1187"^^<http://www.w3.org/2001/XMLSchema#string> .
<urn:caarray-data#Hybridization_1187> <http://www.cs.ucl.ac.uk/staff/a.gonzalezbeltran/owl/domainmodel.owl#umlAttributeCollection> <urn:caarray-data#Hybridization_1187_name> .
<urn:caarray-data#Hybridization_1187_name> <http://www.w3.org/1999/02/22-rdf-syntax-ns#type> <http://www.cs.ucl.ac.uk/staff/a.gonzalezbeltran/owl/caarray2_1.owl#Hybridization_name> .
<urn:caarray-data#Hybridization_1187_name> <http://www.cs.ucl.ac.uk/staff/a.gonzalezbeltran/owl/domainmodel.owl#datatype> "SK-MEL-2 hgu95c"^^<http://www.w3.org/2001/XMLSchema#string> .
<urn:caarray-data#Hybridization_1249> <http://www.w3.org/1999/02/22-rdf-syntax-ns#type> <http://www.cs.ucl.ac.uk/staff/a.gonzalezbeltran/owl/caarray2_1.owl#Hybridization> .
<urn:caarray-data#Experiment_6> <http://www.cs.ucl.ac.uk/staff/a.gonzalezbeltran/owl/caarray2_1.owl#Experiment_hybridizations_Hybridization> <urn:caarray-data#Hybridization_1249> .
<urn:caarray-data#Hybridization_1249> <http://www.cs.ucl.ac.uk/staff/a.gonzalezbeltran/owl/domainmodel.owl#umlAttributeCollection> <urn:caarray-data#Hybridization_1249_amountOfMaterial> .
<urn:caarray-data#Hybridization_1249_amountOfMaterial> <http://www.w3.org/1999/02/22-rdf-syntax-ns#type> <http://www.cs.ucl.ac.uk/staff/a.gonzalezbeltran/owl/caarray2_1.owl#Hybridization_amountOfMaterial> .
<urn:caarray-data#Hybridization_1249_amountOfMaterial> <http://www.cs.ucl.ac.uk/staff/a.gonzalezbeltran/owl/domainmodel.owl#datatype> "0.0"^^<http://www.w3.org/2001/XMLSchema#string> .
<urn:caarray-data#Hybridization_1249> <http://www.cs.ucl.ac.uk/staff/a.gonzalezbeltran/owl/domainmodel.owl#umlAttributeCollection> <urn:caarray-data#Hybridization_1249_id> .
<urn:caarray-data#Hybridization_1249_id> <http://www.w3.org/1999/02/22-rdf-syntax-ns#type> <http://www.cs.ucl.ac.uk/staff/a.gonzalezbeltran/owl/caarray2_1.owl#Hybridization_id> .
<urn:caarray-data#Hybridization_1249_id> <http://www.cs.ucl.ac.uk/staff/a.gonzalezbeltran/owl/domainmodel.owl#datatype> "1249"^^<http://www.w3.org/2001/XMLSchema#string> .
<urn:caarray-data#Hybridization_1249> <http://www.cs.ucl.ac.uk/staff/a.gonzalezbeltran/owl/domainmodel.owl#umlAttributeCollection> <urn:caarray-data#Hybridization_1249_name> .
<urn:caarray-data#Hybridization_1249_name> <http://www.w3.org/1999/02/22-rdf-syntax-ns#type> <http://www.cs.ucl.ac.uk/staff/a.gonzalezbeltran/owl/caarray2_1.owl#Hybridization_name> .
<urn:caarray-data#Hybridization_1249_name> <http://www.cs.ucl.ac.uk/staff/a.gonzalezbeltran/owl/domainmodel.owl#datatype> "LOX IMVI hgu95e"^^<http://www.w3.org/2001/XMLSchema#string> .
<urn:caarray-data#Hybridization_1150> <http://www.w3.org/1999/02/22-rdf-syntax-ns#type> <http://www.cs.ucl.ac.uk/staff/a.gonzalezbeltran/owl/caarray2_1.owl#Hybridization> .
<urn:caarray-data#Experiment_6> <http://www.cs.ucl.ac.uk/staff/a.gonzalezbeltran/owl/caarray2_1.owl#Experiment_hybridizations_Hybridization> <urn:caarray-data#Hybridization_1150> .
<urn:caarray-data#Hybridization_1150> <http://www.cs.ucl.ac.uk/staff/a.gonzalezbeltran/owl/domainmodel.owl#umlAttributeCollection> <urn:caarray-data#Hybridization_1150_amountOfMaterial> .
<urn:caarray-data#Hybridization_1150_amountOfMaterial> <http://www.w3.org/1999/02/22-rdf-syntax-ns#type> <http://www.cs.ucl.ac.uk/staff/a.gonzalezbeltran/owl/caarray2_1.owl#Hybridization_amountOfMaterial> .
<urn:caarray-data#Hybridization_1150_amountOfMaterial> <http://www.cs.ucl.ac.uk/staff/a.gonzalezbeltran/owl/domainmodel.owl#datatype> "0.0"^^<http://www.w3.org/2001/XMLSchema#string> .
<urn:caarray-data#Hybridization_1150> <http://www.cs.ucl.ac.uk/staff/a.gonzalezbeltran/owl/domainmodel.owl#umlAttributeCollection> <urn:caarray-data#Hybridization_1150_id> .
<urn:caarray-data#Hybridization_1150_id> <http://www.w3.org/1999/02/22-rdf-syntax-ns#type> <http://www.cs.ucl.ac.uk/staff/a.gonzalezbeltran/owl/caarray2_1.owl#Hybridization_id> .
<urn:caarray-data#Hybridization_1150_id> <http://www.cs.ucl.ac.uk/staff/a.gonzalezbeltran/owl/domainmodel.owl#datatype> "1150"^^<http://www.w3.org/2001/XMLSchema#string> .
<urn:caarray-data#Hybridization_1150> <http://www.cs.ucl.ac.uk/staff/a.gonzalezbeltran/owl/domainmodel.owl#umlAttributeCollection> <urn:caarray-data#Hybridization_1150_name> .
<urn:caarray-data#Hybridization_1150_name> <http://www.w3.org/1999/02/22-rdf-syntax-ns#type> <http://www.cs.ucl.ac.uk/staff/a.gonzalezbeltran/owl/caarray2_1.owl#Hybridization_name> .
<urn:caarray-data#Hybridization_1150_name> <http://www.cs.ucl.ac.uk/staff/a.gonzalezbeltran/owl/domainmodel.owl#datatype> "NCI-H226 hgu95a"^^<http://www.w3.org/2001/XMLSchema#string> .
<urn:caarray-data#Hybridization_1143> <http://www.w3.org/1999/02/22-rdf-syntax-ns#type> <http://www.cs.ucl.ac.uk/staff/a.gonzalezbeltran/owl/caarray2_1.owl#Hybridization> .
<urn:caarray-data#Experiment_6> <http://www.cs.ucl.ac.uk/staff/a.gonzalezbeltran/owl/caarray2_1.owl#Experiment_hybridizations_Hybridization> <urn:caarray-data#Hybridization_1143> .
<urn:caarray-data#Hybridization_1143> <http://www.cs.ucl.ac.uk/staff/a.gonzalezbeltran/owl/domainmodel.owl#umlAttributeCollection> <urn:caarray-data#Hybridization_1143_amountOfMaterial> .
<urn:caarray-data#Hybridization_1143_amountOfMaterial> <http://www.w3.org/1999/02/22-rdf-syntax-ns#type> <http://www.cs.ucl.ac.uk/staff/a.gonzalezbeltran/owl/caarray2_1.owl#Hybridization_amountOfMaterial> .
<urn:caarray-data#Hybridization_1143_amountOfMaterial> <http://www.cs.ucl.ac.uk/staff/a.gonzalezbeltran/owl/domainmodel.owl#datatype> "0.0"^^<http://www.w3.org/2001/XMLSchema#string> .
<urn:caarray-data#Hybridization_1143> <http://www.cs.ucl.ac.uk/staff/a.gonzalezbeltran/owl/domainmodel.owl#umlAttributeCollection> <urn:caarray-data#Hybridization_1143_id> .
<urn:caarray-data#Hybridization_1143_id> <http://www.w3.org/1999/02/22-rdf-syntax-ns#type> <http://www.cs.ucl.ac.uk/staff/a.gonzalezbeltran/owl/caarray2_1.owl#Hybridization_id> .
<urn:caarray-data#Hybridization_1143_id> <http://www.cs.ucl.ac.uk/staff/a.gonzalezbeltran/owl/domainmodel.owl#datatype> "1143"^^<http://www.w3.org/2001/XMLSchema#string> .
<urn:caarray-data#Hybridization_1143> <http://www.cs.ucl.ac.uk/staff/a.gonzalezbeltran/owl/domainmodel.owl#umlAttributeCollection> <urn:caarray-data#Hybridization_1143_name> .
<urn:caarray-data#Hybridization_1143_name> <http://www.w3.org/1999/02/22-rdf-syntax-ns#type> <http://www.cs.ucl.ac.uk/staff/a.gonzalezbeltran/owl/caarray2_1.owl#Hybridization_name> .
<urn:caarray-data#Hybridization_1143_name> <http://www.cs.ucl.ac.uk/staff/a.gonzalezbeltran/owl/domainmodel.owl#datatype> "M14 hgu95a"^^<http://www.w3.org/2001/XMLSchema#string> .
<urn:caarray-data#Hybridization_1079> <http://www.w3.org/1999/02/22-rdf-syntax-ns#type> <http://www.cs.ucl.ac.uk/staff/a.gonzalezbeltran/owl/caarray2_1.owl#Hybridization> .
<urn:caarray-data#Experiment_6> <http://www.cs.ucl.ac.uk/staff/a.gonzalezbeltran/owl/caarray2_1.owl#Experiment_hybridizations_Hybridization> <urn:caarray-data#Hybridization_1079> .
<urn:caarray-data#Hybridization_1079> <http://www.cs.ucl.ac.uk/staff/a.gonzalezbeltran/owl/domainmodel.owl#umlAttributeCollection> <urn:caarray-data#Hybridization_1079_amountOfMaterial> .
[truncated: 1,999,709 more chars]
