# Supplementary material for: Semantic web data warehousing for caGrid
Source: BMC Bioinformatics. 2009 Oct 1;10(Suppl 10):S2. doi: 10.1186/1471-2105-10-S10-S2 (PMC2755823; doi:10.1186/1471-2105-10-S10-S2)
Supplement: Supplementary file 5 — Additional file 5: caArray SourceCharacteristic s in N-Triple format. (NTP 6 MB) [file 12859_2009_3370_MOESM5_ESM.ntp]

<urn:caarray-data#Experiment_6> <http://www.w3.org/1999/02/22-rdf-syntax-ns#type> <http://www.cs.ucl.ac.uk/staff/a.gonzalezbeltran/owl/caarray2_1.owl#Experiment> .
<urn:caarray-data#Experiment_6> <http://www.cs.ucl.ac.uk/staff/a.gonzalezbeltran/owl/domainmodel.owl#umlAttributeCollection> <urn:caarray-data#Experiment_6_assayType> .
<urn:caarray-data#Experiment_6_assayType> <http://www.w3.org/1999/02/22-rdf-syntax-ns#type> <http://www.cs.ucl.ac.uk/staff/a.gonzalezbeltran/owl/caarray2_1.owl#Experiment_assayType> .
<urn:caarray-data#Experiment_6_assayType> <http://www.cs.ucl.ac.uk/staff/a.gonzalezbeltran/owl/domainmodel.owl#datatype> "geneExpression"^^<http://www.w3.org/2001/XMLSchema#string> .
<urn:caarray-data#Experiment_6> <http://www.cs.ucl.ac.uk/staff/a.gonzalezbeltran/owl/domainmodel.owl#umlAttributeCollection> <urn:caarray-data#Experiment_6_description> .
<urn:caarray-data#Experiment_6_description> <http://www.w3.org/1999/02/22-rdf-syntax-ns#type> <http://www.cs.ucl.ac.uk/staff/a.gonzalezbeltran/owl/caarray2_1.owl#Experiment_description> .
<urn:caarray-data#Experiment_6_description> <http://www.cs.ucl.ac.uk/staff/a.gonzalezbeltran/owl/domainmodel.owl#datatype> "Comparison between cell lines from 9 different cancer tissue of origin types (Breast, Central Nervous System, Colon, Leukemia, Melanoma, Non-Small Cell Lung, Ovarian, Prostate, Renal) from NCI-60 panel Experiment Overall Design: cell lines from 9 different cancer tissue of origin types"^^<http://www.w3.org/2001/XMLSchema#string> .
<urn:caarray-data#Experiment_6> <http://www.cs.ucl.ac.uk/staff/a.gonzalezbeltran/owl/domainmodel.owl#umlAttributeCollection> <urn:caarray-data#Experiment_6_id> .
<urn:caarray-data#Experiment_6_id> <http://www.w3.org/1999/02/22-rdf-syntax-ns#type> <http://www.cs.ucl.ac.uk/staff/a.gonzalezbeltran/owl/caarray2_1.owl#Experiment_id> .
<urn:caarray-data#Experiment_6_id> <http://www.cs.ucl.ac.uk/staff/a.gonzalezbeltran/owl/domainmodel.owl#datatype> "6"^^<http://www.w3.org/2001/XMLSchema#string> .
<urn:caarray-data#Experiment_6> <http://www.cs.ucl.ac.uk/staff/a.gonzalezbeltran/owl/domainmodel.owl#umlAttributeCollection> <urn:caarray-data#Experiment_6_publicIdentifier> .
<urn:caarray-data#Experiment_6_publicIdentifier> <http://www.w3.org/1999/02/22-rdf-syntax-ns#type> <http://www.cs.ucl.ac.uk/staff/a.gonzalezbeltran/owl/caarray2_1.owl#Experiment_publicIdentifier> .
<urn:caarray-data#Experiment_6_publicIdentifier> <http://www.cs.ucl.ac.uk/staff/a.gonzalezbeltran/owl/domainmodel.owl#datatype> "shank-00006"^^<http://www.w3.org/2001/XMLSchema#string> .
<urn:caarray-data#Experiment_6> <http://www.cs.ucl.ac.uk/staff/a.gonzalezbeltran/owl/domainmodel.owl#umlAttributeCollection> <urn:caarray-data#Experiment_6_title> .
<urn:caarray-data#Experiment_6_title> <http://www.w3.org/1999/02/22-rdf-syntax-ns#type> <http://www.cs.ucl.ac.uk/staff/a.gonzalezbeltran/owl/caarray2_1.owl#Experiment_title> .
<urn:caarray-data#Experiment_6_title> <http://www.cs.ucl.ac.uk/staff/a.gonzalezbeltran/owl/domainmodel.owl#datatype> "E-GEOD-5949"^^<http://www.w3.org/2001/XMLSchema#string> .
<urn:caarray-data#Source_3669> <http://www.w3.org/1999/02/22-rdf-syntax-ns#type> <http://www.cs.ucl.ac.uk/staff/a.gonzalezbeltran/owl/caarray2_1.owl#Source> .
<urn:caarray-data#Experiment_6> <http://www.cs.ucl.ac.uk/staff/a.gonzalezbeltran/owl/caarray2_1.owl#Experiment_sources_Source> <urn:caarray-data#Source_3669> .
<urn:caarray-data#Source_3669> <http://www.cs.ucl.ac.uk/staff/a.gonzalezbeltran/owl/domainmodel.owl#umlAttributeCollection> <urn:caarray-data#Source_3669_description> .
<urn:caarray-data#Source_3669_description> <http://www.w3.org/1999/02/22-rdf-syntax-ns#type> <http://www.cs.ucl.ac.uk/staff/a.gonzalezbeltran/owl/caarray2_1.owl#Source_description> .
<urn:caarray-data#Source_3669_description> <http://www.cs.ucl.ac.uk/staff/a.gonzalezbeltran/owl/domainmodel.owl#datatype> "Renal cell carcinoma:  NCI60."^^<http://www.w3.org/2001/XMLSchema#string> .
<urn:caarray-data#Source_3669> <http://www.cs.ucl.ac.uk/staff/a.gonzalezbeltran/owl/domainmodel.owl#umlAttributeCollection> <urn:caarray-data#Source_3669_id> .
<urn:caarray-data#Source_3669_id> <http://www.w3.org/1999/02/22-rdf-syntax-ns#type> <http://www.cs.ucl.ac.uk/staff/a.gonzalezbeltran/owl/caarray2_1.owl#Source_id> .
<urn:caarray-data#Source_3669_id> <http://www.cs.ucl.ac.uk/staff/a.gonzalezbeltran/owl/domainmodel.owl#datatype> "3669"^^<http://www.w3.org/2001/XMLSchema#string> .
<urn:caarray-data#Source_3669> <http://www.cs.ucl.ac.uk/staff/a.gonzalezbeltran/owl/domainmodel.owl#umlAttributeCollection> <urn:caarray-data#Source_3669_name> .
<urn:caarray-data#Source_3669_name> <http://www.w3.org/1999/02/22-rdf-syntax-ns#type> <http://www.cs.ucl.ac.uk/staff/a.gonzalezbeltran/owl/caarray2_1.owl#Source_name> .
<urn:caarray-data#Source_3669_name> <http://www.cs.ucl.ac.uk/staff/a.gonzalezbeltran/owl/domainmodel.owl#datatype> "GSE5949GSM134297"^^<http://www.w3.org/2001/XMLSchema#string> .
<urn:caarray-data#TermBasedCharacteristic_3585> <http://www.w3.org/1999/02/22-rdf-syntax-ns#type> <http://www.cs.ucl.ac.uk/staff/a.gonzalezbeltran/owl/caarray2_1.owl#TermBasedCharacteristic> .
<urn:caarray-data#Source_3669> <http://www.cs.ucl.ac.uk/staff/a.gonzalezbeltran/owl/caarray2_1.owl#Source_characteristics_TermBasedCharacteristic> <urn:caarray-data#TermBasedCharacteristic_3585> .
<urn:caarray-data#TermBasedCharacteristic_3585> <http://www.cs.ucl.ac.uk/staff/a.gonzalezbeltran/owl/domainmodel.owl#umlAttributeCollection> <urn:caarray-data#TermBasedCharacteristic_3585_id> .
<urn:caarray-data#TermBasedCharacteristic_3585_id> <http://www.w3.org/1999/02/22-rdf-syntax-ns#type> <http://www.cs.ucl.ac.uk/staff/a.gonzalezbeltran/owl/caarray2_1.owl#TermBasedCharacteristic_id> .
<urn:caarray-data#TermBasedCharacteristic_3585_id> <http://www.cs.ucl.ac.uk/staff/a.gonzalezbeltran/owl/domainmodel.owl#datatype> "3585"^^<http://www.w3.org/2001/XMLSchema#string> .
<urn:caarray-data#Term_882> <http://www.w3.org/1999/02/22-rdf-syntax-ns#type> <http://www.cs.ucl.ac.uk/staff/a.gonzalezbeltran/owl/caarray2_1.owl#Term> .
<urn:caarray-data#TermBasedCharacteristic_3585> <http://www.cs.ucl.ac.uk/staff/a.gonzalezbeltran/owl/caarray2_1.owl#TermBasedCharacteristic_term_Term> <urn:caarray-data#Term_882> .
<urn:caarray-data#Term_882> <http://www.cs.ucl.ac.uk/staff/a.gonzalezbeltran/owl/domainmodel.owl#umlAttributeCollection> <urn:caarray-data#Term_882_id> .
<urn:caarray-data#Term_882_id> <http://www.w3.org/1999/02/22-rdf-syntax-ns#type> <http://www.cs.ucl.ac.uk/staff/a.gonzalezbeltran/owl/caarray2_1.owl#Term_id> .
<urn:caarray-data#Term_882_id> <http://www.cs.ucl.ac.uk/staff/a.gonzalezbeltran/owl/domainmodel.owl#datatype> "882"^^<http://www.w3.org/2001/XMLSchema#string> .
<urn:caarray-data#Term_882> <http://www.cs.ucl.ac.uk/staff/a.gonzalezbeltran/owl/domainmodel.owl#umlAttributeCollection> <urn:caarray-data#Term_882_value> .
<urn:caarray-data#Term_882_value> <http://www.w3.org/1999/02/22-rdf-syntax-ns#type> <http://www.cs.ucl.ac.uk/staff/a.gonzalezbeltran/owl/caarray2_1.owl#Term_value> .
<urn:caarray-data#Term_882_value> <http://www.cs.ucl.ac.uk/staff/a.gonzalezbeltran/owl/domainmodel.owl#datatype> "male"^^<http://www.w3.org/2001/XMLSchema#string> .
<urn:caarray-data#Category_82> <http://www.w3.org/1999/02/22-rdf-syntax-ns#type> <http://www.cs.ucl.ac.uk/staff/a.gonzalezbeltran/owl/caarray2_1.owl#Category> .
<urn:caarray-data#TermBasedCharacteristic_3585> <http://www.cs.ucl.ac.uk/staff/a.gonzalezbeltran/owl/caarray2_1.owl#TermBasedCharacteristic_category_Category> <urn:caarray-data#Category_82> .
<urn:caarray-data#Category_82> <http://www.cs.ucl.ac.uk/staff/a.gonzalezbeltran/owl/domainmodel.owl#umlAttributeCollection> <urn:caarray-data#Category_82_accession> .
<urn:caarray-data#Category_82_accession> <http://www.w3.org/1999/02/22-rdf-syntax-ns#type> <http://www.cs.ucl.ac.uk/staff/a.gonzalezbeltran/owl/caarray2_1.owl#Category_accession> .
<urn:caarray-data#Category_82_accession> <http://www.cs.ucl.ac.uk/staff/a.gonzalezbeltran/owl/domainmodel.owl#datatype> "MO_168"^^<http://www.w3.org/2001/XMLSchema#string> .
<urn:caarray-data#Category_82> <http://www.cs.ucl.ac.uk/staff/a.gonzalezbeltran/owl/domainmodel.owl#umlAttributeCollection> <urn:caarray-data#Category_82_id> .
<urn:caarray-data#Category_82_id> <http://www.w3.org/1999/02/22-rdf-syntax-ns#type> <http://www.cs.ucl.ac.uk/staff/a.gonzalezbeltran/owl/caarray2_1.owl#Category_id> .
<urn:caarray-data#Category_82_id> <http://www.cs.ucl.ac.uk/staff/a.gonzalezbeltran/owl/domainmodel.owl#datatype> "82"^^<http://www.w3.org/2001/XMLSchema#string> .
<urn:caarray-data#Category_82> <http://www.cs.ucl.ac.uk/staff/a.gonzalezbeltran/owl/domainmodel.owl#umlAttributeCollection> <urn:caarray-data#Category_82_name> .
<urn:caarray-data#Category_82_name> <http://www.w3.org/1999/02/22-rdf-syntax-ns#type> <http://www.cs.ucl.ac.uk/staff/a.gonzalezbeltran/owl/caarray2_1.owl#Category_name> .
<urn:caarray-data#Category_82_name> <http://www.cs.ucl.ac.uk/staff/a.gonzalezbeltran/owl/domainmodel.owl#datatype> "Sex"^^<http://www.w3.org/2001/XMLSchema#string> .
<urn:caarray-data#Category_82> <http://www.cs.ucl.ac.uk/staff/a.gonzalezbeltran/owl/domainmodel.owl#umlAttributeCollection> <urn:caarray-data#Category_82_url> .
<urn:caarray-data#Category_82_url> <http://www.w3.org/1999/02/22-rdf-syntax-ns#type> <http://www.cs.ucl.ac.uk/staff/a.gonzalezbeltran/owl/caarray2_1.owl#Category_url> .
<urn:caarray-data#Category_82_url> <http://www.cs.ucl.ac.uk/staff/a.gonzalezbeltran/owl/domainmodel.owl#datatype> "http://mged.sourceforge.net/ontologies/MGEDontology.php#Sex"^^<http://www.w3.org/2001/XMLSchema#string> .
<urn:caarray-data#TermBasedCharacteristic_3586> <http://www.w3.org/1999/02/22-rdf-syntax-ns#type> <http://www.cs.ucl.ac.uk/staff/a.gonzalezbeltran/owl/caarray2_1.owl#TermBasedCharacteristic> .
<urn:caarray-data#Source_3669> <http://www.cs.ucl.ac.uk/staff/a.gonzalezbeltran/owl/caarray2_1.owl#Source_characteristics_TermBasedCharacteristic> <urn:caarray-data#TermBasedCharacteristic_3586> .
<urn:caarray-data#TermBasedCharacteristic_3586> <http://www.cs.ucl.ac.uk/staff/a.gonzalezbeltran/owl/domainmodel.owl#umlAttributeCollection> <urn:caarray-data#TermBasedCharacteristic_3586_id> .
<urn:caarray-data#TermBasedCharacteristic_3586_id> <http://www.w3.org/1999/02/22-rdf-syntax-ns#type> <http://www.cs.ucl.ac.uk/staff/a.gonzalezbeltran/owl/caarray2_1.owl#TermBasedCharacteristic_id> .
<urn:caarray-data#TermBasedCharacteristic_3586_id> <http://www.cs.ucl.ac.uk/staff/a.gonzalezbeltran/owl/domainmodel.owl#datatype> "3586"^^<http://www.w3.org/2001/XMLSchema#string> .
<urn:caarray-data#Term_912> <http://www.w3.org/1999/02/22-rdf-syntax-ns#type> <http://www.cs.ucl.ac.uk/staff/a.gonzalezbeltran/owl/caarray2_1.owl#Term> .
<urn:caarray-data#TermBasedCharacteristic_3586> <http://www.cs.ucl.ac.uk/staff/a.gonzalezbeltran/owl/caarray2_1.owl#TermBasedCharacteristic_term_Term> <urn:caarray-data#Term_912> .
<urn:caarray-data#Term_912> <http://www.cs.ucl.ac.uk/staff/a.gonzalezbeltran/owl/domainmodel.owl#umlAttributeCollection> <urn:caarray-data#Term_912_id> .
<urn:caarray-data#Term_912_id> <http://www.w3.org/1999/02/22-rdf-syntax-ns#type> <http://www.cs.ucl.ac.uk/staff/a.gonzalezbeltran/owl/caarray2_1.owl#Term_id> .
<urn:caarray-data#Term_912_id> <http://www.cs.ucl.ac.uk/staff/a.gonzalezbeltran/owl/domainmodel.owl#datatype> "912"^^<http://www.w3.org/2001/XMLSchema#string> .
<urn:caarray-data#Term_912> <http://www.cs.ucl.ac.uk/staff/a.gonzalezbeltran/owl/domainmodel.owl#umlAttributeCollection> <urn:caarray-data#Term_912_value> .
<urn:caarray-data#Term_912_value> <http://www.w3.org/1999/02/22-rdf-syntax-ns#type> <http://www.cs.ucl.ac.uk/staff/a.gonzalezbeltran/owl/caarray2_1.owl#Term_value> .
<urn:caarray-data#Term_912_value> <http://www.cs.ucl.ac.uk/staff/a.gonzalezbeltran/owl/domainmodel.owl#datatype> "kidney"^^<http://www.w3.org/2001/XMLSchema#string> .
<urn:caarray-data#Category_265> <http://www.w3.org/1999/02/22-rdf-syntax-ns#type> <http://www.cs.ucl.ac.uk/staff/a.gonzalezbeltran/owl/caarray2_1.owl#Category> .
<urn:caarray-data#TermBasedCharacteristic_3586> <http://www.cs.ucl.ac.uk/staff/a.gonzalezbeltran/owl/caarray2_1.owl#TermBasedCharacteristic_category_Category> <urn:caarray-data#Category_265> .
<urn:caarray-data#Category_265> <http://www.cs.ucl.ac.uk/staff/a.gonzalezbeltran/owl/domainmodel.owl#umlAttributeCollection> <urn:caarray-data#Category_265_id> .
<urn:caarray-data#Category_265_id> <http://www.w3.org/1999/02/22-rdf-syntax-ns#type> <http://www.cs.ucl.ac.uk/staff/a.gonzalezbeltran/owl/caarray2_1.owl#Category_id> .
<urn:caarray-data#Category_265_id> <http://www.cs.ucl.ac.uk/staff/a.gonzalezbeltran/owl/domainmodel.owl#datatype> "265"^^<http://www.w3.org/2001/XMLSchema#string> .
<urn:caarray-data#Category_265> <http://www.cs.ucl.ac.uk/staff/a.gonzalezbeltran/owl/domainmodel.owl#umlAttributeCollection> <urn:caarray-data#Category_265_name> .
<urn:caarray-data#Category_265_name> <http://www.w3.org/1999/02/22-rdf-syntax-ns#type> <http://www.cs.ucl.ac.uk/staff/a.gonzalezbeltran/owl/caarray2_1.owl#Category_name> .
<urn:caarray-data#Category_265_name> <http://www.cs.ucl.ac.uk/staff/a.gonzalezbeltran/owl/domainmodel.owl#datatype> "Phenotype <1>"^^<http://www.w3.org/2001/XMLSchema#string> .
<urn:caarray-data#TermBasedCharacteristic_3587> <http://www.w3.org/1999/02/22-rdf-syntax-ns#type> <http://www.cs.ucl.ac.uk/staff/a.gonzalezbeltran/owl/caarray2_1.owl#TermBasedCharacteristic> .
<urn:caarray-data#Source_3669> <http://www.cs.ucl.ac.uk/staff/a.gonzalezbeltran/owl/caarray2_1.owl#Source_characteristics_TermBasedCharacteristic> <urn:caarray-data#TermBasedCharacteristic_3587> .
<urn:caarray-data#TermBasedCharacteristic_3587> <http://www.cs.ucl.ac.uk/staff/a.gonzalezbeltran/owl/domainmodel.owl#umlAttributeCollection> <urn:caarray-data#TermBasedCharacteristic_3587_id> .
<urn:caarray-data#TermBasedCharacteristic_3587_id> <http://www.w3.org/1999/02/22-rdf-syntax-ns#type> <http://www.cs.ucl.ac.uk/staff/a.gonzalezbeltran/owl/caarray2_1.owl#TermBasedCharacteristic_id> .
<urn:caarray-data#TermBasedCharacteristic_3587_id> <http://www.cs.ucl.ac.uk/staff/a.gonzalezbeltran/owl/domainmodel.owl#datatype> "3587"^^<http://www.w3.org/2001/XMLSchema#string> .
<urn:caarray-data#Term_1036> <http://www.w3.org/1999/02/22-rdf-syntax-ns#type> <http://www.cs.ucl.ac.uk/staff/a.gonzalezbeltran/owl/caarray2_1.owl#Term> .
<urn:caarray-data#TermBasedCharacteristic_3587> <http://www.cs.ucl.ac.uk/staff/a.gonzalezbeltran/owl/caarray2_1.owl#TermBasedCharacteristic_term_Term> <urn:caarray-data#Term_1036> .
<urn:caarray-data#Term_1036> <http://www.cs.ucl.ac.uk/staff/a.gonzalezbeltran/owl/domainmodel.owl#umlAttributeCollection> <urn:caarray-data#Term_1036_id> .
<urn:caarray-data#Term_1036_id> <http://www.w3.org/1999/02/22-rdf-syntax-ns#type> <http://www.cs.ucl.ac.uk/staff/a.gonzalezbeltran/owl/caarray2_1.owl#Term_id> .
<urn:caarray-data#Term_1036_id> <http://www.cs.ucl.ac.uk/staff/a.gonzalezbeltran/owl/domainmodel.owl#datatype> "1036"^^<http://www.w3.org/2001/XMLSchema#string> .
<urn:caarray-data#Term_1036> <http://www.cs.ucl.ac.uk/staff/a.gonzalezbeltran/owl/domainmodel.owl#umlAttributeCollection> <urn:caarray-data#Term_1036_value> .
<urn:caarray-data#Term_1036_value> <http://www.w3.org/1999/02/22-rdf-syntax-ns#type> <http://www.cs.ucl.ac.uk/staff/a.gonzalezbeltran/owl/caarray2_1.owl#Term_value> .
<urn:caarray-data#Term_1036_value> <http://www.cs.ucl.ac.uk/staff/a.gonzalezbeltran/owl/domainmodel.owl#datatype> "UO-31"^^<http://www.w3.org/2001/XMLSchema#string> .
<urn:caarray-data#Category_86> <http://www.w3.org/1999/02/22-rdf-syntax-ns#type> <http://www.cs.ucl.ac.uk/staff/a.gonzalezbeltran/owl/caarray2_1.owl#Category> .
<urn:caarray-data#TermBasedCharacteristic_3587> <http://www.cs.ucl.ac.uk/staff/a.gonzalezbeltran/owl/caarray2_1.owl#TermBasedCharacteristic_category_Category> <urn:caarray-data#Category_86> .
<urn:caarray-data#Category_86> <http://www.cs.ucl.ac.uk/staff/a.gonzalezbeltran/owl/domainmodel.owl#umlAttributeCollection> <urn:caarray-data#Category_86_accession> .
<urn:caarray-data#Category_86_accession> <http://www.w3.org/1999/02/22-rdf-syntax-ns#type> <http://www.cs.ucl.ac.uk/staff/a.gonzalezbeltran/owl/caarray2_1.owl#Category_accession> .
<urn:caarray-data#Category_86_accession> <http://www.cs.ucl.ac.uk/staff/a.gonzalezbeltran/owl/domainmodel.owl#datatype> "MO_49"^^<http://www.w3.org/2001/XMLSchema#string> .
<urn:caarray-data#Category_86> <http://www.cs.ucl.ac.uk/staff/a.gonzalezbeltran/owl/domainmodel.owl#umlAttributeCollection> <urn:caarray-data#Category_86_id> .
<urn:caarray-data#Category_86_id> <http://www.w3.org/1999/02/22-rdf-syntax-ns#type> <http://www.cs.ucl.ac.uk/staff/a.gonzalezbeltran/owl/caarray2_1.owl#Category_id> .
<urn:caarray-data#Category_86_id> <http://www.cs.ucl.ac.uk/staff/a.gonzalezbeltran/owl/domainmodel.owl#datatype> "86"^^<http://www.w3.org/2001/XMLSchema#string> .
<urn:caarray-data#Category_86> <http://www.cs.ucl.ac.uk/staff/a.gonzalezbeltran/owl/domainmodel.owl#umlAttributeCollection> <urn:caarray-data#Category_86_name> .
<urn:caarray-data#Category_86_name> <http://www.w3.org/1999/02/22-rdf-syntax-ns#type> <http://www.cs.ucl.ac.uk/staff/a.gonzalezbeltran/owl/caarray2_1.owl#Category_name> .
<urn:caarray-data#Category_86_name> <http://www.cs.ucl.ac.uk/staff/a.gonzalezbeltran/owl/domainmodel.owl#datatype> "CellLine"^^<http://www.w3.org/2001/XMLSchema#string> .
<urn:caarray-data#Category_86> <http://www.cs.ucl.ac.uk/staff/a.gonzalezbeltran/owl/domainmodel.owl#umlAttributeCollection> <urn:caarray-data#Category_86_url> .
<urn:caarray-data#Category_86_url> <http://www.w3.org/1999/02/22-rdf-syntax-ns#type> <http://www.cs.ucl.ac.uk/staff/a.gonzalezbeltran/owl/caarray2_1.owl#Category_url> .
<urn:caarray-data#Category_86_url> <http://www.cs.ucl.ac.uk/staff/a.gonzalezbeltran/owl/domainmodel.owl#datatype> "http://mged.sourceforge.net/ontologies/MGEDontology.php#CellLine"^^<http://www.w3.org/2001/XMLSchema#string> .
<urn:caarray-data#TermBasedCharacteristic_3588> <http://www.w3.org/1999/02/22-rdf-syntax-ns#type> <http://www.cs.ucl.ac.uk/staff/a.gonzalezbeltran/owl/caarray2_1.owl#TermBasedCharacteristic> .
<urn:caarray-data#Source_3669> <http://www.cs.ucl.ac.uk/staff/a.gonzalezbeltran/owl/caarray2_1.owl#Source_characteristics_TermBasedCharacteristic> <urn:caarray-data#TermBasedCharacteristic_3588> .
<urn:caarray-data#TermBasedCharacteristic_3588> <http://www.cs.ucl.ac.uk/staff/a.gonzalezbeltran/owl/domainmodel.owl#umlAttributeCollection> <urn:caarray-data#TermBasedCharacteristic_3588_id> .
<urn:caarray-data#TermBasedCharacteristic_3588_id> <http://www.w3.org/1999/02/22-rdf-syntax-ns#type> <http://www.cs.ucl.ac.uk/staff/a.gonzalezbeltran/owl/caarray2_1.owl#TermBasedCharacteristic_id> .
<urn:caarray-data#TermBasedCharacteristic_3588_id> <http://www.cs.ucl.ac.uk/staff/a.gonzalezbeltran/owl/domainmodel.owl#datatype> "3588"^^<http://www.w3.org/2001/XMLSchema#string> .
<urn:caarray-data#Term_947> <http://www.w3.org/1999/02/22-rdf-syntax-ns#type> <http://www.cs.ucl.ac.uk/staff/a.gonzalezbeltran/owl/caarray2_1.owl#Term> .
<urn:caarray-data#TermBasedCharacteristic_3588> <http://www.cs.ucl.ac.uk/staff/a.gonzalezbeltran/owl/caarray2_1.owl#TermBasedCharacteristic_term_Term> <urn:caarray-data#Term_947> .
<urn:caarray-data#Term_947> <http://www.cs.ucl.ac.uk/staff/a.gonzalezbeltran/owl/domainmodel.owl#umlAttributeCollection> <urn:caarray-data#Term_947_id> .
<urn:caarray-data#Term_947_id> <http://www.w3.org/1999/02/22-rdf-syntax-ns#type> <http://www.cs.ucl.ac.uk/staff/a.gonzalezbeltran/owl/caarray2_1.owl#Term_id> .
<urn:caarray-data#Term_947_id> <http://www.cs.ucl.ac.uk/staff/a.gonzalezbeltran/owl/domainmodel.owl#datatype> "947"^^<http://www.w3.org/2001/XMLSchema#string> .
<urn:caarray-data#Term_947> <http://www.cs.ucl.ac.uk/staff/a.gonzalezbeltran/owl/domainmodel.owl#umlAttributeCollection> <urn:caarray-data#Term_947_value> .
<urn:caarray-data#Term_947_value> <http://www.w3.org/1999/02/22-rdf-syntax-ns#type> <http://www.cs.ucl.ac.uk/staff/a.gonzalezbeltran/owl/caarray2_1.owl#Term_value> .
<urn:caarray-data#Term_947_value> <http://www.cs.ucl.ac.uk/staff/a.gonzalezbeltran/owl/domainmodel.owl#datatype> "Renal cell carcinoma"^^<http://www.w3.org/2001/XMLSchema#string> .
<urn:caarray-data#Category_261> <http://www.w3.org/1999/02/22-rdf-syntax-ns#type> <http://www.cs.ucl.ac.uk/staff/a.gonzalezbeltran/owl/caarray2_1.owl#Category> .
<urn:caarray-data#TermBasedCharacteristic_3588> <http://www.cs.ucl.ac.uk/staff/a.gonzalezbeltran/owl/caarray2_1.owl#TermBasedCharacteristic_category_Category> <urn:caarray-data#Category_261> .
<urn:caarray-data#Category_261> <http://www.cs.ucl.ac.uk/staff/a.gonzalezbeltran/owl/domainmodel.owl#umlAttributeCollection> <urn:caarray-data#Category_261_id> .
<urn:caarray-data#Category_261_id> <http://www.w3.org/1999/02/22-rdf-syntax-ns#type> <http://www.cs.ucl.ac.uk/staff/a.gonzalezbeltran/owl/caarray2_1.owl#Category_id> .
<urn:caarray-data#Category_261_id> <http://www.cs.ucl.ac.uk/staff/a.gonzalezbeltran/owl/domainmodel.owl#datatype> "261"^^<http://www.w3.org/2001/XMLSchema#string> .
<urn:caarray-data#Category_261> <http://www.cs.ucl.ac.uk/staff/a.gonzalezbeltran/owl/domainmodel.owl#umlAttributeCollection> <urn:caarray-data#Category_261_name> .
<urn:caarray-data#Category_261_name> <http://www.w3.org/1999/02/22-rdf-syntax-ns#type> <http://www.cs.ucl.ac.uk/staff/a.gonzalezbeltran/owl/caarray2_1.owl#Category_name> .
<urn:caarray-data#Category_261_name> <http://www.cs.ucl.ac.uk/staff/a.gonzalezbeltran/owl/domainmodel.owl#datatype> "DiseaseState <1>"^^<http://www.w3.org/2001/XMLSchema#string> .
<urn:caarray-data#Source_4161> <http://www.w3.org/1999/02/22-rdf-syntax-ns#type> <http://www.cs.ucl.ac.uk/staff/a.gonzalezbeltran/owl/caarray2_1.owl#Source> .
<urn:caarray-data#Experiment_6> <http://www.cs.ucl.ac.uk/staff/a.gonzalezbeltran/owl/caarray2_1.owl#Experiment_sources_Source> <urn:caarray-data#Source_4161> .
<urn:caarray-data#Source_4161> <http://www.cs.ucl.ac.uk/staff/a.gonzalezbeltran/owl/domainmodel.owl#umlAttributeCollection> <urn:caarray-data#Source_4161_description> .
<urn:caarray-data#Source_4161_description> <http://www.w3.org/1999/02/22-rdf-syntax-ns#type> <http://www.cs.ucl.ac.uk/staff/a.gonzalezbeltran/owl/caarray2_1.owl#Source_description> .
<urn:caarray-data#Source_4161_description> <http://www.cs.ucl.ac.uk/staff/a.gonzalezbeltran/owl/domainmodel.owl#datatype> "Renal Spindle cell carcinoma:"^^<http://www.w3.org/2001/XMLSchema#string> .
<urn:caarray-data#Source_4161> <http://www.cs.ucl.ac.uk/staff/a.gonzalezbeltran/owl/domainmodel.owl#umlAttributeCollection> <urn:caarray-data#Source_4161_id> .
<urn:caarray-data#Source_4161_id> <http://www.w3.org/1999/02/22-rdf-syntax-ns#type> <http://www.cs.ucl.ac.uk/staff/a.gonzalezbeltran/owl/caarray2_1.owl#Source_id> .
<urn:caarray-data#Source_4161_id> <http://www.cs.ucl.ac.uk/staff/a.gonzalezbeltran/owl/domainmodel.owl#datatype> "4161"^^<http://www.w3.org/2001/XMLSchema#string> .
<urn:caarray-data#Source_4161> <http://www.cs.ucl.ac.uk/staff/a.gonzalezbeltran/owl/domainmodel.owl#umlAttributeCollection> <urn:caarray-data#Source_4161_name> .
<urn:caarray-data#Source_4161_name> <http://www.w3.org/1999/02/22-rdf-syntax-ns#type> <http://www.cs.ucl.ac.uk/staff/a.gonzalezbeltran/owl/caarray2_1.owl#Source_name> .
<urn:caarray-data#Source_4161_name> <http://www.cs.ucl.ac.uk/staff/a.gonzalezbeltran/owl/domainmodel.owl#datatype> "GSE5949GSM134292"^^<http://www.w3.org/2001/XMLSchema#string> .
<urn:caarray-data#TermBasedCharacteristic_4197> <http://www.w3.org/1999/02/22-rdf-syntax-ns#type> <http://www.cs.ucl.ac.uk/staff/a.gonzalezbeltran/owl/caarray2_1.owl#TermBasedCharacteristic> .
<urn:caarray-data#Source_4161> <http://www.cs.ucl.ac.uk/staff/a.gonzalezbeltran/owl/caarray2_1.owl#Source_characteristics_TermBasedCharacteristic> <urn:caarray-data#TermBasedCharacteristic_4197> .
<urn:caarray-data#TermBasedCharacteristic_4197> <http://www.cs.ucl.ac.uk/staff/a.gonzalezbeltran/owl/domainmodel.owl#umlAttributeCollection> <urn:caarray-data#TermBasedCharacteristic_4197_id> .
<urn:caarray-data#TermBasedCharacteristic_4197_id> <http://www.w3.org/1999/02/22-rdf-syntax-ns#type> <http://www.cs.ucl.ac.uk/staff/a.gonzalezbeltran/owl/caarray2_1.owl#TermBasedCharacteristic_id> .
<urn:caarray-data#TermBasedCharacteristic_4197_id> <http://www.cs.ucl.ac.uk/staff/a.gonzalezbeltran/owl/domainmodel.owl#datatype> "4197"^^<http://www.w3.org/2001/XMLSchema#string> .
<urn:caarray-data#Term_882> <http://www.w3.org/1999/02/22-rdf-syntax-ns#type> <http://www.cs.ucl.ac.uk/staff/a.gonzalezbeltran/owl/caarray2_1.owl#Term> .
<urn:caarray-data#TermBasedCharacteristic_4197> <http://www.cs.ucl.ac.uk/staff/a.gonzalezbeltran/owl/caarray2_1.owl#TermBasedCharacteristic_term_Term> <urn:caarray-data#Term_882> .
<urn:caarray-data#Term_882> <http://www.cs.ucl.ac.uk/staff/a.gonzalezbeltran/owl/domainmodel.owl#umlAttributeCollection> <urn:caarray-data#Term_882_id> .
<urn:caarray-data#Term_882_id> <http://www.w3.org/1999/02/22-rdf-syntax-ns#type> <http://www.cs.ucl.ac.uk/staff/a.gonzalezbeltran/owl/caarray2_1.owl#Term_id> .
<urn:caarray-data#Term_882_id> <http://www.cs.ucl.ac.uk/staff/a.gonzalezbeltran/owl/domainmodel.owl#datatype> "882"^^<http://www.w3.org/2001/XMLSchema#string> .
<urn:caarray-data#Term_882> <http://www.cs.ucl.ac.uk/staff/a.gonzalezbeltran/owl/domainmodel.owl#umlAttributeCollection> <urn:caarray-data#Term_882_value> .
<urn:caarray-data#Term_882_value> <http://www.w3.org/1999/02/22-rdf-syntax-ns#type> <http://www.cs.ucl.ac.uk/staff/a.gonzalezbeltran/owl/caarray2_1.owl#Term_value> .
<urn:caarray-data#Term_882_value> <http://www.cs.ucl.ac.uk/staff/a.gonzalezbeltran/owl/domainmodel.owl#datatype> "male"^^<http://www.w3.org/2001/XMLSchema#string> .
<urn:caarray-data#Category_82> <http://www.w3.org/1999/02/22-rdf-syntax-ns#type> <http://www.cs.ucl.ac.uk/staff/a.gonzalezbeltran/owl/caarray2_1.owl#Category> .
<urn:caarray-data#TermBasedCharacteristic_4197> <http://www.cs.ucl.ac.uk/staff/a.gonzalezbeltran/owl/caarray2_1.owl#TermBasedCharacteristic_category_Category> <urn:caarray-data#Category_82> .
<urn:caarray-data#Category_82> <http://www.cs.ucl.ac.uk/staff/a.gonzalezbeltran/owl/domainmodel.owl#umlAttributeCollection> <urn:caarray-data#Category_82_accession> .
<urn:caarray-data#Category_82_accession> <http://www.w3.org/1999/02/22-rdf-syntax-ns#type> <http://www.cs.ucl.ac.uk/staff/a.gonzalezbeltran/owl/caarray2_1.owl#Category_accession> .
<urn:caarray-data#Category_82_accession> <http://www.cs.ucl.ac.uk/staff/a.gonzalezbeltran/owl/domainmodel.owl#datatype> "MO_168"^^<http://www.w3.org/2001/XMLSchema#string> .
<urn:caarray-data#Category_82> <http://www.cs.ucl.ac.uk/staff/a.gonzalezbeltran/owl/domainmodel.owl#umlAttributeCollection> <urn:caarray-data#Category_82_id> .
<urn:caarray-data#Category_82_id> <http://www.w3.org/1999/02/22-rdf-syntax-ns#type> <http://www.cs.ucl.ac.uk/staff/a.gonzalezbeltran/owl/caarray2_1.owl#Category_id> .
<urn:caarray-data#Category_82_id> <http://www.cs.ucl.ac.uk/staff/a.gonzalezbeltran/owl/domainmodel.owl#datatype> "82"^^<http://www.w3.org/2001/XMLSchema#string> .
<urn:caarray-data#Category_82> <http://www.cs.ucl.ac.uk/staff/a.gonzalezbeltran/owl/domainmodel.owl#umlAttributeCollection> <urn:caarray-data#Category_82_name> .
<urn:caarray-data#Category_82_name> <http://www.w3.org/1999/02/22-rdf-syntax-ns#type> <http://www.cs.ucl.ac.uk/staff/a.gonzalezbeltran/owl/caarray2_1.owl#Category_name> .
<urn:caarray-data#Category_82_name> <http://www.cs.ucl.ac.uk/staff/a.gonzalezbeltran/owl/domainmodel.owl#datatype> "Sex"^^<http://www.w3.org/2001/XMLSchema#string> .
<urn:caarray-data#Category_82> <http://www.cs.ucl.ac.uk/staff/a.gonzalezbeltran/owl/domainmodel.owl#umlAttributeCollection> <urn:caarray-data#Category_82_url> .
<urn:caarray-data#Category_82_url> <http://www.w3.org/1999/02/22-rdf-syntax-ns#type> <http://www.cs.ucl.ac.uk/staff/a.gonzalezbeltran/owl/caarray2_1.owl#Category_url> .
<urn:caarray-data#Category_82_url> <http://www.cs.ucl.ac.uk/staff/a.gonzalezbeltran/owl/domainmodel.owl#datatype> "http://mged.sourceforge.net/ontologies/MGEDontology.php#Sex"^^<http://www.w3.org/2001/XMLSchema#string> .
<urn:caarray-data#TermBasedCharacteristic_4198> <http://www.w3.org/1999/02/22-rdf-syntax-ns#type> <http://www.cs.ucl.ac.uk/staff/a.gonzalezbeltran/owl/caarray2_1.owl#TermBasedCharacteristic> .
<urn:caarray-data#Source_4161> <http://www.cs.ucl.ac.uk/staff/a.gonzalezbeltran/owl/caarray2_1.owl#Source_characteristics_TermBasedCharacteristic> <urn:caarray-data#TermBasedCharacteristic_4198> .
<urn:caarray-data#TermBasedCharacteristic_4198> <http://www.cs.ucl.ac.uk/staff/a.gonzalezbeltran/owl/domainmodel.owl#umlAttributeCollection> <urn:caarray-data#TermBasedCharacteristic_4198_id> .
<urn:caarray-data#TermBasedCharacteristic_4198_id> <http://www.w3.org/1999/02/22-rdf-syntax-ns#type> <http://www.cs.ucl.ac.uk/staff/a.gonzalezbeltran/owl/caarray2_1.owl#TermBasedCharacteristic_id> .
<urn:caarray-data#TermBasedCharacteristic_4198_id> <http://www.cs.ucl.ac.uk/staff/a.gonzalezbeltran/owl/domainmodel.owl#datatype> "4198"^^<http://www.w3.org/2001/XMLSchema#string> .
<urn:caarray-data#Term_965> <http://www.w3.org/1999/02/22-rdf-syntax-ns#type> <http://www.cs.ucl.ac.uk/staff/a.gonzalezbeltran/owl/caarray2_1.owl#Term> .
<urn:caarray-data#TermBasedCharacteristic_4198> <http://www.cs.ucl.ac.uk/staff/a.gonzalezbeltran/owl/caarray2_1.owl#TermBasedCharacteristic_term_Term> <urn:caarray-data#Term_965> .
<urn:caarray-data#Term_965> <http://www.cs.ucl.ac.uk/staff/a.gonzalezbeltran/owl/domainmodel.owl#umlAttributeCollection> <urn:caarray-data#Term_965_id> .
<urn:caarray-data#Term_965_id> <http://www.w3.org/1999/02/22-rdf-syntax-ns#type> <http://www.cs.ucl.ac.uk/staff/a.gonzalezbeltran/owl/caarray2_1.owl#Term_id> .
<urn:caarray-data#Term_965_id> <http://www.cs.ucl.ac.uk/staff/a.gonzalezbeltran/owl/domainmodel.owl#datatype> "965"^^<http://www.w3.org/2001/XMLSchema#string> .
<urn:caarray-data#Term_965> <http://www.cs.ucl.ac.uk/staff/a.gonzalezbeltran/owl/domainmodel.owl#umlAttributeCollection> <urn:caarray-data#Term_965_value> .
<urn:caarray-data#Term_965_value> <http://www.w3.org/1999/02/22-rdf-syntax-ns#type> <http://www.cs.ucl.ac.uk/staff/a.gonzalezbeltran/owl/caarray2_1.owl#Term_value> .
<urn:caarray-data#Term_965_value> <http://www.cs.ucl.ac.uk/staff/a.gonzalezbeltran/owl/domainmodel.owl#datatype> "Spindle cell carcinoma"^^<http://www.w3.org/2001/XMLSchema#string> .
<urn:caarray-data#Category_261> <http://www.w3.org/1999/02/22-rdf-syntax-ns#type> <http://www.cs.ucl.ac.uk/staff/a.gonzalezbeltran/owl/caarray2_1.owl#Category> .
<urn:caarray-data#TermBasedCharacteristic_4198> <http://www.cs.ucl.ac.uk/staff/a.gonzalezbeltran/owl/caarray2_1.owl#TermBasedCharacteristic_category_Category> <urn:caarray-data#Category_261> .
<urn:caarray-data#Category_261> <http://www.cs.ucl.ac.uk/staff/a.gonzalezbeltran/owl/domainmodel.owl#umlAttributeCollection> <urn:caarray-data#Category_261_id> .
<urn:caarray-data#Category_261_id> <http://www.w3.org/1999/02/22-rdf-syntax-ns#type> <http://www.cs.ucl.ac.uk/staff/a.gonzalezbeltran/owl/caarray2_1.owl#Category_id> .
<urn:caarray-data#Category_261_id> <http://www.cs.ucl.ac.uk/staff/a.gonzalezbeltran/owl/domainmodel.owl#datatype> "261"^^<http://www.w3.org/2001/XMLSchema#string> .
<urn:caarray-data#Category_261> <http://www.cs.ucl.ac.uk/staff/a.gonzalezbeltran/owl/domainmodel.owl#umlAttributeCollection> <urn:caarray-data#Category_261_name> .
<urn:caarray-data#Category_261_name> <http://www.w3.org/1999/02/22-rdf-syntax-ns#type> <http://www.cs.ucl.ac.uk/staff/a.gonzalezbeltran/owl/caarray2_1.owl#Category_name> .
<urn:caarray-data#Category_261_name> <http://www.cs.ucl.ac.uk/staff/a.gonzalezbeltran/owl/domainmodel.owl#datatype> "DiseaseState <1>"^^<http://www.w3.org/2001/XMLSchema#string> .
<urn:caarray-data#TermBasedCharacteristic_4199> <http://www.w3.org/1999/02/22-rdf-syntax-ns#type> <http://www.cs.ucl.ac.uk/staff/a.gonzalezbeltran/owl/caarray2_1.owl#TermBasedCharacteristic> .
<urn:caarray-data#Source_4161> <http://www.cs.ucl.ac.uk/staff/a.gonzalezbeltran/owl/caarray2_1.owl#Source_characteristics_TermBasedCharacteristic> <urn:caarray-data#TermBasedCharacteristic_4199> .
<urn:caarray-data#TermBasedCharacteristic_4199> <http://www.cs.ucl.ac.uk/staff/a.gonzalezbeltran/owl/domainmodel.owl#umlAttributeCollection> <urn:caarray-data#TermBasedCharacteristic_4199_id> .
<urn:caarray-data#TermBasedCharacteristic_4199_id> <http://www.w3.org/1999/02/22-rdf-syntax-ns#type> <http://www.cs.ucl.ac.uk/staff/a.gonzalezbeltran/owl/caarray2_1.owl#TermBasedCharacteristic_id> .
<urn:caarray-data#TermBasedCharacteristic_4199_id> <http://www.cs.ucl.ac.uk/staff/a.gonzalezbeltran/owl/domainmodel.owl#datatype> "4199"^^<http://www.w3.org/2001/XMLSchema#string> .
<urn:caarray-data#Term_912> <http://www.w3.org/1999/02/22-rdf-syntax-ns#type> <http://www.cs.ucl.ac.uk/staff/a.gonzalezbeltran/owl/caarray2_1.owl#Term> .
<urn:caarray-data#TermBasedCharacteristic_4199> <http://www.cs.ucl.ac.uk/staff/a.gonzalezbeltran/owl/caarray2_1.owl#TermBasedCharacteristic_term_Term> <urn:caarray-data#Term_912> .
<urn:caarray-data#Term_912> <http://www.cs.ucl.ac.uk/staff/a.gonzalezbeltran/owl/domainmodel.owl#umlAttributeCollection> <urn:caarray-data#Term_912_id> .
<urn:caarray-data#Term_912_id> <http://www.w3.org/1999/02/22-rdf-syntax-ns#type> <http://www.cs.ucl.ac.uk/staff/a.gonzalezbeltran/owl/caarray2_1.owl#Term_id> .
<urn:caarray-data#Term_912_id> <http://www.cs.ucl.ac.uk/staff/a.gonzalezbeltran/owl/domainmodel.owl#datatype> "912"^^<http://www.w3.org/2001/XMLSchema#string> .
<urn:caarray-data#Term_912> <http://www.cs.ucl.ac.uk/staff/a.gonzalezbeltran/owl/domainmodel.owl#umlAttributeCollection> <urn:caarray-data#Term_912_value> .
<urn:caarray-data#Term_912_value> <http://www.w3.org/1999/02/22-rdf-syntax-ns#type> <http://www.cs.ucl.ac.uk/staff/a.gonzalezbeltran/owl/caarray2_1.owl#Term_value> .
<urn:caarray-data#Term_912_value> <http://www.cs.ucl.ac.uk/staff/a.gonzalezbeltran/owl/domainmodel.owl#datatype> "kidney"^^<http://www.w3.org/2001/XMLSchema#string> .
<urn:caarray-data#Category_265> <http://www.w3.org/1999/02/22-rdf-syntax-ns#type> <http://www.cs.ucl.ac.uk/staff/a.gonzalezbeltran/owl/caarray2_1.owl#Category> .
<urn:caarray-data#TermBasedCharacteristic_4199> <http://www.cs.ucl.ac.uk/staff/a.gonzalezbeltran/owl/caarray2_1.owl#TermBasedCharacteristic_category_Category> <urn:caarray-data#Category_265> .
<urn:caarray-data#Category_265> <http://www.cs.ucl.ac.uk/staff/a.gonzalezbeltran/owl/domainmodel.owl#umlAttributeCollection> <urn:caarray-data#Category_265_id> .
<urn:caarray-data#Category_265_id> <http://www.w3.org/1999/02/22-rdf-syntax-ns#type> <http://www.cs.ucl.ac.uk/staff/a.gonzalezbeltran/owl/caarray2_1.owl#Category_id> .
<urn:caarray-data#Category_265_id> <http://www.cs.ucl.ac.uk/staff/a.gonzalezbeltran/owl/domainmodel.owl#datatype> "265"^^<http://www.w3.org/2001/XMLSchema#string> .
<urn:caarray-data#Category_265> <http://www.cs.ucl.ac.uk/staff/a.gonzalezbeltran/owl/domainmodel.owl#umlAttributeCollection> <urn:caarray-data#Category_265_name> .
<urn:caarray-data#Category_265_name> <http://www.w3.org/1999/02/22-rdf-syntax-ns#type> <http://www.cs.ucl.ac.uk/staff/a.gonzalezbeltran/owl/caarray2_1.owl#Category_name> .
<urn:caarray-data#Category_265_name> <http://www.cs.ucl.ac.uk/staff/a.gonzalezbeltran/owl/domainmodel.owl#datatype> "Phenotype <1>"^^<http://www.w3.org/2001/XMLSchema#string> .
<urn:caarray-data#TermBasedCharacteristic_4200> <http://www.w3.org/1999/02/22-rdf-syntax-ns#type> <http://www.cs.ucl.ac.uk/staff/a.gonzalezbeltran/owl/caarray2_1.owl#TermBasedCharacteristic> .
<urn:caarray-data#Source_4161> <http://www.cs.ucl.ac.uk/staff/a.gonzalezbeltran/owl/caarray2_1.owl#Source_characteristics_TermBasedCharacteristic> <urn:caarray-data#TermBasedCharacteristic_4200> .
<urn:caarray-data#TermBasedCharacteristic_4200> <http://www.cs.ucl.ac.uk/staff/a.gonzalezbeltran/owl/domainmodel.owl#umlAttributeCollection> <urn:caarray-data#TermBasedCharacteristic_4200_id> .
<urn:caarray-data#TermBasedCharacteristic_4200_id> <http://www.w3.org/1999/02/22-rdf-syntax-ns#type> <http://www.cs.ucl.ac.uk/staff/a.gonzalezbeltran/owl/caarray2_1.owl#TermBasedCharacteristic_id> .
<urn:caarray-data#TermBasedCharacteristic_4200_id> <http://www.cs.ucl.ac.uk/staff/a.gonzalezbeltran/owl/domainmodel.owl#datatype> "4200"^^<http://www.w3.org/2001/XMLSchema#string> .
<urn:caarray-data#Term_1022> <http://www.w3.org/1999/02/22-rdf-syntax-ns#type> <http://www.cs.ucl.ac.uk/staff/a.gonzalezbeltran/owl/caarray2_1.owl#Term> .
<urn:caarray-data#TermBasedCharacteristic_4200> <http://www.cs.ucl.ac.uk/staff/a.gonzalezbeltran/owl/caarray2_1.owl#TermBasedCharacteristic_term_Term> <urn:caarray-data#Term_1022> .
<urn:caarray-data#Term_1022> <http://www.cs.ucl.ac.uk/staff/a.gonzalezbeltran/owl/domainmodel.owl#umlAttributeCollection> <urn:caarray-data#Term_1022_id> .
<urn:caarray-data#Term_1022_id> <http://www.w3.org/1999/02/22-rdf-syntax-ns#type> <http://www.cs.ucl.ac.uk/staff/a.gonzalezbeltran/owl/caarray2_1.owl#Term_id> .
<urn:caarray-data#Term_1022_id> <http://www.cs.ucl.ac.uk/staff/a.gonzalezbeltran/owl/domainmodel.owl#datatype> "1022"^^<http://www.w3.org/2001/XMLSchema#string> .
<urn:caarray-data#Term_1022> <http://www.cs.ucl.ac.uk/staff/a.gonzalezbeltran/owl/domainmodel.owl#umlAttributeCollection> <urn:caarray-data#Term_1022_value> .
<urn:caarray-data#Term_1022_value> <http://www.w3.org/1999/02/22-rdf-syntax-ns#type> <http://www.cs.ucl.ac.uk/staff/a.gonzalezbeltran/owl/caarray2_1.owl#Term_value> .
<urn:caarray-data#Term_1022_value> <http://www.cs.ucl.ac.uk/staff/a.gonzalezbeltran/owl/domainmodel.owl#datatype> "TK-10"^^<http://www.w3.org/2001/XMLSchema#string> .
<urn:caarray-data#Category_86> <http://www.w3.org/1999/02/22-rdf-syntax-ns#type> <http://www.cs.ucl.ac.uk/staff/a.gonzalezbeltran/owl/caarray2_1.owl#Category> .
<urn:caarray-data#TermBasedCharacteristic_4200> <http://www.cs.ucl.ac.uk/staff/a.gonzalezbeltran/owl/caarray2_1.owl#TermBasedCharacteristic_category_Category> <urn:caarray-data#Category_86> .
<urn:caarray-data#Category_86> <http://www.cs.ucl.ac.uk/staff/a.gonzalezbeltran/owl/domainmodel.owl#umlAttributeCollection> <urn:caarray-data#Category_86_accession> .
<urn:caarray-data#Category_86_accession> <http://www.w3.org/1999/02/22-rdf-syntax-ns#type> <http://www.cs.ucl.ac.uk/staff/a.gonzalezbeltran/owl/caarray2_1.owl#Category_accession> .
<urn:caarray-data#Category_86_accession> <http://www.cs.ucl.ac.uk/staff/a.gonzalezbeltran/owl/domainmodel.owl#datatype> "MO_49"^^<http://www.w3.org/2001/XMLSchema#string> .
<urn:caarray-data#Category_86> <http://www.cs.ucl.ac.uk/staff/a.gonzalezbeltran/owl/domainmodel.owl#umlAttributeCollection> <urn:caarray-data#Category_86_id> .
<urn:caarray-data#Category_86_id> <http://www.w3.org/1999/02/22-rdf-syntax-ns#type> <http://www.cs.ucl.ac.uk/staff/a.gonzalezbeltran/owl/caarray2_1.owl#Category_id> .
<urn:caarray-data#Category_86_id> <http://www.cs.ucl.ac.uk/staff/a.gonzalezbeltran/owl/domainmodel.owl#datatype> "86"^^<http://www.w3.org/2001/XMLSchema#string> .
<urn:caarray-data#Category_86> <http://www.cs.ucl.ac.uk/staff/a.gonzalezbeltran/owl/domainmodel.owl#umlAttributeCollection> <urn:caarray-data#Category_86_name> .
<urn:caarray-data#Category_86_name> <http://www.w3.org/1999/02/22-rdf-syntax-ns#type> <http://www.cs.ucl.ac.uk/staff/a.gonzalezbeltran/owl/caarray2_1.owl#Category_name> .
<urn:caarray-data#Category_86_name> <http://www.cs.ucl.ac.uk/staff/a.gonzalezbeltran/owl/domainmodel.owl#datatype> "CellLine"^^<http://www.w3.org/2001/XMLSchema#string> .
<urn:caarray-data#Category_86> <http://www.cs.ucl.ac.uk/staff/a.gonzalezbeltran/owl/domainmodel.owl#umlAttributeCollection> <urn:caarray-data#Category_86_url> .
<urn:caarray-data#Category_86_url> <http://www.w3.org/1999/02/22-rdf-syntax-ns#type> <http://www.cs.ucl.ac.uk/staff/a.gonzalezbeltran/owl/caarray2_1.owl#Category_url> .
<urn:caarray-data#Category_86_url> <http://www.cs.ucl.ac.uk/staff/a.gonzalezbeltran/owl/domainmodel.owl#datatype> "http://mged.sourceforge.net/ontologies/MGEDontology.php#CellLine"^^<http://www.w3.org/2001/XMLSchema#string> .
<urn:caarray-data#Source_3489> <http://www.w3.org/1999/02/22-rdf-syntax-ns#type> <http://www.cs.ucl.ac.uk/staff/a.gonzalezbeltran/owl/caarray2_1.owl#Source> .
<urn:caarray-data#Experiment_6> <http://www.cs.ucl.ac.uk/staff/a.gonzalezbeltran/owl/caarray2_1.owl#Experiment_sources_Source> <urn:caarray-data#Source_3489> .
<urn:caarray-data#Source_3489> <http://www.cs.ucl.ac.uk/staff/a.gonzalezbeltran/owl/domainmodel.owl#umlAttributeCollection> <urn:caarray-data#Source_3489_description> .
<urn:caarray-data#Source_3489_description> <http://www.w3.org/1999/02/22-rdf-syntax-ns#type> <http://www.cs.ucl.ac.uk/staff/a.gonzalezbeltran/owl/caarray2_1.owl#Source_description> .
<urn:caarray-data#Source_3489_description> <http://www.cs.ucl.ac.uk/staff/a.gonzalezbeltran/owl/domainmodel.owl#datatype> "Melanoma-melanotic:  NCI60.31"^^<http://www.w3.org/2001/XMLSchema#string> .
<urn:caarray-data#Source_3489> <http://www.cs.ucl.ac.uk/staff/a.gonzalezbeltran/owl/domainmodel.owl#umlAttributeCollection> <urn:caarray-data#Source_3489_id> .
<urn:caarray-data#Source_3489_id> <http://www.w3.org/1999/02/22-rdf-syntax-ns#type> <http://www.cs.ucl.ac.uk/staff/a.gonzalezbeltran/owl/caarray2_1.owl#Source_id> .
<urn:caarray-data#Source_3489_id> <http://www.cs.ucl.ac.uk/staff/a.gonzalezbeltran/owl/domainmodel.owl#datatype> "3489"^^<http://www.w3.org/2001/XMLSchema#string> .
<urn:caarray-data#Source_3489> <http://www.cs.ucl.ac.uk/staff/a.gonzalezbeltran/owl/domainmodel.owl#umlAttributeCollection> <urn:caarray-data#Source_3489_name> .
<urn:caarray-data#Source_3489_name> <http://www.w3.org/1999/02/22-rdf-syntax-ns#type> <http://www.cs.ucl.ac.uk/staff/a.gonzalezbeltran/owl/caarray2_1.owl#Source_name> .
<urn:caarray-data#Source_3489_name> <http://www.cs.ucl.ac.uk/staff/a.gonzalezbeltran/owl/domainmodel.owl#datatype> "GSE5949GSM134149"^^<http://www.w3.org/2001/XMLSchema#string> .
<urn:caarray-data#TermBasedCharacteristic_3362> <http://www.w3.org/1999/02/22-rdf-syntax-ns#type> <http://www.cs.ucl.ac.uk/staff/a.gonzalezbeltran/owl/caarray2_1.owl#TermBasedCharacteristic> .
<urn:caarray-data#Source_3489> <http://www.cs.ucl.ac.uk/staff/a.gonzalezbeltran/owl/caarray2_1.owl#Source_characteristics_TermBasedCharacteristic> <urn:caarray-data#TermBasedCharacteristic_3362> .
<urn:caarray-data#TermBasedCharacteristic_3362> <http://www.cs.ucl.ac.uk/staff/a.gonzalezbeltran/owl/domainmodel.owl#umlAttributeCollection> <urn:caarray-data#TermBasedCharacteristic_3362_id> .
<urn:caarray-data#TermBasedCharacteristic_3362_id> <http://www.w3.org/1999/02/22-rdf-syntax-ns#type> <http://www.cs.ucl.ac.uk/staff/a.gonzalezbeltran/owl/caarray2_1.owl#TermBasedCharacteristic_id> .
<urn:caarray-data#TermBasedCharacteristic_3362_id> <http://www.cs.ucl.ac.uk/staff/a.gonzalezbeltran/owl/domainmodel.owl#datatype> "3362"^^<http://www.w3.org/2001/XMLSchema#string> .
<urn:caarray-data#Term_1010> <http://www.w3.org/1999/02/22-rdf-syntax-ns#type> <http://www.cs.ucl.ac.uk/staff/a.gonzalezbeltran/owl/caarray2_1.owl#Term> .
<urn:caarray-data#TermBasedCharacteristic_3362> <http://www.cs.ucl.ac.uk/staff/a.gonzalezbeltran/owl/caarray2_1.owl#TermBasedCharacteristic_term_Term> <urn:caarray-data#Term_1010> .
<urn:caarray-data#Term_1010> <http://www.cs.ucl.ac.uk/staff/a.gonzalezbeltran/owl/domainmodel.owl#umlAttributeCollection> <urn:caarray-data#Term_1010_id> .
<urn:caarray-data#Term_1010_id> <http://www.w3.org/1999/02/22-rdf-syntax-ns#type> <http://www.cs.ucl.ac.uk/staff/a.gonzalezbeltran/owl/caarray2_1.owl#Term_id> .
<urn:caarray-data#Term_1010_id> <http://www.cs.ucl.ac.uk/staff/a.gonzalezbeltran/owl/domainmodel.owl#datatype> "1010"^^<http://www.w3.org/2001/XMLSchema#string> .
<urn:caarray-data#Term_1010> <http://www.cs.ucl.ac.uk/staff/a.gonzalezbeltran/owl/domainmodel.owl#umlAttributeCollection> <urn:caarray-data#Term_1010_value> .
<urn:caarray-data#Term_1010_value> <http://www.w3.org/1999/02/22-rdf-syntax-ns#type> <http://www.cs.ucl.ac.uk/staff/a.gonzalezbeltran/owl/caarray2_1.owl#Term_value> .
<urn:caarray-data#Term_1010_value> <http://www.cs.ucl.ac.uk/staff/a.gonzalezbeltran/owl/domainmodel.owl#datatype> "UACC-257"^^<http://www.w3.org/2001/XMLSchema#string> .
<urn:caarray-data#Category_86> <http://www.w3.org/1999/02/22-rdf-syntax-ns#type> <http://www.cs.ucl.ac.uk/staff/a.gonzalezbeltran/owl/caarray2_1.owl#Category> .
<urn:caarray-data#TermBasedCharacteristic_3362> <http://www.cs.ucl.ac.uk/staff/a.gonzalezbeltran/owl/caarray2_1.owl#TermBasedCharacteristic_category_Category> <urn:caarray-data#Category_86> .
<urn:caarray-data#Category_86> <http://www.cs.ucl.ac.uk/staff/a.gonzalezbeltran/owl/domainmodel.owl#umlAttributeCollection> <urn:caarray-data#Category_86_accession> .
<urn:caarray-data#Category_86_accession> <http://www.w3.org/1999/02/22-rdf-syntax-ns#type> <http://www.cs.ucl.ac.uk/staff/a.gonzalezbeltran/owl/caarray2_1.owl#Category_accession> .
<urn:caarray-data#Category_86_accession> <http://www.cs.ucl.ac.uk/staff/a.gonzalezbeltran/owl/domainmodel.owl#datatype> "MO_49"^^<http://www.w3.org/2001/XMLSchema#string> .
<urn:caarray-data#Category_86> <http://www.cs.ucl.ac.uk/staff/a.gonzalezbeltran/owl/domainmodel.owl#umlAttributeCollection> <urn:caarray-data#Category_86_id> .
<urn:caarray-data#Category_86_id> <http://www.w3.org/1999/02/22-rdf-syntax-ns#type> <http://www.cs.ucl.ac.uk/staff/a.gonzalezbeltran/owl/caarray2_1.owl#Category_id> .
<urn:caarray-data#Category_86_id> <http://www.cs.ucl.ac.uk/staff/a.gonzalezbeltran/owl/domainmodel.owl#datatype> "86"^^<http://www.w3.org/2001/XMLSchema#string> .
<urn:caarray-data#Category_86> <http://www.cs.ucl.ac.uk/staff/a.gonzalezbeltran/owl/domainmodel.owl#umlAttributeCollection> <urn:caarray-data#Category_86_name> .
<urn:caarray-data#Category_86_name> <http://www.w3.org/1999/02/22-rdf-syntax-ns#type> <http://www.cs.ucl.ac.uk/staff/a.gonzalezbeltran/owl/caarray2_1.owl#Category_name> .
<urn:caarray-data#Category_86_name> <http://www.cs.ucl.ac.uk/staff/a.gonzalezbeltran/owl/domainmodel.owl#datatype> "CellLine"^^<http://www.w3.org/2001/XMLSchema#string> .
<urn:caarray-data#Category_86> <http://www.cs.ucl.ac.uk/staff/a.gonzalezbeltran/owl/domainmodel.owl#umlAttributeCollection> <urn:caarray-data#Category_86_url> .
<urn:caarray-data#Category_86_url> <http://www.w3.org/1999/02/22-rdf-syntax-ns#type> <http://www.cs.ucl.ac.uk/staff/a.gonzalezbeltran/owl/caarray2_1.owl#Category_url> .
<urn:caarray-data#Category_86_url> <http://www.cs.ucl.ac.uk/staff/a.gonzalezbeltran/owl/domainmodel.owl#datatype> "http://mged.sourceforge.net/ontologies/MGEDontology.php#CellLine"^^<http://www.w3.org/2001/XMLSchema#string> .
<urn:caarray-data#TermBasedCharacteristic_3363> <http://www.w3.org/1999/02/22-rdf-syntax-ns#type> <http://www.cs.ucl.ac.uk/staff/a.gonzalezbeltran/owl/caarray2_1.owl#TermBasedCharacteristic> .
<urn:caarray-data#Source_3489> <http://www.cs.ucl.ac.uk/staff/a.gonzalezbeltran/owl/caarray2_1.owl#Source_characteristics_TermBasedCharacteristic> <urn:caarray-data#TermBasedCharacteristic_3363> .
<urn:caarray-data#TermBasedCharacteristic_3363> <http://www.cs.ucl.ac.uk/staff/a.gonzalezbeltran/owl/domainmodel.owl#umlAttributeCollection> <urn:caarray-data#TermBasedCharacteristic_3363_id> .
<urn:caarray-data#TermBasedCharacteristic_3363_id> <http://www.w3.org/1999/02/22-rdf-syntax-ns#type> <http://www.cs.ucl.ac.uk/staff/a.gonzalezbeltran/owl/caarray2_1.owl#TermBasedCharacteristic_id> .
<urn:caarray-data#TermBasedCharacteristic_3363_id> <http://www.cs.ucl.ac.uk/staff/a.gonzalezbeltran/owl/domainmodel.owl#datatype> "3363"^^<http://www.w3.org/2001/XMLSchema#string> .
<urn:caarray-data#Term_891> <http://www.w3.org/1999/02/22-rdf-syntax-ns#type> <http://www.cs.ucl.ac.uk/staff/a.gonzalezbeltran/owl/caarray2_1.owl#Term> .
<urn:caarray-data#TermBasedCharacteristic_3363> <http://www.cs.ucl.ac.uk/staff/a.gonzalezbeltran/owl/caarray2_1.owl#TermBasedCharacteristic_term_Term> <urn:caarray-data#Term_891> .
<urn:caarray-data#Term_891> <http://www.cs.ucl.ac.uk/staff/a.gonzalezbeltran/owl/domainmodel.owl#umlAttributeCollection> <urn:caarray-data#Term_891_id> .
<urn:caarray-data#Term_891_id> <http://www.w3.org/1999/02/22-rdf-syntax-ns#type> <http://www.cs.ucl.ac.uk/staff/a.gonzalezbeltran/owl/caarray2_1.owl#Term_id> .
<urn:caarray-data#Term_891_id> <http://www.cs.ucl.ac.uk/staff/a.gonzalezbeltran/owl/domainmodel.owl#datatype> "891"^^<http://www.w3.org/2001/XMLSchema#string> .
<urn:caarray-data#Term_891> <http://www.cs.ucl.ac.uk/staff/a.gonzalezbeltran/owl/domainmodel.owl#umlAttributeCollection> <urn:caarray-data#Term_891_value> .
<urn:caarray-data#Term_891_value> <http://www.w3.org/1999/02/22-rdf-syntax-ns#type> <http://www.cs.ucl.ac.uk/staff/a.gonzalezbeltran/owl/caarray2_1.owl#Term_value> .
<urn:caarray-data#Term_891_value> <http://www.cs.ucl.ac.uk/staff/a.gonzalezbeltran/owl/domainmodel.owl#datatype> "skin"^^<http://www.w3.org/2001/XMLSchema#string> .
<urn:caarray-data#Category_264> <http://www.w3.org/1999/02/22-rdf-syntax-ns#type> <http://www.cs.ucl.ac.uk/staff/a.gonzalezbeltran/owl/caarray2_1.owl#Category> .
<urn:caarray-data#TermBasedCharacteristic_3363> <http://www.cs.ucl.ac.uk/staff/a.gonzalezbeltran/owl/caarray2_1.owl#TermBasedCharacteristic_category_Category> <urn:caarray-data#Category_264> .
<urn:caarray-data#Category_264> <http://www.cs.ucl.ac.uk/staff/a.gonzalezbeltran/owl/domainmodel.owl#umlAttributeCollection> <urn:caarray-data#Category_264_id> .
<urn:caarray-data#Category_264_id> <http://www.w3.org/1999/02/22-rdf-syntax-ns#type> <http://www.cs.ucl.ac.uk/staff/a.gonzalezbeltran/owl/caarray2_1.owl#Category_id> .
<urn:caarray-data#Category_264_id> <http://www.cs.ucl.ac.uk/staff/a.gonzalezbeltran/owl/domainmodel.owl#datatype> "264"^^<http://www.w3.org/2001/XMLSchema#string> .
<urn:caarray-data#Category_264> <http://www.cs.ucl.ac.uk/staff/a.gonzalezbeltran/owl/domainmodel.owl#umlAttributeCollection> <urn:caarray-data#Category_264_name> .
<urn:caarray-data#Category_264_name> <http://www.w3.org/1999/02/22-rdf-syntax-ns#type> <http://www.cs.ucl.ac.uk/staff/a.gonzalezbeltran/owl/caarray2_1.owl#Category_name> .
<urn:caarray-data#Category_264_name> <http://www.cs.ucl.ac.uk/staff/a.gonzalezbeltran/owl/domainmodel.owl#datatype> "OrganismPart <1>"^^<http://www.w3.org/2001/XMLSchema#string> .
<urn:caarray-data#TermBasedCharacteristic_3364> <http://www.w3.org/1999/02/22-rdf-syntax-ns#type> <http://www.cs.ucl.ac.uk/staff/a.gonzalezbeltran/owl/caarray2_1.owl#TermBasedCharacteristic> .
<urn:caarray-data#Source_3489> <http://www.cs.ucl.ac.uk/staff/a.gonzalezbeltran/owl/caarray2_1.owl#Source_characteristics_TermBasedCharacteristic> <urn:caarray-data#TermBasedCharacteristic_3364> .
<urn:caarray-data#TermBasedCharacteristic_3364> <http://www.cs.ucl.ac.uk/staff/a.gonzalezbeltran/owl/domainmodel.owl#umlAttributeCollection> <urn:caarray-data#TermBasedCharacteristic_3364_id> .
<urn:caarray-data#TermBasedCharacteristic_3364_id> <http://www.w3.org/1999/02/22-rdf-syntax-ns#type> <http://www.cs.ucl.ac.uk/staff/a.gonzalezbeltran/owl/caarray2_1.owl#TermBasedCharacteristic_id> .
<urn:caarray-data#TermBasedCharacteristic_3364_id> <http://www.cs.ucl.ac.uk/staff/a.gonzalezbeltran/owl/domainmodel.owl#datatype> "3364"^^<http://www.w3.org/2001/XMLSchema#string> .
<urn:caarray-data#Term_906> <http://www.w3.org/1999/02/22-rdf-syntax-ns#type> <http://www.cs.ucl.ac.uk/staff/a.gonzalezbeltran/owl/caarray2_1.owl#Term> .
<urn:caarray-data#TermBasedCharacteristic_3364> <http://www.cs.ucl.ac.uk/staff/a.gonzalezbeltran/owl/caarray2_1.owl#TermBasedCharacteristic_term_Term> <urn:caarray-data#Term_906> .
<urn:caarray-data#Term_906> <http://www.cs.ucl.ac.uk/staff/a.gonzalezbeltran/owl/domainmodel.owl#umlAttributeCollection> <urn:caarray-data#Term_906_id> .
<urn:caarray-data#Term_906_id> <http://www.w3.org/1999/02/22-rdf-syntax-ns#type> <http://www.cs.ucl.ac.uk/staff/a.gonzalezbeltran/owl/caarray2_1.owl#Term_id> .
<urn:caarray-data#Term_906_id> <http://www.cs.ucl.ac.uk/staff/a.gonzalezbeltran/owl/domainmodel.owl#datatype> "906"^^<http://www.w3.org/2001/XMLSchema#string> .
<urn:caarray-data#Term_906> <http://www.cs.ucl.ac.uk/staff/a.gonzalezbeltran/owl/domainmodel.owl#umlAttributeCollection> <urn:caarray-data#Term_906_value> .
<urn:caarray-data#Term_906_value> <http://www.w3.org/1999/02/22-rdf-syntax-ns#type> <http://www.cs.ucl.ac.uk/staff/a.gonzalezbeltran/owl/caarray2_1.owl#Term_value> .
<urn:caarray-data#Term_906_value> <http://www.cs.ucl.ac.uk/staff/a.gonzalezbeltran/owl/domainmodel.owl#datatype> "Melanoma"^^<http://www.w3.org/2001/XMLSchema#string> .
<urn:caarray-data#Category_261> <http://www.w3.org/1999/02/22-rdf-syntax-ns#type> <http://www.cs.ucl.ac.uk/staff/a.gonzalezbeltran/owl/caarray2_1.owl#Category> .
<urn:caarray-data#TermBasedCharacteristic_3364> <http://www.cs.ucl.ac.uk/staff/a.gonzalezbeltran/owl/caarray2_1.owl#TermBasedCharacteristic_category_Category> <urn:caarray-data#Category_261> .
<urn:caarray-data#Category_261> <http://www.cs.ucl.ac.uk/staff/a.gonzalezbeltran/owl/domainmodel.owl#umlAttributeCollection> <urn:caarray-data#Category_261_id> .
<urn:caarray-data#Category_261_id> <http://www.w3.org/1999/02/22-rdf-syntax-ns#type> <http://www.cs.ucl.ac.uk/staff/a.gonzalezbeltran/owl/caarray2_1.owl#Category_id> .
<urn:caarray-data#Category_261_id> <http://www.cs.ucl.ac.uk/staff/a.gonzalezbeltran/owl/domainmodel.owl#datatype> "261"^^<http://www.w3.org/2001/XMLSchema#string> .
<urn:caarray-data#Category_261> <http://www.cs.ucl.ac.uk/staff/a.gonzalezbeltran/owl/domainmodel.owl#umlAttributeCollection> <urn:caarray-data#Category_261_name> .
<urn:caarray-data#Category_261_name> <http://www.w3.org/1999/02/22-rdf-syntax-ns#type> <http://www.cs.ucl.ac.uk/staff/a.gonzalezbeltran/owl/caarray2_1.owl#Category_name> .
<urn:caarray-data#Category_261_name> <http://www.cs.ucl.ac.uk/staff/a.gonzalezbeltran/owl/domainmodel.owl#datatype> "DiseaseState <1>"^^<http://www.w3.org/2001/XMLSchema#string> .
<urn:caarray-data#Source_3341> <http://www.w3.org/1999/02/22-rdf-syntax-ns#type> <http://www.cs.ucl.ac.uk/staff/a.gonzalezbeltran/owl/caarray2_1.owl#Source> .
<urn:caarray-data#Experiment_6> <http://www.cs.ucl.ac.uk/staff/a.gonzalezbeltran/owl/caarray2_1.owl#Experiment_sources_Source> <urn:caarray-data#Source_3341> .
<urn:caarray-data#Source_3341> <http://www.cs.ucl.ac.uk/staff/a.gonzalezbeltran/owl/domainmodel.owl#umlAttributeCollection> <urn:caarray-data#Source_3341_description> .
<urn:caarray-data#Source_3341_description> <http://www.w3.org/1999/02/22-rdf-syntax-ns#type> <http://www.cs.ucl.ac.uk/staff/a.gonzalezbeltran/owl/caarray2_1.owl#Source_description> .
<urn:caarray-data#Source_3341_description> <http://www.cs.ucl.ac.uk/staff/a.gonzalezbeltran/owl/domainmodel.owl#datatype> "Glioblastoma undifferntiated:"^^<http://www.w3.org/2001/XMLSchema#string> .
<urn:caarray-data#Source_3341> <http://www.cs.ucl.ac.uk/staff/a.gonzalezbeltran/owl/domainmodel.owl#umlAttributeCollection> <urn:caarray-data#Source_3341_id> .
<urn:caarray-data#Source_3341_id> <http://www.w3.org/1999/02/22-rdf-syntax-ns#type> <http://www.cs.ucl.ac.uk/staff/a.gonzalezbeltran/owl/caarray2_1.owl#Source_id> .
<urn:caarray-data#Source_3341_id> <http://www.cs.ucl.ac.uk/staff/a.gonzalezbeltran/owl/domainmodel.owl#datatype> "3341"^^<http://www.w3.org/2001/XMLSchema#string> .
<urn:caarray-data#Source_3341> <http://www.cs.ucl.ac.uk/staff/a.gonzalezbeltran/owl/domainmodel.owl#umlAttributeCollection> <urn:caarray-data#Source_3341_name> .
<urn:caarray-data#Source_3341_name> <http://www.w3.org/1999/02/22-rdf-syntax-ns#type> <http://www.cs.ucl.ac.uk/staff/a.gonzalezbeltran/owl/caarray2_1.owl#Source_name> .
<urn:caarray-data#Source_3341_name> <http://www.cs.ucl.ac.uk/staff/a.gonzalezbeltran/owl/domainmodel.owl#datatype> "GSE5949GSM134020"^^<http://www.w3.org/2001/XMLSchema#string> .
<urn:caarray-data#TermBasedCharacteristic_3177> <http://www.w3.org/1999/02/22-rdf-syntax-ns#type> <http://www.cs.ucl.ac.uk/staff/a.gonzalezbeltran/owl/caarray2_1.owl#TermBasedCharacteristic> .
<urn:caarray-data#Source_3341> <http://www.cs.ucl.ac.uk/staff/a.gonzalezbeltran/owl/caarray2_1.owl#Source_characteristics_TermBasedCharacteristic> <urn:caarray-data#TermBasedCharacteristic_3177> .
<urn:caarray-data#TermBasedCharacteristic_3177> <http://www.cs.ucl.ac.uk/staff/a.gonzalezbeltran/owl/domainmodel.owl#umlAttributeCollection> <urn:caarray-data#TermBasedCharacteristic_3177_id> .
<urn:caarray-data#TermBasedCharacteristic_3177_id> <http://www.w3.org/1999/02/22-rdf-syntax-ns#type> <http://www.cs.ucl.ac.uk/staff/a.gonzalezbeltran/owl/caarray2_1.owl#TermBasedCharacteristic_id> .
<urn:caarray-data#TermBasedCharacteristic_3177_id> <http://www.cs.ucl.ac.uk/staff/a.gonzalezbeltran/owl/domainmodel.owl#datatype> "3177"^^<http://www.w3.org/2001/XMLSchema#string> .
<urn:caarray-data#Term_886> <http://www.w3.org/1999/02/22-rdf-syntax-ns#type> <http://www.cs.ucl.ac.uk/staff/a.gonzalezbeltran/owl/caarray2_1.owl#Term> .
<urn:caarray-data#TermBasedCharacteristic_3177> <http://www.cs.ucl.ac.uk/staff/a.gonzalezbeltran/owl/caarray2_1.owl#TermBasedCharacteristic_term_Term> <urn:caarray-data#Term_886> .
<urn:caarray-data#Term_886> <http://www.cs.ucl.ac.uk/staff/a.gonzalezbeltran/owl/domainmodel.owl#umlAttributeCollection> <urn:caarray-data#Term_886_id> .
<urn:caarray-data#Term_886_id> <http://www.w3.org/1999/02/22-rdf-syntax-ns#type> <http://www.cs.ucl.ac.uk/staff/a.gonzalezbeltran/owl/caarray2_1.owl#Term_id> .
<urn:caarray-data#Term_886_id> <http://www.cs.ucl.ac.uk/staff/a.gonzalezbeltran/owl/domainmodel.owl#datatype> "886"^^<http://www.w3.org/2001/XMLSchema#string> .
<urn:caarray-data#Term_886> <http://www.cs.ucl.ac.uk/staff/a.gonzalezbeltran/owl/domainmodel.owl#umlAttributeCollection> <urn:caarray-data#Term_886_value> .
<urn:caarray-data#Term_886_value> <http://www.w3.org/1999/02/22-rdf-syntax-ns#type> <http://www.cs.ucl.ac.uk/staff/a.gonzalezbeltran/owl/caarray2_1.owl#Term_value> .
<urn:caarray-data#Term_886_value> <http://www.cs.ucl.ac.uk/staff/a.gonzalezbeltran/owl/domainmodel.owl#datatype> "radiation"^^<http://www.w3.org/2001/XMLSchema#string> .
<urn:caarray-data#Category_261> <http://www.w3.org/1999/02/22-rdf-syntax-ns#type> <http://www.cs.ucl.ac.uk/staff/a.gonzalezbeltran/owl/caarray2_1.owl#Category> .
<urn:caarray-data#TermBasedCharacteristic_3177> <http://www.cs.ucl.ac.uk/staff/a.gonzalezbeltran/owl/caarray2_1.owl#TermBasedCharacteristic_category_Category> <urn:caarray-data#Category_261> .
<urn:caarray-data#Category_261> <http://www.cs.ucl.ac.uk/staff/a.gonzalezbeltran/owl/domainmodel.owl#umlAttributeCollection> <urn:caarray-data#Category_261_id> .
<urn:caarray-data#Category_261_id> <http://www.w3.org/1999/02/22-rdf-syntax-ns#type> <http://www.cs.ucl.ac.uk/staff/a.gonzalezbeltran/owl/caarray2_1.owl#Category_id> .
<urn:caarray-data#Category_261_id> <http://www.cs.ucl.ac.uk/staff/a.gonzalezbeltran/owl/domainmodel.owl#datatype> "261"^^<http://www.w3.org/2001/XMLSchema#string> .
<urn:caarray-data#Category_261> <http://www.cs.ucl.ac.uk/staff/a.gonzalezbeltran/owl/domainmodel.owl#umlAttributeCollection> <urn:caarray-data#Category_261_name> .
<urn:caarray-data#Category_261_name> <http://www.w3.org/1999/02/22-rdf-syntax-ns#type> <http://www.cs.ucl.ac.uk/staff/a.gonzalezbeltran/owl/caarray2_1.owl#Category_name> .
<urn:caarray-data#Category_261_name> <http://www.cs.ucl.ac.uk/staff/a.gonzalezbeltran/owl/domainmodel.owl#datatype> "DiseaseState <1>"^^<http://www.w3.org/2001/XMLSchema#string> .
<urn:caarray-data#TermBasedCharacteristic_3178> <http://www.w3.org/1999/02/22-rdf-syntax-ns#type> <http://www.cs.ucl.ac.uk/staff/a.gonzalezbeltran/owl/caarray2_1.owl#TermBasedCharacteristic> .
<urn:caarray-data#Source_3341> <http://www.cs.ucl.ac.uk/staff/a.gonzalezbeltran/owl/caarray2_1.owl#Source_characteristics_TermBasedCharacteristic> <urn:caarray-data#TermBasedCharacteristic_3178> .
<urn:caarray-data#TermBasedCharacteristic_3178> <http://www.cs.ucl.ac.uk/staff/a.gonzalezbeltran/owl/domainmodel.owl#umlAttributeCollection> <urn:caarray-data#TermBasedCharacteristic_3178_id> .
<urn:caarray-data#TermBasedCharacteristic_3178_id> <http://www.w3.org/1999/02/22-rdf-syntax-ns#type> <http://www.cs.ucl.ac.uk/staff/a.gonzalezbeltran/owl/caarray2_1.owl#TermBasedCharacteristic_id> .
<urn:caarray-data#TermBasedCharacteristic_3178_id> <http://www.cs.ucl.ac.uk/staff/a.gonzalezbeltran/owl/domainmodel.owl#datatype> "3178"^^<http://www.w3.org/2001/XMLSchema#string> .
<urn:caarray-data#Term_1020> <http://www.w3.org/1999/02/22-rdf-syntax-ns#type> <http://www.cs.ucl.ac.uk/staff/a.gonzalezbeltran/owl/caarray2_1.owl#Term> .
<urn:caarray-data#TermBasedCharacteristic_3178> <http://www.cs.ucl.ac.uk/staff/a.gonzalezbeltran/owl/caarray2_1.owl#TermBasedCharacteristic_term_Term> <urn:caarray-data#Term_1020> .
<urn:caarray-data#Term_1020> <http://www.cs.ucl.ac.uk/staff/a.gonzalezbeltran/owl/domainmodel.owl#umlAttributeCollection> <urn:caarray-data#Term_1020_id> .
<urn:caarray-data#Term_1020_id> <http://www.w3.org/1999/02/22-rdf-syntax-ns#type> <http://www.cs.ucl.ac.uk/staff/a.gonzalezbeltran/owl/caarray2_1.owl#Term_id> .
<urn:caarray-data#Term_1020_id> <http://www.cs.ucl.ac.uk/staff/a.gonzalezbeltran/owl/domainmodel.owl#datatype> "1020"^^<http://www.w3.org/2001/XMLSchema#string> .
<urn:caarray-data#Term_1020> <http://www.cs.ucl.ac.uk/staff/a.gonzalezbeltran/owl/domainmodel.owl#umlAttributeCollection> <urn:caarray-data#Term_1020_value> .
<urn:caarray-data#Term_1020_value> <http://www.w3.org/1999/02/22-rdf-syntax-ns#type> <http://www.cs.ucl.ac.uk/staff/a.gonzalezbeltran/owl/caarray2_1.owl#Term_value> .
<urn:caarray-data#Term_1020_value> <http://www.cs.ucl.ac.uk/staff/a.gonzalezbeltran/owl/domainmodel.owl#datatype> "SF-268"^^<http://www.w3.org/2001/XMLSchema#string> .
<urn:caarray-data#Category_86> <http://www.w3.org/1999/02/22-rdf-syntax-ns#type> <http://www.cs.ucl.ac.uk/staff/a.gonzalezbeltran/owl/caarray2_1.owl#Category> .
<urn:caarray-data#TermBasedCharacteristic_3178> <http://www.cs.ucl.ac.uk/staff/a.gonzalezbeltran/owl/caarray2_1.owl#TermBasedCharacteristic_category_Category> <urn:caarray-data#Category_86> .
<urn:caarray-data#Category_86> <http://www.cs.ucl.ac.uk/staff/a.gonzalezbeltran/owl/domainmodel.owl#umlAttributeCollection> <urn:caarray-data#Category_86_accession> .
<urn:caarray-data#Category_86_accession> <http://www.w3.org/1999/02/22-rdf-syntax-ns#type> <http://www.cs.ucl.ac.uk/staff/a.gonzalezbeltran/owl/caarray2_1.owl#Category_accession> .
<urn:caarray-data#Category_86_accession> <http://www.cs.ucl.ac.uk/staff/a.gonzalezbeltran/owl/domainmodel.owl#datatype> "MO_49"^^<http://www.w3.org/2001/XMLSchema#string> .
<urn:caarray-data#Category_86> <http://www.cs.ucl.ac.uk/staff/a.gonzalezbeltran/owl/domainmodel.owl#umlAttributeCollection> <urn:caarray-data#Category_86_id> .
<urn:caarray-data#Category_86_id> <http://www.w3.org/1999/02/22-rdf-syntax-ns#type> <http://www.cs.ucl.ac.uk/staff/a.gonzalezbeltran/owl/caarray2_1.owl#Category_id> .
<urn:caarray-data#Category_86_id> <http://www.cs.ucl.ac.uk/staff/a.gonzalezbeltran/owl/domainmodel.owl#datatype> "86"^^<http://www.w3.org/2001/XMLSchema#string> .
<urn:caarray-data#Category_86> <http://www.cs.ucl.ac.uk/staff/a.gonzalezbeltran/owl/domainmodel.owl#umlAttributeCollection> <urn:caarray-data#Category_86_name> .
<urn:caarray-data#Category_86_name> <http://www.w3.org/1999/02/22-rdf-syntax-ns#type> <http://www.cs.ucl.ac.uk/staff/a.gonzalezbeltran/owl/caarray2_1.owl#Category_name> .
<urn:caarray-data#Category_86_name> <http://www.cs.ucl.ac.uk/staff/a.gonzalezbeltran/owl/domainmodel.owl#datatype> "CellLine"^^<http://www.w3.org/2001/XMLSchema#string> .
<urn:caarray-data#Category_86> <http://www.cs.ucl.ac.uk/staff/a.gonzalezbeltran/owl/domainmodel.owl#umlAttributeCollection> <urn:caarray-data#Category_86_url> .
<urn:caarray-data#Category_86_url> <http://www.w3.org/1999/02/22-rdf-syntax-ns#type> <http://www.cs.ucl.ac.uk/staff/a.gonzalezbeltran/owl/caarray2_1.owl#Category_url> .
<urn:caarray-data#Category_86_url> <http://www.cs.ucl.ac.uk/staff/a.gonzalezbeltran/owl/domainmodel.owl#datatype> "http://mged.sourceforge.net/ontologies/MGEDontology.php#CellLine"^^<http://www.w3.org/2001/XMLSchema#string> .
<urn:caarray-data#TermBasedCharacteristic_3179> <http://www.w3.org/1999/02/22-rdf-syntax-ns#type> <http://www.cs.ucl.ac.uk/staff/a.gonzalezbeltran/owl/caarray2_1.owl#TermBasedCharacteristic> .
<urn:caarray-data#Source_3341> <http://www.cs.ucl.ac.uk/staff/a.gonzalezbeltran/owl/caarray2_1.owl#Source_characteristics_TermBasedCharacteristic> <urn:caarray-data#TermBasedCharacteristic_3179> .
<urn:caarray-data#TermBasedCharacteristic_3179> <http://www.cs.ucl.ac.uk/staff/a.gonzalezbeltran/owl/domainmodel.owl#umlAttributeCollection> <urn:caarray-data#TermBasedCharacteristic_3179_id> .
<urn:caarray-data#TermBasedCharacteristic_3179_id> <http://www.w3.org/1999/02/22-rdf-syntax-ns#type> <http://www.cs.ucl.ac.uk/staff/a.gonzalezbeltran/owl/caarray2_1.owl#TermBasedCharacteristic_id> .
<urn:caarray-data#TermBasedCharacteristic_3179_id> <http://www.cs.ucl.ac.uk/staff/a.gonzalezbeltran/owl/domainmodel.owl#datatype> "3179"^^<http://www.w3.org/2001/XMLSchema#string> .
<urn:caarray-data#Term_939> <http://www.w3.org/1999/02/22-rdf-syntax-ns#type> <http://www.cs.ucl.ac.uk/staff/a.gonzalezbeltran/owl/caarray2_1.owl#Term> .
<urn:caarray-data#TermBasedCharacteristic_3179> <http://www.cs.ucl.ac.uk/staff/a.gonzalezbeltran/owl/caarray2_1.owl#TermBasedCharacteristic_term_Term> <urn:caarray-data#Term_939> .
<urn:caarray-data#Term_939> <http://www.cs.ucl.ac.uk/staff/a.gonzalezbeltran/owl/domainmodel.owl#umlAttributeCollection> <urn:caarray-data#Term_939_id> .
<urn:caarray-data#Term_939_id> <http://www.w3.org/1999/02/22-rdf-syntax-ns#type> <http://www.cs.ucl.ac.uk/staff/a.gonzalezbeltran/owl/caarray2_1.owl#Term_id> .
<urn:caarray-data#Term_939_id> <http://www.cs.ucl.ac.uk/staff/a.gonzalezbeltran/owl/domainmodel.owl#datatype> "939"^^<http://www.w3.org/2001/XMLSchema#string> .
<urn:caarray-data#Term_939> <http://www.cs.ucl.ac.uk/staff/a.gonzalezbeltran/owl/domainmodel.owl#umlAttributeCollection> <urn:caarray-data#Term_939_value> .
<urn:caarray-data#Term_939_value> <http://www.w3.org/1999/02/22-rdf-syntax-ns#type> <http://www.cs.ucl.ac.uk/staff/a.gonzalezbeltran/owl/caarray2_1.owl#Term_value> .
<urn:caarray-data#Term_939_value> <http://www.cs.ucl.ac.uk/staff/a.gonzalezbeltran/owl/domainmodel.owl#datatype> "central nervous system"^^<http://www.w3.org/2001/XMLSchema#string> .
<urn:caarray-data#Category_264> <http://www.w3.org/1999/02/22-rdf-syntax-ns#type> <http://www.cs.ucl.ac.uk/staff/a.gonzalezbeltran/owl/caarray2_1.owl#Category> .
<urn:caarray-data#TermBasedCharacteristic_3179> <http://www.cs.ucl.ac.uk/staff/a.gonzalezbeltran/owl/caarray2_1.owl#TermBasedCharacteristic_category_Category> <urn:caarray-data#Category_264> .
<urn:caarray-data#Category_264> <http://www.cs.ucl.ac.uk/staff/a.gonzalezbeltran/owl/domainmodel.owl#umlAttributeCollection> <urn:caarray-data#Category_264_id> .
<urn:caarray-data#Category_264_id> <http://www.w3.org/1999/02/22-rdf-syntax-ns#type> <http://www.cs.ucl.ac.uk/staff/a.gonzalezbeltran/owl/caarray2_1.owl#Category_id> .
<urn:caarray-data#Category_264_id> <http://www.cs.ucl.ac.uk/staff/a.gonzalezbeltran/owl/domainmodel.owl#datatype> "264"^^<http://www.w3.org/2001/XMLSchema#string> .
<urn:caarray-data#Category_264> <http://www.cs.ucl.ac.uk/staff/a.gonzalezbeltran/owl/domainmodel.owl#umlAttributeCollection> <urn:caarray-data#Category_264_name> .
<urn:caarray-data#Category_264_name> <http://www.w3.org/1999/02/22-rdf-syntax-ns#type> <http://www.cs.ucl.ac.uk/staff/a.gonzalezbeltran/owl/caarray2_1.owl#Category_name> .
<urn:caarray-data#Category_264_name> <http://www.cs.ucl.ac.uk/staff/a.gonzalezbeltran/owl/domainmodel.owl#datatype> "OrganismPart <1>"^^<http://www.w3.org/2001/XMLSchema#string> .
<urn:caarray-data#TermBasedCharacteristic_3180> <http://www.w3.org/1999/02/22-rdf-syntax-ns#type> <http://www.cs.ucl.ac.uk/staff/a.gonzalezbeltran/owl/caarray2_1.owl#TermBasedCharacteristic> .
<urn:caarray-data#Source_3341> <http://www.cs.ucl.ac.uk/staff/a.gonzalezbeltran/owl/caarray2_1.owl#Source_characteristics_TermBasedCharacteristic> <urn:caarray-data#TermBasedCharacteristic_3180> .
<urn:caarray-data#TermBasedCharacteristic_3180> <http://www.cs.ucl.ac.uk/staff/a.gonzalezbeltran/owl/domainmodel.owl#umlAttributeCollection> <urn:caarray-data#TermBasedCharacteristic_3180_id> .
<urn:caarray-data#TermBasedCharacteristic_3180_id> <http://www.w3.org/1999/02/22-rdf-syntax-ns#type> <http://www.cs.ucl.ac.uk/staff/a.gonzalezbeltran/owl/caarray2_1.owl#TermBasedCharacteristic_id> .
<urn:caarray-data#TermBasedCharacteristic_3180_id> <http://www.cs.ucl.ac.uk/staff/a.gonzalezbeltran/owl/domainmodel.owl#datatype> "3180"^^<http://www.w3.org/2001/XMLSchema#string> .
<urn:caarray-data#Term_884> <http://www.w3.org/1999/02/22-rdf-syntax-ns#type> <http://www.cs.ucl.ac.uk/staff/a.gonzalezbeltran/owl/caarray2_1.owl#Term> .
<urn:caarray-data#TermBasedCharacteristic_3180> <http://www.cs.ucl.ac.uk/staff/a.gonzalezbeltran/owl/caarray2_1.owl#TermBasedCharacteristic_term_Term> <urn:caarray-data#Term_884> .
<urn:caarray-data#Term_884> <http://www.cs.ucl.ac.uk/staff/a.gonzalezbeltran/owl/domainmodel.owl#umlAttributeCollection> <urn:caarray-data#Term_884_id> .
<urn:caarray-data#Term_884_id> <http://www.w3.org/1999/02/22-rdf-syntax-ns#type> <http://www.cs.ucl.ac.uk/staff/a.gonzalezbeltran/owl/caarray2_1.owl#Term_id> .
<urn:caarray-data#Term_884_id> <http://www.cs.ucl.ac.uk/staff/a.gonzalezbeltran/owl/domainmodel.owl#datatype> "884"^^<http://www.w3.org/2001/XMLSchema#string> .
<urn:caarray-data#Term_884> <http://www.cs.ucl.ac.uk/staff/a.gonzalezbeltran/owl/domainmodel.owl#umlAttributeCollection> <urn:caarray-data#Term_884_value> .
<urn:caarray-data#Term_884_value> <http://www.w3.org/1999/02/22-rdf-syntax-ns#type> <http://www.cs.ucl.ac.uk/staff/a.gonzalezbeltran/owl/caarray2_1.owl#Term_value> .
<urn:caarray-data#Term_884_value> <http://www.cs.ucl.ac.uk/staff/a.gonzalezbeltran/owl/domainmodel.owl#datatype> "Glioblastoma"^^<http://www.w3.org/2001/XMLSchema#string> .
<urn:caarray-data#Category_260> <http://www.w3.org/1999/02/22-rdf-syntax-ns#type> <http://www.cs.ucl.ac.uk/staff/a.gonzalezbeltran/owl/caarray2_1.owl#Category> .
<urn:caarray-data#TermBasedCharacteristic_3180> <http://www.cs.ucl.ac.uk/staff/a.gonzalezbeltran/owl/caarray2_1.owl#TermBasedCharacteristic_category_Category> <urn:caarray-data#Category_260> .
<urn:caarray-data#Category_260> <http://www.cs.ucl.ac.uk/staff/a.gonzalezbeltran/owl/domainmodel.owl#umlAttributeCollection> <urn:caarray-data#Category_260_id> .
<urn:caarray-data#Category_260_id> <http://www.w3.org/1999/02/22-rdf-syntax-ns#type> <http://www.cs.ucl.ac.uk/staff/a.gonzalezbeltran/owl/caarray2_1.owl#Category_id> .
<urn:caarray-data#Category_260_id> <http://www.cs.ucl.ac.uk/staff/a.gonzalezbeltran/owl/domainmodel.owl#datatype> "260"^^<http://www.w3.org/2001/XMLSchema#string> .
<urn:caarray-data#Category_260> <http://www.cs.ucl.ac.uk/staff/a.gonzalezbeltran/owl/domainmodel.owl#umlAttributeCollection> <urn:caarray-data#Category_260_name> .
<urn:caarray-data#Category_260_name> <http://www.w3.org/1999/02/22-rdf-syntax-ns#type> <http://www.cs.ucl.ac.uk/staff/a.gonzalezbeltran/owl/caarray2_1.owl#Category_name> .
<urn:caarray-data#Category_260_name> <http://www.cs.ucl.ac.uk/staff/a.gonzalezbeltran/owl/domainmodel.owl#datatype> "DiseaseState <2>"^^<http://www.w3.org/2001/XMLSchema#string> .
<urn:caarray-data#TermBasedCharacteristic_3181> <http://www.w3.org/1999/02/22-rdf-syntax-ns#type> <http://www.cs.ucl.ac.uk/staff/a.gonzalezbeltran/owl/caarray2_1.owl#TermBasedCharacteristic> .
<urn:caarray-data#Source_3341> <http://www.cs.ucl.ac.uk/staff/a.gonzalezbeltran/owl/caarray2_1.owl#Source_characteristics_TermBasedCharacteristic> <urn:caarray-data#TermBasedCharacteristic_3181> .
<urn:caarray-data#TermBasedCharacteristic_3181> <http://www.cs.ucl.ac.uk/staff/a.gonzalezbeltran/owl/domainmodel.owl#umlAttributeCollection> <urn:caarray-data#TermBasedCharacteristic_3181_id> .
<urn:caarray-data#TermBasedCharacteristic_3181_id> <http://www.w3.org/1999/02/22-rdf-syntax-ns#type> <http://www.cs.ucl.ac.uk/staff/a.gonzalezbeltran/owl/caarray2_1.owl#TermBasedCharacteristic_id> .
<urn:caarray-data#TermBasedCharacteristic_3181_id> <http://www.cs.ucl.ac.uk/staff/a.gonzalezbeltran/owl/domainmodel.owl#datatype> "3181"^^<http://www.w3.org/2001/XMLSchema#string> .
<urn:caarray-data#Term_909> <http://www.w3.org/1999/02/22-rdf-syntax-ns#type> <http://www.cs.ucl.ac.uk/staff/a.gonzalezbeltran/owl/caarray2_1.owl#Term> .
<urn:caarray-data#TermBasedCharacteristic_3181> <http://www.cs.ucl.ac.uk/staff/a.gonzalezbeltran/owl/caarray2_1.owl#TermBasedCharacteristic_term_Term> <urn:caarray-data#Term_909> .
<urn:caarray-data#Term_909> <http://www.cs.ucl.ac.uk/staff/a.gonzalezbeltran/owl/domainmodel.owl#umlAttributeCollection> <urn:caarray-data#Term_909_id> .
<urn:caarray-data#Term_909_id> <http://www.w3.org/1999/02/22-rdf-syntax-ns#type> <http://www.cs.ucl.ac.uk/staff/a.gonzalezbeltran/owl/caarray2_1.owl#Term_id> .
<urn:caarray-data#Term_909_id> <http://www.cs.ucl.ac.uk/staff/a.gonzalezbeltran/owl/domainmodel.owl#datatype> "909"^^<http://www.w3.org/2001/XMLSchema#string> .
<urn:caarray-data#Term_909> <http://www.cs.ucl.ac.uk/staff/a.gonzalezbeltran/owl/domainmodel.owl#umlAttributeCollection> <urn:caarray-data#Term_909_value> .
<urn:caarray-data#Term_909_value> <http://www.w3.org/1999/02/22-rdf-syntax-ns#type> <http://www.cs.ucl.ac.uk/staff/a.gonzalezbeltran/owl/caarray2_1.owl#Term_value> .
<urn:caarray-data#Term_909_value> <http://www.cs.ucl.ac.uk/staff/a.gonzalezbeltran/owl/domainmodel.owl#datatype> "female"^^<http://www.w3.org/2001/XMLSchema#string> .
<urn:caarray-data#Category_82> <http://www.w3.org/1999/02/22-rdf-syntax-ns#type> <http://www.cs.ucl.ac.uk/staff/a.gonzalezbeltran/owl/caarray2_1.owl#Category> .
<urn:caarray-data#TermBasedCharacteristic_3181> <http://www.cs.ucl.ac.uk/staff/a.gonzalezbeltran/owl/caarray2_1.owl#TermBasedCharacteristic_category_Category> <urn:caarray-data#Category_82> .
<urn:caarray-data#Category_82> <http://www.cs.ucl.ac.uk/staff/a.gonzalezbeltran/owl/domainmodel.owl#umlAttributeCollection> <urn:caarray-data#Category_82_accession> .
<urn:caarray-data#Category_82_accession> <http://www.w3.org/1999/02/22-rdf-syntax-ns#type> <http://www.cs.ucl.ac.uk/staff/a.gonzalezbeltran/owl/caarray2_1.owl#Category_accession> .
<urn:caarray-data#Category_82_accession> <http://www.cs.ucl.ac.uk/staff/a.gonzalezbeltran/owl/domainmodel.owl#datatype> "MO_168"^^<http://www.w3.org/2001/XMLSchema#string> .
<urn:caarray-data#Category_82> <http://www.cs.ucl.ac.uk/staff/a.gonzalezbeltran/owl/domainmodel.owl#umlAttributeCollection> <urn:caarray-data#Category_82_id> .
<urn:caarray-data#Category_82_id> <http://www.w3.org/1999/02/22-rdf-syntax-ns#type> <http://www.cs.ucl.ac.uk/staff/a.gonzalezbeltran/owl/caarray2_1.owl#Category_id> .
<urn:caarray-data#Category_82_id> <http://www.cs.ucl.ac.uk/staff/a.gonzalezbeltran/owl/domainmodel.owl#datatype> "82"^^<http://www.w3.org/2001/XMLSchema#string> .
<urn:caarray-data#Category_82> <http://www.cs.ucl.ac.uk/staff/a.gonzalezbeltran/owl/domainmodel.owl#umlAttributeCollection> <urn:caarray-data#Category_82_name> .
<urn:caarray-data#Category_82_name> <http://www.w3.org/1999/02/22-rdf-syntax-ns#type> <http://www.cs.ucl.ac.uk/staff/a.gonzalezbeltran/owl/caarray2_1.owl#Category_name> .
<urn:caarray-data#Category_82_name> <http://www.cs.ucl.ac.uk/staff/a.gonzalezbeltran/owl/domainmodel.owl#datatype> "Sex"^^<http://www.w3.org/2001/XMLSchema#string> .
<urn:caarray-data#Category_82> <http://www.cs.ucl.ac.uk/staff/a.gonzalezbeltran/owl/domainmodel.owl#umlAttributeCollection> <urn:caarray-data#Category_82_url> .
<urn:caarray-data#Category_82_url> <http://www.w3.org/1999/02/22-rdf-syntax-ns#type> <http://www.cs.ucl.ac.uk/staff/a.gonzalezbeltran/owl/caarray2_1.owl#Category_url> .
<urn:caarray-data#Category_82_url> <http://www.cs.ucl.ac.uk/staff/a.gonzalezbeltran/owl/domainmodel.owl#datatype> "http://mged.sourceforge.net/ontologies/MGEDontology.php#Sex"^^<http://www.w3.org/2001/XMLSchema#string> .
<urn:caarray-data#Source_3469> <http://www.w3.org/1999/02/22-rdf-syntax-ns#type> <http://www.cs.ucl.ac.uk/staff/a.gonzalezbeltran/owl/caarray2_1.owl#Source> .
<urn:caarray-data#Experiment_6> <http://www.cs.ucl.ac.uk/staff/a.gonzalezbeltran/owl/caarray2_1.owl#Experiment_sources_Source> <urn:caarray-data#Source_3469> .
<urn:caarray-data#Source_3469> <http://www.cs.ucl.ac.uk/staff/a.gonzalezbeltran/owl/domainmodel.owl#umlAttributeCollection> <urn:caarray-data#Source_3469_description> .
<urn:caarray-data#Source_3469_description> <http://www.w3.org/1999/02/22-rdf-syntax-ns#type> <http://www.cs.ucl.ac.uk/staff/a.gonzalezbeltran/owl/caarray2_1.owl#Source_description> .
<urn:caarray-data#Source_3469_description> <http://www.cs.ucl.ac.uk/staff/a.gonzalezbeltran/owl/domainmodel.owl#datatype> "hypernephroma:  NCI60.57_LABE"^^<http://www.w3.org/2001/XMLSchema#string> .
<urn:caarray-data#Source_3469> <http://www.cs.ucl.ac.uk/staff/a.gonzalezbeltran/owl/domainmodel.owl#umlAttributeCollection> <urn:caarray-data#Source_3469_id> .
<urn:caarray-data#Source_3469_id> <http://www.w3.org/1999/02/22-rdf-syntax-ns#type> <http://www.cs.ucl.ac.uk/staff/a.gonzalezbeltran/owl/caarray2_1.owl#Source_id> .
<urn:caarray-data#Source_3469_id> <http://www.cs.ucl.ac.uk/staff/a.gonzalezbeltran/owl/domainmodel.owl#datatype> "3469"^^<http://www.w3.org/2001/XMLSchema#string> .
<urn:caarray-data#Source_3469> <http://www.cs.ucl.ac.uk/staff/a.gonzalezbeltran/owl/domainmodel.owl#umlAttributeCollection> <urn:caarray-data#Source_3469_name> .
<urn:caarray-data#Source_3469_name> <http://www.w3.org/1999/02/22-rdf-syntax-ns#type> <http://www.cs.ucl.ac.uk/staff/a.gonzalezbeltran/owl/caarray2_1.owl#Source_name> .
<urn:caarray-data#Source_3469_name> <http://www.cs.ucl.ac.uk/staff/a.gonzalezbeltran/owl/domainmodel.owl#datatype> "GSE5949GSM134282"^^<http://www.w3.org/2001/XMLSchema#string> .
<urn:caarray-data#TermBasedCharacteristic_3339> <http://www.w3.org/1999/02/22-rdf-syntax-ns#type> <http://www.cs.ucl.ac.uk/staff/a.gonzalezbeltran/owl/caarray2_1.owl#TermBasedCharacteristic> .
<urn:caarray-data#Source_3469> <http://www.cs.ucl.ac.uk/staff/a.gonzalezbeltran/owl/caarray2_1.owl#Source_characteristics_TermBasedCharacteristic> <urn:caarray-data#TermBasedCharacteristic_3339> .
<urn:caarray-data#TermBasedCharacteristic_3339> <http://www.cs.ucl.ac.uk/staff/a.gonzalezbeltran/owl/domainmodel.owl#umlAttributeCollection> <urn:caarray-data#TermBasedCharacteristic_3339_id> .
<urn:caarray-data#TermBasedCharacteristic_3339_id> <http://www.w3.org/1999/02/22-rdf-syntax-ns#type> <http://www.cs.ucl.ac.uk/staff/a.gonzalezbeltran/owl/caarray2_1.owl#TermBasedCharacteristic_id> .
<urn:caarray-data#TermBasedCharacteristic_3339_id> <http://www.cs.ucl.ac.uk/staff/a.gonzalezbeltran/owl/domainmodel.owl#datatype> "3339"^^<http://www.w3.org/2001/XMLSchema#string> .
<urn:caarray-data#Term_882> <http://www.w3.org/1999/02/22-rdf-syntax-ns#type> <http://www.cs.ucl.ac.uk/staff/a.gonzalezbeltran/owl/caarray2_1.owl#Term> .
<urn:caarray-data#TermBasedCharacteristic_3339> <http://www.cs.ucl.ac.uk/staff/a.gonzalezbeltran/owl/caarray2_1.owl#TermBasedCharacteristic_term_Term> <urn:caarray-data#Term_882> .
<urn:caarray-data#Term_882> <http://www.cs.ucl.ac.uk/staff/a.gonzalezbeltran/owl/domainmodel.owl#umlAttributeCollection> <urn:caarray-data#Term_882_id> .
<urn:caarray-data#Term_882_id> <http://www.w3.org/1999/02/22-rdf-syntax-ns#type> <http://www.cs.ucl.ac.uk/staff/a.gonzalezbeltran/owl/caarray2_1.owl#Term_id> .
<urn:caarray-data#Term_882_id> <http://www.cs.ucl.ac.uk/staff/a.gonzalezbeltran/owl/domainmodel.owl#datatype> "882"^^<http://www.w3.org/2001/XMLSchema#string> .
<urn:caarray-data#Term_882> <http://www.cs.ucl.ac.uk/staff/a.gonzalezbeltran/owl/domainmodel.owl#umlAttributeCollection> <urn:caarray-data#Term_882_value> .
<urn:caarray-data#Term_882_value> <http://www.w3.org/1999/02/22-rdf-syntax-ns#type> <http://www.cs.ucl.ac.uk/staff/a.gonzalezbeltran/owl/caarray2_1.owl#Term_value> .
<urn:caarray-data#Term_882_value> <http://www.cs.ucl.ac.uk/staff/a.gonzalezbeltran/owl/domainmodel.owl#datatype> "male"^^<http://www.w3.org/2001/XMLSchema#string> .
<urn:caarray-data#Category_82> <http://www.w3.org/1999/02/22-rdf-syntax-ns#type> <http://www.cs.ucl.ac.uk/staff/a.gonzalezbeltran/owl/caarray2_1.owl#Category> .
<urn:caarray-data#TermBasedCharacteristic_3339> <http://www.cs.ucl.ac.uk/staff/a.gonzalezbeltran/owl/caarray2_1.owl#TermBasedCharacteristic_category_Category> <urn:caarray-data#Category_82> .
<urn:caarray-data#Category_82> <http://www.cs.ucl.ac.uk/staff/a.gonzalezbeltran/owl/domainmodel.owl#umlAttributeCollection> <urn:caarray-data#Category_82_accession> .
<urn:caarray-data#Category_82_accession> <http://www.w3.org/1999/02/22-rdf-syntax-ns#type> <http://www.cs.ucl.ac.uk/staff/a.gonzalezbeltran/owl/caarray2_1.owl#Category_accession> .
<urn:caarray-data#Category_82_accession> <http://www.cs.ucl.ac.uk/staff/a.gonzalezbeltran/owl/domainmodel.owl#datatype> "MO_168"^^<http://www.w3.org/2001/XMLSchema#string> .
<urn:caarray-data#Category_82> <http://www.cs.ucl.ac.uk/staff/a.gonzalezbeltran/owl/domainmodel.owl#umlAttributeCollection> <urn:caarray-data#Category_82_id> .
<urn:caarray-data#Category_82_id> <http://www.w3.org/1999/02/22-rdf-syntax-ns#type> <http://www.cs.ucl.ac.uk/staff/a.gonzalezbeltran/owl/caarray2_1.owl#Category_id> .
<urn:caarray-data#Category_82_id> <http://www.cs.ucl.ac.uk/staff/a.gonzalezbeltran/owl/domainmodel.owl#datatype> "82"^^<http://www.w3.org/2001/XMLSchema#string> .
<urn:caarray-data#Category_82> <http://www.cs.ucl.ac.uk/staff/a.gonzalezbeltran/owl/domainmodel.owl#umlAttributeCollection> <urn:caarray-data#Category_82_name> .
<urn:caarray-data#Category_82_name> <http://www.w3.org/1999/02/22-rdf-syntax-ns#type> <http://www.cs.ucl.ac.uk/staff/a.gonzalezbeltran/owl/caarray2_1.owl#Category_name> .
<urn:caarray-data#Category_82_name> <http://www.cs.ucl.ac.uk/staff/a.gonzalezbeltran/owl/domainmodel.owl#datatype> "Sex"^^<http://www.w3.org/2001/XMLSchema#string> .
<urn:caarray-data#Category_82> <http://www.cs.ucl.ac.uk/staff/a.gonzalezbeltran/owl/domainmodel.owl#umlAttributeCollection> <urn:caarray-data#Category_82_url> .
<urn:caarray-data#Category_82_url> <http://www.w3.org/1999/02/22-rdf-syntax-ns#type> <http://www.cs.ucl.ac.uk/staff/a.gonzalezbeltran/owl/caarray2_1.owl#Category_url> .
<urn:caarray-data#Category_82_url> <http://www.cs.ucl.ac.uk/staff/a.gonzalezbeltran/owl/domainmodel.owl#datatype> "http://mged.sourceforge.net/ontologies/MGEDontology.php#Sex"^^<http://www.w3.org/2001/XMLSchema#string> .
<urn:caarray-data#TermBasedCharacteristic_3340> <http://www.w3.org/1999/02/22-rdf-syntax-ns#type> <http://www.cs.ucl.ac.uk/staff/a.gonzalezbeltran/owl/caarray2_1.owl#TermBasedCharacteristic> .
<urn:caarray-data#Source_3469> <http://www.cs.ucl.ac.uk/staff/a.gonzalezbeltran/owl/caarray2_1.owl#Source_characteristics_TermBasedCharacteristic> <urn:caarray-data#TermBasedCharacteristic_3340> .
<urn:caarray-data#TermBasedCharacteristic_3340> <http://www.cs.ucl.ac.uk/staff/a.gonzalezbeltran/owl/domainmodel.owl#umlAttributeCollection> <urn:caarray-data#TermBasedCharacteristic_3340_id> .
<urn:caarray-data#TermBasedCharacteristic_3340_id> <http://www.w3.org/1999/02/22-rdf-syntax-ns#type> <http://www.cs.ucl.ac.uk/staff/a.gonzalezbeltran/owl/caarray2_1.owl#TermBasedCharacteristic_id> .
<urn:caarray-data#TermBasedCharacteristic_3340_id> <http://www.cs.ucl.ac.uk/staff/a.gonzalezbeltran/owl/domainmodel.owl#datatype> "3340"^^<http://www.w3.org/2001/XMLSchema#string> .
<urn:caarray-data#Term_1017> <http://www.w3.org/1999/02/22-rdf-syntax-ns#type> <http://www.cs.ucl.ac.uk/staff/a.gonzalezbeltran/owl/caarray2_1.owl#Term> .
<urn:caarray-data#TermBasedCharacteristic_3340> <http://www.cs.ucl.ac.uk/staff/a.gonzalezbeltran/owl/caarray2_1.owl#TermBasedCharacteristic_term_Term> <urn:caarray-data#Term_1017> .
<urn:caarray-data#Term_1017> <http://www.cs.ucl.ac.uk/staff/a.gonzalezbeltran/owl/domainmodel.owl#umlAttributeCollection> <urn:caarray-data#Term_1017_id> .
<urn:caarray-data#Term_1017_id> <http://www.w3.org/1999/02/22-rdf-syntax-ns#type> <http://www.cs.ucl.ac.uk/staff/a.gonzalezbeltran/owl/caarray2_1.owl#Term_id> .
<urn:caarray-data#Term_1017_id> <http://www.cs.ucl.ac.uk/staff/a.gonzalezbeltran/owl/domainmodel.owl#datatype> "1017"^^<http://www.w3.org/2001/XMLSchema#string> .
<urn:caarray-data#Term_1017> <http://www.cs.ucl.ac.uk/staff/a.gonzalezbeltran/owl/domainmodel.owl#umlAttributeCollection> <urn:caarray-data#Term_1017_value> .
<urn:caarray-data#Term_1017_value> <http://www.w3.org/1999/02/22-rdf-syntax-ns#type> <http://www.cs.ucl.ac.uk/staff/a.gonzalezbeltran/owl/caarray2_1.owl#Term_value> .
<urn:caarray-data#Term_1017_value> <http://www.cs.ucl.ac.uk/staff/a.gonzalezbeltran/owl/domainmodel.owl#datatype> "RXF393"^^<http://www.w3.org/2001/XMLSchema#string> .
<urn:caarray-data#Category_86> <http://www.w3.org/1999/02/22-rdf-syntax-ns#type> <http://www.cs.ucl.ac.uk/staff/a.gonzalezbeltran/owl/caarray2_1.owl#Category> .
<urn:caarray-data#TermBasedCharacteristic_3340> <http://www.cs.ucl.ac.uk/staff/a.gonzalezbeltran/owl/caarray2_1.owl#TermBasedCharacteristic_category_Category> <urn:caarray-data#Category_86> .
<urn:caarray-data#Category_86> <http://www.cs.ucl.ac.uk/staff/a.gonzalezbeltran/owl/domainmodel.owl#umlAttributeCollection> <urn:caarray-data#Category_86_accession> .
<urn:caarray-data#Category_86_accession> <http://www.w3.org/1999/02/22-rdf-syntax-ns#type> <http://www.cs.ucl.ac.uk/staff/a.gonzalezbeltran/owl/caarray2_1.owl#Category_accession> .
<urn:caarray-data#Category_86_accession> <http://www.cs.ucl.ac.uk/staff/a.gonzalezbeltran/owl/domainmodel.owl#datatype> "MO_49"^^<http://www.w3.org/2001/XMLSchema#string> .
<urn:caarray-data#Category_86> <http://www.cs.ucl.ac.uk/staff/a.gonzalezbeltran/owl/domainmodel.owl#umlAttributeCollection> <urn:caarray-data#Category_86_id> .
<urn:caarray-data#Category_86_id> <http://www.w3.org/1999/02/22-rdf-syntax-ns#type> <http://www.cs.ucl.ac.uk/staff/a.gonzalezbeltran/owl/caarray2_1.owl#Category_id> .
<urn:caarray-data#Category_86_id> <http://www.cs.ucl.ac.uk/staff/a.gonzalezbeltran/owl/domainmodel.owl#datatype> "86"^^<http://www.w3.org/2001/XMLSchema#string> .
<urn:caarray-data#Category_86> <http://www.cs.ucl.ac.uk/staff/a.gonzalezbeltran/owl/domainmodel.owl#umlAttributeCollection> <urn:caarray-data#Category_86_name> .
<urn:caarray-data#Category_86_name> <http://www.w3.org/1999/02/22-rdf-syntax-ns#type> <http://www.cs.ucl.ac.uk/staff/a.gonzalezbeltran/owl/caarray2_1.owl#Category_name> .
<urn:caarray-data#Category_86_name> <http://www.cs.ucl.ac.uk/staff/a.gonzalezbeltran/owl/domainmodel.owl#datatype> "CellLine"^^<http://www.w3.org/2001/XMLSchema#string> .
<urn:caarray-data#Category_86> <http://www.cs.ucl.ac.uk/staff/a.gonzalezbeltran/owl/domainmodel.owl#umlAttributeCollection> <urn:caarray-data#Category_86_url> .
<urn:caarray-data#Category_86_url> <http://www.w3.org/1999/02/22-rdf-syntax-ns#type> <http://www.cs.ucl.ac.uk/staff/a.gonzalezbeltran/owl/caarray2_1.owl#Category_url> .
<urn:caarray-data#Category_86_url> <http://www.cs.ucl.ac.uk/staff/a.gonzalezbeltran/owl/domainmodel.owl#datatype> "http://mged.sourceforge.net/ontologies/MGEDontology.php#CellLine"^^<http://www.w3.org/2001/XMLSchema#string> .
<urn:caarray-data#TermBasedCharacteristic_3341> <http://www.w3.org/1999/02/22-rdf-syntax-ns#type> <http://www.cs.ucl.ac.uk/staff/a.gonzalezbeltran/owl/caarray2_1.owl#TermBasedCharacteristic> .
<urn:caarray-data#Source_3469> <http://www.cs.ucl.ac.uk/staff/a.gonzalezbeltran/owl/caarray2_1.owl#Source_characteristics_TermBasedCharacteristic> <urn:caarray-data#TermBasedCharacteristic_3341> .
<urn:caarray-data#TermBasedCharacteristic_3341> <http://www.cs.ucl.ac.uk/staff/a.gonzalezbeltran/owl/domainmodel.owl#umlAttributeCollection> <urn:caarray-data#TermBasedCharacteristic_3341_id> .
<urn:caarray-data#TermBasedCharacteristic_3341_id> <http://www.w3.org/1999/02/22-rdf-syntax-ns#type> <http://www.cs.ucl.ac.uk/staff/a.gonzalezbeltran/owl/caarray2_1.owl#TermBasedCharacteristic_id> .
<urn:caarray-data#TermBasedCharacteristic_3341_id> <http://www.cs.ucl.ac.uk/staff/a.gonzalezbeltran/owl/domainmodel.owl#datatype> "3341"^^<http://www.w3.org/2001/XMLSchema#string> .
<urn:caarray-data#Term_912> <http://www.w3.org/1999/02/22-rdf-syntax-ns#type> <http://www.cs.ucl.ac.uk/staff/a.gonzalezbeltran/owl/caarray2_1.owl#Term> .
<urn:caarray-data#TermBasedCharacteristic_3341> <http://www.cs.ucl.ac.uk/staff/a.gonzalezbeltran/owl/caarray2_1.owl#TermBasedCharacteristic_term_Term> <urn:caarray-data#Term_912> .
<urn:caarray-data#Term_912> <http://www.cs.ucl.ac.uk/staff/a.gonzalezbeltran/owl/domainmodel.owl#umlAttributeCollection> <urn:caarray-data#Term_912_id> .
<urn:caarray-data#Term_912_id> <http://www.w3.org/1999/02/22-rdf-syntax-ns#type> <http://www.cs.ucl.ac.uk/staff/a.gonzalezbeltran/owl/caarray2_1.owl#Term_id> .
<urn:caarray-data#Term_912_id> <http://www.cs.ucl.ac.uk/staff/a.gonzalezbeltran/owl/domainmodel.owl#datatype> "912"^^<http://www.w3.org/2001/XMLSchema#string> .
<urn:caarray-data#Term_912> <http://www.cs.ucl.ac.uk/staff/a.gonzalezbeltran/owl/domainmodel.owl#umlAttributeCollection> <urn:caarray-data#Term_912_value> .
<urn:caarray-data#Term_912_value> <http://www.w3.org/1999/02/22-rdf-syntax-ns#type> <http://www.cs.ucl.ac.uk/staff/a.gonzalezbeltran/owl/caarray2_1.owl#Term_value> .
<urn:caarray-data#Term_912_value> <http://www.cs.ucl.ac.uk/staff/a.gonzalezbeltran/owl/domainmodel.owl#datatype> "kidney"^^<http://www.w3.org/2001/XMLSchema#string> .
<urn:caarray-data#Category_265> <http://www.w3.org/1999/02/22-rdf-syntax-ns#type> <http://www.cs.ucl.ac.uk/staff/a.gonzalezbeltran/owl/caarray2_1.owl#Category> .
<urn:caarray-data#TermBasedCharacteristic_3341> <http://www.cs.ucl.ac.uk/staff/a.gonzalezbeltran/owl/caarray2_1.owl#TermBasedCharacteristic_category_Category> <urn:caarray-data#Category_265> .
<urn:caarray-data#Category_265> <http://www.cs.ucl.ac.uk/staff/a.gonzalezbeltran/owl/domainmodel.owl#umlAttributeCollection> <urn:caarray-data#Category_265_id> .
<urn:caarray-data#Category_265_id> <http://www.w3.org/1999/02/22-rdf-syntax-ns#type> <http://www.cs.ucl.ac.uk/staff/a.gonzalezbeltran/owl/caarray2_1.owl#Category_id> .
<urn:caarray-data#Category_265_id> <http://www.cs.ucl.ac.uk/staff/a.gonzalezbeltran/owl/domainmodel.owl#datatype> "265"^^<http://www.w3.org/2001/XMLSchema#string> .
<urn:caarray-data#Category_265> <http://www.cs.ucl.ac.uk/staff/a.gonzalezbeltran/owl/domainmodel.owl#umlAttributeCollection> <urn:caarray-data#Category_265_name> .
<urn:caarray-data#Category_265_name> <http://www.w3.org/1999/02/22-rdf-syntax-ns#type> <http://www.cs.ucl.ac.uk/staff/a.gonzalezbeltran/owl/caarray2_1.owl#Category_name> .
<urn:caarray-data#Category_265_name> <http://www.cs.ucl.ac.uk/staff/a.gonzalezbeltran/owl/domainmodel.owl#datatype> "Phenotype <1>"^^<http://www.w3.org/2001/XMLSchema#string> .
<urn:caarray-data#TermBasedCharacteristic_3342> <http://www.w3.org/1999/02/22-rdf-syntax-ns#type> <http://www.cs.ucl.ac.uk/staff/a.gonzalezbeltran/owl/caarray2_1.owl#TermBasedCharacteristic> .
<urn:caarray-data#Source_3469> <http://www.cs.ucl.ac.uk/staff/a.gonzalezbeltran/owl/caarray2_1.owl#Source_characteristics_TermBasedCharacteristic> <urn:caarray-data#TermBasedCharacteristic_3342> .
<urn:caarray-data#TermBasedCharacteristic_3342> <http://www.cs.ucl.ac.uk/staff/a.gonzalezbeltran/owl/domainmodel.owl#umlAttributeCollection> <urn:caarray-data#TermBasedCharacteristic_3342_id> .
<urn:caarray-data#TermBasedCharacteristic_3342_id> <http://www.w3.org/1999/02/22-rdf-syntax-ns#type> <http://www.cs.ucl.ac.uk/staff/a.gonzalezbeltran/owl/caarray2_1.owl#TermBasedCharacteristic_id> .
<urn:caarray-data#TermBasedCharacteristic_3342_id> <http://www.cs.ucl.ac.uk/staff/a.gonzalezbeltran/owl/domainmodel.owl#datatype> "3342"^^<http://www.w3.org/2001/XMLSchema#string> .
<urn:caarray-data#Term_905> <http://www.w3.org/1999/02/22-rdf-syntax-ns#type> <http://www.cs.ucl.ac.uk/staff/a.gonzalezbeltran/owl/caarray2_1.owl#Term> .
<urn:caarray-data#TermBasedCharacteristic_3342> <http://www.cs.ucl.ac.uk/staff/a.gonzalezbeltran/owl/caarray2_1.owl#TermBasedCharacteristic_term_Term> <urn:caarray-data#Term_905> .
<urn:caarray-data#Term_905> <http://www.cs.ucl.ac.uk/staff/a.gonzalezbeltran/owl/domainmodel.owl#umlAttributeCollection> <urn:caarray-data#Term_905_id> .
<urn:caarray-data#Term_905_id> <http://www.w3.org/1999/02/22-rdf-syntax-ns#type> <http://www.cs.ucl.ac.uk/staff/a.gonzalezbeltran/owl/caarray2_1.owl#Term_id> .
<urn:caarray-data#Term_905_id> <http://www.cs.ucl.ac.uk/staff/a.gonzalezbeltran/owl/domainmodel.owl#datatype> "905"^^<http://www.w3.org/2001/XMLSchema#string> .
<urn:caarray-data#Term_905> <http://www.cs.ucl.ac.uk/staff/a.gonzalezbeltran/owl/domainmodel.owl#umlAttributeCollection> <urn:caarray-data#Term_905_value> .
<urn:caarray-data#Term_905_value> <http://www.w3.org/1999/02/22-rdf-syntax-ns#type> <http://www.cs.ucl.ac.uk/staff/a.gonzalezbeltran/owl/caarray2_1.owl#Term_value> .
<urn:caarray-data#Term_905_value> <http://www.cs.ucl.ac.uk/staff/a.gonzalezbeltran/owl/domainmodel.owl#datatype> "hypernephroma"^^<http://www.w3.org/2001/XMLSchema#string> .
<urn:caarray-data#Category_261> <http://www.w3.org/1999/02/22-rdf-syntax-ns#type> <http://www.cs.ucl.ac.uk/staff/a.gonzalezbeltran/owl/caarray2_1.owl#Category> .
<urn:caarray-data#TermBasedCharacteristic_3342> <http://www.cs.ucl.ac.uk/staff/a.gonzalezbeltran/owl/caarray2_1.owl#TermBasedCharacteristic_category_Category> <urn:caarray-data#Category_261> .
<urn:caarray-data#Category_261> <http://www.cs.ucl.ac.uk/staff/a.gonzalezbeltran/owl/domainmodel.owl#umlAttributeCollection> <urn:caarray-data#Category_261_id> .
<urn:caarray-data#Category_261_id> <http://www.w3.org/1999/02/22-rdf-syntax-ns#type> <http://www.cs.ucl.ac.uk/staff/a.gonzalezbeltran/owl/caarray2_1.owl#Category_id> .
<urn:caarray-data#Category_261_id> <http://www.cs.ucl.ac.uk/staff/a.gonzalezbeltran/owl/domainmodel.owl#datatype> "261"^^<http://www.w3.org/2001/XMLSchema#string> .
<urn:caarray-data#Category_261> <http://www.cs.ucl.ac.uk/staff/a.gonzalezbeltran/owl/domainmodel.owl#umlAttributeCollection> <urn:caarray-data#Category_261_name> .
<urn:caarray-data#Category_261_name> <http://www.w3.org/1999/02/22-rdf-syntax-ns#type> <http://www.cs.ucl.ac.uk/staff/a.gonzalezbeltran/owl/caarray2_1.owl#Category_name> .
<urn:caarray-data#Category_261_name> <http://www.cs.ucl.ac.uk/staff/a.gonzalezbeltran/owl/domainmodel.owl#datatype> "DiseaseState <1>"^^<http://www.w3.org/2001/XMLSchema#string> .
<urn:caarray-data#Source_3085> <http://www.w3.org/1999/02/22-rdf-syntax-ns#type> <http://www.cs.ucl.ac.uk/staff/a.gonzalezbeltran/owl/caarray2_1.owl#Source> .
<urn:caarray-data#Experiment_6> <http://www.cs.ucl.ac.uk/staff/a.gonzalezbeltran/owl/caarray2_1.owl#Experiment_sources_Source> <urn:caarray-data#Source_3085> .
<urn:caarray-data#Source_3085> <http://www.cs.ucl.ac.uk/staff/a.gonzalezbeltran/owl/domainmodel.owl#umlAttributeCollection> <urn:caarray-data#Source_3085_description> .
<urn:caarray-data#Source_3085_description> <http://www.w3.org/1999/02/22-rdf-syntax-ns#type> <http://www.cs.ucl.ac.uk/staff/a.gonzalezbeltran/owl/caarray2_1.owl#Source_description> .
<urn:caarray-data#Source_3085_description> <http://www.cs.ucl.ac.uk/staff/a.gonzalezbeltran/owl/domainmodel.owl#datatype> "Astrocytoma:  NCI60.10_LABEL1"^^<http://www.w3.org/2001/XMLSchema#string> .
<urn:caarray-data#Source_3085> <http://www.cs.ucl.ac.uk/staff/a.gonzalezbeltran/owl/domainmodel.owl#umlAttributeCollection> <urn:caarray-data#Source_3085_id> .
<urn:caarray-data#Source_3085_id> <http://www.w3.org/1999/02/22-rdf-syntax-ns#type> <http://www.cs.ucl.ac.uk/staff/a.gonzalezbeltran/owl/caarray2_1.owl#Source_id> .
<urn:caarray-data#Source_3085_id> <http://www.cs.ucl.ac.uk/staff/a.gonzalezbeltran/owl/domainmodel.owl#datatype> "3085"^^<http://www.w3.org/2001/XMLSchema#string> .
<urn:caarray-data#Source_3085> <http://www.cs.ucl.ac.uk/staff/a.gonzalezbeltran/owl/domainmodel.owl#umlAttributeCollection> <urn:caarray-data#Source_3085_name> .
<urn:caarray-data#Source_3085_name> <http://www.w3.org/1999/02/22-rdf-syntax-ns#type> <http://www.cs.ucl.ac.uk/staff/a.gonzalezbeltran/owl/caarray2_1.owl#Source_name> .
<urn:caarray-data#Source_3085_name> <http://www.cs.ucl.ac.uk/staff/a.gonzalezbeltran/owl/domainmodel.owl#datatype> "GSE5949GSM134041"^^<http://www.w3.org/2001/XMLSchema#string> .
<urn:caarray-data#TermBasedCharacteristic_2855> <http://www.w3.org/1999/02/22-rdf-syntax-ns#type> <http://www.cs.ucl.ac.uk/staff/a.gonzalezbeltran/owl/caarray2_1.owl#TermBasedCharacteristic> .
<urn:caarray-data#Source_3085> <http://www.cs.ucl.ac.uk/staff/a.gonzalezbeltran/owl/caarray2_1.owl#Source_characteristics_TermBasedCharacteristic> <urn:caarray-data#TermBasedCharacteristic_2855> .
<urn:caarray-data#TermBasedCharacteristic_2855> <http://www.cs.ucl.ac.uk/staff/a.gonzalezbeltran/owl/domainmodel.owl#umlAttributeCollection> <urn:caarray-data#TermBasedCharacteristic_2855_id> .
<urn:caarray-data#TermBasedCharacteristic_2855_id> <http://www.w3.org/1999/02/22-rdf-syntax-ns#type> <http://www.cs.ucl.ac.uk/staff/a.gonzalezbeltran/owl/caarray2_1.owl#TermBasedCharacteristic_id> .
<urn:caarray-data#TermBasedCharacteristic_2855_id> <http://www.cs.ucl.ac.uk/staff/a.gonzalezbeltran/owl/domainmodel.owl#datatype> "2855"^^<http://www.w3.org/2001/XMLSchema#string> .
<urn:caarray-data#Term_939> <http://www.w3.org/1999/02/22-rdf-syntax-ns#type> <http://www.cs.ucl.ac.uk/staff/a.gonzalezbeltran/owl/caarray2_1.owl#Term> .
<urn:caarray-data#TermBasedCharacteristic_2855> <http://www.cs.ucl.ac.uk/staff/a.gonzalezbeltran/owl/caarray2_1.owl#TermBasedCharacteristic_term_Term> <urn:caarray-data#Term_939> .
<urn:caarray-data#Term_939> <http://www.cs.ucl.ac.uk/staff/a.gonzalezbeltran/owl/domainmodel.owl#umlAttributeCollection> <urn:caarray-data#Term_939_id> .
<urn:caarray-data#Term_939_id> <http://www.w3.org/1999/02/22-rdf-syntax-ns#type> <http://www.cs.ucl.ac.uk/staff/a.gonzalezbeltran/owl/caarray2_1.owl#Term_id> .
<urn:caarray-data#Term_939_id> <http://www.cs.ucl.ac.uk/staff/a.gonzalezbeltran/owl/domainmodel.owl#datatype> "939"^^<http://www.w3.org/2001/XMLSchema#string> .
<urn:caarray-data#Term_939> <http://www.cs.ucl.ac.uk/staff/a.gonzalezbeltran/owl/domainmodel.owl#umlAttributeCollection> <urn:caarray-data#Term_939_value> .
<urn:caarray-data#Term_939_value> <http://www.w3.org/1999/02/22-rdf-syntax-ns#type> <http://www.cs.ucl.ac.uk/staff/a.gonzalezbeltran/owl/caarray2_1.owl#Term_value> .
<urn:caarray-data#Term_939_value> <http://www.cs.ucl.ac.uk/staff/a.gonzalezbeltran/owl/domainmodel.owl#datatype> "central nervous system"^^<http://www.w3.org/2001/XMLSchema#string> .
<urn:caarray-data#Category_264> <http://www.w3.org/1999/02/22-rdf-syntax-ns#type> <http://www.cs.ucl.ac.uk/staff/a.gonzalezbeltran/owl/caarray2_1.owl#Category> .
<urn:caarray-data#TermBasedCharacteristic_2855> <http://www.cs.ucl.ac.uk/staff/a.gonzalezbeltran/owl/caarray2_1.owl#TermBasedCharacteristic_category_Category> <urn:caarray-data#Category_264> .
<urn:caarray-data#Category_264> <http://www.cs.ucl.ac.uk/staff/a.gonzalezbeltran/owl/domainmodel.owl#umlAttributeCollection> <urn:caarray-data#Category_264_id> .
<urn:caarray-data#Category_264_id> <http://www.w3.org/1999/02/22-rdf-syntax-ns#type> <http://www.cs.ucl.ac.uk/staff/a.gonzalezbeltran/owl/caarray2_1.owl#Category_id> .
<urn:caarray-data#Category_264_id> <http://www.cs.ucl.ac.uk/staff/a.gonzalezbeltran/owl/domainmodel.owl#datatype> "264"^^<http://www.w3.org/2001/XMLSchema#string> .
<urn:caarray-data#Category_264> <http://www.cs.ucl.ac.uk/staff/a.gonzalezbeltran/owl/domainmodel.owl#umlAttributeCollection> <urn:caarray-data#Category_264_name> .
<urn:caarray-data#Category_264_name> <http://www.w3.org/1999/02/22-rdf-syntax-ns#type> <http://www.cs.ucl.ac.uk/staff/a.gonzalezbeltran/owl/caarray2_1.owl#Category_name> .
<urn:caarray-data#Category_264_name> <http://www.cs.ucl.ac.uk/staff/a.gonzalezbeltran/owl/domainmodel.owl#datatype> "OrganismPart <1>"^^<http://www.w3.org/2001/XMLSchema#string> .
<urn:caarray-data#TermBasedCharacteristic_2856> <http://www.w3.org/1999/02/22-rdf-syntax-ns#type> <http://www.cs.ucl.ac.uk/staff/a.gonzalezbeltran/owl/caarray2_1.owl#TermBasedCharacteristic> .
<urn:caarray-data#Source_3085> <http://www.cs.ucl.ac.uk/staff/a.gonzalezbeltran/owl/caarray2_1.owl#Source_characteristics_TermBasedCharacteristic> <urn:caarray-data#TermBasedCharacteristic_2856> .
<urn:caarray-data#TermBasedCharacteristic_2856> <http://www.cs.ucl.ac.uk/staff/a.gonzalezbeltran/owl/domainmodel.owl#umlAttributeCollection> <urn:caarray-data#TermBasedCharacteristic_2856_id> .
<urn:caarray-data#TermBasedCharacteristic_2856_id> <http://www.w3.org/1999/02/22-rdf-syntax-ns#type> <http://www.cs.ucl.ac.uk/staff/a.gonzalezbeltran/owl/caarray2_1.owl#TermBasedCharacteristic_id> .
<urn:caarray-data#TermBasedCharacteristic_2856_id> <http://www.cs.ucl.ac.uk/staff/a.gonzalezbeltran/owl/domainmodel.owl#datatype> "2856"^^<http://www.w3.org/2001/XMLSchema#string> .
<urn:caarray-data#Term_928> <http://www.w3.org/1999/02/22-rdf-syntax-ns#type> <http://www.cs.ucl.ac.uk/staff/a.gonzalezbeltran/owl/caarray2_1.owl#Term> .
<urn:caarray-data#TermBasedCharacteristic_2856> <http://www.cs.ucl.ac.uk/staff/a.gonzalezbeltran/owl/caarray2_1.owl#TermBasedCharacteristic_term_Term> <urn:caarray-data#Term_928> .
<urn:caarray-data#Term_928> <http://www.cs.ucl.ac.uk/staff/a.gonzalezbeltran/owl/domainmodel.owl#umlAttributeCollection> <urn:caarray-data#Term_928_id> .
<urn:caarray-data#Term_928_id> <http://www.w3.org/1999/02/22-rdf-syntax-ns#type> <http://www.cs.ucl.ac.uk/staff/a.gonzalezbeltran/owl/caarray2_1.owl#Term_id> .
<urn:caarray-data#Term_928_id> <http://www.cs.ucl.ac.uk/staff/a.gonzalezbeltran/owl/domainmodel.owl#datatype> "928"^^<http://www.w3.org/2001/XMLSchema#string> .
<urn:caarray-data#Term_928> <http://www.cs.ucl.ac.uk/staff/a.gonzalezbeltran/owl/domainmodel.owl#umlAttributeCollection> <urn:caarray-data#Term_928_value> .
<urn:caarray-data#Term_928_value> <http://www.w3.org/1999/02/22-rdf-syntax-ns#type> <http://www.cs.ucl.ac.uk/staff/a.gonzalezbeltran/owl/caarray2_1.owl#Term_value> .
<urn:caarray-data#Term_928_value> <http://www.cs.ucl.ac.uk/staff/a.gonzalezbeltran/owl/domainmodel.owl#datatype> "Astrocytoma"^^<http://www.w3.org/2001/XMLSchema#string> .
<urn:caarray-data#Category_261> <http://www.w3.org/1999/02/22-rdf-syntax-ns#type> <http://www.cs.ucl.ac.uk/staff/a.gonzalezbeltran/owl/caarray2_1.owl#Category> .
<urn:caarray-data#TermBasedCharacteristic_2856> <http://www.cs.ucl.ac.uk/staff/a.gonzalezbeltran/owl/caarray2_1.owl#TermBasedCharacteristic_category_Category> <urn:caarray-data#Category_261> .
<urn:caarray-data#Category_261> <http://www.cs.ucl.ac.uk/staff/a.gonzalezbeltran/owl/domainmodel.owl#umlAttributeCollection> <urn:caarray-data#Category_261_id> .
<urn:caarray-data#Category_261_id> <http://www.w3.org/1999/02/22-rdf-syntax-ns#type> <http://www.cs.ucl.ac.uk/staff/a.gonzalezbeltran/owl/caarray2_1.owl#Category_id> .
<urn:caarray-data#Category_261_id> <http://www.cs.ucl.ac.uk/staff/a.gonzalezbeltran/owl/domainmodel.owl#datatype> "261"^^<http://www.w3.org/2001/XMLSchema#string> .
<urn:caarray-data#Category_261> <http://www.cs.ucl.ac.uk/staff/a.gonzalezbeltran/owl/domainmodel.owl#umlAttributeCollection> <urn:caarray-data#Category_261_name> .
<urn:caarray-data#Category_261_name> <http://www.w3.org/1999/02/22-rdf-syntax-ns#type> <http://www.cs.ucl.ac.uk/staff/a.gonzalezbeltran/owl/caarray2_1.owl#Category_name> .
<urn:caarray-data#Category_261_name> <http://www.cs.ucl.ac.uk/staff/a.gonzalezbeltran/owl/domainmodel.owl#datatype> "DiseaseState <1>"^^<http://www.w3.org/2001/XMLSchema#string> .
<urn:caarray-data#TermBasedCharacteristic_2857> <http://www.w3.org/1999/02/22-rdf-syntax-ns#type> <http://www.cs.ucl.ac.uk/staff/a.gonzalezbeltran/owl/caarray2_1.owl#TermBasedCharacteristic> .
<urn:caarray-data#Source_3085> <http://www.cs.ucl.ac.uk/staff/a.gonzalezbeltran/owl/caarray2_1.owl#Source_characteristics_TermBasedCharacteristic> <urn:caarray-data#TermBasedCharacteristic_2857> .
<urn:caarray-data#TermBasedCharacteristic_2857> <http://www.cs.ucl.ac.uk/staff/a.gonzalezbeltran/owl/domainmodel.owl#umlAttributeCollection> <urn:caarray-data#TermBasedCharacteristic_2857_id> .
<urn:caarray-data#TermBasedCharacteristic_2857_id> <http://www.w3.org/1999/02/22-rdf-syntax-ns#type> <http://www.cs.ucl.ac.uk/staff/a.gonzalezbeltran/owl/caarray2_1.owl#TermBasedCharacteristic_id> .
<urn:caarray-data#TermBasedCharacteristic_2857_id> <http://www.cs.ucl.ac.uk/staff/a.gonzalezbeltran/owl/domainmodel.owl#datatype> "2857"^^<http://www.w3.org/2001/XMLSchema#string> .
<urn:caarray-data#Term_909> <http://www.w3.org/1999/02/22-rdf-syntax-ns#type> <http://www.cs.ucl.ac.uk/staff/a.gonzalezbeltran/owl/caarray2_1.owl#Term> .
<urn:caarray-data#TermBasedCharacteristic_2857> <http://www.cs.ucl.ac.uk/staff/a.gonzalezbeltran/owl/caarray2_1.owl#TermBasedCharacteristic_term_Term> <urn:caarray-data#Term_909> .
<urn:caarray-data#Term_909> <http://www.cs.ucl.ac.uk/staff/a.gonzalezbeltran/owl/domainmodel.owl#umlAttributeCollection> <urn:caarray-data#Term_909_id> .
<urn:caarray-data#Term_909_id> <http://www.w3.org/1999/02/22-rdf-syntax-ns#type> <http://www.cs.ucl.ac.uk/staff/a.gonzalezbeltran/owl/caarray2_1.owl#Term_id> .
<urn:caarray-data#Term_909_id> <http://www.cs.ucl.ac.uk/staff/a.gonzalezbeltran/owl/domainmodel.owl#datatype> "909"^^<http://www.w3.org/2001/XMLSchema#string> .
<urn:caarray-data#Term_909> <http://www.cs.ucl.ac.uk/staff/a.gonzalezbeltran/owl/domainmodel.owl#umlAttributeCollection> <urn:caarray-data#Term_909_value> .
<urn:caarray-data#Term_909_value> <http://www.w3.org/1999/02/22-rdf-syntax-ns#type> <http://www.cs.ucl.ac.uk/staff/a.gonzalezbeltran/owl/caarray2_1.owl#Term_value> .
<urn:caarray-data#Term_909_value> <http://www.cs.ucl.ac.uk/staff/a.gonzalezbeltran/owl/domainmodel.owl#datatype> "female"^^<http://www.w3.org/2001/XMLSchema#string> .
<urn:caarray-data#Category_82> <http://www.w3.org/1999/02/22-rdf-syntax-ns#type> <http://www.cs.ucl.ac.uk/staff/a.gonzalezbeltran/owl/caarray2_1.owl#Category> .
<urn:caarray-data#TermBasedCharacteristic_2857> <http://www.cs.ucl.ac.uk/staff/a.gonzalezbeltran/owl/caarray2_1.owl#TermBasedCharacteristic_category_Category> <urn:caarray-data#Category_82> .
<urn:caarray-data#Category_82> <http://www.cs.ucl.ac.uk/staff/a.gonzalezbeltran/owl/domainmodel.owl#umlAttributeCollection> <urn:caarray-data#Category_82_accession> .
<urn:caarray-data#Category_82_accession> <http://www.w3.org/1999/02/22-rdf-syntax-ns#type> <http://www.cs.ucl.ac.uk/staff/a.gonzalezbeltran/owl/caarray2_1.owl#Category_accession> .
<urn:caarray-data#Category_82_accession> <http://www.cs.ucl.ac.uk/staff/a.gonzalezbeltran/owl/domainmodel.owl#datatype> "MO_168"^^<http://www.w3.org/2001/XMLSchema#string> .
<urn:caarray-data#Category_82> <http://www.cs.ucl.ac.uk/staff/a.gonzalezbeltran/owl/domainmodel.owl#umlAttributeCollection> <urn:caarray-data#Category_82_id> .
<urn:caarray-data#Category_82_id> <http://www.w3.org/1999/02/22-rdf-syntax-ns#type> <http://www.cs.ucl.ac.uk/staff/a.gonzalezbeltran/owl/caarray2_1.owl#Category_id> .
<urn:caarray-data#Category_82_id> <http://www.cs.ucl.ac.uk/staff/a.gonzalezbeltran/owl/domainmodel.owl#datatype> "82"^^<http://www.w3.org/2001/XMLSchema#string> .
<urn:caarray-data#Category_82> <http://www.cs.ucl.ac.uk/staff/a.gonzalezbeltran/owl/domainmodel.owl#umlAttributeCollection> <urn:caarray-data#Category_82_name> .
<urn:caarray-data#Category_82_name> <http://www.w3.org/1999/02/22-rdf-syntax-ns#type> <http://www.cs.ucl.ac.uk/staff/a.gonzalezbeltran/owl/caarray2_1.owl#Category_name> .
<urn:caarray-data#Category_82_name> <http://www.cs.ucl.ac.uk/staff/a.gonzalezbeltran/owl/domainmodel.owl#datatype> "Sex"^^<http://www.w3.org/2001/XMLSchema#string> .
<urn:caarray-data#Category_82> <http://www.cs.ucl.ac.uk/staff/a.gonzalezbeltran/owl/domainmodel.owl#umlAttributeCollection> <urn:caarray-data#Category_82_url> .
<urn:caarray-data#Category_82_url> <http://www.w3.org/1999/02/22-rdf-syntax-ns#type> <http://www.cs.ucl.ac.uk/staff/a.gonzalezbeltran/owl/caarray2_1.owl#Category_url> .
<urn:caarray-data#Category_82_url> <http://www.cs.ucl.ac.uk/staff/a.gonzalezbeltran/owl/domainmodel.owl#datatype> "http://mged.sourceforge.net/ontologies/MGEDontology.php#Sex"^^<http://www.w3.org/2001/XMLSchema#string> .
<urn:caarray-data#TermBasedCharacteristic_2858> <http://www.w3.org/1999/02/22-rdf-syntax-ns#type> <http://www.cs.ucl.ac.uk/staff/a.gonzalezbeltran/owl/caarray2_1.owl#TermBasedCharacteristic> .
<urn:caarray-data#Source_3085> <http://www.cs.ucl.ac.uk/staff/a.gonzalezbeltran/owl/caarray2_1.owl#Source_characteristics_TermBasedCharacteristic> <urn:caarray-data#TermBasedCharacteristic_2858> .
<urn:caarray-data#TermBasedCharacteristic_2858> <http://www.cs.ucl.ac.uk/staff/a.gonzalezbeltran/owl/domainmodel.owl#umlAttributeCollection> <urn:caarray-data#TermBasedCharacteristic_2858_id> .
<urn:caarray-data#TermBasedCharacteristic_2858_id> <http://www.w3.org/1999/02/22-rdf-syntax-ns#type> <http://www.cs.ucl.ac.uk/staff/a.gonzalezbeltran/owl/caarray2_1.owl#TermBasedCharacteristic_id> .
<urn:caarray-data#TermBasedCharacteristic_2858_id> <http://www.cs.ucl.ac.uk/staff/a.gonzalezbeltran/owl/domainmodel.owl#datatype> "2858"^^<http://www.w3.org/2001/XMLSchema#string> .
<urn:caarray-data#Term_1034> <http://www.w3.org/1999/02/22-rdf-syntax-ns#type> <http://www.cs.ucl.ac.uk/staff/a.gonzalezbeltran/owl/caarray2_1.owl#Term> .
<urn:caarray-data#TermBasedCharacteristic_2858> <http://www.cs.ucl.ac.uk/staff/a.gonzalezbeltran/owl/caarray2_1.owl#TermBasedCharacteristic_term_Term> <urn:caarray-data#Term_1034> .
<urn:caarray-data#Term_1034> <http://www.cs.ucl.ac.uk/staff/a.gonzalezbeltran/owl/domainmodel.owl#umlAttributeCollection> <urn:caarray-data#Term_1034_id> .
<urn:caarray-data#Term_1034_id> <http://www.w3.org/1999/02/22-rdf-syntax-ns#type> <http://www.cs.ucl.ac.uk/staff/a.gonzalezbeltran/owl/caarray2_1.owl#Term_id> .
<urn:caarray-data#Term_1034_id> <http://www.cs.ucl.ac.uk/staff/a.gonzalezbeltran/owl/domainmodel.owl#datatype> "1034"^^<http://www.w3.org/2001/XMLSchema#string> .
<urn:caarray-data#Term_1034> <http://www.cs.ucl.ac.uk/staff/a.gonzalezbeltran/owl/domainmodel.owl#umlAttributeCollection> <urn:caarray-data#Term_1034_value> .
<urn:caarray-data#Term_1034_value> <http://www.w3.org/1999/02/22-rdf-syntax-ns#type> <http://www.cs.ucl.ac.uk/staff/a.gonzalezbeltran/owl/caarray2_1.owl#Term_value> .
<urn:caarray-data#Term_1034_value> <http://www.cs.ucl.ac.uk/staff/a.gonzalezbeltran/owl/domainmodel.owl#datatype> "SNB-75"^^<http://www.w3.org/2001/XMLSchema#string> .
<urn:caarray-data#Category_86> <http://www.w3.org/1999/02/22-rdf-syntax-ns#type> <http://www.cs.ucl.ac.uk/staff/a.gonzalezbeltran/owl/caarray2_1.owl#Category> .
<urn:caarray-data#TermBasedCharacteristic_2858> <http://www.cs.ucl.ac.uk/staff/a.gonzalezbeltran/owl/caarray2_1.owl#TermBasedCharacteristic_category_Category> <urn:caarray-data#Category_86> .
<urn:caarray-data#Category_86> <http://www.cs.ucl.ac.uk/staff/a.gonzalezbeltran/owl/domainmodel.owl#umlAttributeCollection> <urn:caarray-data#Category_86_accession> .
<urn:caarray-data#Category_86_accession> <http://www.w3.org/1999/02/22-rdf-syntax-ns#type> <http://www.cs.ucl.ac.uk/staff/a.gonzalezbeltran/owl/caarray2_1.owl#Category_accession> .
<urn:caarray-data#Category_86_accession> <http://www.cs.ucl.ac.uk/staff/a.gonzalezbeltran/owl/domainmodel.owl#datatype> "MO_49"^^<http://www.w3.org/2001/XMLSchema#string> .
<urn:caarray-data#Category_86> <http://www.cs.ucl.ac.uk/staff/a.gonzalezbeltran/owl/domainmodel.owl#umlAttributeCollection> <urn:caarray-data#Category_86_id> .
<urn:caarray-data#Category_86_id> <http://www.w3.org/1999/02/22-rdf-syntax-ns#type> <http://www.cs.ucl.ac.uk/staff/a.gonzalezbeltran/owl/caarray2_1.owl#Category_id> .
<urn:caarray-data#Category_86_id> <http://www.cs.ucl.ac.uk/staff/a.gonzalezbeltran/owl/domainmodel.owl#datatype> "86"^^<http://www.w3.org/2001/XMLSchema#string> .
<urn:caarray-data#Category_86> <http://www.cs.ucl.ac.uk/staff/a.gonzalezbeltran/owl/domainmodel.owl#umlAttributeCollection> <urn:caarray-data#Category_86_name> .
<urn:caarray-data#Category_86_name> <http://www.w3.org/1999/02/22-rdf-syntax-ns#type> <http://www.cs.ucl.ac.uk/staff/a.gonzalezbeltran/owl/caarray2_1.owl#Category_name> .
<urn:caarray-data#Category_86_name> <http://www.cs.ucl.ac.uk/staff/a.gonzalezbeltran/owl/domainmodel.owl#datatype> "CellLine"^^<http://www.w3.org/2001/XMLSchema#string> .
<urn:caarray-data#Category_86> <http://www.cs.ucl.ac.uk/staff/a.gonzalezbeltran/owl/domainmodel.owl#umlAttributeCollection> <urn:caarray-data#Category_86_url> .
<urn:caarray-data#Category_86_url> <http://www.w3.org/1999/02/22-rdf-syntax-ns#type> <http://www.cs.ucl.ac.uk/staff/a.gonzalezbeltran/owl/caarray2_1.owl#Category_url> .
<urn:caarray-data#Category_86_url> <http://www.cs.ucl.ac.uk/staff/a.gonzalezbeltran/owl/domainmodel.owl#datatype> "http://mged.sourceforge.net/ontologies/MGEDontology.php#CellLine"^^<http://www.w3.org/2001/XMLSchema#string> .
<urn:caarray-data#Source_3593> <http://www.w3.org/1999/02/22-rdf-syntax-ns#type> <http://www.cs.ucl.ac.uk/staff/a.gonzalezbeltran/owl/caarray2_1.owl#Source> .
<urn:caarray-data#Experiment_6> <http://www.cs.ucl.ac.uk/staff/a.gonzalezbeltran/owl/caarray2_1.owl#Experiment_sources_Source> <urn:caarray-data#Source_3593> .
<urn:caarray-data#Source_3593> <http://www.cs.ucl.ac.uk/staff/a.gonzalezbeltran/owl/domainmodel.owl#umlAttributeCollection> <urn:caarray-data#Source_3593_description> .
<urn:caarray-data#Source_3593_description> <http://www.w3.org/1999/02/22-rdf-syntax-ns#type> <http://www.cs.ucl.ac.uk/staff/a.gonzalezbeltran/owl/caarray2_1.owl#Source_description> .
<urn:caarray-data#Source_3593_description> <http://www.cs.ucl.ac.uk/staff/a.gonzalezbeltran/owl/domainmodel.owl#datatype> "Melanoma:  NCI60.32_LABEL36EX"^^<http://www.w3.org/2001/XMLSchema#string> .
<urn:caarray-data#Source_3593> <http://www.cs.ucl.ac.uk/staff/a.gonzalezbeltran/owl/domainmodel.owl#umlAttributeCollection> <urn:caarray-data#Source_3593_id> .
<urn:caarray-data#Source_3593_id> <http://www.w3.org/1999/02/22-rdf-syntax-ns#type> <http://www.cs.ucl.ac.uk/staff/a.gonzalezbeltran/owl/caarray2_1.owl#Source_id> .
<urn:caarray-data#Source_3593_id> <http://www.cs.ucl.ac.uk/staff/a.gonzalezbeltran/owl/domainmodel.owl#datatype> "3593"^^<http://www.w3.org/2001/XMLSchema#string> .
<urn:caarray-data#Source_3593> <http://www.cs.ucl.ac.uk/staff/a.gonzalezbeltran/owl/domainmodel.owl#umlAttributeCollection> <urn:caarray-data#Source_3593_name> .
<urn:caarray-data#Source_3593_name> <http://www.w3.org/1999/02/22-rdf-syntax-ns#type> <http://www.cs.ucl.ac.uk/staff/a.gonzalezbeltran/owl/caarray2_1.owl#Source_name> .
<urn:caarray-data#Source_3593_name> <http://www.cs.ucl.ac.uk/staff/a.gonzalezbeltran/owl/domainmodel.owl#datatype> "GSE5949GSM134153"^^<http://www.w3.org/2001/XMLSchema#string> .
<urn:caarray-data#TermBasedCharacteristic_3494> <http://www.w3.org/1999/02/22-rdf-syntax-ns#type> <http://www.cs.ucl.ac.uk/staff/a.gonzalezbeltran/owl/caarray2_1.owl#TermBasedCharacteristic> .
<urn:caarray-data#Source_3593> <http://www.cs.ucl.ac.uk/staff/a.gonzalezbeltran/owl/caarray2_1.owl#Source_characteristics_TermBasedCharacteristic> <urn:caarray-data#TermBasedCharacteristic_3494> .
<urn:caarray-data#TermBasedCharacteristic_3494> <http://www.cs.ucl.ac.uk/staff/a.gonzalezbeltran/owl/domainmodel.owl#umlAttributeCollection> <urn:caarray-data#TermBasedCharacteristic_3494_id> .
<urn:caarray-data#TermBasedCharacteristic_3494_id> <http://www.w3.org/1999/02/22-rdf-syntax-ns#type> <http://www.cs.ucl.ac.uk/staff/a.gonzalezbeltran/owl/caarray2_1.owl#TermBasedCharacteristic_id> .
<urn:caarray-data#TermBasedCharacteristic_3494_id> <http://www.cs.ucl.ac.uk/staff/a.gonzalezbeltran/owl/domainmodel.owl#datatype> "3494"^^<http://www.w3.org/2001/XMLSchema#string> .
<urn:caarray-data#Term_1032> <http://www.w3.org/1999/02/22-rdf-syntax-ns#type> <http://www.cs.ucl.ac.uk/staff/a.gonzalezbeltran/owl/caarray2_1.owl#Term> .
<urn:caarray-data#TermBasedCharacteristic_3494> <http://www.cs.ucl.ac.uk/staff/a.gonzalezbeltran/owl/caarray2_1.owl#TermBasedCharacteristic_term_Term> <urn:caarray-data#Term_1032> .
<urn:caarray-data#Term_1032> <http://www.cs.ucl.ac.uk/staff/a.gonzalezbeltran/owl/domainmodel.owl#umlAttributeCollection> <urn:caarray-data#Term_1032_id> .
<urn:caarray-data#Term_1032_id> <http://www.w3.org/1999/02/22-rdf-syntax-ns#type> <http://www.cs.ucl.ac.uk/staff/a.gonzalezbeltran/owl/caarray2_1.owl#Term_id> .
<urn:caarray-data#Term_1032_id> <http://www.cs.ucl.ac.uk/staff/a.gonzalezbeltran/owl/domainmodel.owl#datatype> "1032"^^<http://www.w3.org/2001/XMLSchema#string> .
<urn:caarray-data#Term_1032> <http://www.cs.ucl.ac.uk/staff/a.gonzalezbeltran/owl/domainmodel.owl#umlAttributeCollection> <urn:caarray-data#Term_1032_value> .
<urn:caarray-data#Term_1032_value> <http://www.w3.org/1999/02/22-rdf-syntax-ns#type> <http://www.cs.ucl.ac.uk/staff/a.gonzalezbeltran/owl/caarray2_1.owl#Term_value> .
<urn:caarray-data#Term_1032_value> <http://www.cs.ucl.ac.uk/staff/a.gonzalezbeltran/owl/domainmodel.owl#datatype> "UACC-62"^^<http://www.w3.org/2001/XMLSchema#string> .
<urn:caarray-data#Category_86> <http://www.w3.org/1999/02/22-rdf-syntax-ns#type> <http://www.cs.ucl.ac.uk/staff/a.gonzalezbeltran/owl/caarray2_1.owl#Category> .
<urn:caarray-data#TermBasedCharacteristic_3494> <http://www.cs.ucl.ac.uk/staff/a.gonzalezbeltran/owl/caarray2_1.owl#TermBasedCharacteristic_category_Category> <urn:caarray-data#Category_86> .
<urn:caarray-data#Category_86> <http://www.cs.ucl.ac.uk/staff/a.gonzalezbeltran/owl/domainmodel.owl#umlAttributeCollection> <urn:caarray-data#Category_86_accession> .
<urn:caarray-data#Category_86_accession> <http://www.w3.org/1999/02/22-rdf-syntax-ns#type> <http://www.cs.ucl.ac.uk/staff/a.gonzalezbeltran/owl/caarray2_1.owl#Category_accession> .
<urn:caarray-data#Category_86_accession> <http://www.cs.ucl.ac.uk/staff/a.gonzalezbeltran/owl/domainmodel.owl#datatype> "MO_49"^^<http://www.w3.org/2001/XMLSchema#string> .
<urn:caarray-data#Category_86> <http://www.cs.ucl.ac.uk/staff/a.gonzalezbeltran/owl/domainmodel.owl#umlAttributeCollection> <urn:caarray-data#Category_86_id> .
<urn:caarray-data#Category_86_id> <http://www.w3.org/1999/02/22-rdf-syntax-ns#type> <http://www.cs.ucl.ac.uk/staff/a.gonzalezbeltran/owl/caarray2_1.owl#Category_id> .
<urn:caarray-data#Category_86_id> <http://www.cs.ucl.ac.uk/staff/a.gonzalezbeltran/owl/domainmodel.owl#datatype> "86"^^<http://www.w3.org/2001/XMLSchema#string> .
<urn:caarray-data#Category_86> <http://www.cs.ucl.ac.uk/staff/a.gonzalezbeltran/owl/domainmodel.owl#umlAttributeCollection> <urn:caarray-data#Category_86_name> .
<urn:caarray-data#Category_86_name> <http://www.w3.org/1999/02/22-rdf-syntax-ns#type> <http://www.cs.ucl.ac.uk/staff/a.gonzalezbeltran/owl/caarray2_1.owl#Category_name> .
<urn:caarray-data#Category_86_name> <http://www.cs.ucl.ac.uk/staff/a.gonzalezbeltran/owl/domainmodel.owl#datatype> "CellLine"^^<http://www.w3.org/2001/XMLSchema#string> .
<urn:caarray-data#Category_86> <http://www.cs.ucl.ac.uk/staff/a.gonzalezbeltran/owl/domainmodel.owl#umlAttributeCollection> <urn:caarray-data#Category_86_url> .
<urn:caarray-data#Category_86_url> <http://www.w3.org/1999/02/22-rdf-syntax-ns#type> <http://www.cs.ucl.ac.uk/staff/a.gonzalezbeltran/owl/caarray2_1.owl#Category_url> .
<urn:caarray-data#Category_86_url> <http://www.cs.ucl.ac.uk/staff/a.gonzalezbeltran/owl/domainmodel.owl#datatype> "http://mged.sourceforge.net/ontologies/MGEDontology.php#CellLine"^^<http://www.w3.org/2001/XMLSchema#string> .
<urn:caarray-data#TermBasedCharacteristic_3495> <http://www.w3.org/1999/02/22-rdf-syntax-ns#type> <http://www.cs.ucl.ac.uk/staff/a.gonzalezbeltran/owl/caarray2_1.owl#TermBasedCharacteristic> .
<urn:caarray-data#Source_3593> <http://www.cs.ucl.ac.uk/staff/a.gonzalezbeltran/owl/caarray2_1.owl#Source_characteristics_TermBasedCharacteristic> <urn:caarray-data#TermBasedCharacteristic_3495> .
<urn:caarray-data#TermBasedCharacteristic_3495> <http://www.cs.ucl.ac.uk/staff/a.gonzalezbeltran/owl/domainmodel.owl#umlAttributeCollection> <urn:caarray-data#TermBasedCharacteristic_3495_id> .
<urn:caarray-data#TermBasedCharacteristic_3495_id> <http://www.w3.org/1999/02/22-rdf-syntax-ns#type> <http://www.cs.ucl.ac.uk/staff/a.gonzalezbeltran/owl/caarray2_1.owl#TermBasedCharacteristic_id> .
<urn:caarray-data#TermBasedCharacteristic_3495_id> <http://www.cs.ucl.ac.uk/staff/a.gonzalezbeltran/owl/domainmodel.owl#datatype> "3495"^^<http://www.w3.org/2001/XMLSchema#string> .
<urn:caarray-data#Term_891> <http://www.w3.org/1999/02/22-rdf-syntax-ns#type> <http://www.cs.ucl.ac.uk/staff/a.gonzalezbeltran/owl/caarray2_1.owl#Term> .
<urn:caarray-data#TermBasedCharacteristic_3495> <http://www.cs.ucl.ac.uk/staff/a.gonzalezbeltran/owl/caarray2_1.owl#TermBasedCharacteristic_term_Term> <urn:caarray-data#Term_891> .
<urn:caarray-data#Term_891> <http://www.cs.ucl.ac.uk/staff/a.gonzalezbeltran/owl/domainmodel.owl#umlAttributeCollection> <urn:caarray-data#Term_891_id> .
<urn:caarray-data#Term_891_id> <http://www.w3.org/1999/02/22-rdf-syntax-ns#type> <http://www.cs.ucl.ac.uk/staff/a.gonzalezbeltran/owl/caarray2_1.owl#Term_id> .
<urn:caarray-data#Term_891_id> <http://www.cs.ucl.ac.uk/staff/a.gonzalezbeltran/owl/domainmodel.owl#datatype> "891"^^<http://www.w3.org/2001/XMLSchema#string> .
<urn:caarray-data#Term_891> <http://www.cs.ucl.ac.uk/staff/a.gonzalezbeltran/owl/domainmodel.owl#umlAttributeCollection> <urn:caarray-data#Term_891_value> .
<urn:caarray-data#Term_891_value> <http://www.w3.org/1999/02/22-rdf-syntax-ns#type> <http://www.cs.ucl.ac.uk/staff/a.gonzalezbeltran/owl/caarray2_1.owl#Term_value> .
<urn:caarray-data#Term_891_value> <http://www.cs.ucl.ac.uk/staff/a.gonzalezbeltran/owl/domainmodel.owl#datatype> "skin"^^<http://www.w3.org/2001/XMLSchema#string> .
<urn:caarray-data#Category_264> <http://www.w3.org/1999/02/22-rdf-syntax-ns#type> <http://www.cs.ucl.ac.uk/staff/a.gonzalezbeltran/owl/caarray2_1.owl#Category> .
<urn:caarray-data#TermBasedCharacteristic_3495> <http://www.cs.ucl.ac.uk/staff/a.gonzalezbeltran/owl/caarray2_1.owl#TermBasedCharacteristic_category_Category> <urn:caarray-data#Category_264> .
<urn:caarray-data#Category_264> <http://www.cs.ucl.ac.uk/staff/a.gonzalezbeltran/owl/domainmodel.owl#umlAttributeCollection> <urn:caarray-data#Category_264_id> .
<urn:caarray-data#Category_264_id> <http://www.w3.org/1999/02/22-rdf-syntax-ns#type> <http://www.cs.ucl.ac.uk/staff/a.gonzalezbeltran/owl/caarray2_1.owl#Category_id> .
<urn:caarray-data#Category_264_id> <http://www.cs.ucl.ac.uk/staff/a.gonzalezbeltran/owl/domainmodel.owl#datatype> "264"^^<http://www.w3.org/2001/XMLSchema#string> .
<urn:caarray-data#Category_264> <http://www.cs.ucl.ac.uk/staff/a.gonzalezbeltran/owl/domainmodel.owl#umlAttributeCollection> <urn:caarray-data#Category_264_name> .
<urn:caarray-data#Category_264_name> <http://www.w3.org/1999/02/22-rdf-syntax-ns#type> <http://www.cs.ucl.ac.uk/staff/a.gonzalezbeltran/owl/caarray2_1.owl#Category_name> .
<urn:caarray-data#Category_264_name> <http://www.cs.ucl.ac.uk/staff/a.gonzalezbeltran/owl/domainmodel.owl#datatype> "OrganismPart <1>"^^<http://www.w3.org/2001/XMLSchema#string> .
<urn:caarray-data#TermBasedCharacteristic_3496> <http://www.w3.org/1999/02/22-rdf-syntax-ns#type> <http://www.cs.ucl.ac.uk/staff/a.gonzalezbeltran/owl/caarray2_1.owl#TermBasedCharacteristic> .
<urn:caarray-data#Source_3593> <http://www.cs.ucl.ac.uk/staff/a.gonzalezbeltran/owl/caarray2_1.owl#Source_characteristics_TermBasedCharacteristic> <urn:caarray-data#TermBasedCharacteristic_3496> .
<urn:caarray-data#TermBasedCharacteristic_3496> <http://www.cs.ucl.ac.uk/staff/a.gonzalezbeltran/owl/domainmodel.owl#umlAttributeCollection> <urn:caarray-data#TermBasedCharacteristic_3496_id> .
<urn:caarray-data#TermBasedCharacteristic_3496_id> <http://www.w3.org/1999/02/22-rdf-syntax-ns#type> <http://www.cs.ucl.ac.uk/staff/a.gonzalezbeltran/owl/caarray2_1.owl#TermBasedCharacteristic_id> .
<urn:caarray-data#TermBasedCharacteristic_3496_id> <http://www.cs.ucl.ac.uk/staff/a.gonzalezbeltran/owl/domainmodel.owl#datatype> "3496"^^<http://www.w3.org/2001/XMLSchema#string> .
<urn:caarray-data#Term_906> <http://www.w3.org/1999/02/22-rdf-syntax-ns#type> <http://www.cs.ucl.ac.uk/staff/a.gonzalezbeltran/owl/caarray2_1.owl#Term> .
<urn:caarray-data#TermBasedCharacteristic_3496> <http://www.cs.ucl.ac.uk/staff/a.gonzalezbeltran/owl/caarray2_1.owl#TermBasedCharacteristic_term_Term> <urn:caarray-data#Term_906> .
<urn:caarray-data#Term_906> <http://www.cs.ucl.ac.uk/staff/a.gonzalezbeltran/owl/domainmodel.owl#umlAttributeCollection> <urn:caarray-data#Term_906_id> .
<urn:caarray-data#Term_906_id> <http://www.w3.org/1999/02/22-rdf-syntax-ns#type> <http://www.cs.ucl.ac.uk/staff/a.gonzalezbeltran/owl/caarray2_1.owl#Term_id> .
<urn:caarray-data#Term_906_id> <http://www.cs.ucl.ac.uk/staff/a.gonzalezbeltran/owl/domainmodel.owl#datatype> "906"^^<http://www.w3.org/2001/XMLSchema#string> .
<urn:caarray-data#Term_906> <http://www.cs.ucl.ac.uk/staff/a.gonzalezbeltran/owl/domainmodel.owl#umlAttributeCollection> <urn:caarray-data#Term_906_value> .
<urn:caarray-data#Term_906_value> <http://www.w3.org/1999/02/22-rdf-syntax-ns#type> <http://www.cs.ucl.ac.uk/staff/a.gonzalezbeltran/owl/caarray2_1.owl#Term_value> .
<urn:caarray-data#Term_906_value> <http://www.cs.ucl.ac.uk/staff/a.gonzalezbeltran/owl/domainmodel.owl#datatype> "Melanoma"^^<http://www.w3.org/2001/XMLSchema#string> .
<urn:caarray-data#Category_261> <http://www.w3.org/1999/02/22-rdf-syntax-ns#type> <http://www.cs.ucl.ac.uk/staff/a.gonzalezbeltran/owl/caarray2_1.owl#Category> .
<urn:caarray-data#TermBasedCharacteristic_3496> <http://www.cs.ucl.ac.uk/staff/a.gonzalezbeltran/owl/caarray2_1.owl#TermBasedCharacteristic_category_Category> <urn:caarray-data#Category_261> .
<urn:caarray-data#Category_261> <http://www.cs.ucl.ac.uk/staff/a.gonzalezbeltran/owl/domainmodel.owl#umlAttributeCollection> <urn:caarray-data#Category_261_id> .
<urn:caarray-data#Category_261_id> <http://www.w3.org/1999/02/22-rdf-syntax-ns#type> <http://www.cs.ucl.ac.uk/staff/a.gonzalezbeltran/owl/caarray2_1.owl#Category_id> .
<urn:caarray-data#Category_261_id> <http://www.cs.ucl.ac.uk/staff/a.gonzalezbeltran/owl/domainmodel.owl#datatype> "261"^^<http://www.w3.org/2001/XMLSchema#string> .
<urn:caarray-data#Category_261> <http://www.cs.ucl.ac.uk/staff/a.gonzalezbeltran/owl/domainmodel.owl#umlAttributeCollection> <urn:caarray-data#Category_261_name> .
<urn:caarray-data#Category_261_name> <http://www.w3.org/1999/02/22-rdf-syntax-ns#type> <http://www.cs.ucl.ac.uk/staff/a.gonzalezbeltran/owl/caarray2_1.owl#Category_name> .
<urn:caarray-data#Category_261_name> <http://www.cs.ucl.ac.uk/staff/a.gonzalezbeltran/owl/domainmodel.owl#datatype> "DiseaseState <1>"^^<http://www.w3.org/2001/XMLSchema#string> .
<urn:caarray-data#Source_3797> <http://www.w3.org/1999/02/22-rdf-syntax-ns#type> <http://www.cs.ucl.ac.uk/staff/a.gonzalezbeltran/owl/caarray2_1.owl#Source> .
<urn:caarray-data#Experiment_6> <http://www.cs.ucl.ac.uk/staff/a.gonzalezbeltran/owl/caarray2_1.owl#Experiment_sources_Source> <urn:caarray-data#Source_3797> .
<urn:caarray-data#Source_3797> <http://www.cs.ucl.ac.uk/staff/a.gonzalezbeltran/owl/domainmodel.owl#umlAttributeCollection> <urn:caarray-data#Source_3797_description> .
<urn:caarray-data#Source_3797_description> <http://www.w3.org/1999/02/22-rdf-syntax-ns#type> <http://www.cs.ucl.ac.uk/staff/a.gonzalezbeltran/owl/caarray2_1.owl#Source_description> .
<urn:caarray-data#Source_3797_description> <http://www.cs.ucl.ac.uk/staff/a.gonzalezbeltran/owl/domainmodel.owl#datatype> "Lymphoma:  NCI60.24_LABEL28EX"^^<http://www.w3.org/2001/XMLSchema#string> .
<urn:caarray-data#Source_3797> <http://www.cs.ucl.ac.uk/staff/a.gonzalezbeltran/owl/domainmodel.owl#umlAttributeCollection> <urn:caarray-data#Source_3797_id> .
<urn:caarray-data#Source_3797_id> <http://www.w3.org/1999/02/22-rdf-syntax-ns#type> <http://www.cs.ucl.ac.uk/staff/a.gonzalezbeltran/owl/caarray2_1.owl#Source_id> .
<urn:caarray-data#Source_3797_id> <http://www.cs.ucl.ac.uk/staff/a.gonzalezbeltran/owl/domainmodel.owl#datatype> "3797"^^<http://www.w3.org/2001/XMLSchema#string> .
<urn:caarray-data#Source_3797> <http://www.cs.ucl.ac.uk/staff/a.gonzalezbeltran/owl/domainmodel.owl#umlAttributeCollection> <urn:caarray-data#Source_3797_name> .
<urn:caarray-data#Source_3797_name> <http://www.w3.org/1999/02/22-rdf-syntax-ns#type> <http://www.cs.ucl.ac.uk/staff/a.gonzalezbeltran/owl/caarray2_1.owl#Source_name> .
<urn:caarray-data#Source_3797_name> <http://www.cs.ucl.ac.uk/staff/a.gonzalezbeltran/owl/domainmodel.owl#datatype> "GSE5949GSM134114"^^<http://www.w3.org/2001/XMLSchema#string> .
<urn:caarray-data#TermBasedCharacteristic_3748> <http://www.w3.org/1999/02/22-rdf-syntax-ns#type> <http://www.cs.ucl.ac.uk/staff/a.gonzalezbeltran/owl/caarray2_1.owl#TermBasedCharacteristic> .
<urn:caarray-data#Source_3797> <http://www.cs.ucl.ac.uk/staff/a.gonzalezbeltran/owl/caarray2_1.owl#Source_characteristics_TermBasedCharacteristic> <urn:caarray-data#TermBasedCharacteristic_3748> .
<urn:caarray-data#TermBasedCharacteristic_3748> <http://www.cs.ucl.ac.uk/staff/a.gonzalezbeltran/owl/domainmodel.owl#umlAttributeCollection> <urn:caarray-data#TermBasedCharacteristic_3748_id> .
<urn:caarray-data#TermBasedCharacteristic_3748_id> <http://www.w3.org/1999/02/22-rdf-syntax-ns#type> <http://www.cs.ucl.ac.uk/staff/a.gonzalezbeltran/owl/caarray2_1.owl#TermBasedCharacteristic_id> .
<urn:caarray-data#TermBasedCharacteristic_3748_id> <http://www.cs.ucl.ac.uk/staff/a.gonzalezbeltran/owl/domainmodel.owl#datatype> "3748"^^<http://www.w3.org/2001/XMLSchema#string> .
<urn:caarray-data#Term_908> <http://www.w3.org/1999/02/22-rdf-syntax-ns#type> <http://www.cs.ucl.ac.uk/staff/a.gonzalezbeltran/owl/caarray2_1.owl#Term> .
<urn:caarray-data#TermBasedCharacteristic_3748> <http://www.cs.ucl.ac.uk/staff/a.gonzalezbeltran/owl/caarray2_1.owl#TermBasedCharacteristic_term_Term> <urn:caarray-data#Term_908> .
<urn:caarray-data#Term_908> <http://www.cs.ucl.ac.uk/staff/a.gonzalezbeltran/owl/domainmodel.owl#umlAttributeCollection> <urn:caarray-data#Term_908_id> .
<urn:caarray-data#Term_908_id> <http://www.w3.org/1999/02/22-rdf-syntax-ns#type> <http://www.cs.ucl.ac.uk/staff/a.gonzalezbeltran/owl/caarray2_1.owl#Term_id> .
<urn:caarray-data#Term_908_id> <http://www.cs.ucl.ac.uk/staff/a.gonzalezbeltran/owl/domainmodel.owl#datatype> "908"^^<http://www.w3.org/2001/XMLSchema#string> .
<urn:caarray-data#Term_908> <http://www.cs.ucl.ac.uk/staff/a.gonzalezbeltran/owl/domainmodel.owl#umlAttributeCollection> <urn:caarray-data#Term_908_value> .
<urn:caarray-data#Term_908_value> <http://www.w3.org/1999/02/22-rdf-syntax-ns#type> <http://www.cs.ucl.ac.uk/staff/a.gonzalezbeltran/owl/caarray2_1.owl#Term_value> .
<urn:caarray-data#Term_908_value> <http://www.cs.ucl.ac.uk/staff/a.gonzalezbeltran/owl/domainmodel.owl#datatype> "disease"^^<http://www.w3.org/2001/XMLSchema#string> .
<urn:caarray-data#Category_268> <http://www.w3.org/1999/02/22-rdf-syntax-ns#type> <http://www.cs.ucl.ac.uk/staff/a.gonzalezbeltran/owl/caarray2_1.owl#Category> .
<urn:caarray-data#TermBasedCharacteristic_3748> <http://www.cs.ucl.ac.uk/staff/a.gonzalezbeltran/owl/caarray2_1.owl#TermBasedCharacteristic_category_Category> <urn:caarray-data#Category_268> .
<urn:caarray-data#Category_268> <http://www.cs.ucl.ac.uk/staff/a.gonzalezbeltran/owl/domainmodel.owl#umlAttributeCollection> <urn:caarray-data#Category_268_id> .
<urn:caarray-data#Category_268_id> <http://www.w3.org/1999/02/22-rdf-syntax-ns#type> <http://www.cs.ucl.ac.uk/staff/a.gonzalezbeltran/owl/caarray2_1.owl#Category_id> .
<urn:caarray-data#Category_268_id> <http://www.cs.ucl.ac.uk/staff/a.gonzalezbeltran/owl/domainmodel.owl#datatype> "268"^^<http://www.w3.org/2001/XMLSchema#string> .
<urn:caarray-data#Category_268> <http://www.cs.ucl.ac.uk/staff/a.gonzalezbeltran/owl/domainmodel.owl#umlAttributeCollection> <urn:caarray-data#Category_268_name> .
<urn:caarray-data#Category_268_name> <http://www.w3.org/1999/02/22-rdf-syntax-ns#type> <http://www.cs.ucl.ac.uk/staff/a.gonzalezbeltran/owl/caarray2_1.owl#Category_name> .
<urn:caarray-data#Category_268_name> <http://www.cs.ucl.ac.uk/staff/a.gonzalezbeltran/owl/domainmodel.owl#datatype> "DiseaseState <3>"^^<http://www.w3.org/2001/XMLSchema#string> .
<urn:caarray-data#TermBasedCharacteristic_3749> <http://www.w3.org/1999/02/22-rdf-syntax-ns#type> <http://www.cs.ucl.ac.uk/staff/a.gonzalezbeltran/owl/caarray2_1.owl#TermBasedCharacteristic> .
<urn:caarray-data#Source_3797> <http://www.cs.ucl.ac.uk/staff/a.gonzalezbeltran/owl/caarray2_1.owl#Source_characteristics_TermBasedCharacteristic> <urn:caarray-data#TermBasedCharacteristic_3749> .
<urn:caarray-data#TermBasedCharacteristic_3749> <http://www.cs.ucl.ac.uk/staff/a.gonzalezbeltran/owl/domainmodel.owl#umlAttributeCollection> <urn:caarray-data#TermBasedCharacteristic_3749_id> .
<urn:caarray-data#TermBasedCharacteristic_3749_id> <http://www.w3.org/1999/02/22-rdf-syntax-ns#type> <http://www.cs.ucl.ac.uk/staff/a.gonzalezbeltran/owl/caarray2_1.owl#TermBasedCharacteristic_id> .
<urn:caarray-data#TermBasedCharacteristic_3749_id> <http://www.cs.ucl.ac.uk/staff/a.gonzalezbeltran/owl/domainmodel.owl#datatype> "3749"^^<http://www.w3.org/2001/XMLSchema#string> .
<urn:caarray-data#Term_906> <http://www.w3.org/1999/02/22-rdf-syntax-ns#type> <http://www.cs.ucl.ac.uk/staff/a.gonzalezbeltran/owl/caarray2_1.owl#Term> .
<urn:caarray-data#TermBasedCharacteristic_3749> <http://www.cs.ucl.ac.uk/staff/a.gonzalezbeltran/owl/caarray2_1.owl#TermBasedCharacteristic_term_Term> <urn:caarray-data#Term_906> .
<urn:caarray-data#Term_906> <http://www.cs.ucl.ac.uk/staff/a.gonzalezbeltran/owl/domainmodel.owl#umlAttributeCollection> <urn:caarray-data#Term_906_id> .
<urn:caarray-data#Term_906_id> <http://www.w3.org/1999/02/22-rdf-syntax-ns#type> <http://www.cs.ucl.ac.uk/staff/a.gonzalezbeltran/owl/caarray2_1.owl#Term_id> .
<urn:caarray-data#Term_906_id> <http://www.cs.ucl.ac.uk/staff/a.gonzalezbeltran/owl/domainmodel.owl#datatype> "906"^^<http://www.w3.org/2001/XMLSchema#string> .
<urn:caarray-data#Term_906> <http://www.cs.ucl.ac.uk/staff/a.gonzalezbeltran/owl/domainmodel.owl#umlAttributeCollection> <urn:caarray-data#Term_906_value> .
<urn:caarray-data#Term_906_value> <http://www.w3.org/1999/02/22-rdf-syntax-ns#type> <http://www.cs.ucl.ac.uk/staff/a.gonzalezbeltran/owl/caarray2_1.owl#Term_value> .
<urn:caarray-data#Term_906_value> <http://www.cs.ucl.ac.uk/staff/a.gonzalezbeltran/owl/domainmodel.owl#datatype> "Melanoma"^^<http://www.w3.org/2001/XMLSchema#string> .
<urn:caarray-data#Category_261> <http://www.w3.org/1999/02/22-rdf-syntax-ns#type> <http://www.cs.ucl.ac.uk/staff/a.gonzalezbeltran/owl/caarray2_1.owl#Category> .
<urn:caarray-data#TermBasedCharacteristic_3749> <http://www.cs.ucl.ac.uk/staff/a.gonzalezbeltran/owl/caarray2_1.owl#TermBasedCharacteristic_category_Category> <urn:caarray-data#Category_261> .
<urn:caarray-data#Category_261> <http://www.cs.ucl.ac.uk/staff/a.gonzalezbeltran/owl/domainmodel.owl#umlAttributeCollection> <urn:caarray-data#Category_261_id> .
<urn:caarray-data#Category_261_id> <http://www.w3.org/1999/02/22-rdf-syntax-ns#type> <http://www.cs.ucl.ac.uk/staff/a.gonzalezbeltran/owl/caarray2_1.owl#Category_id> .
<urn:caarray-data#Category_261_id> <http://www.cs.ucl.ac.uk/staff/a.gonzalezbeltran/owl/domainmodel.owl#datatype> "261"^^<http://www.w3.org/2001/XMLSchema#string> .
<urn:caarray-data#Category_261> <http://www.cs.ucl.ac.uk/staff/a.gonzalezbeltran/owl/domainmodel.owl#umlAttributeCollection> <urn:caarray-data#Category_261_name> .
<urn:caarray-data#Category_261_name> <http://www.w3.org/1999/02/22-rdf-syntax-ns#type> <http://www.cs.ucl.ac.uk/staff/a.gonzalezbeltran/owl/caarray2_1.owl#Category_name> .
<urn:caarray-data#Category_261_name> <http://www.cs.ucl.ac.uk/staff/a.gonzalezbeltran/owl/domainmodel.owl#datatype> "DiseaseState <1>"^^<http://www.w3.org/2001/XMLSchema#string> .
<urn:caarray-data#TermBasedCharacteristic_3750> <http://www.w3.org/1999/02/22-rdf-syntax-ns#type> <http://www.cs.ucl.ac.uk/staff/a.gonzalezbeltran/owl/caarray2_1.owl#TermBasedCharacteristic> .
<urn:caarray-data#Source_3797> <http://www.cs.ucl.ac.uk/staff/a.gonzalezbeltran/owl/caarray2_1.owl#Source_characteristics_TermBasedCharacteristic> <urn:caarray-data#TermBasedCharacteristic_3750> .
<urn:caarray-data#TermBasedCharacteristic_3750> <http://www.cs.ucl.ac.uk/staff/a.gonzalezbeltran/owl/domainmodel.owl#umlAttributeCollection> <urn:caarray-data#TermBasedCharacteristic_3750_id> .
<urn:caarray-data#TermBasedCharacteristic_3750_id> <http://www.w3.org/1999/02/22-rdf-syntax-ns#type> <http://www.cs.ucl.ac.uk/staff/a.gonzalezbeltran/owl/caarray2_1.owl#TermBasedCharacteristic_id> .
<urn:caarray-data#TermBasedCharacteristic_3750_id> <http://www.cs.ucl.ac.uk/staff/a.gonzalezbeltran/owl/domainmodel.owl#datatype> "3750"^^<http://www.w3.org/2001/XMLSchema#string> .
<urn:caarray-data#Term_880> <http://www.w3.org/1999/02/22-rdf-syntax-ns#type> <http://www.cs.ucl.ac.uk/staff/a.gonzalezbeltran/owl/caarray2_1.owl#Term> .
<urn:caarray-data#TermBasedCharacteristic_3750> <http://www.cs.ucl.ac.uk/staff/a.gonzalezbeltran/owl/caarray2_1.owl#TermBasedCharacteristic_term_Term> <urn:caarray-data#Term_880> .
<urn:caarray-data#Term_880> <http://www.cs.ucl.ac.uk/staff/a.gonzalezbeltran/owl/domainmodel.owl#umlAttributeCollection> <urn:caarray-data#Term_880_id> .
<urn:caarray-data#Term_880_id> <http://www.w3.org/1999/02/22-rdf-syntax-ns#type> <http://www.cs.ucl.ac.uk/staff/a.gonzalezbeltran/owl/caarray2_1.owl#Term_id> .
<urn:caarray-data#Term_880_id> <http://www.cs.ucl.ac.uk/staff/a.gonzalezbeltran/owl/domainmodel.owl#datatype> "880"^^<http://www.w3.org/2001/XMLSchema#string> .
<urn:caarray-data#Term_880> <http://www.cs.ucl.ac.uk/staff/a.gonzalezbeltran/owl/domainmodel.owl#umlAttributeCollection> <urn:caarray-data#Term_880_value> .
<urn:caarray-data#Term_880_value> <http://www.w3.org/1999/02/22-rdf-syntax-ns#type> <http://www.cs.ucl.ac.uk/staff/a.gonzalezbeltran/owl/caarray2_1.owl#Term_value> .
<urn:caarray-data#Term_880_value> <http://www.cs.ucl.ac.uk/staff/a.gonzalezbeltran/owl/domainmodel.owl#datatype> "cancer"^^<http://www.w3.org/2001/XMLSchema#string> .
<urn:caarray-data#Category_260> <http://www.w3.org/1999/02/22-rdf-syntax-ns#type> <http://www.cs.ucl.ac.uk/staff/a.gonzalezbeltran/owl/caarray2_1.owl#Category> .
<urn:caarray-data#TermBasedCharacteristic_3750> <http://www.cs.ucl.ac.uk/staff/a.gonzalezbeltran/owl/caarray2_1.owl#TermBasedCharacteristic_category_Category> <urn:caarray-data#Category_260> .
<urn:caarray-data#Category_260> <http://www.cs.ucl.ac.uk/staff/a.gonzalezbeltran/owl/domainmodel.owl#umlAttributeCollection> <urn:caarray-data#Category_260_id> .
<urn:caarray-data#Category_260_id> <http://www.w3.org/1999/02/22-rdf-syntax-ns#type> <http://www.cs.ucl.ac.uk/staff/a.gonzalezbeltran/owl/caarray2_1.owl#Category_id> .
<urn:caarray-data#Category_260_id> <http://www.cs.ucl.ac.uk/staff/a.gonzalezbeltran/owl/domainmodel.owl#datatype> "260"^^<http://www.w3.org/2001/XMLSchema#string> .
<urn:caarray-data#Category_260> <http://www.cs.ucl.ac.uk/staff/a.gonzalezbeltran/owl/domainmodel.owl#umlAttributeCollection> <urn:caarray-data#Category_260_name> .
<urn:caarray-data#Category_260_name> <http://www.w3.org/1999/02/22-rdf-syntax-ns#type> <http://www.cs.ucl.ac.uk/staff/a.gonzalezbeltran/owl/caarray2_1.owl#Category_name> .
<urn:caarray-data#Category_260_name> <http://www.cs.ucl.ac.uk/staff/a.gonzalezbeltran/owl/domainmodel.owl#datatype> "DiseaseState <2>"^^<http://www.w3.org/2001/XMLSchema#string> .
<urn:caarray-data#TermBasedCharacteristic_3751> <http://www.w3.org/1999/02/22-rdf-syntax-ns#type> <http://www.cs.ucl.ac.uk/staff/a.gonzalezbeltran/owl/caarray2_1.owl#TermBasedCharacteristic> .
<urn:caarray-data#Source_3797> <http://www.cs.ucl.ac.uk/staff/a.gonzalezbeltran/owl/caarray2_1.owl#Source_characteristics_TermBasedCharacteristic> <urn:caarray-data#TermBasedCharacteristic_3751> .
<urn:caarray-data#TermBasedCharacteristic_3751> <http://www.cs.ucl.ac.uk/staff/a.gonzalezbeltran/owl/domainmodel.owl#umlAttributeCollection> <urn:caarray-data#TermBasedCharacteristic_3751_id> .
<urn:caarray-data#TermBasedCharacteristic_3751_id> <http://www.w3.org/1999/02/22-rdf-syntax-ns#type> <http://www.cs.ucl.ac.uk/staff/a.gonzalezbeltran/owl/caarray2_1.owl#TermBasedCharacteristic_id> .
<urn:caarray-data#TermBasedCharacteristic_3751_id> <http://www.cs.ucl.ac.uk/staff/a.gonzalezbeltran/owl/domainmodel.owl#datatype> "3751"^^<http://www.w3.org/2001/XMLSchema#string> .
<urn:caarray-data#Term_1009> <http://www.w3.org/1999/02/22-rdf-syntax-ns#type> <http://www.cs.ucl.ac.uk/staff/a.gonzalezbeltran/owl/caarray2_1.owl#Term> .
<urn:caarray-data#TermBasedCharacteristic_3751> <http://www.cs.ucl.ac.uk/staff/a.gonzalezbeltran/owl/caarray2_1.owl#TermBasedCharacteristic_term_Term> <urn:caarray-data#Term_1009> .
<urn:caarray-data#Term_1009> <http://www.cs.ucl.ac.uk/staff/a.gonzalezbeltran/owl/domainmodel.owl#umlAttributeCollection> <urn:caarray-data#Term_1009_id> .
<urn:caarray-data#Term_1009_id> <http://www.w3.org/1999/02/22-rdf-syntax-ns#type> <http://www.cs.ucl.ac.uk/staff/a.gonzalezbeltran/owl/caarray2_1.owl#Term_id> .
<urn:caarray-data#Term_1009_id> <http://www.cs.ucl.ac.uk/staff/a.gonzalezbeltran/owl/domainmodel.owl#datatype> "1009"^^<http://www.w3.org/2001/XMLSchema#string> .
<urn:caarray-data#Term_1009> <http://www.cs.ucl.ac.uk/staff/a.gonzalezbeltran/owl/domainmodel.owl#umlAttributeCollection> <urn:caarray-data#Term_1009_value> .
<urn:caarray-data#Term_1009_value> <http://www.w3.org/1999/02/22-rdf-syntax-ns#type> <http://www.cs.ucl.ac.uk/staff/a.gonzalezbeltran/owl/caarray2_1.owl#Term_value> .
<urn:caarray-data#Term_1009_value> <http://www.cs.ucl.ac.uk/staff/a.gonzalezbeltran/owl/domainmodel.owl#datatype> "SR"^^<http://www.w3.org/2001/XMLSchema#string> .
<urn:caarray-data#Category_86> <http://www.w3.org/1999/02/22-rdf-syntax-ns#type> <http://www.cs.ucl.ac.uk/staff/a.gonzalezbeltran/owl/caarray2_1.owl#Category> .
<urn:caarray-data#TermBasedCharacteristic_3751> <http://www.cs.ucl.ac.uk/staff/a.gonzalezbeltran/owl/caarray2_1.owl#TermBasedCharacteristic_category_Category> <urn:caarray-data#Category_86> .
<urn:caarray-data#Category_86> <http://www.cs.ucl.ac.uk/staff/a.gonzalezbeltran/owl/domainmodel.owl#umlAttributeCollection> <urn:caarray-data#Category_86_accession> .
<urn:caarray-data#Category_86_accession> <http://www.w3.org/1999/02/22-rdf-syntax-ns#type> <http://www.cs.ucl.ac.uk/staff/a.gonzalezbeltran/owl/caarray2_1.owl#Category_accession> .
<urn:caarray-data#Category_86_accession> <http://www.cs.ucl.ac.uk/staff/a.gonzalezbeltran/owl/domainmodel.owl#datatype> "MO_49"^^<http://www.w3.org/2001/XMLSchema#string> .
<urn:caarray-data#Category_86> <http://www.cs.ucl.ac.uk/staff/a.gonzalezbeltran/owl/domainmodel.owl#umlAttributeCollection> <urn:caarray-data#Category_86_id> .
<urn:caarray-data#Category_86_id> <http://www.w3.org/1999/02/22-rdf-syntax-ns#type> <http://www.cs.ucl.ac.uk/staff/a.gonzalezbeltran/owl/caarray2_1.owl#Category_id> .
<urn:caarray-data#Category_86_id> <http://www.cs.ucl.ac.uk/staff/a.gonzalezbeltran/owl/domainmodel.owl#datatype> "86"^^<http://www.w3.org/2001/XMLSchema#string> .
<urn:caarray-data#Category_86> <http://www.cs.ucl.ac.uk/staff/a.gonzalezbeltran/owl/domainmodel.owl#umlAttributeCollection> <urn:caarray-data#Category_86_name> .
<urn:caarray-data#Category_86_name> <http://www.w3.org/1999/02/22-rdf-syntax-ns#type> <http://www.cs.ucl.ac.uk/staff/a.gonzalezbeltran/owl/caarray2_1.owl#Category_name> .
<urn:caarray-data#Category_86_name> <http://www.cs.ucl.ac.uk/staff/a.gonzalezbeltran/owl/domainmodel.owl#datatype> "CellLine"^^<http://www.w3.org/2001/XMLSchema#string> .
<urn:caarray-data#Category_86> <http://www.cs.ucl.ac.uk/staff/a.gonzalezbeltran/owl/domainmodel.owl#umlAttributeCollection> <urn:caarray-data#Category_86_url> .
<urn:caarray-data#Category_86_url> <http://www.w3.org/1999/02/22-rdf-syntax-ns#type> <http://www.cs.ucl.ac.uk/staff/a.gonzalezbeltran/owl/caarray2_1.owl#Category_url> .
<urn:caarray-data#Category_86_url> <http://www.cs.ucl.ac.uk/staff/a.gonzalezbeltran/owl/domainmodel.owl#datatype> "http://mged.sourceforge.net/ontologies/MGEDontology.php#CellLine"^^<http://www.w3.org/2001/XMLSchema#string> .
<urn:caarray-data#TermBasedCharacteristic_3752> <http://www.w3.org/1999/02/22-rdf-syntax-ns#type> <http://www.cs.ucl.ac.uk/staff/a.gonzalezbeltran/owl/caarray2_1.owl#TermBasedCharacteristic> .
<urn:caarray-data#Source_3797> <http://www.cs.ucl.ac.uk/staff/a.gonzalezbeltran/owl/caarray2_1.owl#Source_characteristics_TermBasedCharacteristic> <urn:caarray-data#TermBasedCharacteristic_3752> .
<urn:caarray-data#TermBasedCharacteristic_3752> <http://www.cs.ucl.ac.uk/staff/a.gonzalezbeltran/owl/domainmodel.owl#umlAttributeCollection> <urn:caarray-data#TermBasedCharacteristic_3752_id> .
<urn:caarray-data#TermBasedCharacteristic_3752_id> <http://www.w3.org/1999/02/22-rdf-syntax-ns#type> <http://www.cs.ucl.ac.uk/staff/a.gonzalezbeltran/owl/caarray2_1.owl#TermBasedCharacteristic_id> .
<urn:caarray-data#TermBasedCharacteristic_3752_id> <http://www.cs.ucl.ac.uk/staff/a.gonzalezbeltran/owl/domainmodel.owl#datatype> "3752"^^<http://www.w3.org/2001/XMLSchema#string> .
<urn:caarray-data#Term_883> <http://www.w3.org/1999/02/22-rdf-syntax-ns#type> <http://www.cs.ucl.ac.uk/staff/a.gonzalezbeltran/owl/caarray2_1.owl#Term> .
<urn:caarray-data#TermBasedCharacteristic_3752> <http://www.cs.ucl.ac.uk/staff/a.gonzalezbeltran/owl/caarray2_1.owl#TermBasedCharacteristic_term_Term> <urn:caarray-data#Term_883> .
<urn:caarray-data#Term_883> <http://www.cs.ucl.ac.uk/staff/a.gonzalezbeltran/owl/domainmodel.owl#umlAttributeCollection> <urn:caarray-data#Term_883_id> .
<urn:caarray-data#Term_883_id> <http://www.w3.org/1999/02/22-rdf-syntax-ns#type> <http://www.cs.ucl.ac.uk/staff/a.gonzalezbeltran/owl/caarray2_1.owl#Term_id> .
<urn:caarray-data#Term_883_id> <http://www.cs.ucl.ac.uk/staff/a.gonzalezbeltran/owl/domainmodel.owl#datatype> "883"^^<http://www.w3.org/2001/XMLSchema#string> .
<urn:caarray-data#Term_883> <http://www.cs.ucl.ac.uk/staff/a.gonzalezbeltran/owl/domainmodel.owl#umlAttributeCollection> <urn:caarray-data#Term_883_value> .
<urn:caarray-data#Term_883_value> <http://www.w3.org/1999/02/22-rdf-syntax-ns#type> <http://www.cs.ucl.ac.uk/staff/a.gonzalezbeltran/owl/caarray2_1.owl#Term_value> .
<urn:caarray-data#Term_883_value> <http://www.cs.ucl.ac.uk/staff/a.gonzalezbeltran/owl/domainmodel.owl#datatype> "blood"^^<http://www.w3.org/2001/XMLSchema#string> .
<urn:caarray-data#Category_262> <http://www.w3.org/1999/02/22-rdf-syntax-ns#type> <http://www.cs.ucl.ac.uk/staff/a.gonzalezbeltran/owl/caarray2_1.owl#Category> .
<urn:caarray-data#TermBasedCharacteristic_3752> <http://www.cs.ucl.ac.uk/staff/a.gonzalezbeltran/owl/caarray2_1.owl#TermBasedCharacteristic_category_Category> <urn:caarray-data#Category_262> .
<urn:caarray-data#Category_262> <http://www.cs.ucl.ac.uk/staff/a.gonzalezbeltran/owl/domainmodel.owl#umlAttributeCollection> <urn:caarray-data#Category_262_id> .
<urn:caarray-data#Category_262_id> <http://www.w3.org/1999/02/22-rdf-syntax-ns#type> <http://www.cs.ucl.ac.uk/staff/a.gonzalezbeltran/owl/caarray2_1.owl#Category_id> .
<urn:caarray-data#Category_262_id> <http://www.cs.ucl.ac.uk/staff/a.gonzalezbeltran/owl/domainmodel.owl#datatype> "262"^^<http://www.w3.org/2001/XMLSchema#string> .
<urn:caarray-data#Category_262> <http://www.cs.ucl.ac.uk/staff/a.gonzalezbeltran/owl/domainmodel.owl#umlAttributeCollection> <urn:caarray-data#Category_262_name> .
<urn:caarray-data#Category_262_name> <http://www.w3.org/1999/02/22-rdf-syntax-ns#type> <http://www.cs.ucl.ac.uk/staff/a.gonzalezbeltran/owl/caarray2_1.owl#Category_name> .
<urn:caarray-data#Category_262_name> <http://www.cs.ucl.ac.uk/staff/a.gonzalezbeltran/owl/domainmodel.owl#datatype> "BioSource <1>"^^<http://www.w3.org/2001/XMLSchema#string> .
<urn:caarray-data#TermBasedCharacteristic_3753> <http://www.w3.org/1999/02/22-rdf-syntax-ns#type> <http://www.cs.ucl.ac.uk/staff/a.gonzalezbeltran/owl/caarray2_1.owl#TermBasedCharacteristic> .
<urn:caarray-data#Source_3797> <http://www.cs.ucl.ac.uk/staff/a.gonzalezbeltran/owl/caarray2_1.owl#Source_characteristics_TermBasedCharacteristic> <urn:caarray-data#TermBasedCharacteristic_3753> .
<urn:caarray-data#TermBasedCharacteristic_3753> <http://www.cs.ucl.ac.uk/staff/a.gonzalezbeltran/owl/domainmodel.owl#umlAttributeCollection> <urn:caarray-data#TermBasedCharacteristic_3753_id> .
<urn:caarray-data#TermBasedCharacteristic_3753_id> <http://www.w3.org/1999/02/22-rdf-syntax-ns#type> <http://www.cs.ucl.ac.uk/staff/a.gonzalezbeltran/owl/caarray2_1.owl#TermBasedCharacteristic_id> .
<urn:caarray-data#TermBasedCharacteristic_3753_id> <http://www.cs.ucl.ac.uk/staff/a.gonzalezbeltran/owl/domainmodel.owl#datatype> "3753"^^<http://www.w3.org/2001/XMLSchema#string> .
<urn:caarray-data#Term_882> <http://www.w3.org/1999/02/22-rdf-syntax-ns#type> <http://www.cs.ucl.ac.uk/staff/a.gonzalezbeltran/owl/caarray2_1.owl#Term> .
<urn:caarray-data#TermBasedCharacteristic_3753> <http://www.cs.ucl.ac.uk/staff/a.gonzalezbeltran/owl/caarray2_1.owl#TermBasedCharacteristic_term_Term> <urn:caarray-data#Term_882> .
<urn:caarray-data#Term_882> <http://www.cs.ucl.ac.uk/staff/a.gonzalezbeltran/owl/domainmodel.owl#umlAttributeCollection> <urn:caarray-data#Term_882_id> .
<urn:caarray-data#Term_882_id> <http://www.w3.org/1999/02/22-rdf-syntax-ns#type> <http://www.cs.ucl.ac.uk/staff/a.gonzalezbeltran/owl/caarray2_1.owl#Term_id> .
<urn:caarray-data#Term_882_id> <http://www.cs.ucl.ac.uk/staff/a.gonzalezbeltran/owl/domainmodel.owl#datatype> "882"^^<http://www.w3.org/2001/XMLSchema#string> .
<urn:caarray-data#Term_882> <http://www.cs.ucl.ac.uk/staff/a.gonzalezbeltran/owl/domainmodel.owl#umlAttributeCollection> <urn:caarray-data#Term_882_value> .
<urn:caarray-data#Term_882_value> <http://www.w3.org/1999/02/22-rdf-syntax-ns#type> <http://www.cs.ucl.ac.uk/staff/a.gonzalezbeltran/owl/caarray2_1.owl#Term_value> .
<urn:caarray-data#Term_882_value> <http://www.cs.ucl.ac.uk/staff/a.gonzalezbeltran/owl/domainmodel.owl#datatype> "male"^^<http://www.w3.org/2001/XMLSchema#string> .
<urn:caarray-data#Category_82> <http://www.w3.org/1999/02/22-rdf-syntax-ns#type> <http://www.cs.ucl.ac.uk/staff/a.gonzalezbeltran/owl/caarray2_1.owl#Category> .
<urn:caarray-data#TermBasedCharacteristic_3753> <http://www.cs.ucl.ac.uk/staff/a.gonzalezbeltran/owl/caarray2_1.owl#TermBasedCharacteristic_category_Category> <urn:caarray-data#Category_82> .
<urn:caarray-data#Category_82> <http://www.cs.ucl.ac.uk/staff/a.gonzalezbeltran/owl/domainmodel.owl#umlAttributeCollection> <urn:caarray-data#Category_82_accession> .
<urn:caarray-data#Category_82_accession> <http://www.w3.org/1999/02/22-rdf-syntax-ns#type> <http://www.cs.ucl.ac.uk/staff/a.gonzalezbeltran/owl/caarray2_1.owl#Category_accession> .
<urn:caarray-data#Category_82_accession> <http://www.cs.ucl.ac.uk/staff/a.gonzalezbeltran/owl/domainmodel.owl#datatype> "MO_168"^^<http://www.w3.org/2001/XMLSchema#string> .
<urn:caarray-data#Category_82> <http://www.cs.ucl.ac.uk/staff/a.gonzalezbeltran/owl/domainmodel.owl#umlAttributeCollection> <urn:caarray-data#Category_82_id> .
<urn:caarray-data#Category_82_id> <http://www.w3.org/1999/02/22-rdf-syntax-ns#type> <http://www.cs.ucl.ac.uk/staff/a.gonzalezbeltran/owl/caarray2_1.owl#Category_id> .
<urn:caarray-data#Category_82_id> <http://www.cs.ucl.ac.uk/staff/a.gonzalezbeltran/owl/domainmodel.owl#datatype> "82"^^<http://www.w3.org/2001/XMLSchema#string> .
<urn:caarray-data#Category_82> <http://www.cs.ucl.ac.uk/staff/a.gonzalezbeltran/owl/domainmodel.owl#umlAttributeCollection> <urn:caarray-data#Category_82_name> .
<urn:caarray-data#Category_82_name> <http://www.w3.org/1999/02/22-rdf-syntax-ns#type> <http://www.cs.ucl.ac.uk/staff/a.gonzalezbeltran/owl/caarray2_1.owl#Category_name> .
<urn:caarray-data#Category_82_name> <http://www.cs.ucl.ac.uk/staff/a.gonzalezbeltran/owl/domainmodel.owl#datatype> "Sex"^^<http://www.w3.org/2001/XMLSchema#string> .
<urn:caarray-data#Category_82> <http://www.cs.ucl.ac.uk/staff/a.gonzalezbeltran/owl/domainmodel.owl#umlAttributeCollection> <urn:caarray-data#Category_82_url> .
<urn:caarray-data#Category_82_url> <http://www.w3.org/1999/02/22-rdf-syntax-ns#type> <http://www.cs.ucl.ac.uk/staff/a.gonzalezbeltran/owl/caarray2_1.owl#Category_url> .
<urn:caarray-data#Category_82_url> <http://www.cs.ucl.ac.uk/staff/a.gonzalezbeltran/owl/domainmodel.owl#datatype> "http://mged.sourceforge.net/ontologies/MGEDontology.php#Sex"^^<http://www.w3.org/2001/XMLSchema#string> .
<urn:caarray-data#TermBasedCharacteristic_3754> <http://www.w3.org/1999/02/22-rdf-syntax-ns#type> <http://www.cs.ucl.ac.uk/staff/a.gonzalezbeltran/owl/caarray2_1.owl#TermBasedCharacteristic> .
<urn:caarray-data#Source_3797> <http://www.cs.ucl.ac.uk/staff/a.gonzalezbeltran/owl/caarray2_1.owl#Source_characteristics_TermBasedCharacteristic> <urn:caarray-data#TermBasedCharacteristic_3754> .
<urn:caarray-data#TermBasedCharacteristic_3754> <http://www.cs.ucl.ac.uk/staff/a.gonzalezbeltran/owl/domainmodel.owl#umlAttributeCollection> <urn:caarray-data#TermBasedCharacteristic_3754_id> .
<urn:caarray-data#TermBasedCharacteristic_3754_id> <http://www.w3.org/1999/02/22-rdf-syntax-ns#type> <http://www.cs.ucl.ac.uk/staff/a.gonzalezbeltran/owl/caarray2_1.owl#TermBasedCharacteristic_id> .
<urn:caarray-data#TermBasedCharacteristic_3754_id> <http://www.cs.ucl.ac.uk/staff/a.gonzalezbeltran/owl/domainmodel.owl#datatype> "3754"^^<http://www.w3.org/2001/XMLSchema#string> .
<urn:caarray-data#Term_918> <http://www.w3.org/1999/02/22-rdf-syntax-ns#type> <http://www.cs.ucl.ac.uk/staff/a.gonzalezbeltran/owl/caarray2_1.owl#Term> .
<urn:caarray-data#TermBasedCharacteristic_3754> <http://www.cs.ucl.ac.uk/staff/a.gonzalezbeltran/owl/caarray2_1.owl#TermBasedCharacteristic_term_Term> <urn:caarray-data#Term_918> .
<urn:caarray-data#Term_918> <http://www.cs.ucl.ac.uk/staff/a.gonzalezbeltran/owl/domainmodel.owl#umlAttributeCollection> <urn:caarray-data#Term_918_id> .
<urn:caarray-data#Term_918_id> <http://www.w3.org/1999/02/22-rdf-syntax-ns#type> <http://www.cs.ucl.ac.uk/staff/a.gonzalezbeltran/owl/caarray2_1.owl#Term_id> .
<urn:caarray-data#Term_918_id> <http://www.cs.ucl.ac.uk/staff/a.gonzalezbeltran/owl/domainmodel.owl#datatype> "918"^^<http://www.w3.org/2001/XMLSchema#string> .
<urn:caarray-data#Term_918> <http://www.cs.ucl.ac.uk/staff/a.gonzalezbeltran/owl/domainmodel.owl#umlAttributeCollection> <urn:caarray-data#Term_918_value> .
<urn:caarray-data#Term_918_value> <http://www.w3.org/1999/02/22-rdf-syntax-ns#type> <http://www.cs.ucl.ac.uk/staff/a.gonzalezbeltran/owl/caarray2_1.owl#Term_value> .
<urn:caarray-data#Term_918_value> <http://www.cs.ucl.ac.uk/staff/a.gonzalezbeltran/owl/domainmodel.owl#datatype> "Lymphoma"^^<http://www.w3.org/2001/XMLSchema#string> .
<urn:caarray-data#Category_265> <http://www.w3.org/1999/02/22-rdf-syntax-ns#type> <http://www.cs.ucl.ac.uk/staff/a.gonzalezbeltran/owl/caarray2_1.owl#Category> .
<urn:caarray-data#TermBasedCharacteristic_3754> <http://www.cs.ucl.ac.uk/staff/a.gonzalezbeltran/owl/caarray2_1.owl#TermBasedCharacteristic_category_Category> <urn:caarray-data#Category_265> .
<urn:caarray-data#Category_265> <http://www.cs.ucl.ac.uk/staff/a.gonzalezbeltran/owl/domainmodel.owl#umlAttributeCollection> <urn:caarray-data#Category_265_id> .
<urn:caarray-data#Category_265_id> <http://www.w3.org/1999/02/22-rdf-syntax-ns#type> <http://www.cs.ucl.ac.uk/staff/a.gonzalezbeltran/owl/caarray2_1.owl#Category_id> .
<urn:caarray-data#Category_265_id> <http://www.cs.ucl.ac.uk/staff/a.gonzalezbeltran/owl/domainmodel.owl#datatype> "265"^^<http://www.w3.org/2001/XMLSchema#string> .
<urn:caarray-data#Category_265> <http://www.cs.ucl.ac.uk/staff/a.gonzalezbeltran/owl/domainmodel.owl#umlAttributeCollection> <urn:caarray-data#Category_265_name> .
<urn:caarray-data#Category_265_name> <http://www.w3.org/1999/02/22-rdf-syntax-ns#type> <http://www.cs.ucl.ac.uk/staff/a.gonzalezbeltran/owl/caarray2_1.owl#Category_name> .
<urn:caarray-data#Category_265_name> <http://www.cs.ucl.ac.uk/staff/a.gonzalezbeltran/owl/domainmodel.owl#datatype> "Phenotype <1>"^^<http://www.w3.org/2001/XMLSchema#string> .
<urn:caarray-data#Source_3849> <http://www.w3.org/1999/02/22-rdf-syntax-ns#type> <http://www.cs.ucl.ac.uk/staff/a.gonzalezbeltran/owl/caarray2_1.owl#Source> .
<urn:caarray-data#Experiment_6> <http://www.cs.ucl.ac.uk/staff/a.gonzalezbeltran/owl/caarray2_1.owl#Experiment_sources_Source> <urn:caarray-data#Source_3849> .
<urn:caarray-data#Source_3849> <http://www.cs.ucl.ac.uk/staff/a.gonzalezbeltran/owl/domainmodel.owl#umlAttributeCollection> <urn:caarray-data#Source_3849_description> .
<urn:caarray-data#Source_3849_description> <http://www.w3.org/1999/02/22-rdf-syntax-ns#type> <http://www.cs.ucl.ac.uk/staff/a.gonzalezbeltran/owl/caarray2_1.owl#Source_description> .
<urn:caarray-data#Source_3849_description> <http://www.cs.ucl.ac.uk/staff/a.gonzalezbeltran/owl/domainmodel.owl#datatype> "Lymphoblastic Leukemia:  NCI6"^^<http://www.w3.org/2001/XMLSchema#string> .
<urn:caarray-data#Source_3849> <http://www.cs.ucl.ac.uk/staff/a.gonzalezbeltran/owl/domainmodel.owl#umlAttributeCollection> <urn:caarray-data#Source_3849_id> .
<urn:caarray-data#Source_3849_id> <http://www.w3.org/1999/02/22-rdf-syntax-ns#type> <http://www.cs.ucl.ac.uk/staff/a.gonzalezbeltran/owl/caarray2_1.owl#Source_id> .
<urn:caarray-data#Source_3849_id> <http://www.cs.ucl.ac.uk/staff/a.gonzalezbeltran/owl/domainmodel.owl#datatype> "3849"^^<http://www.w3.org/2001/XMLSchema#string> .
<urn:caarray-data#Source_3849> <http://www.cs.ucl.ac.uk/staff/a.gonzalezbeltran/owl/domainmodel.owl#umlAttributeCollection> <urn:caarray-data#Source_3849_name> .
<urn:caarray-data#Source_3849_name> <http://www.w3.org/1999/02/22-rdf-syntax-ns#type> <http://www.cs.ucl.ac.uk/staff/a.gonzalezbeltran/owl/caarray2_1.owl#Source_name> .
<urn:caarray-data#Source_3849_name> <http://www.cs.ucl.ac.uk/staff/a.gonzalezbeltran/owl/domainmodel.owl#datatype> "GSE5949GSM134085"^^<http://www.w3.org/2001/XMLSchema#string> .
<urn:caarray-data#TermBasedCharacteristic_3818> <http://www.w3.org/1999/02/22-rdf-syntax-ns#type> <http://www.cs.ucl.ac.uk/staff/a.gonzalezbeltran/owl/caarray2_1.owl#TermBasedCharacteristic> .
<urn:caarray-data#Source_3849> <http://www.cs.ucl.ac.uk/staff/a.gonzalezbeltran/owl/caarray2_1.owl#Source_characteristics_TermBasedCharacteristic> <urn:caarray-data#TermBasedCharacteristic_3818> .
<urn:caarray-data#TermBasedCharacteristic_3818> <http://www.cs.ucl.ac.uk/staff/a.gonzalezbeltran/owl/domainmodel.owl#umlAttributeCollection> <urn:caarray-data#TermBasedCharacteristic_3818_id> .
<urn:caarray-data#TermBasedCharacteristic_3818_id> <http://www.w3.org/1999/02/22-rdf-syntax-ns#type> <http://www.cs.ucl.ac.uk/staff/a.gonzalezbeltran/owl/caarray2_1.owl#TermBasedCharacteristic_id> .
<urn:caarray-data#TermBasedCharacteristic_3818_id> <http://www.cs.ucl.ac.uk/staff/a.gonzalezbeltran/owl/domainmodel.owl#datatype> "3818"^^<http://www.w3.org/2001/XMLSchema#string> .
<urn:caarray-data#Term_886> <http://www.w3.org/1999/02/22-rdf-syntax-ns#type> <http://www.cs.ucl.ac.uk/staff/a.gonzalezbeltran/owl/caarray2_1.owl#Term> .
<urn:caarray-data#TermBasedCharacteristic_3818> <http://www.cs.ucl.ac.uk/staff/a.gonzalezbeltran/owl/caarray2_1.owl#TermBasedCharacteristic_term_Term> <urn:caarray-data#Term_886> .
<urn:caarray-data#Term_886> <http://www.cs.ucl.ac.uk/staff/a.gonzalezbeltran/owl/domainmodel.owl#umlAttributeCollection> <urn:caarray-data#Term_886_id> .
<urn:caarray-data#Term_886_id> <http://www.w3.org/1999/02/22-rdf-syntax-ns#type> <http://www.cs.ucl.ac.uk/staff/a.gonzalezbeltran/owl/caarray2_1.owl#Term_id> .
<urn:caarray-data#Term_886_id> <http://www.cs.ucl.ac.uk/staff/a.gonzalezbeltran/owl/domainmodel.owl#datatype> "886"^^<http://www.w3.org/2001/XMLSchema#string> .
<urn:caarray-data#Term_886> <http://www.cs.ucl.ac.uk/staff/a.gonzalezbeltran/owl/domainmodel.owl#umlAttributeCollection> <urn:caarray-data#Term_886_value> .
<urn:caarray-data#Term_886_value> <http://www.w3.org/1999/02/22-rdf-syntax-ns#type> <http://www.cs.ucl.ac.uk/staff/a.gonzalezbeltran/owl/caarray2_1.owl#Term_value> .
<urn:caarray-data#Term_886_value> <http://www.cs.ucl.ac.uk/staff/a.gonzalezbeltran/owl/domainmodel.owl#datatype> "radiation"^^<http://www.w3.org/2001/XMLSchema#string> .
<urn:caarray-data#Category_260> <http://www.w3.org/1999/02/22-rdf-syntax-ns#type> <http://www.cs.ucl.ac.uk/staff/a.gonzalezbeltran/owl/caarray2_1.owl#Category> .
<urn:caarray-data#TermBasedCharacteristic_3818> <http://www.cs.ucl.ac.uk/staff/a.gonzalezbeltran/owl/caarray2_1.owl#TermBasedCharacteristic_category_Category> <urn:caarray-data#Category_260> .
<urn:caarray-data#Category_260> <http://www.cs.ucl.ac.uk/staff/a.gonzalezbeltran/owl/domainmodel.owl#umlAttributeCollection> <urn:caarray-data#Category_260_id> .
<urn:caarray-data#Category_260_id> <http://www.w3.org/1999/02/22-rdf-syntax-ns#type> <http://www.cs.ucl.ac.uk/staff/a.gonzalezbeltran/owl/caarray2_1.owl#Category_id> .
<urn:caarray-data#Category_260_id> <http://www.cs.ucl.ac.uk/staff/a.gonzalezbeltran/owl/domainmodel.owl#datatype> "260"^^<http://www.w3.org/2001/XMLSchema#string> .
<urn:caarray-data#Category_260> <http://www.cs.ucl.ac.uk/staff/a.gonzalezbeltran/owl/domainmodel.owl#umlAttributeCollection> <urn:caarray-data#Category_260_name> .
<urn:caarray-data#Category_260_name> <http://www.w3.org/1999/02/22-rdf-syntax-ns#type> <http://www.cs.ucl.ac.uk/staff/a.gonzalezbeltran/owl/caarray2_1.owl#Category_name> .
<urn:caarray-data#Category_260_name> <http://www.cs.ucl.ac.uk/staff/a.gonzalezbeltran/owl/domainmodel.owl#datatype> "DiseaseState <2>"^^<http://www.w3.org/2001/XMLSchema#string> .
<urn:caarray-data#TermBasedCharacteristic_3819> <http://www.w3.org/1999/02/22-rdf-syntax-ns#type> <http://www.cs.ucl.ac.uk/staff/a.gonzalezbeltran/owl/caarray2_1.owl#TermBasedCharacteristic> .
<urn:caarray-data#Source_3849> <http://www.cs.ucl.ac.uk/staff/a.gonzalezbeltran/owl/caarray2_1.owl#Source_characteristics_TermBasedCharacteristic> <urn:caarray-data#TermBasedCharacteristic_3819> .
<urn:caarray-data#TermBasedCharacteristic_3819> <http://www.cs.ucl.ac.uk/staff/a.gonzalezbeltran/owl/domainmodel.owl#umlAttributeCollection> <urn:caarray-data#TermBasedCharacteristic_3819_id> .
<urn:caarray-data#TermBasedCharacteristic_3819_id> <http://www.w3.org/1999/02/22-rdf-syntax-ns#type> <http://www.cs.ucl.ac.uk/staff/a.gonzalezbeltran/owl/caarray2_1.owl#TermBasedCharacteristic_id> .
<urn:caarray-data#TermBasedCharacteristic_3819_id> <http://www.cs.ucl.ac.uk/staff/a.gonzalezbeltran/owl/domainmodel.owl#datatype> "3819"^^<http://www.w3.org/2001/XMLSchema#string> .
<urn:caarray-data#Term_881> <http://www.w3.org/1999/02/22-rdf-syntax-ns#type> <http://www.cs.ucl.ac.uk/staff/a.gonzalezbeltran/owl/caarray2_1.owl#Term> .
<urn:caarray-data#TermBasedCharacteristic_3819> <http://www.cs.ucl.ac.uk/staff/a.gonzalezbeltran/owl/caarray2_1.owl#TermBasedCharacteristic_term_Term> <urn:caarray-data#Term_881> .
<urn:caarray-data#Term_881> <http://www.cs.ucl.ac.uk/staff/a.gonzalezbeltran/owl/domainmodel.owl#umlAttributeCollection> <urn:caarray-data#Term_881_id> .
<urn:caarray-data#Term_881_id> <http://www.w3.org/1999/02/22-rdf-syntax-ns#type> <http://www.cs.ucl.ac.uk/staff/a.gonzalezbeltran/owl/caarray2_1.owl#Term_id> .
<urn:caarray-data#Term_881_id> <http://www.cs.ucl.ac.uk/staff/a.gonzalezbeltran/owl/domainmodel.owl#datatype> "881"^^<http://www.w3.org/2001/XMLSchema#string> .
<urn:caarray-data#Term_881> <http://www.cs.ucl.ac.uk/staff/a.gonzalezbeltran/owl/domainmodel.owl#umlAttributeCollection> <urn:caarray-data#Term_881_value> .
<urn:caarray-data#Term_881_value> <http://www.w3.org/1999/02/22-rdf-syntax-ns#type> <http://www.cs.ucl.ac.uk/staff/a.gonzalezbeltran/owl/caarray2_1.owl#Term_value> .
<urn:caarray-data#Term_881_value> <http://www.cs.ucl.ac.uk/staff/a.gonzalezbeltran/owl/domainmodel.owl#datatype> "Acute Lymphoblastic Leukemia"^^<http://www.w3.org/2001/XMLSchema#string> .
<urn:caarray-data#Category_261> <http://www.w3.org/1999/02/22-rdf-syntax-ns#type> <http://www.cs.ucl.ac.uk/staff/a.gonzalezbeltran/owl/caarray2_1.owl#Category> .
<urn:caarray-data#TermBasedCharacteristic_3819> <http://www.cs.ucl.ac.uk/staff/a.gonzalezbeltran/owl/caarray2_1.owl#TermBasedCharacteristic_category_Category> <urn:caarray-data#Category_261> .
<urn:caarray-data#Category_261> <http://www.cs.ucl.ac.uk/staff/a.gonzalezbeltran/owl/domainmodel.owl#umlAttributeCollection> <urn:caarray-data#Category_261_id> .
<urn:caarray-data#Category_261_id> <http://www.w3.org/1999/02/22-rdf-syntax-ns#type> <http://www.cs.ucl.ac.uk/staff/a.gonzalezbeltran/owl/caarray2_1.owl#Category_id> .
<urn:caarray-data#Category_261_id> <http://www.cs.ucl.ac.uk/staff/a.gonzalezbeltran/owl/domainmodel.owl#datatype> "261"^^<http://www.w3.org/2001/XMLSchema#string> .
<urn:caarray-data#Category_261> <http://www.cs.ucl.ac.uk/staff/a.gonzalezbeltran/owl/domainmodel.owl#umlAttributeCollection> <urn:caarray-data#Category_261_name> .
<urn:caarray-data#Category_261_name> <http://www.w3.org/1999/02/22-rdf-syntax-ns#type> <http://www.cs.ucl.ac.uk/staff/a.gonzalezbeltran/owl/caarray2_1.owl#Category_name> .
<urn:caarray-data#Category_261_name> <http://www.cs.ucl.ac.uk/staff/a.gonzalezbeltran/owl/domainmodel.owl#datatype> "DiseaseState <1>"^^<http://www.w3.org/2001/XMLSchema#string> .
<urn:caarray-data#TermBasedCharacteristic_3820> <http://www.w3.org/1999/02/22-rdf-syntax-ns#type> <http://www.cs.ucl.ac.uk/staff/a.gonzalezbeltran/owl/caarray2_1.owl#TermBasedCharacteristic> .
<urn:caarray-data#Source_3849> <http://www.cs.ucl.ac.uk/staff/a.gonzalezbeltran/owl/caarray2_1.owl#Source_characteristics_TermBasedCharacteristic> <urn:caarray-data#TermBasedCharacteristic_3820> .
<urn:caarray-data#TermBasedCharacteristic_3820> <http://www.cs.ucl.ac.uk/staff/a.gonzalezbeltran/owl/domainmodel.owl#umlAttributeCollection> <urn:caarray-data#TermBasedCharacteristic_3820_id> .
<urn:caarray-data#TermBasedCharacteristic_3820_id> <http://www.w3.org/1999/02/22-rdf-syntax-ns#type> <http://www.cs.ucl.ac.uk/staff/a.gonzalezbeltran/owl/caarray2_1.owl#TermBasedCharacteristic_id> .
<urn:caarray-data#TermBasedCharacteristic_3820_id> <http://www.cs.ucl.ac.uk/staff/a.gonzalezbeltran/owl/domainmodel.owl#datatype> "3820"^^<http://www.w3.org/2001/XMLSchema#string> .
<urn:caarray-data#Term_950> <http://www.w3.org/1999/02/22-rdf-syntax-ns#type> <http://www.cs.ucl.ac.uk/staff/a.gonzalezbeltran/owl/caarray2_1.owl#Term> .
<urn:caarray-data#TermBasedCharacteristic_3820> <http://www.cs.ucl.ac.uk/staff/a.gonzalezbeltran/owl/caarray2_1.owl#TermBasedCharacteristic_term_Term> <urn:caarray-data#Term_950> .
<urn:caarray-data#Term_950> <http://www.cs.ucl.ac.uk/staff/a.gonzalezbeltran/owl/domainmodel.owl#umlAttributeCollection> <urn:caarray-data#Term_950_id> .
<urn:caarray-data#Term_950_id> <http://www.w3.org/1999/02/22-rdf-syntax-ns#type> <http://www.cs.ucl.ac.uk/staff/a.gonzalezbeltran/owl/caarray2_1.owl#Term_id> .
<urn:caarray-data#Term_950_id> <http://www.cs.ucl.ac.uk/staff/a.gonzalezbeltran/owl/domainmodel.owl#datatype> "950"^^<http://www.w3.org/2001/XMLSchema#string> .
<urn:caarray-data#Term_950> <http://www.cs.ucl.ac.uk/staff/a.gonzalezbeltran/owl/domainmodel.owl#umlAttributeCollection> <urn:caarray-data#Term_950_value> .
<urn:caarray-data#Term_950_value> <http://www.w3.org/1999/02/22-rdf-syntax-ns#type> <http://www.cs.ucl.ac.uk/staff/a.gonzalezbeltran/owl/caarray2_1.owl#Term_value> .
<urn:caarray-data#Term_950_value> <http://www.cs.ucl.ac.uk/staff/a.gonzalezbeltran/owl/domainmodel.owl#datatype> "CCRF-CEM"^^<http://www.w3.org/2001/XMLSchema#string> .
<urn:caarray-data#Category_86> <http://www.w3.org/1999/02/22-rdf-syntax-ns#type> <http://www.cs.ucl.ac.uk/staff/a.gonzalezbeltran/owl/caarray2_1.owl#Category> .
<urn:caarray-data#TermBasedCharacteristic_3820> <http://www.cs.ucl.ac.uk/staff/a.gonzalezbeltran/owl/caarray2_1.owl#TermBasedCharacteristic_category_Category> <urn:caarray-data#Category_86> .
<urn:caarray-data#Category_86> <http://www.cs.ucl.ac.uk/staff/a.gonzalezbeltran/owl/domainmodel.owl#umlAttributeCollection> <urn:caarray-data#Category_86_accession> .
<urn:caarray-data#Category_86_accession> <http://www.w3.org/1999/02/22-rdf-syntax-ns#type> <http://www.cs.ucl.ac.uk/staff/a.gonzalezbeltran/owl/caarray2_1.owl#Category_accession> .
<urn:caarray-data#Category_86_accession> <http://www.cs.ucl.ac.uk/staff/a.gonzalezbeltran/owl/domainmodel.owl#datatype> "MO_49"^^<http://www.w3.org/2001/XMLSchema#string> .
<urn:caarray-data#Category_86> <http://www.cs.ucl.ac.uk/staff/a.gonzalezbeltran/owl/domainmodel.owl#umlAttributeCollection> <urn:caarray-data#Category_86_id> .
<urn:caarray-data#Category_86_id> <http://www.w3.org/1999/02/22-rdf-syntax-ns#type> <http://www.cs.ucl.ac.uk/staff/a.gonzalezbeltran/owl/caarray2_1.owl#Category_id> .
<urn:caarray-data#Category_86_id> <http://www.cs.ucl.ac.uk/staff/a.gonzalezbeltran/owl/domainmodel.owl#datatype> "86"^^<http://www.w3.org/2001/XMLSchema#string> .
<urn:caarray-data#Category_86> <http://www.cs.ucl.ac.uk/staff/a.gonzalezbeltran/owl/domainmodel.owl#umlAttributeCollection> <urn:caarray-data#Category_86_name> .
<urn:caarray-data#Category_86_name> <http://www.w3.org/1999/02/22-rdf-syntax-ns#type> <http://www.cs.ucl.ac.uk/staff/a.gonzalezbeltran/owl/caarray2_1.owl#Category_name> .
<urn:caarray-data#Category_86_name> <http://www.cs.ucl.ac.uk/staff/a.gonzalezbeltran/owl/domainmodel.owl#datatype> "CellLine"^^<http://www.w3.org/2001/XMLSchema#string> .
<urn:caarray-data#Category_86> <http://www.cs.ucl.ac.uk/staff/a.gonzalezbeltran/owl/domainmodel.owl#umlAttributeCollection> <urn:caarray-data#Category_86_url> .
<urn:caarray-data#Category_86_url> <http://www.w3.org/1999/02/22-rdf-syntax-ns#type> <http://www.cs.ucl.ac.uk/staff/a.gonzalezbeltran/owl/caarray2_1.owl#Category_url> .
<urn:caarray-data#Category_86_url> <http://www.cs.ucl.ac.uk/staff/a.gonzalezbeltran/owl/domainmodel.owl#datatype> "http://mged.sourceforge.net/ontologies/MGEDontology.php#CellLine"^^<http://www.w3.org/2001/XMLSchema#string> .
<urn:caarray-data#TermBasedCharacteristic_3821> <http://www.w3.org/1999/02/22-rdf-syntax-ns#type> <http://www.cs.ucl.ac.uk/staff/a.gonzalezbeltran/owl/caarray2_1.owl#TermBasedCharacteristic> .
<urn:caarray-data#Source_3849> <http://www.cs.ucl.ac.uk/staff/a.gonzalezbeltran/owl/caarray2_1.owl#Source_characteristics_TermBasedCharacteristic> <urn:caarray-data#TermBasedCharacteristic_3821> .
<urn:caarray-data#TermBasedCharacteristic_3821> <http://www.cs.ucl.ac.uk/staff/a.gonzalezbeltran/owl/domainmodel.owl#umlAttributeCollection> <urn:caarray-data#TermBasedCharacteristic_3821_id> .
<urn:caarray-data#TermBasedCharacteristic_3821_id> <http://www.w3.org/1999/02/22-rdf-syntax-ns#type> <http://www.cs.ucl.ac.uk/staff/a.gonzalezbeltran/owl/caarray2_1.owl#TermBasedCharacteristic_id> .
<urn:caarray-data#TermBasedCharacteristic_3821_id> <http://www.cs.ucl.ac.uk/staff/a.gonzalezbeltran/owl/domainmodel.owl#datatype> "3821"^^<http://www.w3.org/2001/XMLSchema#string> .
<urn:caarray-data#Term_909> <http://www.w3.org/1999/02/22-rdf-syntax-ns#type> <http://www.cs.ucl.ac.uk/staff/a.gonzalezbeltran/owl/caarray2_1.owl#Term> .
<urn:caarray-data#TermBasedCharacteristic_3821> <http://www.cs.ucl.ac.uk/staff/a.gonzalezbeltran/owl/caarray2_1.owl#TermBasedCharacteristic_term_Term> <urn:caarray-data#Term_909> .
<urn:caarray-data#Term_909> <http://www.cs.ucl.ac.uk/staff/a.gonzalezbeltran/owl/domainmodel.owl#umlAttributeCollection> <urn:caarray-data#Term_909_id> .
<urn:caarray-data#Term_909_id> <http://www.w3.org/1999/02/22-rdf-syntax-ns#type> <http://www.cs.ucl.ac.uk/staff/a.gonzalezbeltran/owl/caarray2_1.owl#Term_id> .
<urn:caarray-data#Term_909_id> <http://www.cs.ucl.ac.uk/staff/a.gonzalezbeltran/owl/domainmodel.owl#datatype> "909"^^<http://www.w3.org/2001/XMLSchema#string> .
<urn:caarray-data#Term_909> <http://www.cs.ucl.ac.uk/staff/a.gonzalezbeltran/owl/domainmodel.owl#umlAttributeCollection> <urn:caarray-data#Term_909_value> .
<urn:caarray-data#Term_909_value> <http://www.w3.org/1999/02/22-rdf-syntax-ns#type> <http://www.cs.ucl.ac.uk/staff/a.gonzalezbeltran/owl/caarray2_1.owl#Term_value> .
<urn:caarray-data#Term_909_value> <http://www.cs.ucl.ac.uk/staff/a.gonzalezbeltran/owl/domainmodel.owl#datatype> "female"^^<http://www.w3.org/2001/XMLSchema#string> .
<urn:caarray-data#Category_82> <http://www.w3.org/1999/02/22-rdf-syntax-ns#type> <http://www.cs.ucl.ac.uk/staff/a.gonzalezbeltran/owl/caarray2_1.owl#Category> .
<urn:caarray-data#TermBasedCharacteristic_3821> <http://www.cs.ucl.ac.uk/staff/a.gonzalezbeltran/owl/caarray2_1.owl#TermBasedCharacteristic_category_Category> <urn:caarray-data#Category_82> .
<urn:caarray-data#Category_82> <http://www.cs.ucl.ac.uk/staff/a.gonzalezbeltran/owl/domainmodel.owl#umlAttributeCollection> <urn:caarray-data#Category_82_accession> .
<urn:caarray-data#Category_82_accession> <http://www.w3.org/1999/02/22-rdf-syntax-ns#type> <http://www.cs.ucl.ac.uk/staff/a.gonzalezbeltran/owl/caarray2_1.owl#Category_accession> .
<urn:caarray-data#Category_82_accession> <http://www.cs.ucl.ac.uk/staff/a.gonzalezbeltran/owl/domainmodel.owl#datatype> "MO_168"^^<http://www.w3.org/2001/XMLSchema#string> .
<urn:caarray-data#Category_82> <http://www.cs.ucl.ac.uk/staff/a.gonzalezbeltran/owl/domainmodel.owl#umlAttributeCollection> <urn:caarray-data#Category_82_id> .
<urn:caarray-data#Category_82_id> <http://www.w3.org/1999/02/22-rdf-syntax-ns#type> <http://www.cs.ucl.ac.uk/staff/a.gonzalezbeltran/owl/caarray2_1.owl#Category_id> .
<urn:caarray-data#Category_82_id> <http://www.cs.ucl.ac.uk/staff/a.gonzalezbeltran/owl/domainmodel.owl#datatype> "82"^^<http://www.w3.org/2001/XMLSchema#string> .
<urn:caarray-data#Category_82> <http://www.cs.ucl.ac.uk/staff/a.gonzalezbeltran/owl/domainmodel.owl#umlAttributeCollection> <urn:caarray-data#Category_82_name> .
<urn:caarray-data#Category_82_name> <http://www.w3.org/1999/02/22-rdf-syntax-ns#type> <http://www.cs.ucl.ac.uk/staff/a.gonzalezbeltran/owl/caarray2_1.owl#Category_name> .
<urn:caarray-data#Category_82_name> <http://www.cs.ucl.ac.uk/staff/a.gonzalezbeltran/owl/domainmodel.owl#datatype> "Sex"^^<http://www.w3.org/2001/XMLSchema#string> .
<urn:caarray-data#Category_82> <http://www.cs.ucl.ac.uk/staff/a.gonzalezbeltran/owl/domainmodel.owl#umlAttributeCollection> <urn:caarray-data#Category_82_url> .
<urn:caarray-data#Category_82_url> <http://www.w3.org/1999/02/22-rdf-syntax-ns#type> <http://www.cs.ucl.ac.uk/staff/a.gonzalezbeltran/owl/caarray2_1.owl#Category_url> .
<urn:caarray-data#Category_82_url> <http://www.cs.ucl.ac.uk/staff/a.gonzalezbeltran/owl/domainmodel.owl#datatype> "http://mged.sourceforge.net/ontologies/MGEDontology.php#Sex"^^<http://www.w3.org/2001/XMLSchema#string> .
<urn:caarray-data#TermBasedCharacteristic_3822> <http://www.w3.org/1999/02/22-rdf-syntax-ns#type> <http://www.cs.ucl.ac.uk/staff/a.gonzalezbeltran/owl/caarray2_1.owl#TermBasedCharacteristic> .
<urn:caarray-data#Source_3849> <http://www.cs.ucl.ac.uk/staff/a.gonzalezbeltran/owl/caarray2_1.owl#Source_characteristics_TermBasedCharacteristic> <urn:caarray-data#TermBasedCharacteristic_3822> .
<urn:caarray-data#TermBasedCharacteristic_3822> <http://www.cs.ucl.ac.uk/staff/a.gonzalezbeltran/owl/domainmodel.owl#umlAttributeCollection> <urn:caarray-data#TermBasedCharacteristic_3822_id> .
<urn:caarray-data#TermBasedCharacteristic_3822_id> <http://www.w3.org/1999/02/22-rdf-syntax-ns#type> <http://www.cs.ucl.ac.uk/staff/a.gonzalezbeltran/owl/caarray2_1.owl#TermBasedCharacteristic_id> .
<urn:caarray-data#TermBasedCharacteristic_3822_id> <http://www.cs.ucl.ac.uk/staff/a.gonzalezbeltran/owl/domainmodel.owl#datatype> "3822"^^<http://www.w3.org/2001/XMLSchema#string> .
<urn:caarray-data#Term_907> <http://www.w3.org/1999/02/22-rdf-syntax-ns#type> <http://www.cs.ucl.ac.uk/staff/a.gonzalezbeltran/owl/caarray2_1.owl#Term> .
<urn:caarray-data#TermBasedCharacteristic_3822> <http://www.cs.ucl.ac.uk/staff/a.gonzalezbeltran/owl/caarray2_1.owl#TermBasedCharacteristic_term_Term> <urn:caarray-data#Term_907> .
<urn:caarray-data#Term_907> <http://www.cs.ucl.ac.uk/staff/a.gonzalezbeltran/owl/domainmodel.owl#umlAttributeCollection> <urn:caarray-data#Term_907_id> .
<urn:caarray-data#Term_907_id> <http://www.w3.org/1999/02/22-rdf-syntax-ns#type> <http://www.cs.ucl.ac.uk/staff/a.gonzalezbeltran/owl/caarray2_1.owl#Term_id> .
<urn:caarray-data#Term_907_id> <http://www.cs.ucl.ac.uk/staff/a.gonzalezbeltran/owl/domainmodel.owl#datatype> "907"^^<http://www.w3.org/2001/XMLSchema#string> .
<urn:caarray-data#Term_907> <http://www.cs.ucl.ac.uk/staff/a.gonzalezbeltran/owl/domainmodel.owl#umlAttributeCollection> <urn:caarray-data#Term_907_value> .
<urn:caarray-data#Term_907_value> <http://www.w3.org/1999/02/22-rdf-syntax-ns#type> <http://www.cs.ucl.ac.uk/staff/a.gonzalezbeltran/owl/caarray2_1.owl#Term_value> .
<urn:caarray-data#Term_907_value> <http://www.cs.ucl.ac.uk/staff/a.gonzalezbeltran/owl/domainmodel.owl#datatype> "Lymphoblastic Leukemia"^^<http://www.w3.org/2001/XMLSchema#string> .
<urn:caarray-data#Category_268> <http://www.w3.org/1999/02/22-rdf-syntax-ns#type> <http://www.cs.ucl.ac.uk/staff/a.gonzalezbeltran/owl/caarray2_1.owl#Category> .
<urn:caarray-data#TermBasedCharacteristic_3822> <http://www.cs.ucl.ac.uk/staff/a.gonzalezbeltran/owl/caarray2_1.owl#TermBasedCharacteristic_category_Category> <urn:caarray-data#Category_268> .
<urn:caarray-data#Category_268> <http://www.cs.ucl.ac.uk/staff/a.gonzalezbeltran/owl/domainmodel.owl#umlAttributeCollection> <urn:caarray-data#Category_268_id> .
<urn:caarray-data#Category_268_id> <http://www.w3.org/1999/02/22-rdf-syntax-ns#type> <http://www.cs.ucl.ac.uk/staff/a.gonzalezbeltran/owl/caarray2_1.owl#Category_id> .
<urn:caarray-data#Category_268_id> <http://www.cs.ucl.ac.uk/staff/a.gonzalezbeltran/owl/domainmodel.owl#datatype> "268"^^<http://www.w3.org/2001/XMLSchema#string> .
<urn:caarray-data#Category_268> <http://www.cs.ucl.ac.uk/staff/a.gonzalezbeltran/owl/domainmodel.owl#umlAttributeCollection> <urn:caarray-data#Category_268_name> .
<urn:caarray-data#Category_268_name> <http://www.w3.org/1999/02/22-rdf-syntax-ns#type> <http://www.cs.ucl.ac.uk/staff/a.gonzalezbeltran/owl/caarray2_1.owl#Category_name> .
<urn:caarray-data#Category_268_name> <http://www.cs.ucl.ac.uk/staff/a.gonzalezbeltran/owl/domainmodel.owl#datatype> "DiseaseState <3>"^^<http://www.w3.org/2001/XMLSchema#string> .
<urn:caarray-data#TermBasedCharacteristic_3823> <http://www.w3.org/1999/02/22-rdf-syntax-ns#type> <http://www.cs.ucl.ac.uk/staff/a.gonzalezbeltran/owl/caarray2_1.owl#TermBasedCharacteristic> .
<urn:caarray-data#Source_3849> <http://www.cs.ucl.ac.uk/staff/a.gonzalezbeltran/owl/caarray2_1.owl#Source_characteristics_TermBasedCharacteristic> <urn:caarray-data#TermBasedCharacteristic_3823> .
<urn:caarray-data#TermBasedCharacteristic_3823> <http://www.cs.ucl.ac.uk/staff/a.gonzalezbeltran/owl/domainmodel.owl#umlAttributeCollection> <urn:caarray-data#TermBasedCharacteristic_3823_id> .
<urn:caarray-data#TermBasedCharacteristic_3823_id> <http://www.w3.org/1999/02/22-rdf-syntax-ns#type> <http://www.cs.ucl.ac.uk/staff/a.gonzalezbeltran/owl/caarray2_1.owl#TermBasedCharacteristic_id> .
<urn:caarray-data#TermBasedCharacteristic_3823_id> <http://www.cs.ucl.ac.uk/staff/a.gonzalezbeltran/owl/domainmodel.owl#datatype> "3823"^^<http://www.w3.org/2001/XMLSchema#string> .
<urn:caarray-data#Term_883> <http://www.w3.org/1999/02/22-rdf-syntax-ns#type> <http://www.cs.ucl.ac.uk/staff/a.gonzalezbeltran/owl/caarray2_1.owl#Term> .
<urn:caarray-data#TermBasedCharacteristic_3823> <http://www.cs.ucl.ac.uk/staff/a.gonzalezbeltran/owl/caarray2_1.owl#TermBasedCharacteristic_term_Term> <urn:caarray-data#Term_883> .
<urn:caarray-data#Term_883> <http://www.cs.ucl.ac.uk/staff/a.gonzalezbeltran/owl/domainmodel.owl#umlAttributeCollection> <urn:caarray-data#Term_883_id> .
<urn:caarray-data#Term_883_id> <http://www.w3.org/1999/02/22-rdf-syntax-ns#type> <http://www.cs.ucl.ac.uk/staff/a.gonzalezbeltran/owl/caarray2_1.owl#Term_id> .
<urn:caarray-data#Term_883_id> <http://www.cs.ucl.ac.uk/staff/a.gonzalezbeltran/owl/domainmodel.owl#datatype> "883"^^<http://www.w3.org/2001/XMLSchema#string> .
<urn:caarray-data#Term_883> <http://www.cs.ucl.ac.uk/staff/a.gonzalezbeltran/owl/domainmodel.owl#umlAttributeCollection> <urn:caarray-data#Term_883_value> .
<urn:caarray-data#Term_883_value> <http://www.w3.org/1999/02/22-rdf-syntax-ns#type> <http://www.cs.ucl.ac.uk/staff/a.gonzalezbeltran/owl/caarray2_1.owl#Term_value> .
<urn:caarray-data#Term_883_value> <http://www.cs.ucl.ac.uk/staff/a.gonzalezbeltran/owl/domainmodel.owl#datatype> "blood"^^<http://www.w3.org/2001/XMLSchema#string> .
<urn:caarray-data#Category_262> <http://www.w3.org/1999/02/22-rdf-syntax-ns#type> <http://www.cs.ucl.ac.uk/staff/a.gonzalezbeltran/owl/caarray2_1.owl#Category> .
<urn:caarray-data#TermBasedCharacteristic_3823> <http://www.cs.ucl.ac.uk/staff/a.gonzalezbeltran/owl/caarray2_1.owl#TermBasedCharacteristic_category_Category> <urn:caarray-data#Category_262> .
<urn:caarray-data#Category_262> <http://www.cs.ucl.ac.uk/staff/a.gonzalezbeltran/owl/domainmodel.owl#umlAttributeCollection> <urn:caarray-data#Category_262_id> .
<urn:caarray-data#Category_262_id> <http://www.w3.org/1999/02/22-rdf-syntax-ns#type> <http://www.cs.ucl.ac.uk/staff/a.gonzalezbeltran/owl/caarray2_1.owl#Category_id> .
<urn:caarray-data#Category_262_id> <http://www.cs.ucl.ac.uk/staff/a.gonzalezbeltran/owl/domainmodel.owl#datatype> "262"^^<http://www.w3.org/2001/XMLSchema#string> .
<urn:caarray-data#Category_262> <http://www.cs.ucl.ac.uk/staff/a.gonzalezbeltran/owl/domainmodel.owl#umlAttributeCollection> <urn:caarray-data#Category_262_name> .
<urn:caarray-data#Category_262_name> <http://www.w3.org/1999/02/22-rdf-syntax-ns#type> <http://www.cs.ucl.ac.uk/staff/a.gonzalezbeltran/owl/caarray2_1.owl#Category_name> .
<urn:caarray-data#Category_262_name> <http://www.cs.ucl.ac.uk/staff/a.gonzalezbeltran/owl/domainmodel.owl#datatype> "BioSource <1>"^^<http://www.w3.org/2001/XMLSchema#string> .
<urn:caarray-data#Source_3213> <http://www.w3.org/1999/02/22-rdf-syntax-ns#type> <http://www.cs.ucl.ac.uk/staff/a.gonzalezbeltran/owl/caarray2_1.owl#Source> .
<urn:caarray-data#Experiment_6> <http://www.cs.ucl.ac.uk/staff/a.gonzalezbeltran/owl/caarray2_1.owl#Experiment_sources_Source> <urn:caarray-data#Source_3213> .
<urn:caarray-data#Source_3213> <http://www.cs.ucl.ac.uk/staff/a.gonzalezbeltran/owl/domainmodel.owl#umlAttributeCollection> <urn:caarray-data#Source_3213_description> .
<urn:caarray-data#Source_3213_description> <http://www.w3.org/1999/02/22-rdf-syntax-ns#type> <http://www.cs.ucl.ac.uk/staff/a.gonzalezbeltran/owl/caarray2_1.owl#Source_description> .
<urn:caarray-data#Source_3213_description> <http://www.cs.ucl.ac.uk/staff/a.gonzalezbeltran/owl/domainmodel.owl#datatype> "Squamous cell carcinoma:  NCI"^^<http://www.w3.org/2001/XMLSchema#string> .
<urn:caarray-data#Source_3213> <http://www.cs.ucl.ac.uk/staff/a.gonzalezbeltran/owl/domainmodel.owl#umlAttributeCollection> <urn:caarray-data#Source_3213_id> .
<urn:caarray-data#Source_3213_id> <http://www.w3.org/1999/02/22-rdf-syntax-ns#type> <http://www.cs.ucl.ac.uk/staff/a.gonzalezbeltran/owl/caarray2_1.owl#Source_id> .
<urn:caarray-data#Source_3213_id> <http://www.cs.ucl.ac.uk/staff/a.gonzalezbeltran/owl/domainmodel.owl#datatype> "3213"^^<http://www.w3.org/2001/XMLSchema#string> .
<urn:caarray-data#Source_3213> <http://www.cs.ucl.ac.uk/staff/a.gonzalezbeltran/owl/domainmodel.owl#umlAttributeCollection> <urn:caarray-data#Source_3213_name> .
<urn:caarray-data#Source_3213_name> <http://www.w3.org/1999/02/22-rdf-syntax-ns#type> <http://www.cs.ucl.ac.uk/staff/a.gonzalezbeltran/owl/caarray2_1.owl#Source_name> .
<urn:caarray-data#Source_3213_name> <http://www.cs.ucl.ac.uk/staff/a.gonzalezbeltran/owl/domainmodel.owl#datatype> "GSE5949GSM134185"^^<http://www.w3.org/2001/XMLSchema#string> .
<urn:caarray-data#TermBasedCharacteristic_3011> <http://www.w3.org/1999/02/22-rdf-syntax-ns#type> <http://www.cs.ucl.ac.uk/staff/a.gonzalezbeltran/owl/caarray2_1.owl#TermBasedCharacteristic> .
<urn:caarray-data#Source_3213> <http://www.cs.ucl.ac.uk/staff/a.gonzalezbeltran/owl/caarray2_1.owl#Source_characteristics_TermBasedCharacteristic> <urn:caarray-data#TermBasedCharacteristic_3011> .
<urn:caarray-data#TermBasedCharacteristic_3011> <http://www.cs.ucl.ac.uk/staff/a.gonzalezbeltran/owl/domainmodel.owl#umlAttributeCollection> <urn:caarray-data#TermBasedCharacteristic_3011_id> .
<urn:caarray-data#TermBasedCharacteristic_3011_id> <http://www.w3.org/1999/02/22-rdf-syntax-ns#type> <http://www.cs.ucl.ac.uk/staff/a.gonzalezbeltran/owl/caarray2_1.owl#TermBasedCharacteristic_id> .
<urn:caarray-data#TermBasedCharacteristic_3011_id> <http://www.cs.ucl.ac.uk/staff/a.gonzalezbeltran/owl/domainmodel.owl#datatype> "3011"^^<http://www.w3.org/2001/XMLSchema#string> .
<urn:caarray-data#Term_896> <http://www.w3.org/1999/02/22-rdf-syntax-ns#type> <http://www.cs.ucl.ac.uk/staff/a.gonzalezbeltran/owl/caarray2_1.owl#Term> .
<urn:caarray-data#TermBasedCharacteristic_3011> <http://www.cs.ucl.ac.uk/staff/a.gonzalezbeltran/owl/caarray2_1.owl#TermBasedCharacteristic_term_Term> <urn:caarray-data#Term_896> .
<urn:caarray-data#Term_896> <http://www.cs.ucl.ac.uk/staff/a.gonzalezbeltran/owl/domainmodel.owl#umlAttributeCollection> <urn:caarray-data#Term_896_id> .
<urn:caarray-data#Term_896_id> <http://www.w3.org/1999/02/22-rdf-syntax-ns#type> <http://www.cs.ucl.ac.uk/staff/a.gonzalezbeltran/owl/caarray2_1.owl#Term_id> .
<urn:caarray-data#Term_896_id> <http://www.cs.ucl.ac.uk/staff/a.gonzalezbeltran/owl/domainmodel.owl#datatype> "896"^^<http://www.w3.org/2001/XMLSchema#string> .
<urn:caarray-data#Term_896> <http://www.cs.ucl.ac.uk/staff/a.gonzalezbeltran/owl/domainmodel.owl#umlAttributeCollection> <urn:caarray-data#Term_896_value> .
<urn:caarray-data#Term_896_value> <http://www.w3.org/1999/02/22-rdf-syntax-ns#type> <http://www.cs.ucl.ac.uk/staff/a.gonzalezbeltran/owl/caarray2_1.owl#Term_value> .
<urn:caarray-data#Term_896_value> <http://www.cs.ucl.ac.uk/staff/a.gonzalezbeltran/owl/domainmodel.owl#datatype> "carcinoma"^^<http://www.w3.org/2001/XMLSchema#string> .
<urn:caarray-data#Category_265> <http://www.w3.org/1999/02/22-rdf-syntax-ns#type> <http://www.cs.ucl.ac.uk/staff/a.gonzalezbeltran/owl/caarray2_1.owl#Category> .
<urn:caarray-data#TermBasedCharacteristic_3011> <http://www.cs.ucl.ac.uk/staff/a.gonzalezbeltran/owl/caarray2_1.owl#TermBasedCharacteristic_category_Category> <urn:caarray-data#Category_265> .
<urn:caarray-data#Category_265> <http://www.cs.ucl.ac.uk/staff/a.gonzalezbeltran/owl/domainmodel.owl#umlAttributeCollection> <urn:caarray-data#Category_265_id> .
<urn:caarray-data#Category_265_id> <http://www.w3.org/1999/02/22-rdf-syntax-ns#type> <http://www.cs.ucl.ac.uk/staff/a.gonzalezbeltran/owl/caarray2_1.owl#Category_id> .
<urn:caarray-data#Category_265_id> <http://www.cs.ucl.ac.uk/staff/a.gonzalezbeltran/owl/domainmodel.owl#datatype> "265"^^<http://www.w3.org/2001/XMLSchema#string> .
<urn:caarray-data#Category_265> <http://www.cs.ucl.ac.uk/staff/a.gonzalezbeltran/owl/domainmodel.owl#umlAttributeCollection> <urn:caarray-data#Category_265_name> .
<urn:caarray-data#Category_265_name> <http://www.w3.org/1999/02/22-rdf-syntax-ns#type> <http://www.cs.ucl.ac.uk/staff/a.gonzalezbeltran/owl/caarray2_1.owl#Category_name> .
<urn:caarray-data#Category_265_name> <http://www.cs.ucl.ac.uk/staff/a.gonzalezbeltran/owl/domainmodel.owl#datatype> "Phenotype <1>"^^<http://www.w3.org/2001/XMLSchema#string> .
<urn:caarray-data#TermBasedCharacteristic_3012> <http://www.w3.org/1999/02/22-rdf-syntax-ns#type> <http://www.cs.ucl.ac.uk/staff/a.gonzalezbeltran/owl/caarray2_1.owl#TermBasedCharacteristic> .
<urn:caarray-data#Source_3213> <http://www.cs.ucl.ac.uk/staff/a.gonzalezbeltran/owl/caarray2_1.owl#Source_characteristics_TermBasedCharacteristic> <urn:caarray-data#TermBasedCharacteristic_3012> .
<urn:caarray-data#TermBasedCharacteristic_3012> <http://www.cs.ucl.ac.uk/staff/a.gonzalezbeltran/owl/domainmodel.owl#umlAttributeCollection> <urn:caarray-data#TermBasedCharacteristic_3012_id> .
<urn:caarray-data#TermBasedCharacteristic_3012_id> <http://www.w3.org/1999/02/22-rdf-syntax-ns#type> <http://www.cs.ucl.ac.uk/staff/a.gonzalezbeltran/owl/caarray2_1.owl#TermBasedCharacteristic_id> .
<urn:caarray-data#TermBasedCharacteristic_3012_id> <http://www.cs.ucl.ac.uk/staff/a.gonzalezbeltran/owl/domainmodel.owl#datatype> "3012"^^<http://www.w3.org/2001/XMLSchema#string> .
<urn:caarray-data#Term_898> <http://www.w3.org/1999/02/22-rdf-syntax-ns#type> <http://www.cs.ucl.ac.uk/staff/a.gonzalezbeltran/owl/caarray2_1.owl#Term> .
<urn:caarray-data#TermBasedCharacteristic_3012> <http://www.cs.ucl.ac.uk/staff/a.gonzalezbeltran/owl/caarray2_1.owl#TermBasedCharacteristic_term_Term> <urn:caarray-data#Term_898> .
<urn:caarray-data#Term_898> <http://www.cs.ucl.ac.uk/staff/a.gonzalezbeltran/owl/domainmodel.owl#umlAttributeCollection> <urn:caarray-data#Term_898_id> .
<urn:caarray-data#Term_898_id> <http://www.w3.org/1999/02/22-rdf-syntax-ns#type> <http://www.cs.ucl.ac.uk/staff/a.gonzalezbeltran/owl/caarray2_1.owl#Term_id> .
<urn:caarray-data#Term_898_id> <http://www.cs.ucl.ac.uk/staff/a.gonzalezbeltran/owl/domainmodel.owl#datatype> "898"^^<http://www.w3.org/2001/XMLSchema#string> .
<urn:caarray-data#Term_898> <http://www.cs.ucl.ac.uk/staff/a.gonzalezbeltran/owl/domainmodel.owl#umlAttributeCollection> <urn:caarray-data#Term_898_value> .
<urn:caarray-data#Term_898_value> <http://www.w3.org/1999/02/22-rdf-syntax-ns#type> <http://www.cs.ucl.ac.uk/staff/a.gonzalezbeltran/owl/caarray2_1.owl#Term_value> .
<urn:caarray-data#Term_898_value> <http://www.cs.ucl.ac.uk/staff/a.gonzalezbeltran/owl/domainmodel.owl#datatype> "Squamous cell carcinoma"^^<http://www.w3.org/2001/XMLSchema#string> .
<urn:caarray-data#Category_267> <http://www.w3.org/1999/02/22-rdf-syntax-ns#type> <http://www.cs.ucl.ac.uk/staff/a.gonzalezbeltran/owl/caarray2_1.owl#Category> .
<urn:caarray-data#TermBasedCharacteristic_3012> <http://www.cs.ucl.ac.uk/staff/a.gonzalezbeltran/owl/caarray2_1.owl#TermBasedCharacteristic_category_Category> <urn:caarray-data#Category_267> .
<urn:caarray-data#Category_267> <http://www.cs.ucl.ac.uk/staff/a.gonzalezbeltran/owl/domainmodel.owl#umlAttributeCollection> <urn:caarray-data#Category_267_id> .
<urn:caarray-data#Category_267_id> <http://www.w3.org/1999/02/22-rdf-syntax-ns#type> <http://www.cs.ucl.ac.uk/staff/a.gonzalezbeltran/owl/caarray2_1.owl#Category_id> .
<urn:caarray-data#Category_267_id> <http://www.cs.ucl.ac.uk/staff/a.gonzalezbeltran/owl/domainmodel.owl#datatype> "267"^^<http://www.w3.org/2001/XMLSchema#string> .
<urn:caarray-data#Category_267> <http://www.cs.ucl.ac.uk/staff/a.gonzalezbeltran/owl/domainmodel.owl#umlAttributeCollection> <urn:caarray-data#Category_267_name> .
<urn:caarray-data#Category_267_name> <http://www.w3.org/1999/02/22-rdf-syntax-ns#type> <http://www.cs.ucl.ac.uk/staff/a.gonzalezbeltran/owl/caarray2_1.owl#Category_name> .
<urn:caarray-data#Category_267_name> <http://www.cs.ucl.ac.uk/staff/a.gonzalezbeltran/owl/domainmodel.owl#datatype> "Phenotype <2>"^^<http://www.w3.org/2001/XMLSchema#string> .
<urn:caarray-data#TermBasedCharacteristic_3013> <http://www.w3.org/1999/02/22-rdf-syntax-ns#type> <http://www.cs.ucl.ac.uk/staff/a.gonzalezbeltran/owl/caarray2_1.owl#TermBasedCharacteristic> .
<urn:caarray-data#Source_3213> <http://www.cs.ucl.ac.uk/staff/a.gonzalezbeltran/owl/caarray2_1.owl#Source_characteristics_TermBasedCharacteristic> <urn:caarray-data#TermBasedCharacteristic_3013> .
<urn:caarray-data#TermBasedCharacteristic_3013> <http://www.cs.ucl.ac.uk/staff/a.gonzalezbeltran/owl/domainmodel.owl#umlAttributeCollection> <urn:caarray-data#TermBasedCharacteristic_3013_id> .
<urn:caarray-data#TermBasedCharacteristic_3013_id> <http://www.w3.org/1999/02/22-rdf-syntax-ns#type> <http://www.cs.ucl.ac.uk/staff/a.gonzalezbeltran/owl/caarray2_1.owl#TermBasedCharacteristic_id> .
<urn:caarray-data#TermBasedCharacteristic_3013_id> <http://www.cs.ucl.ac.uk/staff/a.gonzalezbeltran/owl/domainmodel.owl#datatype> "3013"^^<http://www.w3.org/2001/XMLSchema#string> .
<urn:caarray-data#Term_902> <http://www.w3.org/1999/02/22-rdf-syntax-ns#type> <http://www.cs.ucl.ac.uk/staff/a.gonzalezbeltran/owl/caarray2_1.owl#Term> .
<urn:caarray-data#TermBasedCharacteristic_3013> <http://www.cs.ucl.ac.uk/staff/a.gonzalezbeltran/owl/caarray2_1.owl#TermBasedCharacteristic_term_Term> <urn:caarray-data#Term_902> .
<urn:caarray-data#Term_902> <http://www.cs.ucl.ac.uk/staff/a.gonzalezbeltran/owl/domainmodel.owl#umlAttributeCollection> <urn:caarray-data#Term_902_id> .
<urn:caarray-data#Term_902_id> <http://www.w3.org/1999/02/22-rdf-syntax-ns#type> <http://www.cs.ucl.ac.uk/staff/a.gonzalezbeltran/owl/caarray2_1.owl#Term_id> .
<urn:caarray-data#Term_902_id> <http://www.cs.ucl.ac.uk/staff/a.gonzalezbeltran/owl/domainmodel.owl#datatype> "902"^^<http://www.w3.org/2001/XMLSchema#string> .
<urn:caarray-data#Term_902> <http://www.cs.ucl.ac.uk/staff/a.gonzalezbeltran/owl/domainmodel.owl#umlAttributeCollection> <urn:caarray-data#Term_902_value> .
<urn:caarray-data#Term_902_value> <http://www.w3.org/1999/02/22-rdf-syntax-ns#type> <http://www.cs.ucl.ac.uk/staff/a.gonzalezbeltran/owl/caarray2_1.owl#Term_value> .
<urn:caarray-data#Term_902_value> <http://www.cs.ucl.ac.uk/staff/a.gonzalezbeltran/owl/domainmodel.owl#datatype> "lung"^^<http://www.w3.org/2001/XMLSchema#string> .
<urn:caarray-data#Category_264> <http://www.w3.org/1999/02/22-rdf-syntax-ns#type> <http://www.cs.ucl.ac.uk/staff/a.gonzalezbeltran/owl/caarray2_1.owl#Category> .
<urn:caarray-data#TermBasedCharacteristic_3013> <http://www.cs.ucl.ac.uk/staff/a.gonzalezbeltran/owl/caarray2_1.owl#TermBasedCharacteristic_category_Category> <urn:caarray-data#Category_264> .
<urn:caarray-data#Category_264> <http://www.cs.ucl.ac.uk/staff/a.gonzalezbeltran/owl/domainmodel.owl#umlAttributeCollection> <urn:caarray-data#Category_264_id> .
<urn:caarray-data#Category_264_id> <http://www.w3.org/1999/02/22-rdf-syntax-ns#type> <http://www.cs.ucl.ac.uk/staff/a.gonzalezbeltran/owl/caarray2_1.owl#Category_id> .
<urn:caarray-data#Category_264_id> <http://www.cs.ucl.ac.uk/staff/a.gonzalezbeltran/owl/domainmodel.owl#datatype> "264"^^<http://www.w3.org/2001/XMLSchema#string> .
<urn:caarray-data#Category_264> <http://www.cs.ucl.ac.uk/staff/a.gonzalezbeltran/owl/domainmodel.owl#umlAttributeCollection> <urn:caarray-data#Category_264_name> .
<urn:caarray-data#Category_264_name> <http://www.w3.org/1999/02/22-rdf-syntax-ns#type> <http://www.cs.ucl.ac.uk/staff/a.gonzalezbeltran/owl/caarray2_1.owl#Category_name> .
<urn:caarray-data#Category_264_name> <http://www.cs.ucl.ac.uk/staff/a.gonzalezbeltran/owl/domainmodel.owl#datatype> "OrganismPart <1>"^^<http://www.w3.org/2001/XMLSchema#string> .
<urn:caarray-data#TermBasedCharacteristic_3014> <http://www.w3.org/1999/02/22-rdf-syntax-ns#type> <http://www.cs.ucl.ac.uk/staff/a.gonzalezbeltran/owl/caarray2_1.owl#TermBasedCharacteristic> .
<urn:caarray-data#Source_3213> <http://www.cs.ucl.ac.uk/staff/a.gonzalezbeltran/owl/caarray2_1.owl#Source_characteristics_TermBasedCharacteristic> <urn:caarray-data#TermBasedCharacteristic_3014> .
<urn:caarray-data#TermBasedCharacteristic_3014> <http://www.cs.ucl.ac.uk/staff/a.gonzalezbeltran/owl/domainmodel.owl#umlAttributeCollection> <urn:caarray-data#TermBasedCharacteristic_3014_id> .
<urn:caarray-data#TermBasedCharacteristic_3014_id> <http://www.w3.org/1999/02/22-rdf-syntax-ns#type> <http://www.cs.ucl.ac.uk/staff/a.gonzalezbeltran/owl/caarray2_1.owl#TermBasedCharacteristic_id> .
<urn:caarray-data#TermBasedCharacteristic_3014_id> <http://www.cs.ucl.ac.uk/staff/a.gonzalezbeltran/owl/domainmodel.owl#datatype> "3014"^^<http://www.w3.org/2001/XMLSchema#string> .
<urn:caarray-data#Term_908> <http://www.w3.org/1999/02/22-rdf-syntax-ns#type> <http://www.cs.ucl.ac.uk/staff/a.gonzalezbeltran/owl/caarray2_1.owl#Term> .
<urn:caarray-data#TermBasedCharacteristic_3014> <http://www.cs.ucl.ac.uk/staff/a.gonzalezbeltran/owl/caarray2_1.owl#TermBasedCharacteristic_term_Term> <urn:caarray-data#Term_908> .
<urn:caarray-data#Term_908> <http://www.cs.ucl.ac.uk/staff/a.gonzalezbeltran/owl/domainmodel.owl#umlAttributeCollection> <urn:caarray-data#Term_908_id> .
<urn:caarray-data#Term_908_id> <http://www.w3.org/1999/02/22-rdf-syntax-ns#type> <http://www.cs.ucl.ac.uk/staff/a.gonzalezbeltran/owl/caarray2_1.owl#Term_id> .
<urn:caarray-data#Term_908_id> <http://www.cs.ucl.ac.uk/staff/a.gonzalezbeltran/owl/domainmodel.owl#datatype> "908"^^<http://www.w3.org/2001/XMLSchema#string> .
<urn:caarray-data#Term_908> <http://www.cs.ucl.ac.uk/staff/a.gonzalezbeltran/owl/domainmodel.owl#umlAttributeCollection> <urn:caarray-data#Term_908_value> .
<urn:caarray-data#Term_908_value> <http://www.w3.org/1999/02/22-rdf-syntax-ns#type> <http://www.cs.ucl.ac.uk/staff/a.gonzalezbeltran/owl/caarray2_1.owl#Term_value> .
<urn:caarray-data#Term_908_value> <http://www.cs.ucl.ac.uk/staff/a.gonzalezbeltran/owl/domainmodel.owl#datatype> "disease"^^<http://www.w3.org/2001/XMLSchema#string> .
<urn:caarray-data#Category_268> <http://www.w3.org/1999/02/22-rdf-syntax-ns#type> <http://www.cs.ucl.ac.uk/staff/a.gonzalezbeltran/owl/caarray2_1.owl#Category> .
<urn:caarray-data#TermBasedCharacteristic_3014> <http://www.cs.ucl.ac.uk/staff/a.gonzalezbeltran/owl/caarray2_1.owl#TermBasedCharacteristic_category_Category> <urn:caarray-data#Category_268> .
<urn:caarray-data#Category_268> <http://www.cs.ucl.ac.uk/staff/a.gonzalezbeltran/owl/domainmodel.owl#umlAttributeCollection> <urn:caarray-data#Category_268_id> .
<urn:caarray-data#Category_268_id> <http://www.w3.org/1999/02/22-rdf-syntax-ns#type> <http://www.cs.ucl.ac.uk/staff/a.gonzalezbeltran/owl/caarray2_1.owl#Category_id> .
<urn:caarray-data#Category_268_id> <http://www.cs.ucl.ac.uk/staff/a.gonzalezbeltran/owl/domainmodel.owl#datatype> "268"^^<http://www.w3.org/2001/XMLSchema#string> .
<urn:caarray-data#Category_268> <http://www.cs.ucl.ac.uk/staff/a.gonzalezbeltran/owl/domainmodel.owl#umlAttributeCollection> <urn:caarray-data#Category_268_name> .
<urn:caarray-data#Category_268_name> <http://www.w3.org/1999/02/22-rdf-syntax-ns#type> <http://www.cs.ucl.ac.uk/staff/a.gonzalezbeltran/owl/caarray2_1.owl#Category_name> .
<urn:caarray-data#Category_268_name> <http://www.cs.ucl.ac.uk/staff/a.gonzalezbeltran/owl/domainmodel.owl#datatype> "DiseaseState <3>"^^<http://www.w3.org/2001/XMLSchema#string> .
<urn:caarray-data#TermBasedCharacteristic_3015> <http://www.w3.org/1999/02/22-rdf-syntax-ns#type> <http://www.cs.ucl.ac.uk/staff/a.gonzalezbeltran/owl/caarray2_1.owl#TermBasedCharacteristic> .
<urn:caarray-data#Source_3213> <http://www.cs.ucl.ac.uk/staff/a.gonzalezbeltran/owl/caarray2_1.owl#Source_characteristics_TermBasedCharacteristic> <urn:caarray-data#TermBasedCharacteristic_3015> .
<urn:caarray-data#TermBasedCharacteristic_3015> <http://www.cs.ucl.ac.uk/staff/a.gonzalezbeltran/owl/domainmodel.owl#umlAttributeCollection> <urn:caarray-data#TermBasedCharacteristic_3015_id> .
<urn:caarray-data#TermBasedCharacteristic_3015_id> <http://www.w3.org/1999/02/22-rdf-syntax-ns#type> <http://www.cs.ucl.ac.uk/staff/a.gonzalezbeltran/owl/caarray2_1.owl#TermBasedCharacteristic_id> .
<urn:caarray-data#TermBasedCharacteristic_3015_id> <http://www.cs.ucl.ac.uk/staff/a.gonzalezbeltran/owl/domainmodel.owl#datatype> "3015"^^<http://www.w3.org/2001/XMLSchema#string> .
<urn:caarray-data#Term_906> <http://www.w3.org/1999/02/22-rdf-syntax-ns#type> <http://www.cs.ucl.ac.uk/staff/a.gonzalezbeltran/owl/caarray2_1.owl#Term> .
<urn:caarray-data#TermBasedCharacteristic_3015> <http://www.cs.ucl.ac.uk/staff/a.gonzalezbeltran/owl/caarray2_1.owl#TermBasedCharacteristic_term_Term> <urn:caarray-data#Term_906> .
<urn:caarray-data#Term_906> <http://www.cs.ucl.ac.uk/staff/a.gonzalezbeltran/owl/domainmodel.owl#umlAttributeCollection> <urn:caarray-data#Term_906_id> .
<urn:caarray-data#Term_906_id> <http://www.w3.org/1999/02/22-rdf-syntax-ns#type> <http://www.cs.ucl.ac.uk/staff/a.gonzalezbeltran/owl/caarray2_1.owl#Term_id> .
<urn:caarray-data#Term_906_id> <http://www.cs.ucl.ac.uk/staff/a.gonzalezbeltran/owl/domainmodel.owl#datatype> "906"^^<http://www.w3.org/2001/XMLSchema#string> .
<urn:caarray-data#Term_906> <http://www.cs.ucl.ac.uk/staff/a.gonzalezbeltran/owl/domainmodel.owl#umlAttributeCollection> <urn:caarray-data#Term_906_value> .
<urn:caarray-data#Term_906_value> <http://www.w3.org/1999/02/22-rdf-syntax-ns#type> <http://www.cs.ucl.ac.uk/staff/a.gonzalezbeltran/owl/caarray2_1.owl#Term_value> .
<urn:caarray-data#Term_906_value> <http://www.cs.ucl.ac.uk/staff/a.gonzalezbeltran/owl/domainmodel.owl#datatype> "Melanoma"^^<http://www.w3.org/2001/XMLSchema#string> .
<urn:caarray-data#Category_261> <http://www.w3.org/1999/02/22-rdf-syntax-ns#type> <http://www.cs.ucl.ac.uk/staff/a.gonzalezbeltran/owl/caarray2_1.owl#Category> .
<urn:caarray-data#TermBasedCharacteristic_3015> <http://www.cs.ucl.ac.uk/staff/a.gonzalezbeltran/owl/caarray2_1.owl#TermBasedCharacteristic_category_Category> <urn:caarray-data#Category_261> .
<urn:caarray-data#Category_261> <http://www.cs.ucl.ac.uk/staff/a.gonzalezbeltran/owl/domainmodel.owl#umlAttributeCollection> <urn:caarray-data#Category_261_id> .
<urn:caarray-data#Category_261_id> <http://www.w3.org/1999/02/22-rdf-syntax-ns#type> <http://www.cs.ucl.ac.uk/staff/a.gonzalezbeltran/owl/caarray2_1.owl#Category_id> .
<urn:caarray-data#Category_261_id> <http://www.cs.ucl.ac.uk/staff/a.gonzalezbeltran/owl/domainmodel.owl#datatype> "261"^^<http://www.w3.org/2001/XMLSchema#string> .
<urn:caarray-data#Category_261> <http://www.cs.ucl.ac.uk/staff/a.gonzalezbeltran/owl/domainmodel.owl#umlAttributeCollection> <urn:caarray-data#Category_261_name> .
<urn:caarray-data#Category_261_name> <http://www.w3.org/1999/02/22-rdf-syntax-ns#type> <http://www.cs.ucl.ac.uk/staff/a.gonzalezbeltran/owl/caarray2_1.owl#Category_name> .
<urn:caarray-data#Category_261_name> <http://www.cs.ucl.ac.uk/staff/a.gonzalezbeltran/owl/domainmodel.owl#datatype> "DiseaseState <1>"^^<http://www.w3.org/2001/XMLSchema#string> .
<urn:caarray-data#TermBasedCharacteristic_3016> <http://www.w3.org/1999/02/22-rdf-syntax-ns#type> <http://www.cs.ucl.ac.uk/staff/a.gonzalezbeltran/owl/caarray2_1.owl#TermBasedCharacteristic> .
<urn:caarray-data#Source_3213> <http://www.cs.ucl.ac.uk/staff/a.gonzalezbeltran/owl/caarray2_1.owl#Source_characteristics_TermBasedCharacteristic> <urn:caarray-data#TermBasedCharacteristic_3016> .
<urn:caarray-data#TermBasedCharacteristic_3016> <http://www.cs.ucl.ac.uk/staff/a.gonzalezbeltran/owl/domainmodel.owl#umlAttributeCollection> <urn:caarray-data#TermBasedCharacteristic_3016_id> .
<urn:caarray-data#TermBasedCharacteristic_3016_id> <http://www.w3.org/1999/02/22-rdf-syntax-ns#type> <http://www.cs.ucl.ac.uk/staff/a.gonzalezbeltran/owl/caarray2_1.owl#TermBasedCharacteristic_id> .
<urn:caarray-data#TermBasedCharacteristic_3016_id> <http://www.cs.ucl.ac.uk/staff/a.gonzalezbeltran/owl/domainmodel.owl#datatype> "3016"^^<http://www.w3.org/2001/XMLSchema#string> .
<urn:caarray-data#Term_1037> <http://www.w3.org/1999/02/22-rdf-syntax-ns#type> <http://www.cs.ucl.ac.uk/staff/a.gonzalezbeltran/owl/caarray2_1.owl#Term> .
<urn:caarray-data#TermBasedCharacteristic_3016> <http://www.cs.ucl.ac.uk/staff/a.gonzalezbeltran/owl/caarray2_1.owl#TermBasedCharacteristic_term_Term> <urn:caarray-data#Term_1037> .
<urn:caarray-data#Term_1037> <http://www.cs.ucl.ac.uk/staff/a.gonzalezbeltran/owl/domainmodel.owl#umlAttributeCollection> <urn:caarray-data#Term_1037_id> .
<urn:caarray-data#Term_1037_id> <http://www.w3.org/1999/02/22-rdf-syntax-ns#type> <http://www.cs.ucl.ac.uk/staff/a.gonzalezbeltran/owl/caarray2_1.owl#Term_id> .
<urn:caarray-data#Term_1037_id> <http://www.cs.ucl.ac.uk/staff/a.gonzalezbeltran/owl/domainmodel.owl#datatype> "1037"^^<http://www.w3.org/2001/XMLSchema#string> .
<urn:caarray-data#Term_1037> <http://www.cs.ucl.ac.uk/staff/a.gonzalezbeltran/owl/domainmodel.owl#umlAttributeCollection> <urn:caarray-data#Term_1037_value> .
<urn:caarray-data#Term_1037_value> <http://www.w3.org/1999/02/22-rdf-syntax-ns#type> <http://www.cs.ucl.ac.uk/staff/a.gonzalezbeltran/owl/caarray2_1.owl#Term_value> .
<urn:caarray-data#Term_1037_value> <http://www.cs.ucl.ac.uk/staff/a.gonzalezbeltran/owl/domainmodel.owl#datatype> "NCI-H226"^^<http://www.w3.org/2001/XMLSchema#string> .
<urn:caarray-data#Category_86> <http://www.w3.org/1999/02/22-rdf-syntax-ns#type> <http://www.cs.ucl.ac.uk/staff/a.gonzalezbeltran/owl/caarray2_1.owl#Category> .
<urn:caarray-data#TermBasedCharacteristic_3016> <http://www.cs.ucl.ac.uk/staff/a.gonzalezbeltran/owl/caarray2_1.owl#TermBasedCharacteristic_category_Category> <urn:caarray-data#Category_86> .
<urn:caarray-data#Category_86> <http://www.cs.ucl.ac.uk/staff/a.gonzalezbeltran/owl/domainmodel.owl#umlAttributeCollection> <urn:caarray-data#Category_86_accession> .
<urn:caarray-data#Category_86_accession> <http://www.w3.org/1999/02/22-rdf-syntax-ns#type> <http://www.cs.ucl.ac.uk/staff/a.gonzalezbeltran/owl/caarray2_1.owl#Category_accession> .
<urn:caarray-data#Category_86_accession> <http://www.cs.ucl.ac.uk/staff/a.gonzalezbeltran/owl/domainmodel.owl#datatype> "MO_49"^^<http://www.w3.org/2001/XMLSchema#string> .
<urn:caarray-data#Category_86> <http://www.cs.ucl.ac.uk/staff/a.gonzalezbeltran/owl/domainmodel.owl#umlAttributeCollection> <urn:caarray-data#Category_86_id> .
<urn:caarray-data#Category_86_id> <http://www.w3.org/1999/02/22-rdf-syntax-ns#type> <http://www.cs.ucl.ac.uk/staff/a.gonzalezbeltran/owl/caarray2_1.owl#Category_id> .
<urn:caarray-data#Category_86_id> <http://www.cs.ucl.ac.uk/staff/a.gonzalezbeltran/owl/domainmodel.owl#datatype> "86"^^<http://www.w3.org/2001/XMLSchema#string> .
<urn:caarray-data#Category_86> <http://www.cs.ucl.ac.uk/staff/a.gonzalezbeltran/owl/domainmodel.owl#umlAttributeCollection> <urn:caarray-data#Category_86_name> .
<urn:caarray-data#Category_86_name> <http://www.w3.org/1999/02/22-rdf-syntax-ns#type> <http://www.cs.ucl.ac.uk/staff/a.gonzalezbeltran/owl/caarray2_1.owl#Category_name> .
<urn:caarray-data#Category_86_name> <http://www.cs.ucl.ac.uk/staff/a.gonzalezbeltran/owl/domainmodel.owl#datatype> "CellLine"^^<http://www.w3.org/2001/XMLSchema#string> .
<urn:caarray-data#Category_86> <http://www.cs.ucl.ac.uk/staff/a.gonzalezbeltran/owl/domainmodel.owl#umlAttributeCollection> <urn:caarray-data#Category_86_url> .
<urn:caarray-data#Category_86_url> <http://www.w3.org/1999/02/22-rdf-syntax-ns#type> <http://www.cs.ucl.ac.uk/staff/a.gonzalezbeltran/owl/caarray2_1.owl#Category_url> .
<urn:caarray-data#Category_86_url> <http://www.cs.ucl.ac.uk/staff/a.gonzalezbeltran/owl/domainmodel.owl#datatype> "http://mged.sourceforge.net/ontologies/MGEDontology.php#CellLine"^^<http://www.w3.org/2001/XMLSchema#string> .
<urn:caarray-data#TermBasedCharacteristic_3017> <http://www.w3.org/1999/02/22-rdf-syntax-ns#type> <http://www.cs.ucl.ac.uk/staff/a.gonzalezbeltran/owl/caarray2_1.owl#TermBasedCharacteristic> .
<urn:caarray-data#Source_3213> <http://www.cs.ucl.ac.uk/staff/a.gonzalezbeltran/owl/caarray2_1.owl#Source_characteristics_TermBasedCharacteristic> <urn:caarray-data#TermBasedCharacteristic_3017> .
<urn:caarray-data#TermBasedCharacteristic_3017> <http://www.cs.ucl.ac.uk/staff/a.gonzalezbeltran/owl/domainmodel.owl#umlAttributeCollection> <urn:caarray-data#TermBasedCharacteristic_3017_id> .
<urn:caarray-data#TermBasedCharacteristic_3017_id> <http://www.w3.org/1999/02/22-rdf-syntax-ns#type> <http://www.cs.ucl.ac.uk/staff/a.gonzalezbeltran/owl/caarray2_1.owl#TermBasedCharacteristic_id> .
<urn:caarray-data#TermBasedCharacteristic_3017_id> <http://www.cs.ucl.ac.uk/staff/a.gonzalezbeltran/owl/domainmodel.owl#datatype> "3017"^^<http://www.w3.org/2001/XMLSchema#string> .
<urn:caarray-data#Term_882> <http://www.w3.org/1999/02/22-rdf-syntax-ns#type> <http://www.cs.ucl.ac.uk/staff/a.gonzalezbeltran/owl/caarray2_1.owl#Term> .
<urn:caarray-data#TermBasedCharacteristic_3017> <http://www.cs.ucl.ac.uk/staff/a.gonzalezbeltran/owl/caarray2_1.owl#TermBasedCharacteristic_term_Term> <urn:caarray-data#Term_882> .
<urn:caarray-data#Term_882> <http://www.cs.ucl.ac.uk/staff/a.gonzalezbeltran/owl/domainmodel.owl#umlAttributeCollection> <urn:caarray-data#Term_882_id> .
<urn:caarray-data#Term_882_id> <http://www.w3.org/1999/02/22-rdf-syntax-ns#type> <http://www.cs.ucl.ac.uk/staff/a.gonzalezbeltran/owl/caarray2_1.owl#Term_id> .
<urn:caarray-data#Term_882_id> <http://www.cs.ucl.ac.uk/staff/a.gonzalezbeltran/owl/domainmodel.owl#datatype> "882"^^<http://www.w3.org/2001/XMLSchema#string> .
<urn:caarray-data#Term_882> <http://www.cs.ucl.ac.uk/staff/a.gonzalezbeltran/owl/domainmodel.owl#umlAttributeCollection> <urn:caarray-data#Term_882_value> .
<urn:caarray-data#Term_882_value> <http://www.w3.org/1999/02/22-rdf-syntax-ns#type> <http://www.cs.ucl.ac.uk/staff/a.gonzalezbeltran/owl/caarray2_1.owl#Term_value> .
<urn:caarray-data#Term_882_value> <http://www.cs.ucl.ac.uk/staff/a.gonzalezbeltran/owl/domainmodel.owl#datatype> "male"^^<http://www.w3.org/2001/XMLSchema#string> .
<urn:caarray-data#Category_82> <http://www.w3.org/1999/02/22-rdf-syntax-ns#type> <http://www.cs.ucl.ac.uk/staff/a.gonzalezbeltran/owl/caarray2_1.owl#Category> .
<urn:caarray-data#TermBasedCharacteristic_3017> <http://www.cs.ucl.ac.uk/staff/a.gonzalezbeltran/owl/caarray2_1.owl#TermBasedCharacteristic_category_Category> <urn:caarray-data#Category_82> .
<urn:caarray-data#Category_82> <http://www.cs.ucl.ac.uk/staff/a.gonzalezbeltran/owl/domainmodel.owl#umlAttributeCollection> <urn:caarray-data#Category_82_accession> .
<urn:caarray-data#Category_82_accession> <http://www.w3.org/1999/02/22-rdf-syntax-ns#type> <http://www.cs.ucl.ac.uk/staff/a.gonzalezbeltran/owl/caarray2_1.owl#Category_accession> .
<urn:caarray-data#Category_82_accession> <http://www.cs.ucl.ac.uk/staff/a.gonzalezbeltran/owl/domainmodel.owl#datatype> "MO_168"^^<http://www.w3.org/2001/XMLSchema#string> .
<urn:caarray-data#Category_82> <http://www.cs.ucl.ac.uk/staff/a.gonzalezbeltran/owl/domainmodel.owl#umlAttributeCollection> <urn:caarray-data#Category_82_id> .
<urn:caarray-data#Category_82_id> <http://www.w3.org/1999/02/22-rdf-syntax-ns#type> <http://www.cs.ucl.ac.uk/staff/a.gonzalezbeltran/owl/caarray2_1.owl#Category_id> .
<urn:caarray-data#Category_82_id> <http://www.cs.ucl.ac.uk/staff/a.gonzalezbeltran/owl/domainmodel.owl#datatype> "82"^^<http://www.w3.org/2001/XMLSchema#string> .
<urn:caarray-data#Category_82> <http://www.cs.ucl.ac.uk/staff/a.gonzalezbeltran/owl/domainmodel.owl#umlAttributeCollection> <urn:caarray-data#Category_82_name> .
<urn:caarray-data#Category_82_name> <http://www.w3.org/1999/02/22-rdf-syntax-ns#type> <http://www.cs.ucl.ac.uk/staff/a.gonzalezbeltran/owl/caarray2_1.owl#Category_name> .
<urn:caarray-data#Category_82_name> <http://www.cs.ucl.ac.uk/staff/a.gonzalezbeltran/owl/domainmodel.owl#datatype> "Sex"^^<http://www.w3.org/2001/XMLSchema#string> .
<urn:caarray-data#Category_82> <http://www.cs.ucl.ac.uk/staff/a.gonzalezbeltran/owl/domainmodel.owl#umlAttributeCollection> <urn:caarray-data#Category_82_url> .
<urn:caarray-data#Category_82_url> <http://www.w3.org/1999/02/22-rdf-syntax-ns#type> <http://www.cs.ucl.ac.uk/staff/a.gonzalezbeltran/owl/caarray2_1.owl#Category_url> .
<urn:caarray-data#Category_82_url> <http://www.cs.ucl.ac.uk/staff/a.gonzalezbeltran/owl/domainmodel.owl#datatype> "http://mged.sourceforge.net/ontologies/MGEDontology.php#Sex"^^<http://www.w3.org/2001/XMLSchema#string> .
<urn:caarray-data#TermBasedCharacteristic_3018> <http://www.w3.org/1999/02/22-rdf-syntax-ns#type> <http://www.cs.ucl.ac.uk/staff/a.gonzalezbeltran/owl/caarray2_1.owl#TermBasedCharacteristic> .
<urn:caarray-data#Source_3213> <http://www.cs.ucl.ac.uk/staff/a.gonzalezbeltran/owl/caarray2_1.owl#Source_characteristics_TermBasedCharacteristic> <urn:caarray-data#TermBasedCharacteristic_3018> .
<urn:caarray-data#TermBasedCharacteristic_3018> <http://www.cs.ucl.ac.uk/staff/a.gonzalezbeltran/owl/domainmodel.owl#umlAttributeCollection> <urn:caarray-data#TermBasedCharacteristic_3018_id> .
<urn:caarray-data#TermBasedCharacteristic_3018_id> <http://www.w3.org/1999/02/22-rdf-syntax-ns#type> <http://www.cs.ucl.ac.uk/staff/a.gonzalezbeltran/owl/caarray2_1.owl#TermBasedCharacteristic_id> .
<urn:caarray-data#TermBasedCharacteristic_3018_id> <http://www.cs.ucl.ac.uk/staff/a.gonzalezbeltran/owl/domainmodel.owl#datatype> "3018"^^<http://www.w3.org/2001/XMLSchema#string> .
<urn:caarray-data#Term_880> <http://www.w3.org/1999/02/22-rdf-syntax-ns#type> <http://www.cs.ucl.ac.uk/staff/a.gonzalezbeltran/owl/caarray2_1.owl#Term> .
<urn:caarray-data#TermBasedCharacteristic_3018> <http://www.cs.ucl.ac.uk/staff/a.gonzalezbeltran/owl/caarray2_1.owl#TermBasedCharacteristic_term_Term> <urn:caarray-data#Term_880> .
<urn:caarray-data#Term_880> <http://www.cs.ucl.ac.uk/staff/a.gonzalezbeltran/owl/domainmodel.owl#umlAttributeCollection> <urn:caarray-data#Term_880_id> .
<urn:caarray-data#Term_880_id> <http://www.w3.org/1999/02/22-rdf-syntax-ns#type> <http://www.cs.ucl.ac.uk/staff/a.gonzalezbeltran/owl/caarray2_1.owl#Term_id> .
<urn:caarray-data#Term_880_id> <http://www.cs.ucl.ac.uk/staff/a.gonzalezbeltran/owl/domainmodel.owl#datatype> "880"^^<http://www.w3.org/2001/XMLSchema#string> .
<urn:caarray-data#Term_880> <http://www.cs.ucl.ac.uk/staff/a.gonzalezbeltran/owl/domainmodel.owl#umlAttributeCollection> <urn:caarray-data#Term_880_value> .
<urn:caarray-data#Term_880_value> <http://www.w3.org/1999/02/22-rdf-syntax-ns#type> <http://www.cs.ucl.ac.uk/staff/a.gonzalezbeltran/owl/caarray2_1.owl#Term_value> .
<urn:caarray-data#Term_880_value> <http://www.cs.ucl.ac.uk/staff/a.gonzalezbeltran/owl/domainmodel.owl#datatype> "cancer"^^<http://www.w3.org/2001/XMLSchema#string> .
<urn:caarray-data#Category_260> <http://www.w3.org/1999/02/22-rdf-syntax-ns#type> <http://www.cs.ucl.ac.uk/staff/a.gonzalezbeltran/owl/caarray2_1.owl#Category> .
<urn:caarray-data#TermBasedCharacteristic_3018> <http://www.cs.ucl.ac.uk/staff/a.gonzalezbeltran/owl/caarray2_1.owl#TermBasedCharacteristic_category_Category> <urn:caarray-data#Category_260> .
<urn:caarray-data#Category_260> <http://www.cs.ucl.ac.uk/staff/a.gonzalezbeltran/owl/domainmodel.owl#umlAttributeCollection> <urn:caarray-data#Category_260_id> .
<urn:caarray-data#Category_260_id> <http://www.w3.org/1999/02/22-rdf-syntax-ns#type> <http://www.cs.ucl.ac.uk/staff/a.gonzalezbeltran/owl/caarray2_1.owl#Category_id> .
<urn:caarray-data#Category_260_id> <http://www.cs.ucl.ac.uk/staff/a.gonzalezbeltran/owl/domainmodel.owl#datatype> "260"^^<http://www.w3.org/2001/XMLSchema#string> .
<urn:caarray-data#Category_260> <http://www.cs.ucl.ac.uk/staff/a.gonzalezbeltran/owl/domainmodel.owl#umlAttributeCollection> <urn:caarray-data#Category_260_name> .
<urn:caarray-data#Category_260_name> <http://www.w3.org/1999/02/22-rdf-syntax-ns#type> <http://www.cs.ucl.ac.uk/staff/a.gonzalezbeltran/owl/caarray2_1.owl#Category_name> .
<urn:caarray-data#Category_260_name> <http://www.cs.ucl.ac.uk/staff/a.gonzalezbeltran/owl/domainmodel.owl#datatype> "DiseaseState <2>"^^<http://www.w3.org/2001/XMLSchema#string> .
<urn:caarray-data#Source_3037> <http://www.w3.org/1999/02/22-rdf-syntax-ns#type> <http://www.cs.ucl.ac.uk/staff/a.gonzalezbeltran/owl/caarray2_1.owl#Source> .
<urn:caarray-data#Experiment_6> <http://www.cs.ucl.ac.uk/staff/a.gonzalezbeltran/owl/caarray2_1.owl#Experiment_sources_Source> <urn:caarray-data#Source_3037> .
<urn:caarray-data#Source_3037> <http://www.cs.ucl.ac.uk/staff/a.gonzalezbeltran/owl/domainmodel.owl#umlAttributeCollection> <urn:caarray-data#Source_3037_description> .
<urn:caarray-data#Source_3037_description> <http://www.w3.org/1999/02/22-rdf-syntax-ns#type> <http://www.cs.ucl.ac.uk/staff/a.gonzalezbeltran/owl/caarray2_1.owl#Source_description> .
<urn:caarray-data#Source_3037_description> <http://www.cs.ucl.ac.uk/staff/a.gonzalezbeltran/owl/domainmodel.owl#datatype> "Adenocarcinoma-undifferntiate"^^<http://www.w3.org/2001/XMLSchema#string> .
<urn:caarray-data#Source_3037> <http://www.cs.ucl.ac.uk/staff/a.gonzalezbeltran/owl/domainmodel.owl#umlAttributeCollection> <urn:caarray-data#Source_3037_id> .
<urn:caarray-data#Source_3037_id> <http://www.w3.org/1999/02/22-rdf-syntax-ns#type> <http://www.cs.ucl.ac.uk/staff/a.gonzalezbeltran/owl/caarray2_1.owl#Source_id> .
<urn:caarray-data#Source_3037_id> <http://www.cs.ucl.ac.uk/staff/a.gonzalezbeltran/owl/domainmodel.owl#datatype> "3037"^^<http://www.w3.org/2001/XMLSchema#string> .
<urn:caarray-data#Source_3037> <http://www.cs.ucl.ac.uk/staff/a.gonzalezbeltran/owl/domainmodel.owl#umlAttributeCollection> <urn:caarray-data#Source_3037_name> .
<urn:caarray-data#Source_3037_name> <http://www.w3.org/1999/02/22-rdf-syntax-ns#type> <http://www.cs.ucl.ac.uk/staff/a.gonzalezbeltran/owl/caarray2_1.owl#Source_name> .
<urn:caarray-data#Source_3037_name> <http://www.cs.ucl.ac.uk/staff/a.gonzalezbeltran/owl/domainmodel.owl#datatype> "GSE5949GSM134190"^^<http://www.w3.org/2001/XMLSchema#string> .
<urn:caarray-data#TermBasedCharacteristic_2790> <http://www.w3.org/1999/02/22-rdf-syntax-ns#type> <http://www.cs.ucl.ac.uk/staff/a.gonzalezbeltran/owl/caarray2_1.owl#TermBasedCharacteristic> .
<urn:caarray-data#Source_3037> <http://www.cs.ucl.ac.uk/staff/a.gonzalezbeltran/owl/caarray2_1.owl#Source_characteristics_TermBasedCharacteristic> <urn:caarray-data#TermBasedCharacteristic_2790> .
<urn:caarray-data#TermBasedCharacteristic_2790> <http://www.cs.ucl.ac.uk/staff/a.gonzalezbeltran/owl/domainmodel.owl#umlAttributeCollection> <urn:caarray-data#TermBasedCharacteristic_2790_id> .
<urn:caarray-data#TermBasedCharacteristic_2790_id> <http://www.w3.org/1999/02/22-rdf-syntax-ns#type> <http://www.cs.ucl.ac.uk/staff/a.gonzalezbeltran/owl/caarray2_1.owl#TermBasedCharacteristic_id> .
<urn:caarray-data#TermBasedCharacteristic_2790_id> <http://www.cs.ucl.ac.uk/staff/a.gonzalezbeltran/owl/domainmodel.owl#datatype> "2790"^^<http://www.w3.org/2001/XMLSchema#string> .
<urn:caarray-data#Term_888> <http://www.w3.org/1999/02/22-rdf-syntax-ns#type> <http://www.cs.ucl.ac.uk/staff/a.gonzalezbeltran/owl/caarray2_1.owl#Term> .
<urn:caarray-data#TermBasedCharacteristic_2790> <http://www.cs.ucl.ac.uk/staff/a.gonzalezbeltran/owl/caarray2_1.owl#TermBasedCharacteristic_term_Term> <urn:caarray-data#Term_888> .
<urn:caarray-data#Term_888> <http://www.cs.ucl.ac.uk/staff/a.gonzalezbeltran/owl/domainmodel.owl#umlAttributeCollection> <urn:caarray-data#Term_888_id> .
<urn:caarray-data#Term_888_id> <http://www.w3.org/1999/02/22-rdf-syntax-ns#type> <http://www.cs.ucl.ac.uk/staff/a.gonzalezbeltran/owl/caarray2_1.owl#Term_id> .
<urn:caarray-data#Term_888_id> <http://www.cs.ucl.ac.uk/staff/a.gonzalezbeltran/owl/domainmodel.owl#datatype> "888"^^<http://www.w3.org/2001/XMLSchema#string> .
<urn:caarray-data#Term_888> <http://www.cs.ucl.ac.uk/staff/a.gonzalezbeltran/owl/domainmodel.owl#umlAttributeCollection> <urn:caarray-data#Term_888_value> .
<urn:caarray-data#Term_888_value> <http://www.w3.org/1999/02/22-rdf-syntax-ns#type> <http://www.cs.ucl.ac.uk/staff/a.gonzalezbeltran/owl/caarray2_1.owl#Term_value> .
<urn:caarray-data#Term_888_value> <http://www.cs.ucl.ac.uk/staff/a.gonzalezbeltran/owl/domainmodel.owl#datatype> "Adenocarcinoma"^^<http://www.w3.org/2001/XMLSchema#string> .
<urn:caarray-data#Category_261> <http://www.w3.org/1999/02/22-rdf-syntax-ns#type> <http://www.cs.ucl.ac.uk/staff/a.gonzalezbeltran/owl/caarray2_1.owl#Category> .
<urn:caarray-data#TermBasedCharacteristic_2790> <http://www.cs.ucl.ac.uk/staff/a.gonzalezbeltran/owl/caarray2_1.owl#TermBasedCharacteristic_category_Category> <urn:caarray-data#Category_261> .
<urn:caarray-data#Category_261> <http://www.cs.ucl.ac.uk/staff/a.gonzalezbeltran/owl/domainmodel.owl#umlAttributeCollection> <urn:caarray-data#Category_261_id> .
<urn:caarray-data#Category_261_id> <http://www.w3.org/1999/02/22-rdf-syntax-ns#type> <http://www.cs.ucl.ac.uk/staff/a.gonzalezbeltran/owl/caarray2_1.owl#Category_id> .
<urn:caarray-data#Category_261_id> <http://www.cs.ucl.ac.uk/staff/a.gonzalezbeltran/owl/domainmodel.owl#datatype> "261"^^<http://www.w3.org/2001/XMLSchema#string> .
<urn:caarray-data#Category_261> <http://www.cs.ucl.ac.uk/staff/a.gonzalezbeltran/owl/domainmodel.owl#umlAttributeCollection> <urn:caarray-data#Category_261_name> .
<urn:caarray-data#Category_261_name> <http://www.w3.org/1999/02/22-rdf-syntax-ns#type> <http://www.cs.ucl.ac.uk/staff/a.gonzalezbeltran/owl/caarray2_1.owl#Category_name> .
<urn:caarray-data#Category_261_name> <http://www.cs.ucl.ac.uk/staff/a.gonzalezbeltran/owl/domainmodel.owl#datatype> "DiseaseState <1>"^^<http://www.w3.org/2001/XMLSchema#string> .
<urn:caarray-data#TermBasedCharacteristic_2791> <http://www.w3.org/1999/02/22-rdf-syntax-ns#type> <http://www.cs.ucl.ac.uk/staff/a.gonzalezbeltran/owl/caarray2_1.owl#TermBasedCharacteristic> .
<urn:caarray-data#Source_3037> <http://www.cs.ucl.ac.uk/staff/a.gonzalezbeltran/owl/caarray2_1.owl#Source_characteristics_TermBasedCharacteristic> <urn:caarray-data#TermBasedCharacteristic_2791> .
<urn:caarray-data#TermBasedCharacteristic_2791> <http://www.cs.ucl.ac.uk/staff/a.gonzalezbeltran/owl/domainmodel.owl#umlAttributeCollection> <urn:caarray-data#TermBasedCharacteristic_2791_id> .
<urn:caarray-data#TermBasedCharacteristic_2791_id> <http://www.w3.org/1999/02/22-rdf-syntax-ns#type> <http://www.cs.ucl.ac.uk/staff/a.gonzalezbeltran/owl/caarray2_1.owl#TermBasedCharacteristic_id> .
<urn:caarray-data#TermBasedCharacteristic_2791_id> <http://www.cs.ucl.ac.uk/staff/a.gonzalezbeltran/owl/domainmodel.owl#datatype> "2791"^^<http://www.w3.org/2001/XMLSchema#string> .
<urn:caarray-data#Term_902> <http://www.w3.org/1999/02/22-rdf-syntax-ns#type> <http://www.cs.ucl.ac.uk/staff/a.gonzalezbeltran/owl/caarray2_1.owl#Term> .
<urn:caarray-data#TermBasedCharacteristic_2791> <http://www.cs.ucl.ac.uk/staff/a.gonzalezbeltran/owl/caarray2_1.owl#TermBasedCharacteristic_term_Term> <urn:caarray-data#Term_902> .
<urn:caarray-data#Term_902> <http://www.cs.ucl.ac.uk/staff/a.gonzalezbeltran/owl/domainmodel.owl#umlAttributeCollection> <urn:caarray-data#Term_902_id> .
<urn:caarray-data#Term_902_id> <http://www.w3.org/1999/02/22-rdf-syntax-ns#type> <http://www.cs.ucl.ac.uk/staff/a.gonzalezbeltran/owl/caarray2_1.owl#Term_id> .
<urn:caarray-data#Term_902_id> <http://www.cs.ucl.ac.uk/staff/a.gonzalezbeltran/owl/domainmodel.owl#datatype> "902"^^<http://www.w3.org/2001/XMLSchema#string> .
<urn:caarray-data#Term_902> <http://www.cs.ucl.ac.uk/staff/a.gonzalezbeltran/owl/domainmodel.owl#umlAttributeCollection> <urn:caarray-data#Term_902_value> .
<urn:caarray-data#Term_902_value> <http://www.w3.org/1999/02/22-rdf-syntax-ns#type> <http://www.cs.ucl.ac.uk/staff/a.gonzalezbeltran/owl/caarray2_1.owl#Term_value> .
<urn:caarray-data#Term_902_value> <http://www.cs.ucl.ac.uk/staff/a.gonzalezbeltran/owl/domainmodel.owl#datatype> "lung"^^<http://www.w3.org/2001/XMLSchema#string> .
<urn:caarray-data#Category_264> <http://www.w3.org/1999/02/22-rdf-syntax-ns#type> <http://www.cs.ucl.ac.uk/staff/a.gonzalezbeltran/owl/caarray2_1.owl#Category> .
<urn:caarray-data#TermBasedCharacteristic_2791> <http://www.cs.ucl.ac.uk/staff/a.gonzalezbeltran/owl/caarray2_1.owl#TermBasedCharacteristic_category_Category> <urn:caarray-data#Category_264> .
<urn:caarray-data#Category_264> <http://www.cs.ucl.ac.uk/staff/a.gonzalezbeltran/owl/domainmodel.owl#umlAttributeCollection> <urn:caarray-data#Category_264_id> .
<urn:caarray-data#Category_264_id> <http://www.w3.org/1999/02/22-rdf-syntax-ns#type> <http://www.cs.ucl.ac.uk/staff/a.gonzalezbeltran/owl/caarray2_1.owl#Category_id> .
<urn:caarray-data#Category_264_id> <http://www.cs.ucl.ac.uk/staff/a.gonzalezbeltran/owl/domainmodel.owl#datatype> "264"^^<http://www.w3.org/2001/XMLSchema#string> .
<urn:caarray-data#Category_264> <http://www.cs.ucl.ac.uk/staff/a.gonzalezbeltran/owl/domainmodel.owl#umlAttributeCollection> <urn:caarray-data#Category_264_name> .
<urn:caarray-data#Category_264_name> <http://www.w3.org/1999/02/22-rdf-syntax-ns#type> <http://www.cs.ucl.ac.uk/staff/a.gonzalezbeltran/owl/caarray2_1.owl#Category_name> .
<urn:caarray-data#Category_264_name> <http://www.cs.ucl.ac.uk/staff/a.gonzalezbeltran/owl/domainmodel.owl#datatype> "OrganismPart <1>"^^<http://www.w3.org/2001/XMLSchema#string> .
<urn:caarray-data#TermBasedCharacteristic_2792> <http://www.w3.org/1999/02/22-rdf-syntax-ns#type> <http://www.cs.ucl.ac.uk/staff/a.gonzalezbeltran/owl/caarray2_1.owl#TermBasedCharacteristic> .
<urn:caarray-data#Source_3037> <http://www.cs.ucl.ac.uk/staff/a.gonzalezbeltran/owl/caarray2_1.owl#Source_characteristics_TermBasedCharacteristic> <urn:caarray-data#TermBasedCharacteristic_2792> .
<urn:caarray-data#TermBasedCharacteristic_2792> <http://www.cs.ucl.ac.uk/staff/a.gonzalezbeltran/owl/domainmodel.owl#umlAttributeCollection> <urn:caarray-data#TermBasedCharacteristic_2792_id> .
<urn:caarray-data#TermBasedCharacteristic_2792_id> <http://www.w3.org/1999/02/22-rdf-syntax-ns#type> <http://www.cs.ucl.ac.uk/staff/a.gonzalezbeltran/owl/caarray2_1.owl#TermBasedCharacteristic_id> .
<urn:caarray-data#TermBasedCharacteristic_2792_id> <http://www.cs.ucl.ac.uk/staff/a.gonzalezbeltran/owl/domainmodel.owl#datatype> "2792"^^<http://www.w3.org/2001/XMLSchema#string> .
<urn:caarray-data#Term_1029> <http://www.w3.org/1999/02/22-rdf-syntax-ns#type> <http://www.cs.ucl.ac.uk/staff/a.gonzalezbeltran/owl/caarray2_1.owl#Term> .
<urn:caarray-data#TermBasedCharacteristic_2792> <http://www.cs.ucl.ac.uk/staff/a.gonzalezbeltran/owl/caarray2_1.owl#TermBasedCharacteristic_term_Term> <urn:caarray-data#Term_1029> .
<urn:caarray-data#Term_1029> <http://www.cs.ucl.ac.uk/staff/a.gonzalezbeltran/owl/domainmodel.owl#umlAttributeCollection> <urn:caarray-data#Term_1029_id> .
<urn:caarray-data#Term_1029_id> <http://www.w3.org/1999/02/22-rdf-syntax-ns#type> <http://www.cs.ucl.ac.uk/staff/a.gonzalezbeltran/owl/caarray2_1.owl#Term_id> .
<urn:caarray-data#Term_1029_id> <http://www.cs.ucl.ac.uk/staff/a.gonzalezbeltran/owl/domainmodel.owl#datatype> "1029"^^<http://www.w3.org/2001/XMLSchema#string> .
<urn:caarray-data#Term_1029> <http://www.cs.ucl.ac.uk/staff/a.gonzalezbeltran/owl/domainmodel.owl#umlAttributeCollection> <urn:caarray-data#Term_1029_value> .
<urn:caarray-data#Term_1029_value> <http://www.w3.org/1999/02/22-rdf-syntax-ns#type> <http://www.cs.ucl.ac.uk/staff/a.gonzalezbeltran/owl/caarray2_1.owl#Term_value> .
<urn:caarray-data#Term_1029_value> <http://www.cs.ucl.ac.uk/staff/a.gonzalezbeltran/owl/domainmodel.owl#datatype> "NCI-H23"^^<http://www.w3.org/2001/XMLSchema#string> .
<urn:caarray-data#Category_86> <http://www.w3.org/1999/02/22-rdf-syntax-ns#type> <http://www.cs.ucl.ac.uk/staff/a.gonzalezbeltran/owl/caarray2_1.owl#Category> .
<urn:caarray-data#TermBasedCharacteristic_2792> <http://www.cs.ucl.ac.uk/staff/a.gonzalezbeltran/owl/caarray2_1.owl#TermBasedCharacteristic_category_Category> <urn:caarray-data#Category_86> .
<urn:caarray-data#Category_86> <http://www.cs.ucl.ac.uk/staff/a.gonzalezbeltran/owl/domainmodel.owl#umlAttributeCollection> <urn:caarray-data#Category_86_accession> .
<urn:caarray-data#Category_86_accession> <http://www.w3.org/1999/02/22-rdf-syntax-ns#type> <http://www.cs.ucl.ac.uk/staff/a.gonzalezbeltran/owl/caarray2_1.owl#Category_accession> .
<urn:caarray-data#Category_86_accession> <http://www.cs.ucl.ac.uk/staff/a.gonzalezbeltran/owl/domainmodel.owl#datatype> "MO_49"^^<http://www.w3.org/2001/XMLSchema#string> .
<urn:caarray-data#Category_86> <http://www.cs.ucl.ac.uk/staff/a.gonzalezbeltran/owl/domainmodel.owl#umlAttributeCollection> <urn:caarray-data#Category_86_id> .
<urn:caarray-data#Category_86_id> <http://www.w3.org/1999/02/22-rdf-syntax-ns#type> <http://www.cs.ucl.ac.uk/staff/a.gonzalezbeltran/owl/caarray2_1.owl#Category_id> .
<urn:caarray-data#Category_86_id> <http://www.cs.ucl.ac.uk/staff/a.gonzalezbeltran/owl/domainmodel.owl#datatype> "86"^^<http://www.w3.org/2001/XMLSchema#string> .
<urn:caarray-data#Category_86> <http://www.cs.ucl.ac.uk/staff/a.gonzalezbeltran/owl/domainmodel.owl#umlAttributeCollection> <urn:caarray-data#Category_86_name> .
<urn:caarray-data#Category_86_name> <http://www.w3.org/1999/02/22-rdf-syntax-ns#type> <http://www.cs.ucl.ac.uk/staff/a.gonzalezbeltran/owl/caarray2_1.owl#Category_name> .
<urn:caarray-data#Category_86_name> <http://www.cs.ucl.ac.uk/staff/a.gonzalezbeltran/owl/domainmodel.owl#datatype> "CellLine"^^<http://www.w3.org/2001/XMLSchema#string> .
<urn:caarray-data#Category_86> <http://www.cs.ucl.ac.uk/staff/a.gonzalezbeltran/owl/domainmodel.owl#umlAttributeCollection> <urn:caarray-data#Category_86_url> .
<urn:caarray-data#Category_86_url> <http://www.w3.org/1999/02/22-rdf-syntax-ns#type> <http://www.cs.ucl.ac.uk/staff/a.gonzalezbeltran/owl/caarray2_1.owl#Category_url> .
<urn:caarray-data#Category_86_url> <http://www.cs.ucl.ac.uk/staff/a.gonzalezbeltran/owl/domainmodel.owl#datatype> "http://mged.sourceforge.net/ontologies/MGEDontology.php#CellLine"^^<http://www.w3.org/2001/XMLSchema#string> .
<urn:caarray-data#TermBasedCharacteristic_2793> <http://www.w3.org/1999/02/22-rdf-syntax-ns#type> <http://www.cs.ucl.ac.uk/staff/a.gonzalezbeltran/owl/caarray2_1.owl#TermBasedCharacteristic> .
<urn:caarray-data#Source_3037> <http://www.cs.ucl.ac.uk/staff/a.gonzalezbeltran/owl/caarray2_1.owl#Source_characteristics_TermBasedCharacteristic> <urn:caarray-data#TermBasedCharacteristic_2793> .
<urn:caarray-data#TermBasedCharacteristic_2793> <http://www.cs.ucl.ac.uk/staff/a.gonzalezbeltran/owl/domainmodel.owl#umlAttributeCollection> <urn:caarray-data#TermBasedCharacteristic_2793_id> .
<urn:caarray-data#TermBasedCharacteristic_2793_id> <http://www.w3.org/1999/02/22-rdf-syntax-ns#type> <http://www.cs.ucl.ac.uk/staff/a.gonzalezbeltran/owl/caarray2_1.owl#TermBasedCharacteristic_id> .
<urn:caarray-data#TermBasedCharacteristic_2793_id> <http://www.cs.ucl.ac.uk/staff/a.gonzalezbeltran/owl/domainmodel.owl#datatype> "2793"^^<http://www.w3.org/2001/XMLSchema#string> .
<urn:caarray-data#Term_882> <http://www.w3.org/1999/02/22-rdf-syntax-ns#type> <http://www.cs.ucl.ac.uk/staff/a.gonzalezbeltran/owl/caarray2_1.owl#Term> .
<urn:caarray-data#TermBasedCharacteristic_2793> <http://www.cs.ucl.ac.uk/staff/a.gonzalezbeltran/owl/caarray2_1.owl#TermBasedCharacteristic_term_Term> <urn:caarray-data#Term_882> .
<urn:caarray-data#Term_882> <http://www.cs.ucl.ac.uk/staff/a.gonzalezbeltran/owl/domainmodel.owl#umlAttributeCollection> <urn:caarray-data#Term_882_id> .
<urn:caarray-data#Term_882_id> <http://www.w3.org/1999/02/22-rdf-syntax-ns#type> <http://www.cs.ucl.ac.uk/staff/a.gonzalezbeltran/owl/caarray2_1.owl#Term_id> .
<urn:caarray-data#Term_882_id> <http://www.cs.ucl.ac.uk/staff/a.gonzalezbeltran/owl/domainmodel.owl#datatype> "882"^^<http://www.w3.org/2001/XMLSchema#string> .
<urn:caarray-data#Term_882> <http://www.cs.ucl.ac.uk/staff/a.gonzalezbeltran/owl/domainmodel.owl#umlAttributeCollection> <urn:caarray-data#Term_882_value> .
<urn:caarray-data#Term_882_value> <http://www.w3.org/1999/02/22-rdf-syntax-ns#type> <http://www.cs.ucl.ac.uk/staff/a.gonzalezbeltran/owl/caarray2_1.owl#Term_value> .
<urn:caarray-data#Term_882_value> <http://www.cs.ucl.ac.uk/staff/a.gonzalezbeltran/owl/domainmodel.owl#datatype> "male"^^<http://www.w3.org/2001/XMLSchema#string> .
<urn:caarray-data#Category_82> <http://www.w3.org/1999/02/22-rdf-syntax-ns#type> <http://www.cs.ucl.ac.uk/staff/a.gonzalezbeltran/owl/caarray2_1.owl#Category> .
<urn:caarray-data#TermBasedCharacteristic_2793> <http://www.cs.ucl.ac.uk/staff/a.gonzalezbeltran/owl/caarray2_1.owl#TermBasedCharacteristic_category_Category> <urn:caarray-data#Category_82> .
<urn:caarray-data#Category_82> <http://www.cs.ucl.ac.uk/staff/a.gonzalezbeltran/owl/domainmodel.owl#umlAttributeCollection> <urn:caarray-data#Category_82_accession> .
<urn:caarray-data#Category_82_accession> <http://www.w3.org/1999/02/22-rdf-syntax-ns#type> <http://www.cs.ucl.ac.uk/staff/a.gonzalezbeltran/owl/caarray2_1.owl#Category_accession> .
<urn:caarray-data#Category_82_accession> <http://www.cs.ucl.ac.uk/staff/a.gonzalezbeltran/owl/domainmodel.owl#datatype> "MO_168"^^<http://www.w3.org/2001/XMLSchema#string> .
<urn:caarray-data#Category_82> <http://www.cs.ucl.ac.uk/staff/a.gonzalezbeltran/owl/domainmodel.owl#umlAttributeCollection> <urn:caarray-data#Category_82_id> .
<urn:caarray-data#Category_82_id> <http://www.w3.org/1999/02/22-rdf-syntax-ns#type> <http://www.cs.ucl.ac.uk/staff/a.gonzalezbeltran/owl/caarray2_1.owl#Category_id> .
<urn:caarray-data#Category_82_id> <http://www.cs.ucl.ac.uk/staff/a.gonzalezbeltran/owl/domainmodel.owl#datatype> "82"^^<http://www.w3.org/2001/XMLSchema#string> .
<urn:caarray-data#Category_82> <http://www.cs.ucl.ac.uk/staff/a.gonzalezbeltran/owl/domainmodel.owl#umlAttributeCollection> <urn:caarray-data#Category_82_name> .
<urn:caarray-data#Category_82_name> <http://www.w3.org/1999/02/22-rdf-syntax-ns#type> <http://www.cs.ucl.ac.uk/staff/a.gonzalezbeltran/owl/caarray2_1.owl#Category_name> .
<urn:caarray-data#Category_82_name> <http://www.cs.ucl.ac.uk/staff/a.gonzalezbeltran/owl/domainmodel.owl#datatype> "Sex"^^<http://www.w3.org/2001/XMLSchema#string> .
<urn:caarray-data#Category_82> <http://www.cs.ucl.ac.uk/staff/a.gonzalezbeltran/owl/domainmodel.owl#umlAttributeCollection> <urn:caarray-data#Category_82_url> .
<urn:caarray-data#Category_82_url> <http://www.w3.org/1999/02/22-rdf-syntax-ns#type> <http://www.cs.ucl.ac.uk/staff/a.gonzalezbeltran/owl/caarray2_1.owl#Category_url> .
<urn:caarray-data#Category_82_url> <http://www.cs.ucl.ac.uk/staff/a.gonzalezbeltran/owl/domainmodel.owl#datatype> "http://mged.sourceforge.net/ontologies/MGEDontology.php#Sex"^^<http://www.w3.org/2001/XMLSchema#string> .
<urn:caarray-data#Source_3061> <http://www.w3.org/1999/02/22-rdf-syntax-ns#type> <http://www.cs.ucl.ac.uk/staff/a.gonzalezbeltran/owl/caarray2_1.owl#Source> .
<urn:caarray-data#Experiment_6> <http://www.cs.ucl.ac.uk/staff/a.gonzalezbeltran/owl/caarray2_1.owl#Experiment_sources_Source> <urn:caarray-data#Source_3061> .
<urn:caarray-data#Source_3061> <http://www.cs.ucl.ac.uk/staff/a.gonzalezbeltran/owl/domainmodel.owl#umlAttributeCollection> <urn:caarray-data#Source_3061_description> .
<urn:caarray-data#Source_3061_description> <http://www.w3.org/1999/02/22-rdf-syntax-ns#type> <http://www.cs.ucl.ac.uk/staff/a.gonzalezbeltran/owl/caarray2_1.owl#Source_description> .
<urn:caarray-data#Source_3061_description> <http://www.cs.ucl.ac.uk/staff/a.gonzalezbeltran/owl/domainmodel.owl#datatype> "Adenocarcinoma:  NCI60.16_LAB"^^<http://www.w3.org/2001/XMLSchema#string> .
<urn:caarray-data#Source_3061> <http://www.cs.ucl.ac.uk/staff/a.gonzalezbeltran/owl/domainmodel.owl#umlAttributeCollection> <urn:caarray-data#Source_3061_id> .
<urn:caarray-data#Source_3061_id> <http://www.w3.org/1999/02/22-rdf-syntax-ns#type> <http://www.cs.ucl.ac.uk/staff/a.gonzalezbeltran/owl/caarray2_1.owl#Source_id> .
<urn:caarray-data#Source_3061_id> <http://www.cs.ucl.ac.uk/staff/a.gonzalezbeltran/owl/domainmodel.owl#datatype> "3061"^^<http://www.w3.org/2001/XMLSchema#string> .
<urn:caarray-data#Source_3061> <http://www.cs.ucl.ac.uk/staff/a.gonzalezbeltran/owl/domainmodel.owl#umlAttributeCollection> <urn:caarray-data#Source_3061_name> .
<urn:caarray-data#Source_3061_name> <http://www.w3.org/1999/02/22-rdf-syntax-ns#type> <http://www.cs.ucl.ac.uk/staff/a.gonzalezbeltran/owl/caarray2_1.owl#Source_name> .
<urn:caarray-data#Source_3061_name> <http://www.cs.ucl.ac.uk/staff/a.gonzalezbeltran/owl/domainmodel.owl#datatype> "GSE5949GSM134071"^^<http://www.w3.org/2001/XMLSchema#string> .
<urn:caarray-data#TermBasedCharacteristic_2825> <http://www.w3.org/1999/02/22-rdf-syntax-ns#type> <http://www.cs.ucl.ac.uk/staff/a.gonzalezbeltran/owl/caarray2_1.owl#TermBasedCharacteristic> .
<urn:caarray-data#Source_3061> <http://www.cs.ucl.ac.uk/staff/a.gonzalezbeltran/owl/caarray2_1.owl#Source_characteristics_TermBasedCharacteristic> <urn:caarray-data#TermBasedCharacteristic_2825> .
<urn:caarray-data#TermBasedCharacteristic_2825> <http://www.cs.ucl.ac.uk/staff/a.gonzalezbeltran/owl/domainmodel.owl#umlAttributeCollection> <urn:caarray-data#TermBasedCharacteristic_2825_id> .
<urn:caarray-data#TermBasedCharacteristic_2825_id> <http://www.w3.org/1999/02/22-rdf-syntax-ns#type> <http://www.cs.ucl.ac.uk/staff/a.gonzalezbeltran/owl/caarray2_1.owl#TermBasedCharacteristic_id> .
<urn:caarray-data#TermBasedCharacteristic_2825_id> <http://www.cs.ucl.ac.uk/staff/a.gonzalezbeltran/owl/domainmodel.owl#datatype> "2825"^^<http://www.w3.org/2001/XMLSchema#string> .
<urn:caarray-data#Term_925> <http://www.w3.org/1999/02/22-rdf-syntax-ns#type> <http://www.cs.ucl.ac.uk/staff/a.gonzalezbeltran/owl/caarray2_1.owl#Term> .
<urn:caarray-data#TermBasedCharacteristic_2825> <http://www.cs.ucl.ac.uk/staff/a.gonzalezbeltran/owl/caarray2_1.owl#TermBasedCharacteristic_term_Term> <urn:caarray-data#Term_925> .
<urn:caarray-data#Term_925> <http://www.cs.ucl.ac.uk/staff/a.gonzalezbeltran/owl/domainmodel.owl#umlAttributeCollection> <urn:caarray-data#Term_925_id> .
<urn:caarray-data#Term_925_id> <http://www.w3.org/1999/02/22-rdf-syntax-ns#type> <http://www.cs.ucl.ac.uk/staff/a.gonzalezbeltran/owl/caarray2_1.owl#Term_id> .
<urn:caarray-data#Term_925_id> <http://www.cs.ucl.ac.uk/staff/a.gonzalezbeltran/owl/domainmodel.owl#datatype> "925"^^<http://www.w3.org/2001/XMLSchema#string> .
<urn:caarray-data#Term_925> <http://www.cs.ucl.ac.uk/staff/a.gonzalezbeltran/owl/domainmodel.owl#umlAttributeCollection> <urn:caarray-data#Term_925_value> .
<urn:caarray-data#Term_925_value> <http://www.w3.org/1999/02/22-rdf-syntax-ns#type> <http://www.cs.ucl.ac.uk/staff/a.gonzalezbeltran/owl/caarray2_1.owl#Term_value> .
<urn:caarray-data#Term_925_value> <http://www.cs.ucl.ac.uk/staff/a.gonzalezbeltran/owl/domainmodel.owl#datatype> "primary"^^<http://www.w3.org/2001/XMLSchema#string> .
<urn:caarray-data#Category_266> <http://www.w3.org/1999/02/22-rdf-syntax-ns#type> <http://www.cs.ucl.ac.uk/staff/a.gonzalezbeltran/owl/caarray2_1.owl#Category> .
<urn:caarray-data#TermBasedCharacteristic_2825> <http://www.cs.ucl.ac.uk/staff/a.gonzalezbeltran/owl/caarray2_1.owl#TermBasedCharacteristic_category_Category> <urn:caarray-data#Category_266> .
<urn:caarray-data#Category_266> <http://www.cs.ucl.ac.uk/staff/a.gonzalezbeltran/owl/domainmodel.owl#umlAttributeCollection> <urn:caarray-data#Category_266_id> .
<urn:caarray-data#Category_266_id> <http://www.w3.org/1999/02/22-rdf-syntax-ns#type> <http://www.cs.ucl.ac.uk/staff/a.gonzalezbeltran/owl/caarray2_1.owl#Category_id> .
<urn:caarray-data#Category_266_id> <http://www.cs.ucl.ac.uk/staff/a.gonzalezbeltran/owl/domainmodel.owl#datatype> "266"^^<http://www.w3.org/2001/XMLSchema#string> .
<urn:caarray-data#Category_266> <http://www.cs.ucl.ac.uk/staff/a.gonzalezbeltran/owl/domainmodel.owl#umlAttributeCollection> <urn:caarray-data#Category_266_name> .
<urn:caarray-data#Category_266_name> <http://www.w3.org/1999/02/22-rdf-syntax-ns#type> <http://www.cs.ucl.ac.uk/staff/a.gonzalezbeltran/owl/caarray2_1.owl#Category_name> .
<urn:caarray-data#Category_266_name> <http://www.cs.ucl.ac.uk/staff/a.gonzalezbeltran/owl/domainmodel.owl#datatype> "DiseaseStage"^^<http://www.w3.org/2001/XMLSchema#string> .
<urn:caarray-data#TermBasedCharacteristic_2826> <http://www.w3.org/1999/02/22-rdf-syntax-ns#type> <http://www.cs.ucl.ac.uk/staff/a.gonzalezbeltran/owl/caarray2_1.owl#TermBasedCharacteristic> .
<urn:caarray-data#Source_3061> <http://www.cs.ucl.ac.uk/staff/a.gonzalezbeltran/owl/caarray2_1.owl#Source_characteristics_TermBasedCharacteristic> <urn:caarray-data#TermBasedCharacteristic_2826> .
<urn:caarray-data#TermBasedCharacteristic_2826> <http://www.cs.ucl.ac.uk/staff/a.gonzalezbeltran/owl/domainmodel.owl#umlAttributeCollection> <urn:caarray-data#TermBasedCharacteristic_2826_id> .
<urn:caarray-data#TermBasedCharacteristic_2826_id> <http://www.w3.org/1999/02/22-rdf-syntax-ns#type> <http://www.cs.ucl.ac.uk/staff/a.gonzalezbeltran/owl/caarray2_1.owl#TermBasedCharacteristic_id> .
<urn:caarray-data#TermBasedCharacteristic_2826_id> <http://www.cs.ucl.ac.uk/staff/a.gonzalezbeltran/owl/domainmodel.owl#datatype> "2826"^^<http://www.w3.org/2001/XMLSchema#string> .
<urn:caarray-data#Term_888> <http://www.w3.org/1999/02/22-rdf-syntax-ns#type> <http://www.cs.ucl.ac.uk/staff/a.gonzalezbeltran/owl/caarray2_1.owl#Term> .
<urn:caarray-data#TermBasedCharacteristic_2826> <http://www.cs.ucl.ac.uk/staff/a.gonzalezbeltran/owl/caarray2_1.owl#TermBasedCharacteristic_term_Term> <urn:caarray-data#Term_888> .
<urn:caarray-data#Term_888> <http://www.cs.ucl.ac.uk/staff/a.gonzalezbeltran/owl/domainmodel.owl#umlAttributeCollection> <urn:caarray-data#Term_888_id> .
<urn:caarray-data#Term_888_id> <http://www.w3.org/1999/02/22-rdf-syntax-ns#type> <http://www.cs.ucl.ac.uk/staff/a.gonzalezbeltran/owl/caarray2_1.owl#Term_id> .
<urn:caarray-data#Term_888_id> <http://www.cs.ucl.ac.uk/staff/a.gonzalezbeltran/owl/domainmodel.owl#datatype> "888"^^<http://www.w3.org/2001/XMLSchema#string> .
<urn:caarray-data#Term_888> <http://www.cs.ucl.ac.uk/staff/a.gonzalezbeltran/owl/domainmodel.owl#umlAttributeCollection> <urn:caarray-data#Term_888_value> .
<urn:caarray-data#Term_888_value> <http://www.w3.org/1999/02/22-rdf-syntax-ns#type> <http://www.cs.ucl.ac.uk/staff/a.gonzalezbeltran/owl/caarray2_1.owl#Term_value> .
<urn:caarray-data#Term_888_value> <http://www.cs.ucl.ac.uk/staff/a.gonzalezbeltran/owl/domainmodel.owl#datatype> "Adenocarcinoma"^^<http://www.w3.org/2001/XMLSchema#string> .
<urn:caarray-data#Category_261> <http://www.w3.org/1999/02/22-rdf-syntax-ns#type> <http://www.cs.ucl.ac.uk/staff/a.gonzalezbeltran/owl/caarray2_1.owl#Category> .
<urn:caarray-data#TermBasedCharacteristic_2826> <http://www.cs.ucl.ac.uk/staff/a.gonzalezbeltran/owl/caarray2_1.owl#TermBasedCharacteristic_category_Category> <urn:caarray-data#Category_261> .
<urn:caarray-data#Category_261> <http://www.cs.ucl.ac.uk/staff/a.gonzalezbeltran/owl/domainmodel.owl#umlAttributeCollection> <urn:caarray-data#Category_261_id> .
<urn:caarray-data#Category_261_id> <http://www.w3.org/1999/02/22-rdf-syntax-ns#type> <http://www.cs.ucl.ac.uk/staff/a.gonzalezbeltran/owl/caarray2_1.owl#Category_id> .
<urn:caarray-data#Category_261_id> <http://www.cs.ucl.ac.uk/staff/a.gonzalezbeltran/owl/domainmodel.owl#datatype> "261"^^<http://www.w3.org/2001/XMLSchema#string> .
<urn:caarray-data#Category_261> <http://www.cs.ucl.ac.uk/staff/a.gonzalezbeltran/owl/domainmodel.owl#umlAttributeCollection> <urn:caarray-data#Category_261_name> .
<urn:caarray-data#Category_261_name> <http://www.w3.org/1999/02/22-rdf-syntax-ns#type> <http://www.cs.ucl.ac.uk/staff/a.gonzalezbeltran/owl/caarray2_1.owl#Category_name> .
<urn:caarray-data#Category_261_name> <http://www.cs.ucl.ac.uk/staff/a.gonzalezbeltran/owl/domainmodel.owl#datatype> "DiseaseState <1>"^^<http://www.w3.org/2001/XMLSchema#string> .
<urn:caarray-data#TermBasedCharacteristic_2827> <http://www.w3.org/1999/02/22-rdf-syntax-ns#type> <http://www.cs.ucl.ac.uk/staff/a.gonzalezbeltran/owl/caarray2_1.owl#TermBasedCharacteristic> .
<urn:caarray-data#Source_3061> <http://www.cs.ucl.ac.uk/staff/a.gonzalezbeltran/owl/caarray2_1.owl#Source_characteristics_TermBasedCharacteristic> <urn:caarray-data#TermBasedCharacteristic_2827> .
<urn:caarray-data#TermBasedCharacteristic_2827> <http://www.cs.ucl.ac.uk/staff/a.gonzalezbeltran/owl/domainmodel.owl#umlAttributeCollection> <urn:caarray-data#TermBasedCharacteristic_2827_id> .
<urn:caarray-data#TermBasedCharacteristic_2827_id> <http://www.w3.org/1999/02/22-rdf-syntax-ns#type> <http://www.cs.ucl.ac.uk/staff/a.gonzalezbeltran/owl/caarray2_1.owl#TermBasedCharacteristic_id> .
<urn:caarray-data#TermBasedCharacteristic_2827_id> <http://www.cs.ucl.ac.uk/staff/a.gonzalezbeltran/owl/domainmodel.owl#datatype> "2827"^^<http://www.w3.org/2001/XMLSchema#string> .
<urn:caarray-data#Term_917> <http://www.w3.org/1999/02/22-rdf-syntax-ns#type> <http://www.cs.ucl.ac.uk/staff/a.gonzalezbeltran/owl/caarray2_1.owl#Term> .
<urn:caarray-data#TermBasedCharacteristic_2827> <http://www.cs.ucl.ac.uk/staff/a.gonzalezbeltran/owl/caarray2_1.owl#TermBasedCharacteristic_term_Term> <urn:caarray-data#Term_917> .
<urn:caarray-data#Term_917> <http://www.cs.ucl.ac.uk/staff/a.gonzalezbeltran/owl/domainmodel.owl#umlAttributeCollection> <urn:caarray-data#Term_917_id> .
<urn:caarray-data#Term_917_id> <http://www.w3.org/1999/02/22-rdf-syntax-ns#type> <http://www.cs.ucl.ac.uk/staff/a.gonzalezbeltran/owl/caarray2_1.owl#Term_id> .
<urn:caarray-data#Term_917_id> <http://www.cs.ucl.ac.uk/staff/a.gonzalezbeltran/owl/domainmodel.owl#datatype> "917"^^<http://www.w3.org/2001/XMLSchema#string> .
<urn:caarray-data#Term_917> <http://www.cs.ucl.ac.uk/staff/a.gonzalezbeltran/owl/domainmodel.owl#umlAttributeCollection> <urn:caarray-data#Term_917_value> .
<urn:caarray-data#Term_917_value> <http://www.w3.org/1999/02/22-rdf-syntax-ns#type> <http://www.cs.ucl.ac.uk/staff/a.gonzalezbeltran/owl/caarray2_1.owl#Term_value> .
<urn:caarray-data#Term_917_value> <http://www.cs.ucl.ac.uk/staff/a.gonzalezbeltran/owl/domainmodel.owl#datatype> "colon"^^<http://www.w3.org/2001/XMLSchema#string> .
<urn:caarray-data#Category_264> <http://www.w3.org/1999/02/22-rdf-syntax-ns#type> <http://www.cs.ucl.ac.uk/staff/a.gonzalezbeltran/owl/caarray2_1.owl#Category> .
<urn:caarray-data#TermBasedCharacteristic_2827> <http://www.cs.ucl.ac.uk/staff/a.gonzalezbeltran/owl/caarray2_1.owl#TermBasedCharacteristic_category_Category> <urn:caarray-data#Category_264> .
<urn:caarray-data#Category_264> <http://www.cs.ucl.ac.uk/staff/a.gonzalezbeltran/owl/domainmodel.owl#umlAttributeCollection> <urn:caarray-data#Category_264_id> .
<urn:caarray-data#Category_264_id> <http://www.w3.org/1999/02/22-rdf-syntax-ns#type> <http://www.cs.ucl.ac.uk/staff/a.gonzalezbeltran/owl/caarray2_1.owl#Category_id> .
<urn:caarray-data#Category_264_id> <http://www.cs.ucl.ac.uk/staff/a.gonzalezbeltran/owl/domainmodel.owl#datatype> "264"^^<http://www.w3.org/2001/XMLSchema#string> .
<urn:caarray-data#Category_264> <http://www.cs.ucl.ac.uk/staff/a.gonzalezbeltran/owl/domainmodel.owl#umlAttributeCollection> <urn:caarray-data#Category_264_name> .
<urn:caarray-data#Category_264_name> <http://www.w3.org/1999/02/22-rdf-syntax-ns#type> <http://www.cs.ucl.ac.uk/staff/a.gonzalezbeltran/owl/caarray2_1.owl#Category_name> .
<urn:caarray-data#Category_264_name> <http://www.cs.ucl.ac.uk/staff/a.gonzalezbeltran/owl/domainmodel.owl#datatype> "OrganismPart <1>"^^<http://www.w3.org/2001/XMLSchema#string> .
<urn:caarray-data#TermBasedCharacteristic_2828> <http://www.w3.org/1999/02/22-rdf-syntax-ns#type> <http://www.cs.ucl.ac.uk/staff/a.gonzalezbeltran/owl/caarray2_1.owl#TermBasedCharacteristic> .
<urn:caarray-data#Source_3061> <http://www.cs.ucl.ac.uk/staff/a.gonzalezbeltran/owl/caarray2_1.owl#Source_characteristics_TermBasedCharacteristic> <urn:caarray-data#TermBasedCharacteristic_2828> .
<urn:caarray-data#TermBasedCharacteristic_2828> <http://www.cs.ucl.ac.uk/staff/a.gonzalezbeltran/owl/domainmodel.owl#umlAttributeCollection> <urn:caarray-data#TermBasedCharacteristic_2828_id> .
<urn:caarray-data#TermBasedCharacteristic_2828_id> <http://www.w3.org/1999/02/22-rdf-syntax-ns#type> <http://www.cs.ucl.ac.uk/staff/a.gonzalezbeltran/owl/caarray2_1.owl#TermBasedCharacteristic_id> .
<urn:caarray-data#TermBasedCharacteristic_2828_id> <http://www.cs.ucl.ac.uk/staff/a.gonzalezbeltran/owl/domainmodel.owl#datatype> "2828"^^<http://www.w3.org/2001/XMLSchema#string> .
<urn:caarray-data#Term_909> <http://www.w3.org/1999/02/22-rdf-syntax-ns#type> <http://www.cs.ucl.ac.uk/staff/a.gonzalezbeltran/owl/caarray2_1.owl#Term> .
<urn:caarray-data#TermBasedCharacteristic_2828> <http://www.cs.ucl.ac.uk/staff/a.gonzalezbeltran/owl/caarray2_1.owl#TermBasedCharacteristic_term_Term> <urn:caarray-data#Term_909> .
<urn:caarray-data#Term_909> <http://www.cs.ucl.ac.uk/staff/a.gonzalezbeltran/owl/domainmodel.owl#umlAttributeCollection> <urn:caarray-data#Term_909_id> .
<urn:caarray-data#Term_909_id> <http://www.w3.org/1999/02/22-rdf-syntax-ns#type> <http://www.cs.ucl.ac.uk/staff/a.gonzalezbeltran/owl/caarray2_1.owl#Term_id> .
<urn:caarray-data#Term_909_id> <http://www.cs.ucl.ac.uk/staff/a.gonzalezbeltran/owl/domainmodel.owl#datatype> "909"^^<http://www.w3.org/2001/XMLSchema#string> .
<urn:caarray-data#Term_909> <http://www.cs.ucl.ac.uk/staff/a.gonzalezbeltran/owl/domainmodel.owl#umlAttributeCollection> <urn:caarray-data#Term_909_value> .
<urn:caarray-data#Term_909_value> <http://www.w3.org/1999/02/22-rdf-syntax-ns#type> <http://www.cs.ucl.ac.uk/staff/a.gonzalezbeltran/owl/caarray2_1.owl#Term_value> .
<urn:caarray-data#Term_909_value> <http://www.cs.ucl.ac.uk/staff/a.gonzalezbeltran/owl/domainmodel.owl#datatype> "female"^^<http://www.w3.org/2001/XMLSchema#string> .
<urn:caarray-data#Category_82> <http://www.w3.org/1999/02/22-rdf-syntax-ns#type> <http://www.cs.ucl.ac.uk/staff/a.gonzalezbeltran/owl/caarray2_1.owl#Category> .
<urn:caarray-data#TermBasedCharacteristic_2828> <http://www.cs.ucl.ac.uk/staff/a.gonzalezbeltran/owl/caarray2_1.owl#TermBasedCharacteristic_category_Category> <urn:caarray-data#Category_82> .
<urn:caarray-data#Category_82> <http://www.cs.ucl.ac.uk/staff/a.gonzalezbeltran/owl/domainmodel.owl#umlAttributeCollection> <urn:caarray-data#Category_82_accession> .
<urn:caarray-data#Category_82_accession> <http://www.w3.org/1999/02/22-rdf-syntax-ns#type> <http://www.cs.ucl.ac.uk/staff/a.gonzalezbeltran/owl/caarray2_1.owl#Category_accession> .
<urn:caarray-data#Category_82_accession> <http://www.cs.ucl.ac.uk/staff/a.gonzalezbeltran/owl/domainmodel.owl#datatype> "MO_168"^^<http://www.w3.org/2001/XMLSchema#string> .
<urn:caarray-data#Category_82> <http://www.cs.ucl.ac.uk/staff/a.gonzalezbeltran/owl/domainmodel.owl#umlAttributeCollection> <urn:caarray-data#Category_82_id> .
<urn:caarray-data#Category_82_id> <http://www.w3.org/1999/02/22-rdf-syntax-ns#type> <http://www.cs.ucl.ac.uk/staff/a.gonzalezbeltran/owl/caarray2_1.owl#Category_id> .
<urn:caarray-data#Category_82_id> <http://www.cs.ucl.ac.uk/staff/a.gonzalezbeltran/owl/domainmodel.owl#datatype> "82"^^<http://www.w3.org/2001/XMLSchema#string> .
<urn:caarray-data#Category_82> <http://www.cs.ucl.ac.uk/staff/a.gonzalezbeltran/owl/domainmodel.owl#umlAttributeCollection> <urn:caarray-data#Category_82_name> .
<urn:caarray-data#Category_82_name> <http://www.w3.org/1999/02/22-rdf-syntax-ns#type> <http://www.cs.ucl.ac.uk/staff/a.gonzalezbeltran/owl/caarray2_1.owl#Category_name> .
<urn:caarray-data#Category_82_name> <http://www.cs.ucl.ac.uk/staff/a.gonzalezbeltran/owl/domainmodel.owl#datatype> "Sex"^^<http://www.w3.org/2001/XMLSchema#string> .
<urn:caarray-data#Category_82> <http://www.cs.ucl.ac.uk/staff/a.gonzalezbeltran/owl/domainmodel.owl#umlAttributeCollection> <urn:caarray-data#Category_82_url> .
<urn:caarray-data#Category_82_url> <http://www.w3.org/1999/02/22-rdf-syntax-ns#type> <http://www.cs.ucl.ac.uk/staff/a.gonzalezbeltran/owl/caarray2_1.owl#Category_url> .
<urn:caarray-data#Category_82_url> <http://www.cs.ucl.ac.uk/staff/a.gonzalezbeltran/owl/domainmodel.owl#datatype> "http://mged.sourceforge.net/ontologies/MGEDontology.php#Sex"^^<http://www.w3.org/2001/XMLSchema#string> .
<urn:caarray-data#TermBasedCharacteristic_2829> <http://www.w3.org/1999/02/22-rdf-syntax-ns#type> <http://www.cs.ucl.ac.uk/staff/a.gonzalezbeltran/owl/caarray2_1.owl#TermBasedCharacteristic> .
<urn:caarray-data#Source_3061> <http://www.cs.ucl.ac.uk/staff/a.gonzalezbeltran/owl/caarray2_1.owl#Source_characteristics_TermBasedCharacteristic> <urn:caarray-data#TermBasedCharacteristic_2829> .
<urn:caarray-data#TermBasedCharacteristic_2829> <http://www.cs.ucl.ac.uk/staff/a.gonzalezbeltran/owl/domainmodel.owl#umlAttributeCollection> <urn:caarray-data#TermBasedCharacteristic_2829_id> .
<urn:caarray-data#TermBasedCharacteristic_2829_id> <http://www.w3.org/1999/02/22-rdf-syntax-ns#type> <http://www.cs.ucl.ac.uk/staff/a.gonzalezbeltran/owl/caarray2_1.owl#TermBasedCharacteristic_id> .
<urn:caarray-data#TermBasedCharacteristic_2829_id> <http://www.cs.ucl.ac.uk/staff/a.gonzalezbeltran/owl/domainmodel.owl#datatype> "2829"^^<http://www.w3.org/2001/XMLSchema#string> .
<urn:caarray-data#Term_931> <http://www.w3.org/1999/02/22-rdf-syntax-ns#type> <http://www.cs.ucl.ac.uk/staff/a.gonzalezbeltran/owl/caarray2_1.owl#Term> .
<urn:caarray-data#TermBasedCharacteristic_2829> <http://www.cs.ucl.ac.uk/staff/a.gonzalezbeltran/owl/caarray2_1.owl#TermBasedCharacteristic_term_Term> <urn:caarray-data#Term_931> .
<urn:caarray-data#Term_931> <http://www.cs.ucl.ac.uk/staff/a.gonzalezbeltran/owl/domainmodel.owl#umlAttributeCollection> <urn:caarray-data#Term_931_id> .
<urn:caarray-data#Term_931_id> <http://www.w3.org/1999/02/22-rdf-syntax-ns#type> <http://www.cs.ucl.ac.uk/staff/a.gonzalezbeltran/owl/caarray2_1.owl#Term_id> .
<urn:caarray-data#Term_931_id> <http://www.cs.ucl.ac.uk/staff/a.gonzalezbeltran/owl/domainmodel.owl#datatype> "931"^^<http://www.w3.org/2001/XMLSchema#string> .
<urn:caarray-data#Term_931> <http://www.cs.ucl.ac.uk/staff/a.gonzalezbeltran/owl/domainmodel.owl#umlAttributeCollection> <urn:caarray-data#Term_931_value> .
<urn:caarray-data#Term_931_value> <http://www.w3.org/1999/02/22-rdf-syntax-ns#type> <http://www.cs.ucl.ac.uk/staff/a.gonzalezbeltran/owl/caarray2_1.owl#Term_value> .
<urn:caarray-data#Term_931_value> <http://www.cs.ucl.ac.uk/staff/a.gonzalezbeltran/owl/domainmodel.owl#datatype> "HT29"^^<http://www.w3.org/2001/XMLSchema#string> .
<urn:caarray-data#Category_86> <http://www.w3.org/1999/02/22-rdf-syntax-ns#type> <http://www.cs.ucl.ac.uk/staff/a.gonzalezbeltran/owl/caarray2_1.owl#Category> .
<urn:caarray-data#TermBasedCharacteristic_2829> <http://www.cs.ucl.ac.uk/staff/a.gonzalezbeltran/owl/caarray2_1.owl#TermBasedCharacteristic_category_Category> <urn:caarray-data#Category_86> .
<urn:caarray-data#Category_86> <http://www.cs.ucl.ac.uk/staff/a.gonzalezbeltran/owl/domainmodel.owl#umlAttributeCollection> <urn:caarray-data#Category_86_accession> .
<urn:caarray-data#Category_86_accession> <http://www.w3.org/1999/02/22-rdf-syntax-ns#type> <http://www.cs.ucl.ac.uk/staff/a.gonzalezbeltran/owl/caarray2_1.owl#Category_accession> .
<urn:caarray-data#Category_86_accession> <http://www.cs.ucl.ac.uk/staff/a.gonzalezbeltran/owl/domainmodel.owl#datatype> "MO_49"^^<http://www.w3.org/2001/XMLSchema#string> .
<urn:caarray-data#Category_86> <http://www.cs.ucl.ac.uk/staff/a.gonzalezbeltran/owl/domainmodel.owl#umlAttributeCollection> <urn:caarray-data#Category_86_id> .
<urn:caarray-data#Category_86_id> <http://www.w3.org/1999/02/22-rdf-syntax-ns#type> <http://www.cs.ucl.ac.uk/staff/a.gonzalezbeltran/owl/caarray2_1.owl#Category_id> .
<urn:caarray-data#Category_86_id> <http://www.cs.ucl.ac.uk/staff/a.gonzalezbeltran/owl/domainmodel.owl#datatype> "86"^^<http://www.w3.org/2001/XMLSchema#string> .
<urn:caarray-data#Category_86> <http://www.cs.ucl.ac.uk/staff/a.gonzalezbeltran/owl/domainmodel.owl#umlAttributeCollection> <urn:caarray-data#Category_86_name> .
<urn:caarray-data#Category_86_name> <http://www.w3.org/1999/02/22-rdf-syntax-ns#type> <http://www.cs.ucl.ac.uk/staff/a.gonzalezbeltran/owl/caarray2_1.owl#Category_name> .
<urn:caarray-data#Category_86_name> <http://www.cs.ucl.ac.uk/staff/a.gonzalezbeltran/owl/domainmodel.owl#datatype> "CellLine"^^<http://www.w3.org/2001/XMLSchema#string> .
<urn:caarray-data#Category_86> <http://www.cs.ucl.ac.uk/staff/a.gonzalezbeltran/owl/domainmodel.owl#umlAttributeCollection> <urn:caarray-data#Category_86_url> .
<urn:caarray-data#Category_86_url> <http://www.w3.org/1999/02/22-rdf-syntax-ns#type> <http://www.cs.ucl.ac.uk/staff/a.gonzalezbeltran/owl/caarray2_1.owl#Category_url> .
<urn:caarray-data#Category_86_url> <http://www.cs.ucl.ac.uk/staff/a.gonzalezbeltran/owl/domainmodel.owl#datatype> "http://mged.sourceforge.net/ontologies/MGEDontology.php#CellLine"^^<http://www.w3.org/2001/XMLSchema#string> .
<urn:caarray-data#Source_3377> <http://www.w3.org/1999/02/22-rdf-syntax-ns#type> <http://www.cs.ucl.ac.uk/staff/a.gonzalezbeltran/owl/caarray2_1.owl#Source> .
<urn:caarray-data#Experiment_6> <http://www.cs.ucl.ac.uk/staff/a.gonzalezbeltran/owl/caarray2_1.owl#Experiment_sources_Source> <urn:caarray-data#Source_3377> .
<urn:caarray-data#Source_3377> <http://www.cs.ucl.ac.uk/staff/a.gonzalezbeltran/owl/domainmodel.owl#umlAttributeCollection> <urn:caarray-data#Source_3377_description> .
<urn:caarray-data#Source_3377_description> <http://www.w3.org/1999/02/22-rdf-syntax-ns#type> <http://www.cs.ucl.ac.uk/staff/a.gonzalezbeltran/owl/caarray2_1.owl#Source_description> .
<urn:caarray-data#Source_3377_description> <http://www.cs.ucl.ac.uk/staff/a.gonzalezbeltran/owl/domainmodel.owl#datatype> "Carcinoma:  NCI60.13_LABEL16E"^^<http://www.w3.org/2001/XMLSchema#string> .
<urn:caarray-data#Source_3377> <http://www.cs.ucl.ac.uk/staff/a.gonzalezbeltran/owl/domainmodel.owl#umlAttributeCollection> <urn:caarray-data#Source_3377_id> .
<urn:caarray-data#Source_3377_id> <http://www.w3.org/1999/02/22-rdf-syntax-ns#type> <http://www.cs.ucl.ac.uk/staff/a.gonzalezbeltran/owl/caarray2_1.owl#Source_id> .
<urn:caarray-data#Source_3377_id> <http://www.cs.ucl.ac.uk/staff/a.gonzalezbeltran/owl/domainmodel.owl#datatype> "3377"^^<http://www.w3.org/2001/XMLSchema#string> .
<urn:caarray-data#Source_3377> <http://www.cs.ucl.ac.uk/staff/a.gonzalezbeltran/owl/domainmodel.owl#umlAttributeCollection> <urn:caarray-data#Source_3377_name> .
<urn:caarray-data#Source_3377_name> <http://www.w3.org/1999/02/22-rdf-syntax-ns#type> <http://www.cs.ucl.ac.uk/staff/a.gonzalezbeltran/owl/caarray2_1.owl#Source_name> .
<urn:caarray-data#Source_3377_name> <http://www.cs.ucl.ac.uk/staff/a.gonzalezbeltran/owl/domainmodel.owl#datatype> "GSE5949GSM134058"^^<http://www.w3.org/2001/XMLSchema#string> .
<urn:caarray-data#TermBasedCharacteristic_3219> <http://www.w3.org/1999/02/22-rdf-syntax-ns#type> <http://www.cs.ucl.ac.uk/staff/a.gonzalezbeltran/owl/caarray2_1.owl#TermBasedCharacteristic> .
<urn:caarray-data#Source_3377> <http://www.cs.ucl.ac.uk/staff/a.gonzalezbeltran/owl/caarray2_1.owl#Source_characteristics_TermBasedCharacteristic> <urn:caarray-data#TermBasedCharacteristic_3219> .
<urn:caarray-data#TermBasedCharacteristic_3219> <http://www.cs.ucl.ac.uk/staff/a.gonzalezbeltran/owl/domainmodel.owl#umlAttributeCollection> <urn:caarray-data#TermBasedCharacteristic_3219_id> .
<urn:caarray-data#TermBasedCharacteristic_3219_id> <http://www.w3.org/1999/02/22-rdf-syntax-ns#type> <http://www.cs.ucl.ac.uk/staff/a.gonzalezbeltran/owl/caarray2_1.owl#TermBasedCharacteristic_id> .
<urn:caarray-data#TermBasedCharacteristic_3219_id> <http://www.cs.ucl.ac.uk/staff/a.gonzalezbeltran/owl/domainmodel.owl#datatype> "3219"^^<http://www.w3.org/2001/XMLSchema#string> .
<urn:caarray-data#Term_917> <http://www.w3.org/1999/02/22-rdf-syntax-ns#type> <http://www.cs.ucl.ac.uk/staff/a.gonzalezbeltran/owl/caarray2_1.owl#Term> .
<urn:caarray-data#TermBasedCharacteristic_3219> <http://www.cs.ucl.ac.uk/staff/a.gonzalezbeltran/owl/caarray2_1.owl#TermBasedCharacteristic_term_Term> <urn:caarray-data#Term_917> .
<urn:caarray-data#Term_917> <http://www.cs.ucl.ac.uk/staff/a.gonzalezbeltran/owl/domainmodel.owl#umlAttributeCollection> <urn:caarray-data#Term_917_id> .
<urn:caarray-data#Term_917_id> <http://www.w3.org/1999/02/22-rdf-syntax-ns#type> <http://www.cs.ucl.ac.uk/staff/a.gonzalezbeltran/owl/caarray2_1.owl#Term_id> .
<urn:caarray-data#Term_917_id> <http://www.cs.ucl.ac.uk/staff/a.gonzalezbeltran/owl/domainmodel.owl#datatype> "917"^^<http://www.w3.org/2001/XMLSchema#string> .
<urn:caarray-data#Term_917> <http://www.cs.ucl.ac.uk/staff/a.gonzalezbeltran/owl/domainmodel.owl#umlAttributeCollection> <urn:caarray-data#Term_917_value> .
<urn:caarray-data#Term_917_value> <http://www.w3.org/1999/02/22-rdf-syntax-ns#type> <http://www.cs.ucl.ac.uk/staff/a.gonzalezbeltran/owl/caarray2_1.owl#Term_value> .
<urn:caarray-data#Term_917_value> <http://www.cs.ucl.ac.uk/staff/a.gonzalezbeltran/owl/domainmodel.owl#datatype> "colon"^^<http://www.w3.org/2001/XMLSchema#string> .
<urn:caarray-data#Category_264> <http://www.w3.org/1999/02/22-rdf-syntax-ns#type> <http://www.cs.ucl.ac.uk/staff/a.gonzalezbeltran/owl/caarray2_1.owl#Category> .
<urn:caarray-data#TermBasedCharacteristic_3219> <http://www.cs.ucl.ac.uk/staff/a.gonzalezbeltran/owl/caarray2_1.owl#TermBasedCharacteristic_category_Category> <urn:caarray-data#Category_264> .
<urn:caarray-data#Category_264> <http://www.cs.ucl.ac.uk/staff/a.gonzalezbeltran/owl/domainmodel.owl#umlAttributeCollection> <urn:caarray-data#Category_264_id> .
<urn:caarray-data#Category_264_id> <http://www.w3.org/1999/02/22-rdf-syntax-ns#type> <http://www.cs.ucl.ac.uk/staff/a.gonzalezbeltran/owl/caarray2_1.owl#Category_id> .
<urn:caarray-data#Category_264_id> <http://www.cs.ucl.ac.uk/staff/a.gonzalezbeltran/owl/domainmodel.owl#datatype> "264"^^<http://www.w3.org/2001/XMLSchema#string> .
<urn:caarray-data#Category_264> <http://www.cs.ucl.ac.uk/staff/a.gonzalezbeltran/owl/domainmodel.owl#umlAttributeCollection> <urn:caarray-data#Category_264_name> .
<urn:caarray-data#Category_264_name> <http://www.w3.org/1999/02/22-rdf-syntax-ns#type> <http://www.cs.ucl.ac.uk/staff/a.gonzalezbeltran/owl/caarray2_1.owl#Category_name> .
<urn:caarray-data#Category_264_name> <http://www.cs.ucl.ac.uk/staff/a.gonzalezbeltran/owl/domainmodel.owl#datatype> "OrganismPart <1>"^^<http://www.w3.org/2001/XMLSchema#string> .
<urn:caarray-data#TermBasedCharacteristic_3220> <http://www.w3.org/1999/02/22-rdf-syntax-ns#type> <http://www.cs.ucl.ac.uk/staff/a.gonzalezbeltran/owl/caarray2_1.owl#TermBasedCharacteristic> .
<urn:caarray-data#Source_3377> <http://www.cs.ucl.ac.uk/staff/a.gonzalezbeltran/owl/caarray2_1.owl#Source_characteristics_TermBasedCharacteristic> <urn:caarray-data#TermBasedCharacteristic_3220> .
<urn:caarray-data#TermBasedCharacteristic_3220> <http://www.cs.ucl.ac.uk/staff/a.gonzalezbeltran/owl/domainmodel.owl#umlAttributeCollection> <urn:caarray-data#TermBasedCharacteristic_3220_id> .
<urn:caarray-data#TermBasedCharacteristic_3220_id> <http://www.w3.org/1999/02/22-rdf-syntax-ns#type> <http://www.cs.ucl.ac.uk/staff/a.gonzalezbeltran/owl/caarray2_1.owl#TermBasedCharacteristic_id> .
<urn:caarray-data#TermBasedCharacteristic_3220_id> <http://www.cs.ucl.ac.uk/staff/a.gonzalezbeltran/owl/domainmodel.owl#datatype> "3220"^^<http://www.w3.org/2001/XMLSchema#string> .
<urn:caarray-data#Term_896> <http://www.w3.org/1999/02/22-rdf-syntax-ns#type> <http://www.cs.ucl.ac.uk/staff/a.gonzalezbeltran/owl/caarray2_1.owl#Term> .
<urn:caarray-data#TermBasedCharacteristic_3220> <http://www.cs.ucl.ac.uk/staff/a.gonzalezbeltran/owl/caarray2_1.owl#TermBasedCharacteristic_term_Term> <urn:caarray-data#Term_896> .
<urn:caarray-data#Term_896> <http://www.cs.ucl.ac.uk/staff/a.gonzalezbeltran/owl/domainmodel.owl#umlAttributeCollection> <urn:caarray-data#Term_896_id> .
<urn:caarray-data#Term_896_id> <http://www.w3.org/1999/02/22-rdf-syntax-ns#type> <http://www.cs.ucl.ac.uk/staff/a.gonzalezbeltran/owl/caarray2_1.owl#Term_id> .
<urn:caarray-data#Term_896_id> <http://www.cs.ucl.ac.uk/staff/a.gonzalezbeltran/owl/domainmodel.owl#datatype> "896"^^<http://www.w3.org/2001/XMLSchema#string> .
<urn:caarray-data#Term_896> <http://www.cs.ucl.ac.uk/staff/a.gonzalezbeltran/owl/domainmodel.owl#umlAttributeCollection> <urn:caarray-data#Term_896_value> .
<urn:caarray-data#Term_896_value> <http://www.w3.org/1999/02/22-rdf-syntax-ns#type> <http://www.cs.ucl.ac.uk/staff/a.gonzalezbeltran/owl/caarray2_1.owl#Term_value> .
<urn:caarray-data#Term_896_value> <http://www.cs.ucl.ac.uk/staff/a.gonzalezbeltran/owl/domainmodel.owl#datatype> "carcinoma"^^<http://www.w3.org/2001/XMLSchema#string> .
<urn:caarray-data#Category_265> <http://www.w3.org/1999/02/22-rdf-syntax-ns#type> <http://www.cs.ucl.ac.uk/staff/a.gonzalezbeltran/owl/caarray2_1.owl#Category> .
<urn:caarray-data#TermBasedCharacteristic_3220> <http://www.cs.ucl.ac.uk/staff/a.gonzalezbeltran/owl/caarray2_1.owl#TermBasedCharacteristic_category_Category> <urn:caarray-data#Category_265> .
<urn:caarray-data#Category_265> <http://www.cs.ucl.ac.uk/staff/a.gonzalezbeltran/owl/domainmodel.owl#umlAttributeCollection> <urn:caarray-data#Category_265_id> .
<urn:caarray-data#Category_265_id> <http://www.w3.org/1999/02/22-rdf-syntax-ns#type> <http://www.cs.ucl.ac.uk/staff/a.gonzalezbeltran/owl/caarray2_1.owl#Category_id> .
<urn:caarray-data#Category_265_id> <http://www.cs.ucl.ac.uk/staff/a.gonzalezbeltran/owl/domainmodel.owl#datatype> "265"^^<http://www.w3.org/2001/XMLSchema#string> .
<urn:caarray-data#Category_265> <http://www.cs.ucl.ac.uk/staff/a.gonzalezbeltran/owl/domainmodel.owl#umlAttributeCollection> <urn:caarray-data#Category_265_name> .
<urn:caarray-data#Category_265_name> <http://www.w3.org/1999/02/22-rdf-syntax-ns#type> <http://www.cs.ucl.ac.uk/staff/a.gonzalezbeltran/owl/caarray2_1.owl#Category_name> .
<urn:caarray-data#Category_265_name> <http://www.cs.ucl.ac.uk/staff/a.gonzalezbeltran/owl/domainmodel.owl#datatype> "Phenotype <1>"^^<http://www.w3.org/2001/XMLSchema#string> .
<urn:caarray-data#TermBasedCharacteristic_3221> <http://www.w3.org/1999/02/22-rdf-syntax-ns#type> <http://www.cs.ucl.ac.uk/staff/a.gonzalezbeltran/owl/caarray2_1.owl#TermBasedCharacteristic> .
<urn:caarray-data#Source_3377> <http://www.cs.ucl.ac.uk/staff/a.gonzalezbeltran/owl/caarray2_1.owl#Source_characteristics_TermBasedCharacteristic> <urn:caarray-data#TermBasedCharacteristic_3221> .
<urn:caarray-data#TermBasedCharacteristic_3221> <http://www.cs.ucl.ac.uk/staff/a.gonzalezbeltran/owl/domainmodel.owl#umlAttributeCollection> <urn:caarray-data#TermBasedCharacteristic_3221_id> .
<urn:caarray-data#TermBasedCharacteristic_3221_id> <http://www.w3.org/1999/02/22-rdf-syntax-ns#type> <http://www.cs.ucl.ac.uk/staff/a.gonzalezbeltran/owl/caarray2_1.owl#TermBasedCharacteristic_id> .
<urn:caarray-data#TermBasedCharacteristic_3221_id> <http://www.cs.ucl.ac.uk/staff/a.gonzalezbeltran/owl/domainmodel.owl#datatype> "3221"^^<http://www.w3.org/2001/XMLSchema#string> .
<urn:caarray-data#Term_1018> <http://www.w3.org/1999/02/22-rdf-syntax-ns#type> <http://www.cs.ucl.ac.uk/staff/a.gonzalezbeltran/owl/caarray2_1.owl#Term> .
<urn:caarray-data#TermBasedCharacteristic_3221> <http://www.cs.ucl.ac.uk/staff/a.gonzalezbeltran/owl/caarray2_1.owl#TermBasedCharacteristic_term_Term> <urn:caarray-data#Term_1018> .
<urn:caarray-data#Term_1018> <http://www.cs.ucl.ac.uk/staff/a.gonzalezbeltran/owl/domainmodel.owl#umlAttributeCollection> <urn:caarray-data#Term_1018_id> .
<urn:caarray-data#Term_1018_id> <http://www.w3.org/1999/02/22-rdf-syntax-ns#type> <http://www.cs.ucl.ac.uk/staff/a.gonzalezbeltran/owl/caarray2_1.owl#Term_id> .
<urn:caarray-data#Term_1018_id> <http://www.cs.ucl.ac.uk/staff/a.gonzalezbeltran/owl/domainmodel.owl#datatype> "1018"^^<http://www.w3.org/2001/XMLSchema#string> .
<urn:caarray-data#Term_1018> <http://www.cs.ucl.ac.uk/staff/a.gonzalezbeltran/owl/domainmodel.owl#umlAttributeCollection> <urn:caarray-data#Term_1018_value> .
<urn:caarray-data#Term_1018_value> <http://www.w3.org/1999/02/22-rdf-syntax-ns#type> <http://www.cs.ucl.ac.uk/staff/a.gonzalezbeltran/owl/caarray2_1.owl#Term_value> .
<urn:caarray-data#Term_1018_value> <http://www.cs.ucl.ac.uk/staff/a.gonzalezbeltran/owl/domainmodel.owl#datatype> "HCC-2998"^^<http://www.w3.org/2001/XMLSchema#string> .
<urn:caarray-data#Category_86> <http://www.w3.org/1999/02/22-rdf-syntax-ns#type> <http://www.cs.ucl.ac.uk/staff/a.gonzalezbeltran/owl/caarray2_1.owl#Category> .
<urn:caarray-data#TermBasedCharacteristic_3221> <http://www.cs.ucl.ac.uk/staff/a.gonzalezbeltran/owl/caarray2_1.owl#TermBasedCharacteristic_category_Category> <urn:caarray-data#Category_86> .
<urn:caarray-data#Category_86> <http://www.cs.ucl.ac.uk/staff/a.gonzalezbeltran/owl/domainmodel.owl#umlAttributeCollection> <urn:caarray-data#Category_86_accession> .
<urn:caarray-data#Category_86_accession> <http://www.w3.org/1999/02/22-rdf-syntax-ns#type> <http://www.cs.ucl.ac.uk/staff/a.gonzalezbeltran/owl/caarray2_1.owl#Category_accession> .
<urn:caarray-data#Category_86_accession> <http://www.cs.ucl.ac.uk/staff/a.gonzalezbeltran/owl/domainmodel.owl#datatype> "MO_49"^^<http://www.w3.org/2001/XMLSchema#string> .
<urn:caarray-data#Category_86> <http://www.cs.ucl.ac.uk/staff/a.gonzalezbeltran/owl/domainmodel.owl#umlAttributeCollection> <urn:caarray-data#Category_86_id> .
<urn:caarray-data#Category_86_id> <http://www.w3.org/1999/02/22-rdf-syntax-ns#type> <http://www.cs.ucl.ac.uk/staff/a.gonzalezbeltran/owl/caarray2_1.owl#Category_id> .
<urn:caarray-data#Category_86_id> <http://www.cs.ucl.ac.uk/staff/a.gonzalezbeltran/owl/domainmodel.owl#datatype> "86"^^<http://www.w3.org/2001/XMLSchema#string> .
<urn:caarray-data#Category_86> <http://www.cs.ucl.ac.uk/staff/a.gonzalezbeltran/owl/domainmodel.owl#umlAttributeCollection> <urn:caarray-data#Category_86_name> .
<urn:caarray-data#Category_86_name> <http://www.w3.org/1999/02/22-rdf-syntax-ns#type> <http://www.cs.ucl.ac.uk/staff/a.gonzalezbeltran/owl/caarray2_1.owl#Category_name> .
<urn:caarray-data#Category_86_name> <http://www.cs.ucl.ac.uk/staff/a.gonzalezbeltran/owl/domainmodel.owl#datatype> "CellLine"^^<http://www.w3.org/2001/XMLSchema#string> .
<urn:caarray-data#Category_86> <http://www.cs.ucl.ac.uk/staff/a.gonzalezbeltran/owl/domainmodel.owl#umlAttributeCollection> <urn:caarray-data#Category_86_url> .
<urn:caarray-data#Category_86_url> <http://www.w3.org/1999/02/22-rdf-syntax-ns#type> <http://www.cs.ucl.ac.uk/staff/a.gonzalezbeltran/owl/caarray2_1.owl#Category_url> .
<urn:caarray-data#Category_86_url> <http://www.cs.ucl.ac.uk/staff/a.gonzalezbeltran/owl/domainmodel.owl#datatype> "http://mged.sourceforge.net/ontologies/MGEDontology.php#CellLine"^^<http://www.w3.org/2001/XMLSchema#string> .
<urn:caarray-data#TermBasedCharacteristic_3222> <http://www.w3.org/1999/02/22-rdf-syntax-ns#type> <http://www.cs.ucl.ac.uk/staff/a.gonzalezbeltran/owl/caarray2_1.owl#TermBasedCharacteristic> .
<urn:caarray-data#Source_3377> <http://www.cs.ucl.ac.uk/staff/a.gonzalezbeltran/owl/caarray2_1.owl#Source_characteristics_TermBasedCharacteristic> <urn:caarray-data#TermBasedCharacteristic_3222> .
<urn:caarray-data#TermBasedCharacteristic_3222> <http://www.cs.ucl.ac.uk/staff/a.gonzalezbeltran/owl/domainmodel.owl#umlAttributeCollection> <urn:caarray-data#TermBasedCharacteristic_3222_id> .
<urn:caarray-data#TermBasedCharacteristic_3222_id> <http://www.w3.org/1999/02/22-rdf-syntax-ns#type> <http://www.cs.ucl.ac.uk/staff/a.gonzalezbeltran/owl/caarray2_1.owl#TermBasedCharacteristic_id> .
<urn:caarray-data#TermBasedCharacteristic_3222_id> <http://www.cs.ucl.ac.uk/staff/a.gonzalezbeltran/owl/domainmodel.owl#datatype> "3222"^^<http://www.w3.org/2001/XMLSchema#string> .
<urn:caarray-data#Term_940> <http://www.w3.org/1999/02/22-rdf-syntax-ns#type> <http://www.cs.ucl.ac.uk/staff/a.gonzalezbeltran/owl/caarray2_1.owl#Term> .
<urn:caarray-data#TermBasedCharacteristic_3222> <http://www.cs.ucl.ac.uk/staff/a.gonzalezbeltran/owl/caarray2_1.owl#TermBasedCharacteristic_term_Term> <urn:caarray-data#Term_940> .
<urn:caarray-data#Term_940> <http://www.cs.ucl.ac.uk/staff/a.gonzalezbeltran/owl/domainmodel.owl#umlAttributeCollection> <urn:caarray-data#Term_940_id> .
<urn:caarray-data#Term_940_id> <http://www.w3.org/1999/02/22-rdf-syntax-ns#type> <http://www.cs.ucl.ac.uk/staff/a.gonzalezbeltran/owl/caarray2_1.owl#Term_id> .
<urn:caarray-data#Term_940_id> <http://www.cs.ucl.ac.uk/staff/a.gonzalezbeltran/owl/domainmodel.owl#datatype> "940"^^<http://www.w3.org/2001/XMLSchema#string> .
<urn:caarray-data#Term_940> <http://www.cs.ucl.ac.uk/staff/a.gonzalezbeltran/owl/domainmodel.owl#umlAttributeCollection> <urn:caarray-data#Term_940_value> .
<urn:caarray-data#Term_940_value> <http://www.w3.org/1999/02/22-rdf-syntax-ns#type> <http://www.cs.ucl.ac.uk/staff/a.gonzalezbeltran/owl/caarray2_1.owl#Term_value> .
<urn:caarray-data#Term_940_value> <http://www.cs.ucl.ac.uk/staff/a.gonzalezbeltran/owl/domainmodel.owl#datatype> "HCC"^^<http://www.w3.org/2001/XMLSchema#string> .
<urn:caarray-data#Category_260> <http://www.w3.org/1999/02/22-rdf-syntax-ns#type> <http://www.cs.ucl.ac.uk/staff/a.gonzalezbeltran/owl/caarray2_1.owl#Category> .
<urn:caarray-data#TermBasedCharacteristic_3222> <http://www.cs.ucl.ac.uk/staff/a.gonzalezbeltran/owl/caarray2_1.owl#TermBasedCharacteristic_category_Category> <urn:caarray-data#Category_260> .
<urn:caarray-data#Category_260> <http://www.cs.ucl.ac.uk/staff/a.gonzalezbeltran/owl/domainmodel.owl#umlAttributeCollection> <urn:caarray-data#Category_260_id> .
<urn:caarray-data#Category_260_id> <http://www.w3.org/1999/02/22-rdf-syntax-ns#type> <http://www.cs.ucl.ac.uk/staff/a.gonzalezbeltran/owl/caarray2_1.owl#Category_id> .
<urn:caarray-data#Category_260_id> <http://www.cs.ucl.ac.uk/staff/a.gonzalezbeltran/owl/domainmodel.owl#datatype> "260"^^<http://www.w3.org/2001/XMLSchema#string> .
<urn:caarray-data#Category_260> <http://www.cs.ucl.ac.uk/staff/a.gonzalezbeltran/owl/domainmodel.owl#umlAttributeCollection> <urn:caarray-data#Category_260_name> .
<urn:caarray-data#Category_260_name> <http://www.w3.org/1999/02/22-rdf-syntax-ns#type> <http://www.cs.ucl.ac.uk/staff/a.gonzalezbeltran/owl/caarray2_1.owl#Category_name> .
<urn:caarray-data#Category_260_name> <http://www.cs.ucl.ac.uk/staff/a.gonzalezbeltran/owl/domainmodel.owl#datatype> "DiseaseState <2>"^^<http://www.w3.org/2001/XMLSchema#string> .
<urn:caarray-data#TermBasedCharacteristic_3223> <http://www.w3.org/1999/02/22-rdf-syntax-ns#type> <http://www.cs.ucl.ac.uk/staff/a.gonzalezbeltran/owl/caarray2_1.owl#TermBasedCharacteristic> .
<urn:caarray-data#Source_3377> <http://www.cs.ucl.ac.uk/staff/a.gonzalezbeltran/owl/caarray2_1.owl#Source_characteristics_TermBasedCharacteristic> <urn:caarray-data#TermBasedCharacteristic_3223> .
<urn:caarray-data#TermBasedCharacteristic_3223> <http://www.cs.ucl.ac.uk/staff/a.gonzalezbeltran/owl/domainmodel.owl#umlAttributeCollection> <urn:caarray-data#TermBasedCharacteristic_3223_id> .
<urn:caarray-data#TermBasedCharacteristic_3223_id> <http://www.w3.org/1999/02/22-rdf-syntax-ns#type> <http://www.cs.ucl.ac.uk/staff/a.gonzalezbeltran/owl/caarray2_1.owl#TermBasedCharacteristic_id> .
<urn:caarray-data#TermBasedCharacteristic_3223_id> <http://www.cs.ucl.ac.uk/staff/a.gonzalezbeltran/owl/domainmodel.owl#datatype> "3223"^^<http://www.w3.org/2001/XMLSchema#string> .
<urn:caarray-data#Term_914> <http://www.w3.org/1999/02/22-rdf-syntax-ns#type> <http://www.cs.ucl.ac.uk/staff/a.gonzalezbeltran/owl/caarray2_1.owl#Term> .
<urn:caarray-data#TermBasedCharacteristic_3223> <http://www.cs.ucl.ac.uk/staff/a.gonzalezbeltran/owl/caarray2_1.owl#TermBasedCharacteristic_term_Term> <urn:caarray-data#Term_914> .
<urn:caarray-data#Term_914> <http://www.cs.ucl.ac.uk/staff/a.gonzalezbeltran/owl/domainmodel.owl#umlAttributeCollection> <urn:caarray-data#Term_914_id> .
<urn:caarray-data#Term_914_id> <http://www.w3.org/1999/02/22-rdf-syntax-ns#type> <http://www.cs.ucl.ac.uk/staff/a.gonzalezbeltran/owl/caarray2_1.owl#Term_id> .
<urn:caarray-data#Term_914_id> <http://www.cs.ucl.ac.uk/staff/a.gonzalezbeltran/owl/domainmodel.owl#datatype> "914"^^<http://www.w3.org/2001/XMLSchema#string> .
<urn:caarray-data#Term_914> <http://www.cs.ucl.ac.uk/staff/a.gonzalezbeltran/owl/domainmodel.owl#umlAttributeCollection> <urn:caarray-data#Term_914_value> .
<urn:caarray-data#Term_914_value> <http://www.w3.org/1999/02/22-rdf-syntax-ns#type> <http://www.cs.ucl.ac.uk/staff/a.gonzalezbeltran/owl/caarray2_1.owl#Term_value> .
<urn:caarray-data#Term_914_value> <http://www.cs.ucl.ac.uk/staff/a.gonzalezbeltran/owl/domainmodel.owl#datatype> "pleural effusion"^^<http://www.w3.org/2001/XMLSchema#string> .
<urn:caarray-data#Category_261> <http://www.w3.org/1999/02/22-rdf-syntax-ns#type> <http://www.cs.ucl.ac.uk/staff/a.gonzalezbeltran/owl/caarray2_1.owl#Category> .
<urn:caarray-data#TermBasedCharacteristic_3223> <http://www.cs.ucl.ac.uk/staff/a.gonzalezbeltran/owl/caarray2_1.owl#TermBasedCharacteristic_category_Category> <urn:caarray-data#Category_261> .
<urn:caarray-data#Category_261> <http://www.cs.ucl.ac.uk/staff/a.gonzalezbeltran/owl/domainmodel.owl#umlAttributeCollection> <urn:caarray-data#Category_261_id> .
<urn:caarray-data#Category_261_id> <http://www.w3.org/1999/02/22-rdf-syntax-ns#type> <http://www.cs.ucl.ac.uk/staff/a.gonzalezbeltran/owl/caarray2_1.owl#Category_id> .
<urn:caarray-data#Category_261_id> <http://www.cs.ucl.ac.uk/staff/a.gonzalezbeltran/owl/domainmodel.owl#datatype> "261"^^<http://www.w3.org/2001/XMLSchema#string> .
<urn:caarray-data#Category_261> <http://www.cs.ucl.ac.uk/staff/a.gonzalezbeltran/owl/domainmodel.owl#umlAttributeCollection> <urn:caarray-data#Category_261_name> .
<urn:caarray-data#Category_261_name> <http://www.w3.org/1999/02/22-rdf-syntax-ns#type> <http://www.cs.ucl.ac.uk/staff/a.gonzalezbeltran/owl/caarray2_1.owl#Category_name> .
<urn:caarray-data#Category_261_name> <http://www.cs.ucl.ac.uk/staff/a.gonzalezbeltran/owl/domainmodel.owl#datatype> "DiseaseState <1>"^^<http://www.w3.org/2001/XMLSchema#string> .
<urn:caarray-data#Source_3153> <http://www.w3.org/1999/02/22-rdf-syntax-ns#type> <http://www.cs.ucl.ac.uk/staff/a.gonzalezbeltran/owl/caarray2_1.owl#Source> .
<urn:caarray-data#Experiment_6> <http://www.cs.ucl.ac.uk/staff/a.gonzalezbeltran/owl/caarray2_1.owl#Experiment_sources_Source> <urn:caarray-data#Source_3153> .
<urn:caarray-data#Source_3153> <http://www.cs.ucl.ac.uk/staff/a.gonzalezbeltran/owl/domainmodel.owl#umlAttributeCollection> <urn:caarray-data#Source_3153_description> .
<urn:caarray-data#Source_3153_description> <http://www.w3.org/1999/02/22-rdf-syntax-ns#type> <http://www.cs.ucl.ac.uk/staff/a.gonzalezbeltran/owl/caarray2_1.owl#Source_description> .
<urn:caarray-data#Source_3153_description> <http://www.cs.ucl.ac.uk/staff/a.gonzalezbeltran/owl/domainmodel.owl#datatype> "Adenocarcinoma-undifferntiate"^^<http://www.w3.org/2001/XMLSchema#string> .
<urn:caarray-data#Source_3153> <http://www.cs.ucl.ac.uk/staff/a.gonzalezbeltran/owl/domainmodel.owl#umlAttributeCollection> <urn:caarray-data#Source_3153_id> .
<urn:caarray-data#Source_3153_id> <http://www.w3.org/1999/02/22-rdf-syntax-ns#type> <http://www.cs.ucl.ac.uk/staff/a.gonzalezbeltran/owl/caarray2_1.owl#Source_id> .
<urn:caarray-data#Source_3153_id> <http://www.cs.ucl.ac.uk/staff/a.gonzalezbeltran/owl/domainmodel.owl#datatype> "3153"^^<http://www.w3.org/2001/XMLSchema#string> .
<urn:caarray-data#Source_3153> <http://www.cs.ucl.ac.uk/staff/a.gonzalezbeltran/owl/domainmodel.owl#umlAttributeCollection> <urn:caarray-data#Source_3153_name> .
<urn:caarray-data#Source_3153_name> <http://www.w3.org/1999/02/22-rdf-syntax-ns#type> <http://www.cs.ucl.ac.uk/staff/a.gonzalezbeltran/owl/caarray2_1.owl#Source_name> .
<urn:caarray-data#Source_3153_name> <http://www.cs.ucl.ac.uk/staff/a.gonzalezbeltran/owl/domainmodel.owl#datatype> "GSE5949GSM134192"^^<http://www.w3.org/2001/XMLSchema#string> .
<urn:caarray-data#TermBasedCharacteristic_2938> <http://www.w3.org/1999/02/22-rdf-syntax-ns#type> <http://www.cs.ucl.ac.uk/staff/a.gonzalezbeltran/owl/caarray2_1.owl#TermBasedCharacteristic> .
<urn:caarray-data#Source_3153> <http://www.cs.ucl.ac.uk/staff/a.gonzalezbeltran/owl/caarray2_1.owl#Source_characteristics_TermBasedCharacteristic> <urn:caarray-data#TermBasedCharacteristic_2938> .
<urn:caarray-data#TermBasedCharacteristic_2938> <http://www.cs.ucl.ac.uk/staff/a.gonzalezbeltran/owl/domainmodel.owl#umlAttributeCollection> <urn:caarray-data#TermBasedCharacteristic_2938_id> .
<urn:caarray-data#TermBasedCharacteristic_2938_id> <http://www.w3.org/1999/02/22-rdf-syntax-ns#type> <http://www.cs.ucl.ac.uk/staff/a.gonzalezbeltran/owl/caarray2_1.owl#TermBasedCharacteristic_id> .
<urn:caarray-data#TermBasedCharacteristic_2938_id> <http://www.cs.ucl.ac.uk/staff/a.gonzalezbeltran/owl/domainmodel.owl#datatype> "2938"^^<http://www.w3.org/2001/XMLSchema#string> .
<urn:caarray-data#Term_888> <http://www.w3.org/1999/02/22-rdf-syntax-ns#type> <http://www.cs.ucl.ac.uk/staff/a.gonzalezbeltran/owl/caarray2_1.owl#Term> .
<urn:caarray-data#TermBasedCharacteristic_2938> <http://www.cs.ucl.ac.uk/staff/a.gonzalezbeltran/owl/caarray2_1.owl#TermBasedCharacteristic_term_Term> <urn:caarray-data#Term_888> .
<urn:caarray-data#Term_888> <http://www.cs.ucl.ac.uk/staff/a.gonzalezbeltran/owl/domainmodel.owl#umlAttributeCollection> <urn:caarray-data#Term_888_id> .
<urn:caarray-data#Term_888_id> <http://www.w3.org/1999/02/22-rdf-syntax-ns#type> <http://www.cs.ucl.ac.uk/staff/a.gonzalezbeltran/owl/caarray2_1.owl#Term_id> .
<urn:caarray-data#Term_888_id> <http://www.cs.ucl.ac.uk/staff/a.gonzalezbeltran/owl/domainmodel.owl#datatype> "888"^^<http://www.w3.org/2001/XMLSchema#string> .
<urn:caarray-data#Term_888> <http://www.cs.ucl.ac.uk/staff/a.gonzalezbeltran/owl/domainmodel.owl#umlAttributeCollection> <urn:caarray-data#Term_888_value> .
<urn:caarray-data#Term_888_value> <http://www.w3.org/1999/02/22-rdf-syntax-ns#type> <http://www.cs.ucl.ac.uk/staff/a.gonzalezbeltran/owl/caarray2_1.owl#Term_value> .
<urn:caarray-data#Term_888_value> <http://www.cs.ucl.ac.uk/staff/a.gonzalezbeltran/owl/domainmodel.owl#datatype> "Adenocarcinoma"^^<http://www.w3.org/2001/XMLSchema#string> .
<urn:caarray-data#Category_261> <http://www.w3.org/1999/02/22-rdf-syntax-ns#type> <http://www.cs.ucl.ac.uk/staff/a.gonzalezbeltran/owl/caarray2_1.owl#Category> .
<urn:caarray-data#TermBasedCharacteristic_2938> <http://www.cs.ucl.ac.uk/staff/a.gonzalezbeltran/owl/caarray2_1.owl#TermBasedCharacteristic_category_Category> <urn:caarray-data#Category_261> .
<urn:caarray-data#Category_261> <http://www.cs.ucl.ac.uk/staff/a.gonzalezbeltran/owl/domainmodel.owl#umlAttributeCollection> <urn:caarray-data#Category_261_id> .
<urn:caarray-data#Category_261_id> <http://www.w3.org/1999/02/22-rdf-syntax-ns#type> <http://www.cs.ucl.ac.uk/staff/a.gonzalezbeltran/owl/caarray2_1.owl#Category_id> .
<urn:caarray-data#Category_261_id> <http://www.cs.ucl.ac.uk/staff/a.gonzalezbeltran/owl/domainmodel.owl#datatype> "261"^^<http://www.w3.org/2001/XMLSchema#string> .
<urn:caarray-data#Category_261> <http://www.cs.ucl.ac.uk/staff/a.gonzalezbeltran/owl/domainmodel.owl#umlAttributeCollection> <urn:caarray-data#Category_261_name> .
<urn:caarray-data#Category_261_name> <http://www.w3.org/1999/02/22-rdf-syntax-ns#type> <http://www.cs.ucl.ac.uk/staff/a.gonzalezbeltran/owl/caarray2_1.owl#Category_name> .
<urn:caarray-data#Category_261_name> <http://www.cs.ucl.ac.uk/staff/a.gonzalezbeltran/owl/domainmodel.owl#datatype> "DiseaseState <1>"^^<http://www.w3.org/2001/XMLSchema#string> .
<urn:caarray-data#TermBasedCharacteristic_2939> <http://www.w3.org/1999/02/22-rdf-syntax-ns#type> <http://www.cs.ucl.ac.uk/staff/a.gonzalezbeltran/owl/caarray2_1.owl#TermBasedCharacteristic> .
<urn:caarray-data#Source_3153> <http://www.cs.ucl.ac.uk/staff/a.gonzalezbeltran/owl/caarray2_1.owl#Source_characteristics_TermBasedCharacteristic> <urn:caarray-data#TermBasedCharacteristic_2939> .
<urn:caarray-data#TermBasedCharacteristic_2939> <http://www.cs.ucl.ac.uk/staff/a.gonzalezbeltran/owl/domainmodel.owl#umlAttributeCollection> <urn:caarray-data#TermBasedCharacteristic_2939_id> .
<urn:caarray-data#TermBasedCharacteristic_2939_id> <http://www.w3.org/1999/02/22-rdf-syntax-ns#type> <http://www.cs.ucl.ac.uk/staff/a.gonzalezbeltran/owl/caarray2_1.owl#TermBasedCharacteristic_id> .
<urn:caarray-data#TermBasedCharacteristic_2939_id> <http://www.cs.ucl.ac.uk/staff/a.gonzalezbeltran/owl/domainmodel.owl#datatype> "2939"^^<http://www.w3.org/2001/XMLSchema#string> .
<urn:caarray-data#Term_882> <http://www.w3.org/1999/02/22-rdf-syntax-ns#type> <http://www.cs.ucl.ac.uk/staff/a.gonzalezbeltran/owl/caarray2_1.owl#Term> .
<urn:caarray-data#TermBasedCharacteristic_2939> <http://www.cs.ucl.ac.uk/staff/a.gonzalezbeltran/owl/caarray2_1.owl#TermBasedCharacteristic_term_Term> <urn:caarray-data#Term_882> .
<urn:caarray-data#Term_882> <http://www.cs.ucl.ac.uk/staff/a.gonzalezbeltran/owl/domainmodel.owl#umlAttributeCollection> <urn:caarray-data#Term_882_id> .
<urn:caarray-data#Term_882_id> <http://www.w3.org/1999/02/22-rdf-syntax-ns#type> <http://www.cs.ucl.ac.uk/staff/a.gonzalezbeltran/owl/caarray2_1.owl#Term_id> .
<urn:caarray-data#Term_882_id> <http://www.cs.ucl.ac.uk/staff/a.gonzalezbeltran/owl/domainmodel.owl#datatype> "882"^^<http://www.w3.org/2001/XMLSchema#string> .
<urn:caarray-data#Term_882> <http://www.cs.ucl.ac.uk/staff/a.gonzalezbeltran/owl/domainmodel.owl#umlAttributeCollection> <urn:caarray-data#Term_882_value> .
<urn:caarray-data#Term_882_value> <http://www.w3.org/1999/02/22-rdf-syntax-ns#type> <http://www.cs.ucl.ac.uk/staff/a.gonzalezbeltran/owl/caarray2_1.owl#Term_value> .
<urn:caarray-data#Term_882_value> <http://www.cs.ucl.ac.uk/staff/a.gonzalezbeltran/owl/domainmodel.owl#datatype> "male"^^<http://www.w3.org/2001/XMLSchema#string> .
<urn:caarray-data#Category_82> <http://www.w3.org/1999/02/22-rdf-syntax-ns#type> <http://www.cs.ucl.ac.uk/staff/a.gonzalezbeltran/owl/caarray2_1.owl#Category> .
<urn:caarray-data#TermBasedCharacteristic_2939> <http://www.cs.ucl.ac.uk/staff/a.gonzalezbeltran/owl/caarray2_1.owl#TermBasedCharacteristic_category_Category> <urn:caarray-data#Category_82> .
<urn:caarray-data#Category_82> <http://www.cs.ucl.ac.uk/staff/a.gonzalezbeltran/owl/domainmodel.owl#umlAttributeCollection> <urn:caarray-data#Category_82_accession> .
<urn:caarray-data#Category_82_accession> <http://www.w3.org/1999/02/22-rdf-syntax-ns#type> <http://www.cs.ucl.ac.uk/staff/a.gonzalezbeltran/owl/caarray2_1.owl#Category_accession> .
<urn:caarray-data#Category_82_accession> <http://www.cs.ucl.ac.uk/staff/a.gonzalezbeltran/owl/domainmodel.owl#datatype> "MO_168"^^<http://www.w3.org/2001/XMLSchema#string> .
<urn:caarray-data#Category_82> <http://www.cs.ucl.ac.uk/staff/a.gonzalezbeltran/owl/domainmodel.owl#umlAttributeCollection> <urn:caarray-data#Category_82_id> .
<urn:caarray-data#Category_82_id> <http://www.w3.org/1999/02/22-rdf-syntax-ns#type> <http://www.cs.ucl.ac.uk/staff/a.gonzalezbeltran/owl/caarray2_1.owl#Category_id> .
<urn:caarray-data#Category_82_id> <http://www.cs.ucl.ac.uk/staff/a.gonzalezbeltran/owl/domainmodel.owl#datatype> "82"^^<http://www.w3.org/2001/XMLSchema#string> .
<urn:caarray-data#Category_82> <http://www.cs.ucl.ac.uk/staff/a.gonzalezbeltran/owl/domainmodel.owl#umlAttributeCollection> <urn:caarray-data#Category_82_name> .
<urn:caarray-data#Category_82_name> <http://www.w3.org/1999/02/22-rdf-syntax-ns#type> <http://www.cs.ucl.ac.uk/staff/a.gonzalezbeltran/owl/caarray2_1.owl#Category_name> .
<urn:caarray-data#Category_82_name> <http://www.cs.ucl.ac.uk/staff/a.gonzalezbeltran/owl/domainmodel.owl#datatype> "Sex"^^<http://www.w3.org/2001/XMLSchema#string> .
<urn:caarray-data#Category_82> <http://www.cs.ucl.ac.uk/staff/a.gonzalezbeltran/owl/domainmodel.owl#umlAttributeCollection> <urn:caarray-data#Category_82_url> .
<urn:caarray-data#Category_82_url> <http://www.w3.org/1999/02/22-rdf-syntax-ns#type> <http://www.cs.ucl.ac.uk/staff/a.gonzalezbeltran/owl/caarray2_1.owl#Category_url> .
<urn:caarray-data#Category_82_url> <http://www.cs.ucl.ac.uk/staff/a.gonzalezbeltran/owl/domainmodel.owl#datatype> "http://mged.sourceforge.net/ontologies/MGEDontology.php#Sex"^^<http://www.w3.org/2001/XMLSchema#string> .
<urn:caarray-data#TermBasedCharacteristic_2940> <http://www.w3.org/1999/02/22-rdf-syntax-ns#type> <http://www.cs.ucl.ac.uk/staff/a.gonzalezbeltran/owl/caarray2_1.owl#TermBasedCharacteristic> .
<urn:caarray-data#Source_3153> <http://www.cs.ucl.ac.uk/staff/a.gonzalezbeltran/owl/caarray2_1.owl#Source_characteristics_TermBasedCharacteristic> <urn:caarray-data#TermBasedCharacteristic_2940> .
<urn:caarray-data#TermBasedCharacteristic_2940> <http://www.cs.ucl.ac.uk/staff/a.gonzalezbeltran/owl/domainmodel.owl#umlAttributeCollection> <urn:caarray-data#TermBasedCharacteristic_2940_id> .
<urn:caarray-data#TermBasedCharacteristic_2940_id> <http://www.w3.org/1999/02/22-rdf-syntax-ns#type> <http://www.cs.ucl.ac.uk/staff/a.gonzalezbeltran/owl/caarray2_1.owl#TermBasedCharacteristic_id> .
<urn:caarray-data#TermBasedCharacteristic_2940_id> <http://www.cs.ucl.ac.uk/staff/a.gonzalezbeltran/owl/domainmodel.owl#datatype> "2940"^^<http://www.w3.org/2001/XMLSchema#string> .
<urn:caarray-data#Term_902> <http://www.w3.org/1999/02/22-rdf-syntax-ns#type> <http://www.cs.ucl.ac.uk/staff/a.gonzalezbeltran/owl/caarray2_1.owl#Term> .
<urn:caarray-data#TermBasedCharacteristic_2940> <http://www.cs.ucl.ac.uk/staff/a.gonzalezbeltran/owl/caarray2_1.owl#TermBasedCharacteristic_term_Term> <urn:caarray-data#Term_902> .
<urn:caarray-data#Term_902> <http://www.cs.ucl.ac.uk/staff/a.gonzalezbeltran/owl/domainmodel.owl#umlAttributeCollection> <urn:caarray-data#Term_902_id> .
<urn:caarray-data#Term_902_id> <http://www.w3.org/1999/02/22-rdf-syntax-ns#type> <http://www.cs.ucl.ac.uk/staff/a.gonzalezbeltran/owl/caarray2_1.owl#Term_id> .
<urn:caarray-data#Term_902_id> <http://www.cs.ucl.ac.uk/staff/a.gonzalezbeltran/owl/domainmodel.owl#datatype> "902"^^<http://www.w3.org/2001/XMLSchema#string> .
<urn:caarray-data#Term_902> <http://www.cs.ucl.ac.uk/staff/a.gonzalezbeltran/owl/domainmodel.owl#umlAttributeCollection> <urn:caarray-data#Term_902_value> .
<urn:caarray-data#Term_902_value> <http://www.w3.org/1999/02/22-rdf-syntax-ns#type> <http://www.cs.ucl.ac.uk/staff/a.gonzalezbeltran/owl/caarray2_1.owl#Term_value> .
<urn:caarray-data#Term_902_value> <http://www.cs.ucl.ac.uk/staff/a.gonzalezbeltran/owl/domainmodel.owl#datatype> "lung"^^<http://www.w3.org/2001/XMLSchema#string> .
<urn:caarray-data#Category_264> <http://www.w3.org/1999/02/22-rdf-syntax-ns#type> <http://www.cs.ucl.ac.uk/staff/a.gonzalezbeltran/owl/caarray2_1.owl#Category> .
<urn:caarray-data#TermBasedCharacteristic_2940> <http://www.cs.ucl.ac.uk/staff/a.gonzalezbeltran/owl/caarray2_1.owl#TermBasedCharacteristic_category_Category> <urn:caarray-data#Category_264> .
<urn:caarray-data#Category_264> <http://www.cs.ucl.ac.uk/staff/a.gonzalezbeltran/owl/domainmodel.owl#umlAttributeCollection> <urn:caarray-data#Category_264_id> .
<urn:caarray-data#Category_264_id> <http://www.w3.org/1999/02/22-rdf-syntax-ns#type> <http://www.cs.ucl.ac.uk/staff/a.gonzalezbeltran/owl/caarray2_1.owl#Category_id> .
<urn:caarray-data#Category_264_id> <http://www.cs.ucl.ac.uk/staff/a.gonzalezbeltran/owl/domainmodel.owl#datatype> "264"^^<http://www.w3.org/2001/XMLSchema#string> .
<urn:caarray-data#Category_264> <http://www.cs.ucl.ac.uk/staff/a.gonzalezbeltran/owl/domainmodel.owl#umlAttributeCollection> <urn:caarray-data#Category_264_name> .
<urn:caarray-data#Category_264_name> <http://www.w3.org/1999/02/22-rdf-syntax-ns#type> <http://www.cs.ucl.ac.uk/staff/a.gonzalezbeltran/owl/caarray2_1.owl#Category_name> .
<urn:caarray-data#Category_264_name> <http://www.cs.ucl.ac.uk/staff/a.gonzalezbeltran/owl/domainmodel.owl#datatype> "OrganismPart <1>"^^<http://www.w3.org/2001/XMLSchema#string> .
<urn:caarray-data#TermBasedCharacteristic_2941> <http://www.w3.org/1999/02/22-rdf-syntax-ns#type> <http://www.cs.ucl.ac.uk/staff/a.gonzalezbeltran/owl/caarray2_1.owl#TermBasedCharacteristic> .
<urn:caarray-data#Source_3153> <http://www.cs.ucl.ac.uk/staff/a.gonzalezbeltran/owl/caarray2_1.owl#Source_characteristics_TermBasedCharacteristic> <urn:caarray-data#TermBasedCharacteristic_2941> .
<urn:caarray-data#TermBasedCharacteristic_2941> <http://www.cs.ucl.ac.uk/staff/a.gonzalezbeltran/owl/domainmodel.owl#umlAttributeCollection> <urn:caarray-data#TermBasedCharacteristic_2941_id> .
<urn:caarray-data#TermBasedCharacteristic_2941_id> <http://www.w3.org/1999/02/22-rdf-syntax-ns#type> <http://www.cs.ucl.ac.uk/staff/a.gonzalezbeltran/owl/caarray2_1.owl#TermBasedCharacteristic_id> .
<urn:caarray-data#TermBasedCharacteristic_2941_id> <http://www.cs.ucl.ac.uk/staff/a.gonzalezbeltran/owl/domainmodel.owl#datatype> "2941"^^<http://www.w3.org/2001/XMLSchema#string> .
<urn:caarray-data#Term_1029> <http://www.w3.org/1999/02/22-rdf-syntax-ns#type> <http://www.cs.ucl.ac.uk/staff/a.gonzalezbeltran/owl/caarray2_1.owl#Term> .
<urn:caarray-data#TermBasedCharacteristic_2941> <http://www.cs.ucl.ac.uk/staff/a.gonzalezbeltran/owl/caarray2_1.owl#TermBasedCharacteristic_term_Term> <urn:caarray-data#Term_1029> .
<urn:caarray-data#Term_1029> <http://www.cs.ucl.ac.uk/staff/a.gonzalezbeltran/owl/domainmodel.owl#umlAttributeCollection> <urn:caarray-data#Term_1029_id> .
<urn:caarray-data#Term_1029_id> <http://www.w3.org/1999/02/22-rdf-syntax-ns#type> <http://www.cs.ucl.ac.uk/staff/a.gonzalezbeltran/owl/caarray2_1.owl#Term_id> .
<urn:caarray-data#Term_1029_id> <http://www.cs.ucl.ac.uk/staff/a.gonzalezbeltran/owl/domainmodel.owl#datatype> "1029"^^<http://www.w3.org/2001/XMLSchema#string> .
<urn:caarray-data#Term_1029> <http://www.cs.ucl.ac.uk/staff/a.gonzalezbeltran/owl/domainmodel.owl#umlAttributeCollection> <urn:caarray-data#Term_1029_value> .
<urn:caarray-data#Term_1029_value> <http://www.w3.org/1999/02/22-rdf-syntax-ns#type> <http://www.cs.ucl.ac.uk/staff/a.gonzalezbeltran/owl/caarray2_1.owl#Term_value> .
<urn:caarray-data#Term_1029_value> <http://www.cs.ucl.ac.uk/staff/a.gonzalezbeltran/owl/domainmodel.owl#datatype> "NCI-H23"^^<http://www.w3.org/2001/XMLSchema#string> .
<urn:caarray-data#Category_86> <http://www.w3.org/1999/02/22-rdf-syntax-ns#type> <http://www.cs.ucl.ac.uk/staff/a.gonzalezbeltran/owl/caarray2_1.owl#Category> .
<urn:caarray-data#TermBasedCharacteristic_2941> <http://www.cs.ucl.ac.uk/staff/a.gonzalezbeltran/owl/caarray2_1.owl#TermBasedCharacteristic_category_Category> <urn:caarray-data#Category_86> .
<urn:caarray-data#Category_86> <http://www.cs.ucl.ac.uk/staff/a.gonzalezbeltran/owl/domainmodel.owl#umlAttributeCollection> <urn:caarray-data#Category_86_accession> .
<urn:caarray-data#Category_86_accession> <http://www.w3.org/1999/02/22-rdf-syntax-ns#type> <http://www.cs.ucl.ac.uk/staff/a.gonzalezbeltran/owl/caarray2_1.owl#Category_accession> .
<urn:caarray-data#Category_86_accession> <http://www.cs.ucl.ac.uk/staff/a.gonzalezbeltran/owl/domainmodel.owl#datatype> "MO_49"^^<http://www.w3.org/2001/XMLSchema#string> .
<urn:caarray-data#Category_86> <http://www.cs.ucl.ac.uk/staff/a.gonzalezbeltran/owl/domainmodel.owl#umlAttributeCollection> <urn:caarray-data#Category_86_id> .
<urn:caarray-data#Category_86_id> <http://www.w3.org/1999/02/22-rdf-syntax-ns#type> <http://www.cs.ucl.ac.uk/staff/a.gonzalezbeltran/owl/caarray2_1.owl#Category_id> .
<urn:caarray-data#Category_86_id> <http://www.cs.ucl.ac.uk/staff/a.gonzalezbeltran/owl/domainmodel.owl#datatype> "86"^^<http://www.w3.org/2001/XMLSchema#string> .
<urn:caarray-data#Category_86> <http://www.cs.ucl.ac.uk/staff/a.gonzalezbeltran/owl/domainmodel.owl#umlAttributeCollection> <urn:caarray-data#Category_86_name> .
<urn:caarray-data#Category_86_name> <http://www.w3.org/1999/02/22-rdf-syntax-ns#type> <http://www.cs.ucl.ac.uk/staff/a.gonzalezbeltran/owl/caarray2_1.owl#Category_name> .
<urn:caarray-data#Category_86_name> <http://www.cs.ucl.ac.uk/staff/a.gonzalezbeltran/owl/domainmodel.owl#datatype> "CellLine"^^<http://www.w3.org/2001/XMLSchema#string> .
<urn:caarray-data#Category_86> <http://www.cs.ucl.ac.uk/staff/a.gonzalezbeltran/owl/domainmodel.owl#umlAttributeCollection> <urn:caarray-data#Category_86_url> .
<urn:caarray-data#Category_86_url> <http://www.w3.org/1999/02/22-rdf-syntax-ns#type> <http://www.cs.ucl.ac.uk/staff/a.gonzalezbeltran/owl/caarray2_1.owl#Category_url> .
<urn:caarray-data#Category_86_url> <http://www.cs.ucl.ac.uk/staff/a.gonzalezbeltran/owl/domainmodel.owl#datatype> "http://mged.sourceforge.net/ontologies/MGEDontology.php#CellLine"^^<http://www.w3.org/2001/XMLSchema#string> .
<urn:caarray-data#Source_4105> <http://www.w3.org/1999/02/22-rdf-syntax-ns#type> <http://www.cs.ucl.ac.uk/staff/a.gonzalezbeltran/owl/caarray2_1.owl#Source> .
<urn:caarray-data#Experiment_6> <http://www.cs.ucl.ac.uk/staff/a.gonzalezbeltran/owl/caarray2_1.owl#Experiment_sources_Source> <urn:caarray-data#Source_4105> .
<urn:caarray-data#Source_4105> <http://www.cs.ucl.ac.uk/staff/a.gonzalezbeltran/owl/domainmodel.owl#umlAttributeCollection> <urn:caarray-data#Source_4105_description> .
<urn:caarray-data#Source_4105_description> <http://www.w3.org/1999/02/22-rdf-syntax-ns#type> <http://www.cs.ucl.ac.uk/staff/a.gonzalezbeltran/owl/caarray2_1.owl#Source_description> .
<urn:caarray-data#Source_4105_description> <http://www.cs.ucl.ac.uk/staff/a.gonzalezbeltran/owl/domainmodel.owl#datatype> "Astrocytoma:  NCI60.10_LABEL1"^^<http://www.w3.org/2001/XMLSchema#string> .
<urn:caarray-data#Source_4105> <http://www.cs.ucl.ac.uk/staff/a.gonzalezbeltran/owl/domainmodel.owl#umlAttributeCollection> <urn:caarray-data#Source_4105_id> .
<urn:caarray-data#Source_4105_id> <http://www.w3.org/1999/02/22-rdf-syntax-ns#type> <http://www.cs.ucl.ac.uk/staff/a.gonzalezbeltran/owl/caarray2_1.owl#Source_id> .
<urn:caarray-data#Source_4105_id> <http://www.cs.ucl.ac.uk/staff/a.gonzalezbeltran/owl/domainmodel.owl#datatype> "4105"^^<http://www.w3.org/2001/XMLSchema#string> .
<urn:caarray-data#Source_4105> <http://www.cs.ucl.ac.uk/staff/a.gonzalezbeltran/owl/domainmodel.owl#umlAttributeCollection> <urn:caarray-data#Source_4105_name> .
<urn:caarray-data#Source_4105_name> <http://www.w3.org/1999/02/22-rdf-syntax-ns#type> <http://www.cs.ucl.ac.uk/staff/a.gonzalezbeltran/owl/caarray2_1.owl#Source_name> .
<urn:caarray-data#Source_4105_name> <http://www.cs.ucl.ac.uk/staff/a.gonzalezbeltran/owl/domainmodel.owl#datatype> "GSE5949GSM134042"^^<http://www.w3.org/2001/XMLSchema#string> .
<urn:caarray-data#TermBasedCharacteristic_4128> <http://www.w3.org/1999/02/22-rdf-syntax-ns#type> <http://www.cs.ucl.ac.uk/staff/a.gonzalezbeltran/owl/caarray2_1.owl#TermBasedCharacteristic> .
<urn:caarray-data#Source_4105> <http://www.cs.ucl.ac.uk/staff/a.gonzalezbeltran/owl/caarray2_1.owl#Source_characteristics_TermBasedCharacteristic> <urn:caarray-data#TermBasedCharacteristic_4128> .
<urn:caarray-data#TermBasedCharacteristic_4128> <http://www.cs.ucl.ac.uk/staff/a.gonzalezbeltran/owl/domainmodel.owl#umlAttributeCollection> <urn:caarray-data#TermBasedCharacteristic_4128_id> .
<urn:caarray-data#TermBasedCharacteristic_4128_id> <http://www.w3.org/1999/02/22-rdf-syntax-ns#type> <http://www.cs.ucl.ac.uk/staff/a.gonzalezbeltran/owl/caarray2_1.owl#TermBasedCharacteristic_id> .
<urn:caarray-data#TermBasedCharacteristic_4128_id> <http://www.cs.ucl.ac.uk/staff/a.gonzalezbeltran/owl/domainmodel.owl#datatype> "4128"^^<http://www.w3.org/2001/XMLSchema#string> .
<urn:caarray-data#Term_909> <http://www.w3.org/1999/02/22-rdf-syntax-ns#type> <http://www.cs.ucl.ac.uk/staff/a.gonzalezbeltran/owl/caarray2_1.owl#Term> .
<urn:caarray-data#TermBasedCharacteristic_4128> <http://www.cs.ucl.ac.uk/staff/a.gonzalezbeltran/owl/caarray2_1.owl#TermBasedCharacteristic_term_Term> <urn:caarray-data#Term_909> .
<urn:caarray-data#Term_909> <http://www.cs.ucl.ac.uk/staff/a.gonzalezbeltran/owl/domainmodel.owl#umlAttributeCollection> <urn:caarray-data#Term_909_id> .
<urn:caarray-data#Term_909_id> <http://www.w3.org/1999/02/22-rdf-syntax-ns#type> <http://www.cs.ucl.ac.uk/staff/a.gonzalezbeltran/owl/caarray2_1.owl#Term_id> .
<urn:caarray-data#Term_909_id> <http://www.cs.ucl.ac.uk/staff/a.gonzalezbeltran/owl/domainmodel.owl#datatype> "909"^^<http://www.w3.org/2001/XMLSchema#string> .
<urn:caarray-data#Term_909> <http://www.cs.ucl.ac.uk/staff/a.gonzalezbeltran/owl/domainmodel.owl#umlAttributeCollection> <urn:caarray-data#Term_909_value> .
<urn:caarray-data#Term_909_value> <http://www.w3.org/1999/02/22-rdf-syntax-ns#type> <http://www.cs.ucl.ac.uk/staff/a.gonzalezbeltran/owl/caarray2_1.owl#Term_value> .
<urn:caarray-data#Term_909_value> <http://www.cs.ucl.ac.uk/staff/a.gonzalezbeltran/owl/domainmodel.owl#datatype> "female"^^<http://www.w3.org/2001/XMLSchema#string> .
<urn:caarray-data#Category_82> <http://www.w3.org/1999/02/22-rdf-syntax-ns#type> <http://www.cs.ucl.ac.uk/staff/a.gonzalezbeltran/owl/caarray2_1.owl#Category> .
<urn:caarray-data#TermBasedCharacteristic_4128> <http://www.cs.ucl.ac.uk/staff/a.gonzalezbeltran/owl/caarray2_1.owl#TermBasedCharacteristic_category_Category> <urn:caarray-data#Category_82> .
<urn:caarray-data#Category_82> <http://www.cs.ucl.ac.uk/staff/a.gonzalezbeltran/owl/domainmodel.owl#umlAttributeCollection> <urn:caarray-data#Category_82_accession> .
<urn:caarray-data#Category_82_accession> <http://www.w3.org/1999/02/22-rdf-syntax-ns#type> <http://www.cs.ucl.ac.uk/staff/a.gonzalezbeltran/owl/caarray2_1.owl#Category_accession> .
<urn:caarray-data#Category_82_accession> <http://www.cs.ucl.ac.uk/staff/a.gonzalezbeltran/owl/domainmodel.owl#datatype> "MO_168"^^<http://www.w3.org/2001/XMLSchema#string> .
<urn:caarray-data#Category_82> <http://www.cs.ucl.ac.uk/staff/a.gonzalezbeltran/owl/domainmodel.owl#umlAttributeCollection> <urn:caarray-data#Category_82_id> .
<urn:caarray-data#Category_82_id> <http://www.w3.org/1999/02/22-rdf-syntax-ns#type> <http://www.cs.ucl.ac.uk/staff/a.gonzalezbeltran/owl/caarray2_1.owl#Category_id> .
<urn:caarray-data#Category_82_id> <http://www.cs.ucl.ac.uk/staff/a.gonzalezbeltran/owl/domainmodel.owl#datatype> "82"^^<http://www.w3.org/2001/XMLSchema#string> .
<urn:caarray-data#Category_82> <http://www.cs.ucl.ac.uk/staff/a.gonzalezbeltran/owl/domainmodel.owl#umlAttributeCollection> <urn:caarray-data#Category_82_name> .
<urn:caarray-data#Category_82_name> <http://www.w3.org/1999/02/22-rdf-syntax-ns#type> <http://www.cs.ucl.ac.uk/staff/a.gonzalezbeltran/owl/caarray2_1.owl#Category_name> .
<urn:caarray-data#Category_82_name> <http://www.cs.ucl.ac.uk/staff/a.gonzalezbeltran/owl/domainmodel.owl#datatype> "Sex"^^<http://www.w3.org/2001/XMLSchema#string> .
<urn:caarray-data#Category_82> <http://www.cs.ucl.ac.uk/staff/a.gonzalezbeltran/owl/domainmodel.owl#umlAttributeCollection> <urn:caarray-data#Category_82_url> .
<urn:caarray-data#Category_82_url> <http://www.w3.org/1999/02/22-rdf-syntax-ns#type> <http://www.cs.ucl.ac.uk/staff/a.gonzalezbeltran/owl/caarray2_1.owl#Category_url> .
<urn:caarray-data#Category_82_url> <http://www.cs.ucl.ac.uk/staff/a.gonzalezbeltran/owl/domainmodel.owl#datatype> "http://mged.sourceforge.net/ontologies/MGEDontology.php#Sex"^^<http://www.w3.org/2001/XMLSchema#string> .
<urn:caarray-data#TermBasedCharacteristic_4129> <http://www.w3.org/1999/02/22-rdf-syntax-ns#type> <http://www.cs.ucl.ac.uk/staff/a.gonzalezbeltran/owl/caarray2_1.owl#TermBasedCharacteristic> .
<urn:caarray-data#Source_4105> <http://www.cs.ucl.ac.uk/staff/a.gonzalezbeltran/owl/caarray2_1.owl#Source_characteristics_TermBasedCharacteristic> <urn:caarray-data#TermBasedCharacteristic_4129> .
<urn:caarray-data#TermBasedCharacteristic_4129> <http://www.cs.ucl.ac.uk/staff/a.gonzalezbeltran/owl/domainmodel.owl#umlAttributeCollection> <urn:caarray-data#TermBasedCharacteristic_4129_id> .
<urn:caarray-data#TermBasedCharacteristic_4129_id> <http://www.w3.org/1999/02/22-rdf-syntax-ns#type> <http://www.cs.ucl.ac.uk/staff/a.gonzalezbeltran/owl/caarray2_1.owl#TermBasedCharacteristic_id> .
<urn:caarray-data#TermBasedCharacteristic_4129_id> <http://www.cs.ucl.ac.uk/staff/a.gonzalezbeltran/owl/domainmodel.owl#datatype> "4129"^^<http://www.w3.org/2001/XMLSchema#string> .
<urn:caarray-data#Term_939> <http://www.w3.org/1999/02/22-rdf-syntax-ns#type> <http://www.cs.ucl.ac.uk/staff/a.gonzalezbeltran/owl/caarray2_1.owl#Term> .
<urn:caarray-data#TermBasedCharacteristic_4129> <http://www.cs.ucl.ac.uk/staff/a.gonzalezbeltran/owl/caarray2_1.owl#TermBasedCharacteristic_term_Term> <urn:caarray-data#Term_939> .
<urn:caarray-data#Term_939> <http://www.cs.ucl.ac.uk/staff/a.gonzalezbeltran/owl/domainmodel.owl#umlAttributeCollection> <urn:caarray-data#Term_939_id> .
<urn:caarray-data#Term_939_id> <http://www.w3.org/1999/02/22-rdf-syntax-ns#type> <http://www.cs.ucl.ac.uk/staff/a.gonzalezbeltran/owl/caarray2_1.owl#Term_id> .
<urn:caarray-data#Term_939_id> <http://www.cs.ucl.ac.uk/staff/a.gonzalezbeltran/owl/domainmodel.owl#datatype> "939"^^<http://www.w3.org/2001/XMLSchema#string> .
<urn:caarray-data#Term_939> <http://www.cs.ucl.ac.uk/staff/a.gonzalezbeltran/owl/domainmodel.owl#umlAttributeCollection> <urn:caarray-data#Term_939_value> .
<urn:caarray-data#Term_939_value> <http://www.w3.org/1999/02/22-rdf-syntax-ns#type> <http://www.cs.ucl.ac.uk/staff/a.gonzalezbeltran/owl/caarray2_1.owl#Term_value> .
<urn:caarray-data#Term_939_value> <http://www.cs.ucl.ac.uk/staff/a.gonzalezbeltran/owl/domainmodel.owl#datatype> "central nervous system"^^<http://www.w3.org/2001/XMLSchema#string> .
<urn:caarray-data#Category_264> <http://www.w3.org/1999/02/22-rdf-syntax-ns#type> <http://www.cs.ucl.ac.uk/staff/a.gonzalezbeltran/owl/caarray2_1.owl#Category> .
<urn:caarray-data#TermBasedCharacteristic_4129> <http://www.cs.ucl.ac.uk/staff/a.gonzalezbeltran/owl/caarray2_1.owl#TermBasedCharacteristic_category_Category> <urn:caarray-data#Category_264> .
<urn:caarray-data#Category_264> <http://www.cs.ucl.ac.uk/staff/a.gonzalezbeltran/owl/domainmodel.owl#umlAttributeCollection> <urn:caarray-data#Category_264_id> .
<urn:caarray-data#Category_264_id> <http://www.w3.org/1999/02/22-rdf-syntax-ns#type> <http://www.cs.ucl.ac.uk/staff/a.gonzalezbeltran/owl/caarray2_1.owl#Category_id> .
<urn:caarray-data#Category_264_id> <http://www.cs.ucl.ac.uk/staff/a.gonzalezbeltran/owl/domainmodel.owl#datatype> "264"^^<http://www.w3.org/2001/XMLSchema#string> .
<urn:caarray-data#Category_264> <http://www.cs.ucl.ac.uk/staff/a.gonzalezbeltran/owl/domainmodel.owl#umlAttributeCollection> <urn:caarray-data#Category_264_name> .
<urn:caarray-data#Category_264_name> <http://www.w3.org/1999/02/22-rdf-syntax-ns#type> <http://www.cs.ucl.ac.uk/staff/a.gonzalezbeltran/owl/caarray2_1.owl#Category_name> .
<urn:caarray-data#Category_264_name> <http://www.cs.ucl.ac.uk/staff/a.gonzalezbeltran/owl/domainmodel.owl#datatype> "OrganismPart <1>"^^<http://www.w3.org/2001/XMLSchema#string> .
<urn:caarray-data#TermBasedCharacteristic_4130> <http://www.w3.org/1999/02/22-rdf-syntax-ns#type> <http://www.cs.ucl.ac.uk/staff/a.gonzalezbeltran/owl/caarray2_1.owl#TermBasedCharacteristic> .
<urn:caarray-data#Source_4105> <http://www.cs.ucl.ac.uk/staff/a.gonzalezbeltran/owl/caarray2_1.owl#Source_characteristics_TermBasedCharacteristic> <urn:caarray-data#TermBasedCharacteristic_4130> .
<urn:caarray-data#TermBasedCharacteristic_4130> <http://www.cs.ucl.ac.uk/staff/a.gonzalezbeltran/owl/domainmodel.owl#umlAttributeCollection> <urn:caarray-data#TermBasedCharacteristic_4130_id> .
<urn:caarray-data#TermBasedCharacteristic_4130_id> <http://www.w3.org/1999/02/22-rdf-syntax-ns#type> <http://www.cs.ucl.ac.uk/staff/a.gonzalezbeltran/owl/caarray2_1.owl#TermBasedCharacteristic_id> .
<urn:caarray-data#TermBasedCharacteristic_4130_id> <http://www.cs.ucl.ac.uk/staff/a.gonzalezbeltran/owl/domainmodel.owl#datatype> "4130"^^<http://www.w3.org/2001/XMLSchema#string> .
<urn:caarray-data#Term_1034> <http://www.w3.org/1999/02/22-rdf-syntax-ns#type> <http://www.cs.ucl.ac.uk/staff/a.gonzalezbeltran/owl/caarray2_1.owl#Term> .
<urn:caarray-data#TermBasedCharacteristic_4130> <http://www.cs.ucl.ac.uk/staff/a.gonzalezbeltran/owl/caarray2_1.owl#TermBasedCharacteristic_term_Term> <urn:caarray-data#Term_1034> .
<urn:caarray-data#Term_1034> <http://www.cs.ucl.ac.uk/staff/a.gonzalezbeltran/owl/domainmodel.owl#umlAttributeCollection> <urn:caarray-data#Term_1034_id> .
<urn:caarray-data#Term_1034_id> <http://www.w3.org/1999/02/22-rdf-syntax-ns#type> <http://www.cs.ucl.ac.uk/staff/a.gonzalezbeltran/owl/caarray2_1.owl#Term_id> .
<urn:caarray-data#Term_1034_id> <http://www.cs.ucl.ac.uk/staff/a.gonzalezbeltran/owl/domainmodel.owl#datatype> "1034"^^<http://www.w3.org/2001/XMLSchema#string> .
<urn:caarray-data#Term_1034> <http://www.cs.ucl.ac.uk/staff/a.gonzalezbeltran/owl/domainmodel.owl#umlAttributeCollection> <urn:caarray-data#Term_1034_value> .
<urn:caarray-data#Term_1034_value> <http://www.w3.org/1999/02/22-rdf-syntax-ns#type> <http://www.cs.ucl.ac.uk/staff/a.gonzalezbeltran/owl/caarray2_1.owl#Term_value> .
<urn:caarray-data#Term_1034_value> <http://www.cs.ucl.ac.uk/staff/a.gonzalezbeltran/owl/domainmodel.owl#datatype> "SNB-75"^^<http://www.w3.org/2001/XMLSchema#string> .
<urn:caarray-data#Category_86> <http://www.w3.org/1999/02/22-rdf-syntax-ns#type> <http://www.cs.ucl.ac.uk/staff/a.gonzalezbeltran/owl/caarray2_1.owl#Category> .
<urn:caarray-data#TermBasedCharacteristic_4130> <http://www.cs.ucl.ac.uk/staff/a.gonzalezbeltran/owl/caarray2_1.owl#TermBasedCharacteristic_category_Category> <urn:caarray-data#Category_86> .
<urn:caarray-data#Category_86> <http://www.cs.ucl.ac.uk/staff/a.gonzalezbeltran/owl/domainmodel.owl#umlAttributeCollection> <urn:caarray-data#Category_86_accession> .
<urn:caarray-data#Category_86_accession> <http://www.w3.org/1999/02/22-rdf-syntax-ns#type> <http://www.cs.ucl.ac.uk/staff/a.gonzalezbeltran/owl/caarray2_1.owl#Category_accession> .
<urn:caarray-data#Category_86_accession> <http://www.cs.ucl.ac.uk/staff/a.gonzalezbeltran/owl/domainmodel.owl#datatype> "MO_49"^^<http://www.w3.org/2001/XMLSchema#string> .
<urn:caarray-data#Category_86> <http://www.cs.ucl.ac.uk/staff/a.gonzalezbeltran/owl/domainmodel.owl#umlAttributeCollection> <urn:caarray-data#Category_86_id> .
<urn:caarray-data#Category_86_id> <http://www.w3.org/1999/02/22-rdf-syntax-ns#type> <http://www.cs.ucl.ac.uk/staff/a.gonzalezbeltran/owl/caarray2_1.owl#Category_id> .
<urn:caarray-data#Category_86_id> <http://www.cs.ucl.ac.uk/staff/a.gonzalezbeltran/owl/domainmodel.owl#datatype> "86"^^<http://www.w3.org/2001/XMLSchema#string> .
<urn:caarray-data#Category_86> <http://www.cs.ucl.ac.uk/staff/a.gonzalezbeltran/owl/domainmodel.owl#umlAttributeCollection> <urn:caarray-data#Category_86_name> .
<urn:caarray-data#Category_86_name> <http://www.w3.org/1999/02/22-rdf-syntax-ns#type> <http://www.cs.ucl.ac.uk/staff/a.gonzalezbeltran/owl/caarray2_1.owl#Category_name> .
<urn:caarray-data#Category_86_name> <http://www.cs.ucl.ac.uk/staff/a.gonzalezbeltran/owl/domainmodel.owl#datatype> "CellLine"^^<http://www.w3.org/2001/XMLSchema#string> .
<urn:caarray-data#Category_86> <http://www.cs.ucl.ac.uk/staff/a.gonzalezbeltran/owl/domainmodel.owl#umlAttributeCollection> <urn:caarray-data#Category_86_url> .
<urn:caarray-data#Category_86_url> <http://www.w3.org/1999/02/22-rdf-syntax-ns#type> <http://www.cs.ucl.ac.uk/staff/a.gonzalezbeltran/owl/caarray2_1.owl#Category_url> .
<urn:caarray-data#Category_86_url> <http://www.cs.ucl.ac.uk/staff/a.gonzalezbeltran/owl/domainmodel.owl#datatype> "http://mged.sourceforge.net/ontologies/MGEDontology.php#CellLine"^^<http://www.w3.org/2001/XMLSchema#string> .
<urn:caarray-data#TermBasedCharacteristic_4131> <http://www.w3.org/1999/02/22-rdf-syntax-ns#type> <http://www.cs.ucl.ac.uk/staff/a.gonzalezbeltran/owl/caarray2_1.owl#TermBasedCharacteristic> .
<urn:caarray-data#Source_4105> <http://www.cs.ucl.ac.uk/staff/a.gonzalezbeltran/owl/caarray2_1.owl#Source_characteristics_TermBasedCharacteristic> <urn:caarray-data#TermBasedCharacteristic_4131> .
<urn:caarray-data#TermBasedCharacteristic_4131> <http://www.cs.ucl.ac.uk/staff/a.gonzalezbeltran/owl/domainmodel.owl#umlAttributeCollection> <urn:caarray-data#TermBasedCharacteristic_4131_id> .
<urn:caarray-data#TermBasedCharacteristic_4131_id> <http://www.w3.org/1999/02/22-rdf-syntax-ns#type> <http://www.cs.ucl.ac.uk/staff/a.gonzalezbeltran/owl/caarray2_1.owl#TermBasedCharacteristic_id> .
<urn:caarray-data#TermBasedCharacteristic_4131_id> <http://www.cs.ucl.ac.uk/staff/a.gonzalezbeltran/owl/domainmodel.owl#datatype> "4131"^^<http://www.w3.org/2001/XMLSchema#string> .
<urn:caarray-data#Term_928> <http://www.w3.org/1999/02/22-rdf-syntax-ns#type> <http://www.cs.ucl.ac.uk/staff/a.gonzalezbeltran/owl/caarray2_1.owl#Term> .
<urn:caarray-data#TermBasedCharacteristic_4131> <http://www.cs.ucl.ac.uk/staff/a.gonzalezbeltran/owl/caarray2_1.owl#TermBasedCharacteristic_term_Term> <urn:caarray-data#Term_928> .
<urn:caarray-data#Term_928> <http://www.cs.ucl.ac.uk/staff/a.gonzalezbeltran/owl/domainmodel.owl#umlAttributeCollection> <urn:caarray-data#Term_928_id> .
<urn:caarray-data#Term_928_id> <http://www.w3.org/1999/02/22-rdf-syntax-ns#type> <http://www.cs.ucl.ac.uk/staff/a.gonzalezbeltran/owl/caarray2_1.owl#Term_id> .
<urn:caarray-data#Term_928_id> <http://www.cs.ucl.ac.uk/staff/a.gonzalezbeltran/owl/domainmodel.owl#datatype> "928"^^<http://www.w3.org/2001/XMLSchema#string> .
<urn:caarray-data#Term_928> <http://www.cs.ucl.ac.uk/staff/a.gonzalezbeltran/owl/domainmodel.owl#umlAttributeCollection> <urn:caarray-data#Term_928_value> .
<urn:caarray-data#Term_928_value> <http://www.w3.org/1999/02/22-rdf-syntax-ns#type> <http://www.cs.ucl.ac.uk/staff/a.gonzalezbeltran/owl/caarray2_1.owl#Term_value> .
<urn:caarray-data#Term_928_value> <http://www.cs.ucl.ac.uk/staff/a.gonzalezbeltran/owl/domainmodel.owl#datatype> "Astrocytoma"^^<http://www.w3.org/2001/XMLSchema#string> .
<urn:caarray-data#Category_261> <http://www.w3.org/1999/02/22-rdf-syntax-ns#type> <http://www.cs.ucl.ac.uk/staff/a.gonzalezbeltran/owl/caarray2_1.owl#Category> .
<urn:caarray-data#TermBasedCharacteristic_4131> <http://www.cs.ucl.ac.uk/staff/a.gonzalezbeltran/owl/caarray2_1.owl#TermBasedCharacteristic_category_Category> <urn:caarray-data#Category_261> .
<urn:caarray-data#Category_261> <http://www.cs.ucl.ac.uk/staff/a.gonzalezbeltran/owl/domainmodel.owl#umlAttributeCollection> <urn:caarray-data#Category_261_id> .
<urn:caarray-data#Category_261_id> <http://www.w3.org/1999/02/22-rdf-syntax-ns#type> <http://www.cs.ucl.ac.uk/staff/a.gonzalezbeltran/owl/caarray2_1.owl#Category_id> .
<urn:caarray-data#Category_261_id> <http://www.cs.ucl.ac.uk/staff/a.gonzalezbeltran/owl/domainmodel.owl#datatype> "261"^^<http://www.w3.org/2001/XMLSchema#string> .
<urn:caarray-data#Category_261> <http://www.cs.ucl.ac.uk/staff/a.gonzalezbeltran/owl/domainmodel.owl#umlAttributeCollection> <urn:caarray-data#Category_261_name> .
<urn:caarray-data#Category_261_name> <http://www.w3.org/1999/02/22-rdf-syntax-ns#type> <http://www.cs.ucl.ac.uk/staff/a.gonzalezbeltran/owl/caarray2_1.owl#Category_name> .
<urn:caarray-data#Category_261_name> <http://www.cs.ucl.ac.uk/staff/a.gonzalezbeltran/owl/domainmodel.owl#datatype> "DiseaseState <1>"^^<http://www.w3.org/2001/XMLSchema#string> .
<urn:caarray-data#Source_4157> <http://www.w3.org/1999/02/22-rdf-syntax-ns#type> <http://www.cs.ucl.ac.uk/staff/a.gonzalezbeltran/owl/caarray2_1.owl#Source> .
<urn:caarray-data#Experiment_6> <http://www.cs.ucl.ac.uk/staff/a.gonzalezbeltran/owl/caarray2_1.owl#Experiment_sources_Source> <urn:caarray-data#Source_4157> .
<urn:caarray-data#Source_4157> <http://www.cs.ucl.ac.uk/staff/a.gonzalezbeltran/owl/domainmodel.owl#umlAttributeCollection> <urn:caarray-data#Source_4157_description> .
<urn:caarray-data#Source_4157_description> <http://www.w3.org/1999/02/22-rdf-syntax-ns#type> <http://www.cs.ucl.ac.uk/staff/a.gonzalezbeltran/owl/caarray2_1.owl#Source_description> .
<urn:caarray-data#Source_4157_description> <http://www.cs.ucl.ac.uk/staff/a.gonzalezbeltran/owl/domainmodel.owl#datatype> "Myelogenous Leukemia:  NCI60."^^<http://www.w3.org/2001/XMLSchema#string> .
<urn:caarray-data#Source_4157> <http://www.cs.ucl.ac.uk/staff/a.gonzalezbeltran/owl/domainmodel.owl#umlAttributeCollection> <urn:caarray-data#Source_4157_id> .
<urn:caarray-data#Source_4157_id> <http://www.w3.org/1999/02/22-rdf-syntax-ns#type> <http://www.cs.ucl.ac.uk/staff/a.gonzalezbeltran/owl/caarray2_1.owl#Source_id> .
<urn:caarray-data#Source_4157_id> <http://www.cs.ucl.ac.uk/staff/a.gonzalezbeltran/owl/domainmodel.owl#datatype> "4157"^^<http://www.w3.org/2001/XMLSchema#string> .
<urn:caarray-data#Source_4157> <http://www.cs.ucl.ac.uk/staff/a.gonzalezbeltran/owl/domainmodel.owl#umlAttributeCollection> <urn:caarray-data#Source_4157_name> .
<urn:caarray-data#Source_4157_name> <http://www.w3.org/1999/02/22-rdf-syntax-ns#type> <http://www.cs.ucl.ac.uk/staff/a.gonzalezbeltran/owl/caarray2_1.owl#Source_name> .
<urn:caarray-data#Source_4157_name> <http://www.cs.ucl.ac.uk/staff/a.gonzalezbeltran/owl/domainmodel.owl#datatype> "GSE5949GSM134096"^^<http://www.w3.org/2001/XMLSchema#string> .
<urn:caarray-data#TermBasedCharacteristic_4191> <http://www.w3.org/1999/02/22-rdf-syntax-ns#type> <http://www.cs.ucl.ac.uk/staff/a.gonzalezbeltran/owl/caarray2_1.owl#TermBasedCharacteristic> .
<urn:caarray-data#Source_4157> <http://www.cs.ucl.ac.uk/staff/a.gonzalezbeltran/owl/caarray2_1.owl#Source_characteristics_TermBasedCharacteristic> <urn:caarray-data#TermBasedCharacteristic_4191> .
<urn:caarray-data#TermBasedCharacteristic_4191> <http://www.cs.ucl.ac.uk/staff/a.gonzalezbeltran/owl/domainmodel.owl#umlAttributeCollection> <urn:caarray-data#TermBasedCharacteristic_4191_id> .
<urn:caarray-data#TermBasedCharacteristic_4191_id> <http://www.w3.org/1999/02/22-rdf-syntax-ns#type> <http://www.cs.ucl.ac.uk/staff/a.gonzalezbeltran/owl/caarray2_1.owl#TermBasedCharacteristic_id> .
<urn:caarray-data#TermBasedCharacteristic_4191_id> <http://www.cs.ucl.ac.uk/staff/a.gonzalezbeltran/owl/domainmodel.owl#datatype> "4191"^^<http://www.w3.org/2001/XMLSchema#string> .
<urn:caarray-data#Term_962> <http://www.w3.org/1999/02/22-rdf-syntax-ns#type> <http://www.cs.ucl.ac.uk/staff/a.gonzalezbeltran/owl/caarray2_1.owl#Term> .
<urn:caarray-data#TermBasedCharacteristic_4191> <http://www.cs.ucl.ac.uk/staff/a.gonzalezbeltran/owl/caarray2_1.owl#TermBasedCharacteristic_term_Term> <urn:caarray-data#Term_962> .
<urn:caarray-data#Term_962> <http://www.cs.ucl.ac.uk/staff/a.gonzalezbeltran/owl/domainmodel.owl#umlAttributeCollection> <urn:caarray-data#Term_962_id> .
<urn:caarray-data#Term_962_id> <http://www.w3.org/1999/02/22-rdf-syntax-ns#type> <http://www.cs.ucl.ac.uk/staff/a.gonzalezbeltran/owl/caarray2_1.owl#Term_id> .
<urn:caarray-data#Term_962_id> <http://www.cs.ucl.ac.uk/staff/a.gonzalezbeltran/owl/domainmodel.owl#datatype> "962"^^<http://www.w3.org/2001/XMLSchema#string> .
<urn:caarray-data#Term_962> <http://www.cs.ucl.ac.uk/staff/a.gonzalezbeltran/owl/domainmodel.owl#umlAttributeCollection> <urn:caarray-data#Term_962_value> .
<urn:caarray-data#Term_962_value> <http://www.w3.org/1999/02/22-rdf-syntax-ns#type> <http://www.cs.ucl.ac.uk/staff/a.gonzalezbeltran/owl/caarray2_1.owl#Term_value> .
<urn:caarray-data#Term_962_value> <http://www.cs.ucl.ac.uk/staff/a.gonzalezbeltran/owl/domainmodel.owl#datatype> "Myelogenous Leukemia"^^<http://www.w3.org/2001/XMLSchema#string> .
<urn:caarray-data#Category_260> <http://www.w3.org/1999/02/22-rdf-syntax-ns#type> <http://www.cs.ucl.ac.uk/staff/a.gonzalezbeltran/owl/caarray2_1.owl#Category> .
<urn:caarray-data#TermBasedCharacteristic_4191> <http://www.cs.ucl.ac.uk/staff/a.gonzalezbeltran/owl/caarray2_1.owl#TermBasedCharacteristic_category_Category> <urn:caarray-data#Category_260> .
<urn:caarray-data#Category_260> <http://www.cs.ucl.ac.uk/staff/a.gonzalezbeltran/owl/domainmodel.owl#umlAttributeCollection> <urn:caarray-data#Category_260_id> .
<urn:caarray-data#Category_260_id> <http://www.w3.org/1999/02/22-rdf-syntax-ns#type> <http://www.cs.ucl.ac.uk/staff/a.gonzalezbeltran/owl/caarray2_1.owl#Category_id> .
<urn:caarray-data#Category_260_id> <http://www.cs.ucl.ac.uk/staff/a.gonzalezbeltran/owl/domainmodel.owl#datatype> "260"^^<http://www.w3.org/2001/XMLSchema#string> .
<urn:caarray-data#Category_260> <http://www.cs.ucl.ac.uk/staff/a.gonzalezbeltran/owl/domainmodel.owl#umlAttributeCollection> <urn:caarray-data#Category_260_name> .
<urn:caarray-data#Category_260_name> <http://www.w3.org/1999/02/22-rdf-syntax-ns#type> <http://www.cs.ucl.ac.uk/staff/a.gonzalezbeltran/owl/caarray2_1.owl#Category_name> .
<urn:caarray-data#Category_260_name> <http://www.cs.ucl.ac.uk/staff/a.gonzalezbeltran/owl/domainmodel.owl#datatype> "DiseaseState <2>"^^<http://www.w3.org/2001/XMLSchema#string> .
<urn:caarray-data#TermBasedCharacteristic_4192> <http://www.w3.org/1999/02/22-rdf-syntax-ns#type> <http://www.cs.ucl.ac.uk/staff/a.gonzalezbeltran/owl/caarray2_1.owl#TermBasedCharacteristic> .
<urn:caarray-data#Source_4157> <http://www.cs.ucl.ac.uk/staff/a.gonzalezbeltran/owl/caarray2_1.owl#Source_characteristics_TermBasedCharacteristic> <urn:caarray-data#TermBasedCharacteristic_4192> .
<urn:caarray-data#TermBasedCharacteristic_4192> <http://www.cs.ucl.ac.uk/staff/a.gonzalezbeltran/owl/domainmodel.owl#umlAttributeCollection> <urn:caarray-data#TermBasedCharacteristic_4192_id> .
<urn:caarray-data#TermBasedCharacteristic_4192_id> <http://www.w3.org/1999/02/22-rdf-syntax-ns#type> <http://www.cs.ucl.ac.uk/staff/a.gonzalezbeltran/owl/caarray2_1.owl#TermBasedCharacteristic_id> .
<urn:caarray-data#TermBasedCharacteristic_4192_id> <http://www.cs.ucl.ac.uk/staff/a.gonzalezbeltran/owl/domainmodel.owl#datatype> "4192"^^<http://www.w3.org/2001/XMLSchema#string> .
<urn:caarray-data#Term_909> <http://www.w3.org/1999/02/22-rdf-syntax-ns#type> <http://www.cs.ucl.ac.uk/staff/a.gonzalezbeltran/owl/caarray2_1.owl#Term> .
<urn:caarray-data#TermBasedCharacteristic_4192> <http://www.cs.ucl.ac.uk/staff/a.gonzalezbeltran/owl/caarray2_1.owl#TermBasedCharacteristic_term_Term> <urn:caarray-data#Term_909> .
<urn:caarray-data#Term_909> <http://www.cs.ucl.ac.uk/staff/a.gonzalezbeltran/owl/domainmodel.owl#umlAttributeCollection> <urn:caarray-data#Term_909_id> .
<urn:caarray-data#Term_909_id> <http://www.w3.org/1999/02/22-rdf-syntax-ns#type> <http://www.cs.ucl.ac.uk/staff/a.gonzalezbeltran/owl/caarray2_1.owl#Term_id> .
<urn:caarray-data#Term_909_id> <http://www.cs.ucl.ac.uk/staff/a.gonzalezbeltran/owl/domainmodel.owl#datatype> "909"^^<http://www.w3.org/2001/XMLSchema#string> .
<urn:caarray-data#Term_909> <http://www.cs.ucl.ac.uk/staff/a.gonzalezbeltran/owl/domainmodel.owl#umlAttributeCollection> <urn:caarray-data#Term_909_value> .
<urn:caarray-data#Term_909_value> <http://www.w3.org/1999/02/22-rdf-syntax-ns#type> <http://www.cs.ucl.ac.uk/staff/a.gonzalezbeltran/owl/caarray2_1.owl#Term_value> .
<urn:caarray-data#Term_909_value> <http://www.cs.ucl.ac.uk/staff/a.gonzalezbeltran/owl/domainmodel.owl#datatype> "female"^^<http://www.w3.org/2001/XMLSchema#string> .
<urn:caarray-data#Category_82> <http://www.w3.org/1999/02/22-rdf-syntax-ns#type> <http://www.cs.ucl.ac.uk/staff/a.gonzalezbeltran/owl/caarray2_1.owl#Category> .
<urn:caarray-data#TermBasedCharacteristic_4192> <http://www.cs.ucl.ac.uk/staff/a.gonzalezbeltran/owl/caarray2_1.owl#TermBasedCharacteristic_category_Category> <urn:caarray-data#Category_82> .
<urn:caarray-data#Category_82> <http://www.cs.ucl.ac.uk/staff/a.gonzalezbeltran/owl/domainmodel.owl#umlAttributeCollection> <urn:caarray-data#Category_82_accession> .
<urn:caarray-data#Category_82_accession> <http://www.w3.org/1999/02/22-rdf-syntax-ns#type> <http://www.cs.ucl.ac.uk/staff/a.gonzalezbeltran/owl/caarray2_1.owl#Category_accession> .
<urn:caarray-data#Category_82_accession> <http://www.cs.ucl.ac.uk/staff/a.gonzalezbeltran/owl/domainmodel.owl#datatype> "MO_168"^^<http://www.w3.org/2001/XMLSchema#string> .
<urn:caarray-data#Category_82> <http://www.cs.ucl.ac.uk/staff/a.gonzalezbeltran/owl/domainmodel.owl#umlAttributeCollection> <urn:caarray-data#Category_82_id> .
<urn:caarray-data#Category_82_id> <http://www.w3.org/1999/02/22-rdf-syntax-ns#type> <http://www.cs.ucl.ac.uk/staff/a.gonzalezbeltran/owl/caarray2_1.owl#Category_id> .
<urn:caarray-data#Category_82_id> <http://www.cs.ucl.ac.uk/staff/a.gonzalezbeltran/owl/domainmodel.owl#datatype> "82"^^<http://www.w3.org/2001/XMLSchema#string> .
<urn:caarray-data#Category_82> <http://www.cs.ucl.ac.uk/staff/a.gonzalezbeltran/owl/domainmodel.owl#umlAttributeCollection> <urn:caarray-data#Category_82_name> .
<urn:caarray-data#Category_82_name> <http://www.w3.org/1999/02/22-rdf-syntax-ns#type> <http://www.cs.ucl.ac.uk/staff/a.gonzalezbeltran/owl/caarray2_1.owl#Category_name> .
<urn:caarray-data#Category_82_name> <http://www.cs.ucl.ac.uk/staff/a.gonzalezbeltran/owl/domainmodel.owl#datatype> "Sex"^^<http://www.w3.org/2001/XMLSchema#string> .
<urn:caarray-data#Category_82> <http://www.cs.ucl.ac.uk/staff/a.gonzalezbeltran/owl/domainmodel.owl#umlAttributeCollection> <urn:caarray-data#Category_82_url> .
<urn:caarray-data#Category_82_url> <http://www.w3.org/1999/02/22-rdf-syntax-ns#type> <http://www.cs.ucl.ac.uk/staff/a.gonzalezbeltran/owl/caarray2_1.owl#Category_url> .
<urn:caarray-data#Category_82_url> <http://www.cs.ucl.ac.uk/staff/a.gonzalezbeltran/owl/domainmodel.owl#datatype> "http://mged.sourceforge.net/ontologies/MGEDontology.php#Sex"^^<http://www.w3.org/2001/XMLSchema#string> .
<urn:caarray-data#TermBasedCharacteristic_4193> <http://www.w3.org/1999/02/22-rdf-syntax-ns#type> <http://www.cs.ucl.ac.uk/staff/a.gonzalezbeltran/owl/caarray2_1.owl#TermBasedCharacteristic> .
<urn:caarray-data#Source_4157> <http://www.cs.ucl.ac.uk/staff/a.gonzalezbeltran/owl/caarray2_1.owl#Source_characteristics_TermBasedCharacteristic> <urn:caarray-data#TermBasedCharacteristic_4193> .
<urn:caarray-data#TermBasedCharacteristic_4193> <http://www.cs.ucl.ac.uk/staff/a.gonzalezbeltran/owl/domainmodel.owl#umlAttributeCollection> <urn:caarray-data#TermBasedCharacteristic_4193_id> .
<urn:caarray-data#TermBasedCharacteristic_4193_id> <http://www.w3.org/1999/02/22-rdf-syntax-ns#type> <http://www.cs.ucl.ac.uk/staff/a.gonzalezbeltran/owl/caarray2_1.owl#TermBasedCharacteristic_id> .
<urn:caarray-data#TermBasedCharacteristic_4193_id> <http://www.cs.ucl.ac.uk/staff/a.gonzalezbeltran/owl/domainmodel.owl#datatype> "4193"^^<http://www.w3.org/2001/XMLSchema#string> .
<urn:caarray-data#Term_914> <http://www.w3.org/1999/02/22-rdf-syntax-ns#type> <http://www.cs.ucl.ac.uk/staff/a.gonzalezbeltran/owl/caarray2_1.owl#Term> .
<urn:caarray-data#TermBasedCharacteristic_4193> <http://www.cs.ucl.ac.uk/staff/a.gonzalezbeltran/owl/caarray2_1.owl#TermBasedCharacteristic_term_Term> <urn:caarray-data#Term_914> .
<urn:caarray-data#Term_914> <http://www.cs.ucl.ac.uk/staff/a.gonzalezbeltran/owl/domainmodel.owl#umlAttributeCollection> <urn:caarray-data#Term_914_id> .
<urn:caarray-data#Term_914_id> <http://www.w3.org/1999/02/22-rdf-syntax-ns#type> <http://www.cs.ucl.ac.uk/staff/a.gonzalezbeltran/owl/caarray2_1.owl#Term_id> .
<urn:caarray-data#Term_914_id> <http://www.cs.ucl.ac.uk/staff/a.gonzalezbeltran/owl/domainmodel.owl#datatype> "914"^^<http://www.w3.org/2001/XMLSchema#string> .
<urn:caarray-data#Term_914> <http://www.cs.ucl.ac.uk/staff/a.gonzalezbeltran/owl/domainmodel.owl#umlAttributeCollection> <urn:caarray-data#Term_914_value> .
<urn:caarray-data#Term_914_value> <http://www.w3.org/1999/02/22-rdf-syntax-ns#type> <http://www.cs.ucl.ac.uk/staff/a.gonzalezbeltran/owl/caarray2_1.owl#Term_value> .
<urn:caarray-data#Term_914_value> <http://www.cs.ucl.ac.uk/staff/a.gonzalezbeltran/owl/domainmodel.owl#datatype> "pleural effusion"^^<http://www.w3.org/2001/XMLSchema#string> .
<urn:caarray-data#Category_261> <http://www.w3.org/1999/02/22-rdf-syntax-ns#type> <http://www.cs.ucl.ac.uk/staff/a.gonzalezbeltran/owl/caarray2_1.owl#Category> .
<urn:caarray-data#TermBasedCharacteristic_4193> <http://www.cs.ucl.ac.uk/staff/a.gonzalezbeltran/owl/caarray2_1.owl#TermBasedCharacteristic_category_Category> <urn:caarray-data#Category_261> .
<urn:caarray-data#Category_261> <http://www.cs.ucl.ac.uk/staff/a.gonzalezbeltran/owl/domainmodel.owl#umlAttributeCollection> <urn:caarray-data#Category_261_id> .
<urn:caarray-data#Category_261_id> <http://www.w3.org/1999/02/22-rdf-syntax-ns#type> <http://www.cs.ucl.ac.uk/staff/a.gonzalezbeltran/owl/caarray2_1.owl#Category_id> .
<urn:caarray-data#Category_261_id> <http://www.cs.ucl.ac.uk/staff/a.gonzalezbeltran/owl/domainmodel.owl#datatype> "261"^^<http://www.w3.org/2001/XMLSchema#string> .
<urn:caarray-data#Category_261> <http://www.cs.ucl.ac.uk/staff/a.gonzalezbeltran/owl/domainmodel.owl#umlAttributeCollection> <urn:caarray-data#Category_261_name> .
<urn:caarray-data#Category_261_name> <http://www.w3.org/1999/02/22-rdf-syntax-ns#type> <http://www.cs.ucl.ac.uk/staff/a.gonzalezbeltran/owl/caarray2_1.owl#Category_name> .
<urn:caarray-data#Category_261_name> <http://www.cs.ucl.ac.uk/staff/a.gonzalezbeltran/owl/domainmodel.owl#datatype> "DiseaseState <1>"^^<http://www.w3.org/2001/XMLSchema#string> .
<urn:caarray-data#TermBasedCharacteristic_4194> <http://www.w3.org/1999/02/22-rdf-syntax-ns#type> <http://www.cs.ucl.ac.uk/staff/a.gonzalezbeltran/owl/caarray2_1.owl#TermBasedCharacteristic> .
<urn:caarray-data#Source_4157> <http://www.cs.ucl.ac.uk/staff/a.gonzalezbeltran/owl/caarray2_1.owl#Source_characteristics_TermBasedCharacteristic> <urn:caarray-data#TermBasedCharacteristic_4194> .
<urn:caarray-data#TermBasedCharacteristic_4194> <http://www.cs.ucl.ac.uk/staff/a.gonzalezbeltran/owl/domainmodel.owl#umlAttributeCollection> <urn:caarray-data#TermBasedCharacteristic_4194_id> .
<urn:caarray-data#TermBasedCharacteristic_4194_id> <http://www.w3.org/1999/02/22-rdf-syntax-ns#type> <http://www.cs.ucl.ac.uk/staff/a.gonzalezbeltran/owl/caarray2_1.owl#TermBasedCharacteristic_id> .
<urn:caarray-data#TermBasedCharacteristic_4194_id> <http://www.cs.ucl.ac.uk/staff/a.gonzalezbeltran/owl/domainmodel.owl#datatype> "4194"^^<http://www.w3.org/2001/XMLSchema#string> .
<urn:caarray-data#Term_926> <http://www.w3.org/1999/02/22-rdf-syntax-ns#type> <http://www.cs.ucl.ac.uk/staff/a.gonzalezbeltran/owl/caarray2_1.owl#Term> .
<urn:caarray-data#TermBasedCharacteristic_4194> <http://www.cs.ucl.ac.uk/staff/a.gonzalezbeltran/owl/caarray2_1.owl#TermBasedCharacteristic_term_Term> <urn:caarray-data#Term_926> .
<urn:caarray-data#Term_926> <http://www.cs.ucl.ac.uk/staff/a.gonzalezbeltran/owl/domainmodel.owl#umlAttributeCollection> <urn:caarray-data#Term_926_id> .
<urn:caarray-data#Term_926_id> <http://www.w3.org/1999/02/22-rdf-syntax-ns#type> <http://www.cs.ucl.ac.uk/staff/a.gonzalezbeltran/owl/caarray2_1.owl#Term_id> .
<urn:caarray-data#Term_926_id> <http://www.cs.ucl.ac.uk/staff/a.gonzalezbeltran/owl/domainmodel.owl#datatype> "926"^^<http://www.w3.org/2001/XMLSchema#string> .
<urn:caarray-data#Term_926> <http://www.cs.ucl.ac.uk/staff/a.gonzalezbeltran/owl/domainmodel.owl#umlAttributeCollection> <urn:caarray-data#Term_926_value> .
<urn:caarray-data#Term_926_value> <http://www.w3.org/1999/02/22-rdf-syntax-ns#type> <http://www.cs.ucl.ac.uk/staff/a.gonzalezbeltran/owl/caarray2_1.owl#Term_value> .
<urn:caarray-data#Term_926_value> <http://www.cs.ucl.ac.uk/staff/a.gonzalezbeltran/owl/domainmodel.owl#datatype> "K-562"^^<http://www.w3.org/2001/XMLSchema#string> .
<urn:caarray-data#Category_86> <http://www.w3.org/1999/02/22-rdf-syntax-ns#type> <http://www.cs.ucl.ac.uk/staff/a.gonzalezbeltran/owl/caarray2_1.owl#Category> .
<urn:caarray-data#TermBasedCharacteristic_4194> <http://www.cs.ucl.ac.uk/staff/a.gonzalezbeltran/owl/caarray2_1.owl#TermBasedCharacteristic_category_Category> <urn:caarray-data#Category_86> .
<urn:caarray-data#Category_86> <http://www.cs.ucl.ac.uk/staff/a.gonzalezbeltran/owl/domainmodel.owl#umlAttributeCollection> <urn:caarray-data#Category_86_accession> .
<urn:caarray-data#Category_86_accession> <http://www.w3.org/1999/02/22-rdf-syntax-ns#type> <http://www.cs.ucl.ac.uk/staff/a.gonzalezbeltran/owl/caarray2_1.owl#Category_accession> .
<urn:caarray-data#Category_86_accession> <http://www.cs.ucl.ac.uk/staff/a.gonzalezbeltran/owl/domainmodel.owl#datatype> "MO_49"^^<http://www.w3.org/2001/XMLSchema#string> .
<urn:caarray-data#Category_86> <http://www.cs.ucl.ac.uk/staff/a.gonzalezbeltran/owl/domainmodel.owl#umlAttributeCollection> <urn:caarray-data#Category_86_id> .
<urn:caarray-data#Category_86_id> <http://www.w3.org/1999/02/22-rdf-syntax-ns#type> <http://www.cs.ucl.ac.uk/staff/a.gonzalezbeltran/owl/caarray2_1.owl#Category_id> .
<urn:caarray-data#Category_86_id> <http://www.cs.ucl.ac.uk/staff/a.gonzalezbeltran/owl/domainmodel.owl#datatype> "86"^^<http://www.w3.org/2001/XMLSchema#string> .
<urn:caarray-data#Category_86> <http://www.cs.ucl.ac.uk/staff/a.gonzalezbeltran/owl/domainmodel.owl#umlAttributeCollection> <urn:caarray-data#Category_86_name> .
<urn:caarray-data#Category_86_name> <http://www.w3.org/1999/02/22-rdf-syntax-ns#type> <http://www.cs.ucl.ac.uk/staff/a.gonzalezbeltran/owl/caarray2_1.owl#Category_name> .
<urn:caarray-data#Category_86_name> <http://www.cs.ucl.ac.uk/staff/a.gonzalezbeltran/owl/domainmodel.owl#datatype> "CellLine"^^<http://www.w3.org/2001/XMLSchema#string> .
<urn:caarray-data#Category_86> <http://www.cs.ucl.ac.uk/staff/a.gonzalezbeltran/owl/domainmodel.owl#umlAttributeCollection> <urn:caarray-data#Category_86_url> .
<urn:caarray-data#Category_86_url> <http://www.w3.org/1999/02/22-rdf-syntax-ns#type> <http://www.cs.ucl.ac.uk/staff/a.gonzalezbeltran/owl/caarray2_1.owl#Category_url> .
<urn:caarray-data#Category_86_url> <http://www.cs.ucl.ac.uk/staff/a.gonzalezbeltran/owl/domainmodel.owl#datatype> "http://mged.sourceforge.net/ontologies/MGEDontology.php#CellLine"^^<http://www.w3.org/2001/XMLSchema#string> .
<urn:caarray-data#TermBasedCharacteristic_4195> <http://www.w3.org/1999/02/22-rdf-syntax-ns#type> <http://www.cs.ucl.ac.uk/staff/a.gonzalezbeltran/owl/caarray2_1.owl#TermBasedCharacteristic> .
<urn:caarray-data#Source_4157> <http://www.cs.ucl.ac.uk/staff/a.gonzalezbeltran/owl/caarray2_1.owl#Source_characteristics_TermBasedCharacteristic> <urn:caarray-data#TermBasedCharacteristic_4195> .
<urn:caarray-data#TermBasedCharacteristic_4195> <http://www.cs.ucl.ac.uk/staff/a.gonzalezbeltran/owl/domainmodel.owl#umlAttributeCollection> <urn:caarray-data#TermBasedCharacteristic_4195_id> .
<urn:caarray-data#TermBasedCharacteristic_4195_id> <http://www.w3.org/1999/02/22-rdf-syntax-ns#type> <http://www.cs.ucl.ac.uk/staff/a.gonzalezbeltran/owl/caarray2_1.owl#TermBasedCharacteristic_id> .
<urn:caarray-data#TermBasedCharacteristic_4195_id> <http://www.cs.ucl.ac.uk/staff/a.gonzalezbeltran/owl/domainmodel.owl#datatype> "4195"^^<http://www.w3.org/2001/XMLSchema#string> .
<urn:caarray-data#Term_883> <http://www.w3.org/1999/02/22-rdf-syntax-ns#type> <http://www.cs.ucl.ac.uk/staff/a.gonzalezbeltran/owl/caarray2_1.owl#Term> .
<urn:caarray-data#TermBasedCharacteristic_4195> <http://www.cs.ucl.ac.uk/staff/a.gonzalezbeltran/owl/caarray2_1.owl#TermBasedCharacteristic_term_Term> <urn:caarray-data#Term_883> .
<urn:caarray-data#Term_883> <http://www.cs.ucl.ac.uk/staff/a.gonzalezbeltran/owl/domainmodel.owl#umlAttributeCollection> <urn:caarray-data#Term_883_id> .
<urn:caarray-data#Term_883_id> <http://www.w3.org/1999/02/22-rdf-syntax-ns#type> <http://www.cs.ucl.ac.uk/staff/a.gonzalezbeltran/owl/caarray2_1.owl#Term_id> .
<urn:caarray-data#Term_883_id> <http://www.cs.ucl.ac.uk/staff/a.gonzalezbeltran/owl/domainmodel.owl#datatype> "883"^^<http://www.w3.org/2001/XMLSchema#string> .
<urn:caarray-data#Term_883> <http://www.cs.ucl.ac.uk/staff/a.gonzalezbeltran/owl/domainmodel.owl#umlAttributeCollection> <urn:caarray-data#Term_883_value> .
<urn:caarray-data#Term_883_value> <http://www.w3.org/1999/02/22-rdf-syntax-ns#type> <http://www.cs.ucl.ac.uk/staff/a.gonzalezbeltran/owl/caarray2_1.owl#Term_value> .
<urn:caarray-data#Term_883_value> <http://www.cs.ucl.ac.uk/staff/a.gonzalezbeltran/owl/domainmodel.owl#datatype> "blood"^^<http://www.w3.org/2001/XMLSchema#string> .
<urn:caarray-data#Category_262> <http://www.w3.org/1999/02/22-rdf-syntax-ns#type> <http://www.cs.ucl.ac.uk/staff/a.gonzalezbeltran/owl/caarray2_1.owl#Category> .
<urn:caarray-data#TermBasedCharacteristic_4195> <http://www.cs.ucl.ac.uk/staff/a.gonzalezbeltran/owl/caarray2_1.owl#TermBasedCharacteristic_category_Category> <urn:caarray-data#Category_262> .
<urn:caarray-data#Category_262> <http://www.cs.ucl.ac.uk/staff/a.gonzalezbeltran/owl/domainmodel.owl#umlAttributeCollection> <urn:caarray-data#Category_262_id> .
<urn:caarray-data#Category_262_id> <http://www.w3.org/1999/02/22-rdf-syntax-ns#type> <http://www.cs.ucl.ac.uk/staff/a.gonzalezbeltran/owl/caarray2_1.owl#Category_id> .
<urn:caarray-data#Category_262_id> <http://www.cs.ucl.ac.uk/staff/a.gonzalezbeltran/owl/domainmodel.owl#datatype> "262"^^<http://www.w3.org/2001/XMLSchema#string> .
<urn:caarray-data#Category_262> <http://www.cs.ucl.ac.uk/staff/a.gonzalezbeltran/owl/domainmodel.owl#umlAttributeCollection> <urn:caarray-data#Category_262_name> .
<urn:caarray-data#Category_262_name> <http://www.w3.org/1999/02/22-rdf-syntax-ns#type> <http://www.cs.ucl.ac.uk/staff/a.gonzalezbeltran/owl/caarray2_1.owl#Category_name> .
<urn:caarray-data#Category_262_name> <http://www.cs.ucl.ac.uk/staff/a.gonzalezbeltran/owl/domainmodel.owl#datatype> "BioSource <1>"^^<http://www.w3.org/2001/XMLSchema#string> .
<urn:caarray-data#TermBasedCharacteristic_4196> <http://www.w3.org/1999/02/22-rdf-syntax-ns#type> <http://www.cs.ucl.ac.uk/staff/a.gonzalezbeltran/owl/caarray2_1.owl#TermBasedCharacteristic> .
<urn:caarray-data#Source_4157> <http://www.cs.ucl.ac.uk/staff/a.gonzalezbeltran/owl/caarray2_1.owl#Source_characteristics_TermBasedCharacteristic> <urn:caarray-data#TermBasedCharacteristic_4196> .
<urn:caarray-data#TermBasedCharacteristic_4196> <http://www.cs.ucl.ac.uk/staff/a.gonzalezbeltran/owl/domainmodel.owl#umlAttributeCollection> <urn:caarray-data#TermBasedCharacteristic_4196_id> .
<urn:caarray-data#TermBasedCharacteristic_4196_id> <http://www.w3.org/1999/02/22-rdf-syntax-ns#type> <http://www.cs.ucl.ac.uk/staff/a.gonzalezbeltran/owl/caarray2_1.owl#TermBasedCharacteristic_id> .
<urn:caarray-data#TermBasedCharacteristic_4196_id> <http://www.cs.ucl.ac.uk/staff/a.gonzalezbeltran/owl/domainmodel.owl#datatype> "4196"^^<http://www.w3.org/2001/XMLSchema#string> .
<urn:caarray-data#Term_929> <http://www.w3.org/1999/02/22-rdf-syntax-ns#type> <http://www.cs.ucl.ac.uk/staff/a.gonzalezbeltran/owl/caarray2_1.owl#Term> .
<urn:caarray-data#TermBasedCharacteristic_4196> <http://www.cs.ucl.ac.uk/staff/a.gonzalezbeltran/owl/caarray2_1.owl#TermBasedCharacteristic_term_Term> <urn:caarray-data#Term_929> .
<urn:caarray-data#Term_929> <http://www.cs.ucl.ac.uk/staff/a.gonzalezbeltran/owl/domainmodel.owl#umlAttributeCollection> <urn:caarray-data#Term_929_id> .
<urn:caarray-data#Term_929_id> <http://www.w3.org/1999/02/22-rdf-syntax-ns#type> <http://www.cs.ucl.ac.uk/staff/a.gonzalezbeltran/owl/caarray2_1.owl#Term_id> .
<urn:caarray-data#Term_929_id> <http://www.cs.ucl.ac.uk/staff/a.gonzalezbeltran/owl/domainmodel.owl#datatype> "929"^^<http://www.w3.org/2001/XMLSchema#string> .
<urn:caarray-data#Term_929> <http://www.cs.ucl.ac.uk/staff/a.gonzalezbeltran/owl/domainmodel.owl#umlAttributeCollection> <urn:caarray-data#Term_929_value> .
<urn:caarray-data#Term_929_value> <http://www.w3.org/1999/02/22-rdf-syntax-ns#type> <http://www.cs.ucl.ac.uk/staff/a.gonzalezbeltran/owl/caarray2_1.owl#Term_value> .
<urn:caarray-data#Term_929_value> <http://www.cs.ucl.ac.uk/staff/a.gonzalezbeltran/owl/domainmodel.owl#datatype> "Chronic Myelogenous Leukemia"^^<http://www.w3.org/2001/XMLSchema#string> .
<urn:caarray-data#Category_265> <http://www.w3.org/1999/02/22-rdf-syntax-ns#type> <http://www.cs.ucl.ac.uk/staff/a.gonzalezbeltran/owl/caarray2_1.owl#Category> .
<urn:caarray-data#TermBasedCharacteristic_4196> <http://www.cs.ucl.ac.uk/staff/a.gonzalezbeltran/owl/caarray2_1.owl#TermBasedCharacteristic_category_Category> <urn:caarray-data#Category_265> .
<urn:caarray-data#Category_265> <http://www.cs.ucl.ac.uk/staff/a.gonzalezbeltran/owl/domainmodel.owl#umlAttributeCollection> <urn:caarray-data#Category_265_id> .
<urn:caarray-data#Category_265_id> <http://www.w3.org/1999/02/22-rdf-syntax-ns#type> <http://www.cs.ucl.ac.uk/staff/a.gonzalezbeltran/owl/caarray2_1.owl#Category_id> .
<urn:caarray-data#Category_265_id> <http://www.cs.ucl.ac.uk/staff/a.gonzalezbeltran/owl/domainmodel.owl#datatype> "265"^^<http://www.w3.org/2001/XMLSchema#string> .
<urn:caarray-data#Category_265> <http://www.cs.ucl.ac.uk/staff/a.gonzalezbeltran/owl/domainmodel.owl#umlAttributeCollection> <urn:caarray-data#Category_265_name> .
<urn:caarray-data#Category_265_name> <http://www.w3.org/1999/02/22-rdf-syntax-ns#type> <http://www.cs.ucl.ac.uk/staff/a.gonzalezbeltran/owl/caarray2_1.owl#Category_name> .
<urn:caarray-data#Category_265_name> <http://www.cs.ucl.ac.uk/staff/a.gonzalezbeltran/owl/domainmodel.owl#datatype> "Phenotype <1>"^^<http://www.w3.org/2001/XMLSchema#string> .
<urn:caarray-data#Source_3601> <http://www.w3.org/1999/02/22-rdf-syntax-ns#type> <http://www.cs.ucl.ac.uk/staff/a.gonzalezbeltran/owl/caarray2_1.owl#Source> .
<urn:caarray-data#Experiment_6> <http://www.cs.ucl.ac.uk/staff/a.gonzalezbeltran/owl/caarray2_1.owl#Experiment_sources_Source> <urn:caarray-data#Source_3601> .
<urn:caarray-data#Source_3601> <http://www.cs.ucl.ac.uk/staff/a.gonzalezbeltran/owl/domainmodel.owl#umlAttributeCollection> <urn:caarray-data#Source_3601_description> .
<urn:caarray-data#Source_3601_description> <http://www.w3.org/1999/02/22-rdf-syntax-ns#type> <http://www.cs.ucl.ac.uk/staff/a.gonzalezbeltran/owl/caarray2_1.owl#Source_description> .
<urn:caarray-data#Source_3601_description> <http://www.cs.ucl.ac.uk/staff/a.gonzalezbeltran/owl/domainmodel.owl#datatype> "Glioblastoma undifferntiated:"^^<http://www.w3.org/2001/XMLSchema#string> .
<urn:caarray-data#Source_3601> <http://www.cs.ucl.ac.uk/staff/a.gonzalezbeltran/owl/domainmodel.owl#umlAttributeCollection> <urn:caarray-data#Source_3601_id> .
<urn:caarray-data#Source_3601_id> <http://www.w3.org/1999/02/22-rdf-syntax-ns#type> <http://www.cs.ucl.ac.uk/staff/a.gonzalezbeltran/owl/caarray2_1.owl#Source_id> .
<urn:caarray-data#Source_3601_id> <http://www.cs.ucl.ac.uk/staff/a.gonzalezbeltran/owl/domainmodel.owl#datatype> "3601"^^<http://www.w3.org/2001/XMLSchema#string> .
<urn:caarray-data#Source_3601> <http://www.cs.ucl.ac.uk/staff/a.gonzalezbeltran/owl/domainmodel.owl#umlAttributeCollection> <urn:caarray-data#Source_3601_name> .
<urn:caarray-data#Source_3601_name> <http://www.w3.org/1999/02/22-rdf-syntax-ns#type> <http://www.cs.ucl.ac.uk/staff/a.gonzalezbeltran/owl/caarray2_1.owl#Source_name> .
<urn:caarray-data#Source_3601_name> <http://www.cs.ucl.ac.uk/staff/a.gonzalezbeltran/owl/domainmodel.owl#datatype> "GSE5949GSM134046"^^<http://www.w3.org/2001/XMLSchema#string> .
<urn:caarray-data#TermBasedCharacteristic_3502> <http://www.w3.org/1999/02/22-rdf-syntax-ns#type> <http://www.cs.ucl.ac.uk/staff/a.gonzalezbeltran/owl/caarray2_1.owl#TermBasedCharacteristic> .
<urn:caarray-data#Source_3601> <http://www.cs.ucl.ac.uk/staff/a.gonzalezbeltran/owl/caarray2_1.owl#Source_characteristics_TermBasedCharacteristic> <urn:caarray-data#TermBasedCharacteristic_3502> .
<urn:caarray-data#TermBasedCharacteristic_3502> <http://www.cs.ucl.ac.uk/staff/a.gonzalezbeltran/owl/domainmodel.owl#umlAttributeCollection> <urn:caarray-data#TermBasedCharacteristic_3502_id> .
<urn:caarray-data#TermBasedCharacteristic_3502_id> <http://www.w3.org/1999/02/22-rdf-syntax-ns#type> <http://www.cs.ucl.ac.uk/staff/a.gonzalezbeltran/owl/caarray2_1.owl#TermBasedCharacteristic_id> .
<urn:caarray-data#TermBasedCharacteristic_3502_id> <http://www.cs.ucl.ac.uk/staff/a.gonzalezbeltran/owl/domainmodel.owl#datatype> "3502"^^<http://www.w3.org/2001/XMLSchema#string> .
<urn:caarray-data#Term_884> <http://www.w3.org/1999/02/22-rdf-syntax-ns#type> <http://www.cs.ucl.ac.uk/staff/a.gonzalezbeltran/owl/caarray2_1.owl#Term> .
<urn:caarray-data#TermBasedCharacteristic_3502> <http://www.cs.ucl.ac.uk/staff/a.gonzalezbeltran/owl/caarray2_1.owl#TermBasedCharacteristic_term_Term> <urn:caarray-data#Term_884> .
<urn:caarray-data#Term_884> <http://www.cs.ucl.ac.uk/staff/a.gonzalezbeltran/owl/domainmodel.owl#umlAttributeCollection> <urn:caarray-data#Term_884_id> .
<urn:caarray-data#Term_884_id> <http://www.w3.org/1999/02/22-rdf-syntax-ns#type> <http://www.cs.ucl.ac.uk/staff/a.gonzalezbeltran/owl/caarray2_1.owl#Term_id> .
<urn:caarray-data#Term_884_id> <http://www.cs.ucl.ac.uk/staff/a.gonzalezbeltran/owl/domainmodel.owl#datatype> "884"^^<http://www.w3.org/2001/XMLSchema#string> .
<urn:caarray-data#Term_884> <http://www.cs.ucl.ac.uk/staff/a.gonzalezbeltran/owl/domainmodel.owl#umlAttributeCollection> <urn:caarray-data#Term_884_value> .
<urn:caarray-data#Term_884_value> <http://www.w3.org/1999/02/22-rdf-syntax-ns#type> <http://www.cs.ucl.ac.uk/staff/a.gonzalezbeltran/owl/caarray2_1.owl#Term_value> .
<urn:caarray-data#Term_884_value> <http://www.cs.ucl.ac.uk/staff/a.gonzalezbeltran/owl/domainmodel.owl#datatype> "Glioblastoma"^^<http://www.w3.org/2001/XMLSchema#string> .
<urn:caarray-data#Category_261> <http://www.w3.org/1999/02/22-rdf-syntax-ns#type> <http://www.cs.ucl.ac.uk/staff/a.gonzalezbeltran/owl/caarray2_1.owl#Category> .
<urn:caarray-data#TermBasedCharacteristic_3502> <http://www.cs.ucl.ac.uk/staff/a.gonzalezbeltran/owl/caarray2_1.owl#TermBasedCharacteristic_category_Category> <urn:caarray-data#Category_261> .
<urn:caarray-data#Category_261> <http://www.cs.ucl.ac.uk/staff/a.gonzalezbeltran/owl/domainmodel.owl#umlAttributeCollection> <urn:caarray-data#Category_261_id> .
<urn:caarray-data#Category_261_id> <http://www.w3.org/1999/02/22-rdf-syntax-ns#type> <http://www.cs.ucl.ac.uk/staff/a.gonzalezbeltran/owl/caarray2_1.owl#Category_id> .
<urn:caarray-data#Category_261_id> <http://www.cs.ucl.ac.uk/staff/a.gonzalezbeltran/owl/domainmodel.owl#datatype> "261"^^<http://www.w3.org/2001/XMLSchema#string> .
<urn:caarray-data#Category_261> <http://www.cs.ucl.ac.uk/staff/a.gonzalezbeltran/owl/domainmodel.owl#umlAttributeCollection> <urn:caarray-data#Category_261_name> .
<urn:caarray-data#Category_261_name> <http://www.w3.org/1999/02/22-rdf-syntax-ns#type> <http://www.cs.ucl.ac.uk/staff/a.gonzalezbeltran/owl/caarray2_1.owl#Category_name> .
<urn:caarray-data#Category_261_name> <http://www.cs.ucl.ac.uk/staff/a.gonzalezbeltran/owl/domainmodel.owl#datatype> "DiseaseState <1>"^^<http://www.w3.org/2001/XMLSchema#string> .
<urn:caarray-data#TermBasedCharacteristic_3503> <http://www.w3.org/1999/02/22-rdf-syntax-ns#type> <http://www.cs.ucl.ac.uk/staff/a.gonzalezbeltran/owl/caarray2_1.owl#TermBasedCharacteristic> .
<urn:caarray-data#Source_3601> <http://www.cs.ucl.ac.uk/staff/a.gonzalezbeltran/owl/caarray2_1.owl#Source_characteristics_TermBasedCharacteristic> <urn:caarray-data#TermBasedCharacteristic_3503> .
<urn:caarray-data#TermBasedCharacteristic_3503> <http://www.cs.ucl.ac.uk/staff/a.gonzalezbeltran/owl/domainmodel.owl#umlAttributeCollection> <urn:caarray-data#TermBasedCharacteristic_3503_id> .
<urn:caarray-data#TermBasedCharacteristic_3503_id> <http://www.w3.org/1999/02/22-rdf-syntax-ns#type> <http://www.cs.ucl.ac.uk/staff/a.gonzalezbeltran/owl/caarray2_1.owl#TermBasedCharacteristic_id> .
<urn:caarray-data#TermBasedCharacteristic_3503_id> <http://www.cs.ucl.ac.uk/staff/a.gonzalezbeltran/owl/domainmodel.owl#datatype> "3503"^^<http://www.w3.org/2001/XMLSchema#string> .
<urn:caarray-data#Term_939> <http://www.w3.org/1999/02/22-rdf-syntax-ns#type> <http://www.cs.ucl.ac.uk/staff/a.gonzalezbeltran/owl/caarray2_1.owl#Term> .
<urn:caarray-data#TermBasedCharacteristic_3503> <http://www.cs.ucl.ac.uk/staff/a.gonzalezbeltran/owl/caarray2_1.owl#TermBasedCharacteristic_term_Term> <urn:caarray-data#Term_939> .
<urn:caarray-data#Term_939> <http://www.cs.ucl.ac.uk/staff/a.gonzalezbeltran/owl/domainmodel.owl#umlAttributeCollection> <urn:caarray-data#Term_939_id> .
<urn:caarray-data#Term_939_id> <http://www.w3.org/1999/02/22-rdf-syntax-ns#type> <http://www.cs.ucl.ac.uk/staff/a.gonzalezbeltran/owl/caarray2_1.owl#Term_id> .
<urn:caarray-data#Term_939_id> <http://www.cs.ucl.ac.uk/staff/a.gonzalezbeltran/owl/domainmodel.owl#datatype> "939"^^<http://www.w3.org/2001/XMLSchema#string> .
<urn:caarray-data#Term_939> <http://www.cs.ucl.ac.uk/staff/a.gonzalezbeltran/owl/domainmodel.owl#umlAttributeCollection> <urn:caarray-data#Term_939_value> .
<urn:caarray-data#Term_939_value> <http://www.w3.org/1999/02/22-rdf-syntax-ns#type> <http://www.cs.ucl.ac.uk/staff/a.gonzalezbeltran/owl/caarray2_1.owl#Term_value> .
<urn:caarray-data#Term_939_value> <http://www.cs.ucl.ac.uk/staff/a.gonzalezbeltran/owl/domainmodel.owl#datatype> "central nervous system"^^<http://www.w3.org/2001/XMLSchema#string> .
<urn:caarray-data#Category_264> <http://www.w3.org/1999/02/22-rdf-syntax-ns#type> <http://www.cs.ucl.ac.uk/staff/a.gonzalezbeltran/owl/caarray2_1.owl#Category> .
<urn:caarray-data#TermBasedCharacteristic_3503> <http://www.cs.ucl.ac.uk/staff/a.gonzalezbeltran/owl/caarray2_1.owl#TermBasedCharacteristic_category_Category> <urn:caarray-data#Category_264> .
<urn:caarray-data#Category_264> <http://www.cs.ucl.ac.uk/staff/a.gonzalezbeltran/owl/domainmodel.owl#umlAttributeCollection> <urn:caarray-data#Category_264_id> .
<urn:caarray-data#Category_264_id> <http://www.w3.org/1999/02/22-rdf-syntax-ns#type> <http://www.cs.ucl.ac.uk/staff/a.gonzalezbeltran/owl/caarray2_1.owl#Category_id> .
<urn:caarray-data#Category_264_id> <http://www.cs.ucl.ac.uk/staff/a.gonzalezbeltran/owl/domainmodel.owl#datatype> "264"^^<http://www.w3.org/2001/XMLSchema#string> .
<urn:caarray-data#Category_264> <http://www.cs.ucl.ac.uk/staff/a.gonzalezbeltran/owl/domainmodel.owl#umlAttributeCollection> <urn:caarray-data#Category_264_name> .
<urn:caarray-data#Category_264_name> <http://www.w3.org/1999/02/22-rdf-syntax-ns#type> <http://www.cs.ucl.ac.uk/staff/a.gonzalezbeltran/owl/caarray2_1.owl#Category_name> .
<urn:caarray-data#Category_264_name> <http://www.cs.ucl.ac.uk/staff/a.gonzalezbeltran/owl/domainmodel.owl#datatype> "OrganismPart <1>"^^<http://www.w3.org/2001/XMLSchema#string> .
<urn:caarray-data#TermBasedCharacteristic_3504> <http://www.w3.org/1999/02/22-rdf-syntax-ns#type> <http://www.cs.ucl.ac.uk/staff/a.gonzalezbeltran/owl/caarray2_1.owl#TermBasedCharacteristic> .
<urn:caarray-data#Source_3601> <http://www.cs.ucl.ac.uk/staff/a.gonzalezbeltran/owl/caarray2_1.owl#Source_characteristics_TermBasedCharacteristic> <urn:caarray-data#TermBasedCharacteristic_3504> .
<urn:caarray-data#TermBasedCharacteristic_3504> <http://www.cs.ucl.ac.uk/staff/a.gonzalezbeltran/owl/domainmodel.owl#umlAttributeCollection> <urn:caarray-data#TermBasedCharacteristic_3504_id> .
<urn:caarray-data#TermBasedCharacteristic_3504_id> <http://www.w3.org/1999/02/22-rdf-syntax-ns#type> <http://www.cs.ucl.ac.uk/staff/a.gonzalezbeltran/owl/caarray2_1.owl#TermBasedCharacteristic_id> .
<urn:caarray-data#TermBasedCharacteristic_3504_id> <http://www.cs.ucl.ac.uk/staff/a.gonzalezbeltran/owl/domainmodel.owl#datatype> "3504"^^<http://www.w3.org/2001/XMLSchema#string> .
<urn:caarray-data#Term_1015> <http://www.w3.org/1999/02/22-rdf-syntax-ns#type> <http://www.cs.ucl.ac.uk/staff/a.gonzalezbeltran/owl/caarray2_1.owl#Term> .
<urn:caarray-data#TermBasedCharacteristic_3504> <http://www.cs.ucl.ac.uk/staff/a.gonzalezbeltran/owl/caarray2_1.owl#TermBasedCharacteristic_term_Term> <urn:caarray-data#Term_1015> .
<urn:caarray-data#Term_1015> <http://www.cs.ucl.ac.uk/staff/a.gonzalezbeltran/owl/domainmodel.owl#umlAttributeCollection> <urn:caarray-data#Term_1015_id> .
<urn:caarray-data#Term_1015_id> <http://www.w3.org/1999/02/22-rdf-syntax-ns#type> <http://www.cs.ucl.ac.uk/staff/a.gonzalezbeltran/owl/caarray2_1.owl#Term_id> .
<urn:caarray-data#Term_1015_id> <http://www.cs.ucl.ac.uk/staff/a.gonzalezbeltran/owl/domainmodel.owl#datatype> "1015"^^<http://www.w3.org/2001/XMLSchema#string> .
<urn:caarray-data#Term_1015> <http://www.cs.ucl.ac.uk/staff/a.gonzalezbeltran/owl/domainmodel.owl#umlAttributeCollection> <urn:caarray-data#Term_1015_value> .
<urn:caarray-data#Term_1015_value> <http://www.w3.org/1999/02/22-rdf-syntax-ns#type> <http://www.cs.ucl.ac.uk/staff/a.gonzalezbeltran/owl/caarray2_1.owl#Term_value> .
<urn:caarray-data#Term_1015_value> <http://www.cs.ucl.ac.uk/staff/a.gonzalezbeltran/owl/domainmodel.owl#datatype> "U251"^^<http://www.w3.org/2001/XMLSchema#string> .
<urn:caarray-data#Category_86> <http://www.w3.org/1999/02/22-rdf-syntax-ns#type> <http://www.cs.ucl.ac.uk/staff/a.gonzalezbeltran/owl/caarray2_1.owl#Category> .
<urn:caarray-data#TermBasedCharacteristic_3504> <http://www.cs.ucl.ac.uk/staff/a.gonzalezbeltran/owl/caarray2_1.owl#TermBasedCharacteristic_category_Category> <urn:caarray-data#Category_86> .
<urn:caarray-data#Category_86> <http://www.cs.ucl.ac.uk/staff/a.gonzalezbeltran/owl/domainmodel.owl#umlAttributeCollection> <urn:caarray-data#Category_86_accession> .
<urn:caarray-data#Category_86_accession> <http://www.w3.org/1999/02/22-rdf-syntax-ns#type> <http://www.cs.ucl.ac.uk/staff/a.gonzalezbeltran/owl/caarray2_1.owl#Category_accession> .
<urn:caarray-data#Category_86_accession> <http://www.cs.ucl.ac.uk/staff/a.gonzalezbeltran/owl/domainmodel.owl#datatype> "MO_49"^^<http://www.w3.org/2001/XMLSchema#string> .
<urn:caarray-data#Category_86> <http://www.cs.ucl.ac.uk/staff/a.gonzalezbeltran/owl/domainmodel.owl#umlAttributeCollection> <urn:caarray-data#Category_86_id> .
<urn:caarray-data#Category_86_id> <http://www.w3.org/1999/02/22-rdf-syntax-ns#type> <http://www.cs.ucl.ac.uk/staff/a.gonzalezbeltran/owl/caarray2_1.owl#Category_id> .
<urn:caarray-data#Category_86_id> <http://www.cs.ucl.ac.uk/staff/a.gonzalezbeltran/owl/domainmodel.owl#datatype> "86"^^<http://www.w3.org/2001/XMLSchema#string> .
<urn:caarray-data#Category_86> <http://www.cs.ucl.ac.uk/staff/a.gonzalezbeltran/owl/domainmodel.owl#umlAttributeCollection> <urn:caarray-data#Category_86_name> .
<urn:caarray-data#Category_86_name> <http://www.w3.org/1999/02/22-rdf-syntax-ns#type> <http://www.cs.ucl.ac.uk/staff/a.gonzalezbeltran/owl/caarray2_1.owl#Category_name> .
<urn:caarray-data#Category_86_name> <http://www.cs.ucl.ac.uk/staff/a.gonzalezbeltran/owl/domainmodel.owl#datatype> "CellLine"^^<http://www.w3.org/2001/XMLSchema#string> .
<urn:caarray-data#Category_86> <http://www.cs.ucl.ac.uk/staff/a.gonzalezbeltran/owl/domainmodel.owl#umlAttributeCollection> <urn:caarray-data#Category_86_url> .
<urn:caarray-data#Category_86_url> <http://www.w3.org/1999/02/22-rdf-syntax-ns#type> <http://www.cs.ucl.ac.uk/staff/a.gonzalezbeltran/owl/caarray2_1.owl#Category_url> .
<urn:caarray-data#Category_86_url> <http://www.cs.ucl.ac.uk/staff/a.gonzalezbeltran/owl/domainmodel.owl#datatype> "http://mged.sourceforge.net/ontologies/MGEDontology.php#CellLine"^^<http://www.w3.org/2001/XMLSchema#string> .
<urn:caarray-data#TermBasedCharacteristic_3505> <http://www.w3.org/1999/02/22-rdf-syntax-ns#type> <http://www.cs.ucl.ac.uk/staff/a.gonzalezbeltran/owl/caarray2_1.owl#TermBasedCharacteristic> .
<urn:caarray-data#Source_3601> <http://www.cs.ucl.ac.uk/staff/a.gonzalezbeltran/owl/caarray2_1.owl#Source_characteristics_TermBasedCharacteristic> <urn:caarray-data#TermBasedCharacteristic_3505> .
<urn:caarray-data#TermBasedCharacteristic_3505> <http://www.cs.ucl.ac.uk/staff/a.gonzalezbeltran/owl/domainmodel.owl#umlAttributeCollection> <urn:caarray-data#TermBasedCharacteristic_3505_id> .
<urn:caarray-data#TermBasedCharacteristic_3505_id> <http://www.w3.org/1999/02/22-rdf-syntax-ns#type> <http://www.cs.ucl.ac.uk/staff/a.gonzalezbeltran/owl/caarray2_1.owl#TermBasedCharacteristic_id> .
<urn:caarray-data#TermBasedCharacteristic_3505_id> <http://www.cs.ucl.ac.uk/staff/a.gonzalezbeltran/owl/domainmodel.owl#datatype> "3505"^^<http://www.w3.org/2001/XMLSchema#string> .
<urn:caarray-data#Term_882> <http://www.w3.org/1999/02/22-rdf-syntax-ns#type> <http://www.cs.ucl.ac.uk/staff/a.gonzalezbeltran/owl/caarray2_1.owl#Term> .
<urn:caarray-data#TermBasedCharacteristic_3505> <http://www.cs.ucl.ac.uk/staff/a.gonzalezbeltran/owl/caarray2_1.owl#TermBasedCharacteristic_term_Term> <urn:caarray-data#Term_882> .
<urn:caarray-data#Term_882> <http://www.cs.ucl.ac.uk/staff/a.gonzalezbeltran/owl/domainmodel.owl#umlAttributeCollection> <urn:caarray-data#Term_882_id> .
<urn:caarray-data#Term_882_id> <http://www.w3.org/1999/02/22-rdf-syntax-ns#type> <http://www.cs.ucl.ac.uk/staff/a.gonzalezbeltran/owl/caarray2_1.owl#Term_id> .
<urn:caarray-data#Term_882_id> <http://www.cs.ucl.ac.uk/staff/a.gonzalezbeltran/owl/domainmodel.owl#datatype> "882"^^<http://www.w3.org/2001/XMLSchema#string> .
<urn:caarray-data#Term_882> <http://www.cs.ucl.ac.uk/staff/a.gonzalezbeltran/owl/domainmodel.owl#umlAttributeCollection> <urn:caarray-data#Term_882_value> .
<urn:caarray-data#Term_882_value> <http://www.w3.org/1999/02/22-rdf-syntax-ns#type> <http://www.cs.ucl.ac.uk/staff/a.gonzalezbeltran/owl/caarray2_1.owl#Term_value> .
<urn:caarray-data#Term_882_value> <http://www.cs.ucl.ac.uk/staff/a.gonzalezbeltran/owl/domainmodel.owl#datatype> "male"^^<http://www.w3.org/2001/XMLSchema#string> .
<urn:caarray-data#Category_82> <http://www.w3.org/1999/02/22-rdf-syntax-ns#type> <http://www.cs.ucl.ac.uk/staff/a.gonzalezbeltran/owl/caarray2_1.owl#Category> .
<urn:caarray-data#TermBasedCharacteristic_3505> <http://www.cs.ucl.ac.uk/staff/a.gonzalezbeltran/owl/caarray2_1.owl#TermBasedCharacteristic_category_Category> <urn:caarray-data#Category_82> .
<urn:caarray-data#Category_82> <http://www.cs.ucl.ac.uk/staff/a.gonzalezbeltran/owl/domainmodel.owl#umlAttributeCollection> <urn:caarray-data#Category_82_accession> .
<urn:caarray-data#Category_82_accession> <http://www.w3.org/1999/02/22-rdf-syntax-ns#type> <http://www.cs.ucl.ac.uk/staff/a.gonzalezbeltran/owl/caarray2_1.owl#Category_accession> .
<urn:caarray-data#Category_82_accession> <http://www.cs.ucl.ac.uk/staff/a.gonzalezbeltran/owl/domainmodel.owl#datatype> "MO_168"^^<http://www.w3.org/2001/XMLSchema#string> .
<urn:caarray-data#Category_82> <http://www.cs.ucl.ac.uk/staff/a.gonzalezbeltran/owl/domainmodel.owl#umlAttributeCollection> <urn:caarray-data#Category_82_id> .
<urn:caarray-data#Category_82_id> <http://www.w3.org/1999/02/22-rdf-syntax-ns#type> <http://www.cs.ucl.ac.uk/staff/a.gonzalezbeltran/owl/caarray2_1.owl#Category_id> .
<urn:caarray-data#Category_82_id> <http://www.cs.ucl.ac.uk/staff/a.gonzalezbeltran/owl/domainmodel.owl#datatype> "82"^^<http://www.w3.org/2001/XMLSchema#string> .
<urn:caarray-data#Category_82> <http://www.cs.ucl.ac.uk/staff/a.gonzalezbeltran/owl/domainmodel.owl#umlAttributeCollection> <urn:caarray-data#Category_82_name> .
<urn:caarray-data#Category_82_name> <http://www.w3.org/1999/02/22-rdf-syntax-ns#type> <http://www.cs.ucl.ac.uk/staff/a.gonzalezbeltran/owl/caarray2_1.owl#Category_name> .
<urn:caarray-data#Category_82_name> <http://www.cs.ucl.ac.uk/staff/a.gonzalezbeltran/owl/domainmodel.owl#datatype> "Sex"^^<http://www.w3.org/2001/XMLSchema#string> .
<urn:caarray-data#Category_82> <http://www.cs.ucl.ac.uk/staff/a.gonzalezbeltran/owl/domainmodel.owl#umlAttributeCollection> <urn:caarray-data#Category_82_url> .
<urn:caarray-data#Category_82_url> <http://www.w3.org/1999/02/22-rdf-syntax-ns#type> <http://www.cs.ucl.ac.uk/staff/a.gonzalezbeltran/owl/caarray2_1.owl#Category_url> .
<urn:caarray-data#Category_82_url> <http://www.cs.ucl.ac.uk/staff/a.gonzalezbeltran/owl/domainmodel.owl#datatype> "http://mged.sourceforge.net/ontologies/MGEDontology.php#Sex"^^<http://www.w3.org/2001/XMLSchema#string> .
<urn:caarray-data#Source_3665> <http://www.w3.org/1999/02/22-rdf-syntax-ns#type> <http://www.cs.ucl.ac.uk/staff/a.gonzalezbeltran/owl/caarray2_1.owl#Source> .
<urn:caarray-data#Experiment_6> <http://www.cs.ucl.ac.uk/staff/a.gonzalezbeltran/owl/caarray2_1.owl#Experiment_sources_Source> <urn:caarray-data#Source_3665> .
<urn:caarray-data#Source_3665> <http://www.cs.ucl.ac.uk/staff/a.gonzalezbeltran/owl/domainmodel.owl#umlAttributeCollection> <urn:caarray-data#Source_3665_description> .
<urn:caarray-data#Source_3665_description> <http://www.w3.org/1999/02/22-rdf-syntax-ns#type> <http://www.cs.ucl.ac.uk/staff/a.gonzalezbeltran/owl/caarray2_1.owl#Source_description> .
<urn:caarray-data#Source_3665_description> <http://www.cs.ucl.ac.uk/staff/a.gonzalezbeltran/owl/domainmodel.owl#datatype> "Melanoma:  NCI60.29_LABEL33EX"^^<http://www.w3.org/2001/XMLSchema#string> .
<urn:caarray-data#Source_3665> <http://www.cs.ucl.ac.uk/staff/a.gonzalezbeltran/owl/domainmodel.owl#umlAttributeCollection> <urn:caarray-data#Source_3665_id> .
<urn:caarray-data#Source_3665_id> <http://www.w3.org/1999/02/22-rdf-syntax-ns#type> <http://www.cs.ucl.ac.uk/staff/a.gonzalezbeltran/owl/caarray2_1.owl#Source_id> .
<urn:caarray-data#Source_3665_id> <http://www.cs.ucl.ac.uk/staff/a.gonzalezbeltran/owl/domainmodel.owl#datatype> "3665"^^<http://www.w3.org/2001/XMLSchema#string> .
<urn:caarray-data#Source_3665> <http://www.cs.ucl.ac.uk/staff/a.gonzalezbeltran/owl/domainmodel.owl#umlAttributeCollection> <urn:caarray-data#Source_3665_name> .
<urn:caarray-data#Source_3665_name> <http://www.w3.org/1999/02/22-rdf-syntax-ns#type> <http://www.cs.ucl.ac.uk/staff/a.gonzalezbeltran/owl/caarray2_1.owl#Source_name> .
<urn:caarray-data#Source_3665_name> <http://www.cs.ucl.ac.uk/staff/a.gonzalezbeltran/owl/domainmodel.owl#datatype> "GSE5949GSM134137"^^<http://www.w3.org/2001/XMLSchema#string> .
<urn:caarray-data#TermBasedCharacteristic_3580> <http://www.w3.org/1999/02/22-rdf-syntax-ns#type> <http://www.cs.ucl.ac.uk/staff/a.gonzalezbeltran/owl/caarray2_1.owl#TermBasedCharacteristic> .
<urn:caarray-data#Source_3665> <http://www.cs.ucl.ac.uk/staff/a.gonzalezbeltran/owl/caarray2_1.owl#Source_characteristics_TermBasedCharacteristic> <urn:caarray-data#TermBasedCharacteristic_3580> .
<urn:caarray-data#TermBasedCharacteristic_3580> <http://www.cs.ucl.ac.uk/staff/a.gonzalezbeltran/owl/domainmodel.owl#umlAttributeCollection> <urn:caarray-data#TermBasedCharacteristic_3580_id> .
<urn:caarray-data#TermBasedCharacteristic_3580_id> <http://www.w3.org/1999/02/22-rdf-syntax-ns#type> <http://www.cs.ucl.ac.uk/staff/a.gonzalezbeltran/owl/caarray2_1.owl#TermBasedCharacteristic_id> .
<urn:caarray-data#TermBasedCharacteristic_3580_id> <http://www.cs.ucl.ac.uk/staff/a.gonzalezbeltran/owl/domainmodel.owl#datatype> "3580"^^<http://www.w3.org/2001/XMLSchema#string> .
<urn:caarray-data#Term_934> <http://www.w3.org/1999/02/22-rdf-syntax-ns#type> <http://www.cs.ucl.ac.uk/staff/a.gonzalezbeltran/owl/caarray2_1.owl#Term> .
<urn:caarray-data#TermBasedCharacteristic_3580> <http://www.cs.ucl.ac.uk/staff/a.gonzalezbeltran/owl/caarray2_1.owl#TermBasedCharacteristic_term_Term> <urn:caarray-data#Term_934> .
<urn:caarray-data#Term_934> <http://www.cs.ucl.ac.uk/staff/a.gonzalezbeltran/owl/domainmodel.owl#umlAttributeCollection> <urn:caarray-data#Term_934_id> .
<urn:caarray-data#Term_934_id> <http://www.w3.org/1999/02/22-rdf-syntax-ns#type> <http://www.cs.ucl.ac.uk/staff/a.gonzalezbeltran/owl/caarray2_1.owl#Term_id> .
<urn:caarray-data#Term_934_id> <http://www.cs.ucl.ac.uk/staff/a.gonzalezbeltran/owl/domainmodel.owl#datatype> "934"^^<http://www.w3.org/2001/XMLSchema#string> .
<urn:caarray-data#Term_934> <http://www.cs.ucl.ac.uk/staff/a.gonzalezbeltran/owl/domainmodel.owl#umlAttributeCollection> <urn:caarray-data#Term_934_value> .
<urn:caarray-data#Term_934_value> <http://www.w3.org/1999/02/22-rdf-syntax-ns#type> <http://www.cs.ucl.ac.uk/staff/a.gonzalezbeltran/owl/caarray2_1.owl#Term_value> .
<urn:caarray-data#Term_934_value> <http://www.cs.ucl.ac.uk/staff/a.gonzalezbeltran/owl/domainmodel.owl#datatype> "SK-MEL-28"^^<http://www.w3.org/2001/XMLSchema#string> .
<urn:caarray-data#Category_86> <http://www.w3.org/1999/02/22-rdf-syntax-ns#type> <http://www.cs.ucl.ac.uk/staff/a.gonzalezbeltran/owl/caarray2_1.owl#Category> .
<urn:caarray-data#TermBasedCharacteristic_3580> <http://www.cs.ucl.ac.uk/staff/a.gonzalezbeltran/owl/caarray2_1.owl#TermBasedCharacteristic_category_Category> <urn:caarray-data#Category_86> .
<urn:caarray-data#Category_86> <http://www.cs.ucl.ac.uk/staff/a.gonzalezbeltran/owl/domainmodel.owl#umlAttributeCollection> <urn:caarray-data#Category_86_accession> .
<urn:caarray-data#Category_86_accession> <http://www.w3.org/1999/02/22-rdf-syntax-ns#type> <http://www.cs.ucl.ac.uk/staff/a.gonzalezbeltran/owl/caarray2_1.owl#Category_accession> .
<urn:caarray-data#Category_86_accession> <http://www.cs.ucl.ac.uk/staff/a.gonzalezbeltran/owl/domainmodel.owl#datatype> "MO_49"^^<http://www.w3.org/2001/XMLSchema#string> .
<urn:caarray-data#Category_86> <http://www.cs.ucl.ac.uk/staff/a.gonzalezbeltran/owl/domainmodel.owl#umlAttributeCollection> <urn:caarray-data#Category_86_id> .
<urn:caarray-data#Category_86_id> <http://www.w3.org/1999/02/22-rdf-syntax-ns#type> <http://www.cs.ucl.ac.uk/staff/a.gonzalezbeltran/owl/caarray2_1.owl#Category_id> .
<urn:caarray-data#Category_86_id> <http://www.cs.ucl.ac.uk/staff/a.gonzalezbeltran/owl/domainmodel.owl#datatype> "86"^^<http://www.w3.org/2001/XMLSchema#string> .
<urn:caarray-data#Category_86> <http://www.cs.ucl.ac.uk/staff/a.gonzalezbeltran/owl/domainmodel.owl#umlAttributeCollection> <urn:caarray-data#Category_86_name> .
<urn:caarray-data#Category_86_name> <http://www.w3.org/1999/02/22-rdf-syntax-ns#type> <http://www.cs.ucl.ac.uk/staff/a.gonzalezbeltran/owl/caarray2_1.owl#Category_name> .
<urn:caarray-data#Category_86_name> <http://www.cs.ucl.ac.uk/staff/a.gonzalezbeltran/owl/domainmodel.owl#datatype> "CellLine"^^<http://www.w3.org/2001/XMLSchema#string> .
<urn:caarray-data#Category_86> <http://www.cs.ucl.ac.uk/staff/a.gonzalezbeltran/owl/domainmodel.owl#umlAttributeCollection> <urn:caarray-data#Category_86_url> .
<urn:caarray-data#Category_86_url> <http://www.w3.org/1999/02/22-rdf-syntax-ns#type> <http://www.cs.ucl.ac.uk/staff/a.gonzalezbeltran/owl/caarray2_1.owl#Category_url> .
<urn:caarray-data#Category_86_url> <http://www.cs.ucl.ac.uk/staff/a.gonzalezbeltran/owl/domainmodel.owl#datatype> "http://mged.sourceforge.net/ontologies/MGEDontology.php#CellLine"^^<http://www.w3.org/2001/XMLSchema#string> .
<urn:caarray-data#TermBasedCharacteristic_3581> <http://www.w3.org/1999/02/22-rdf-syntax-ns#type> <http://www.cs.ucl.ac.uk/staff/a.gonzalezbeltran/owl/caarray2_1.owl#TermBasedCharacteristic> .
<urn:caarray-data#Source_3665> <http://www.cs.ucl.ac.uk/staff/a.gonzalezbeltran/owl/caarray2_1.owl#Source_characteristics_TermBasedCharacteristic> <urn:caarray-data#TermBasedCharacteristic_3581> .
<urn:caarray-data#TermBasedCharacteristic_3581> <http://www.cs.ucl.ac.uk/staff/a.gonzalezbeltran/owl/domainmodel.owl#umlAttributeCollection> <urn:caarray-data#TermBasedCharacteristic_3581_id> .
<urn:caarray-data#TermBasedCharacteristic_3581_id> <http://www.w3.org/1999/02/22-rdf-syntax-ns#type> <http://www.cs.ucl.ac.uk/staff/a.gonzalezbeltran/owl/caarray2_1.owl#TermBasedCharacteristic_id> .
<urn:caarray-data#TermBasedCharacteristic_3581_id> <http://www.cs.ucl.ac.uk/staff/a.gonzalezbeltran/owl/domainmodel.owl#datatype> "3581"^^<http://www.w3.org/2001/XMLSchema#string> .
<urn:caarray-data#Term_915> <http://www.w3.org/1999/02/22-rdf-syntax-ns#type> <http://www.cs.ucl.ac.uk/staff/a.gonzalezbeltran/owl/caarray2_1.owl#Term> .
<urn:caarray-data#TermBasedCharacteristic_3581> <http://www.cs.ucl.ac.uk/staff/a.gonzalezbeltran/owl/caarray2_1.owl#TermBasedCharacteristic_term_Term> <urn:caarray-data#Term_915> .
<urn:caarray-data#Term_915> <http://www.cs.ucl.ac.uk/staff/a.gonzalezbeltran/owl/domainmodel.owl#umlAttributeCollection> <urn:caarray-data#Term_915_id> .
<urn:caarray-data#Term_915_id> <http://www.w3.org/1999/02/22-rdf-syntax-ns#type> <http://www.cs.ucl.ac.uk/staff/a.gonzalezbeltran/owl/caarray2_1.owl#Term_id> .
<urn:caarray-data#Term_915_id> <http://www.cs.ucl.ac.uk/staff/a.gonzalezbeltran/owl/domainmodel.owl#datatype> "915"^^<http://www.w3.org/2001/XMLSchema#string> .
<urn:caarray-data#Term_915> <http://www.cs.ucl.ac.uk/staff/a.gonzalezbeltran/owl/domainmodel.owl#umlAttributeCollection> <urn:caarray-data#Term_915_value> .
<urn:caarray-data#Term_915_value> <http://www.w3.org/1999/02/22-rdf-syntax-ns#type> <http://www.cs.ucl.ac.uk/staff/a.gonzalezbeltran/owl/caarray2_1.owl#Term_value> .
<urn:caarray-data#Term_915_value> <http://www.cs.ucl.ac.uk/staff/a.gonzalezbeltran/owl/domainmodel.owl#datatype> "Malignant melanoma"^^<http://www.w3.org/2001/XMLSchema#string> .
<urn:caarray-data#Category_261> <http://www.w3.org/1999/02/22-rdf-syntax-ns#type> <http://www.cs.ucl.ac.uk/staff/a.gonzalezbeltran/owl/caarray2_1.owl#Category> .
<urn:caarray-data#TermBasedCharacteristic_3581> <http://www.cs.ucl.ac.uk/staff/a.gonzalezbeltran/owl/caarray2_1.owl#TermBasedCharacteristic_category_Category> <urn:caarray-data#Category_261> .
<urn:caarray-data#Category_261> <http://www.cs.ucl.ac.uk/staff/a.gonzalezbeltran/owl/domainmodel.owl#umlAttributeCollection> <urn:caarray-data#Category_261_id> .
<urn:caarray-data#Category_261_id> <http://www.w3.org/1999/02/22-rdf-syntax-ns#type> <http://www.cs.ucl.ac.uk/staff/a.gonzalezbeltran/owl/caarray2_1.owl#Category_id> .
<urn:caarray-data#Category_261_id> <http://www.cs.ucl.ac.uk/staff/a.gonzalezbeltran/owl/domainmodel.owl#datatype> "261"^^<http://www.w3.org/2001/XMLSchema#string> .
<urn:caarray-data#Category_261> <http://www.cs.ucl.ac.uk/staff/a.gonzalezbeltran/owl/domainmodel.owl#umlAttributeCollection> <urn:caarray-data#Category_261_name> .
<urn:caarray-data#Category_261_name> <http://www.w3.org/1999/02/22-rdf-syntax-ns#type> <http://www.cs.ucl.ac.uk/staff/a.gonzalezbeltran/owl/caarray2_1.owl#Category_name> .
<urn:caarray-data#Category_261_name> <http://www.cs.ucl.ac.uk/staff/a.gonzalezbeltran/owl/domainmodel.owl#datatype> "DiseaseState <1>"^^<http://www.w3.org/2001/XMLSchema#string> .
<urn:caarray-data#TermBasedCharacteristic_3582> <http://www.w3.org/1999/02/22-rdf-syntax-ns#type> <http://www.cs.ucl.ac.uk/staff/a.gonzalezbeltran/owl/caarray2_1.owl#TermBasedCharacteristic> .
<urn:caarray-data#Source_3665> <http://www.cs.ucl.ac.uk/staff/a.gonzalezbeltran/owl/caarray2_1.owl#Source_characteristics_TermBasedCharacteristic> <urn:caarray-data#TermBasedCharacteristic_3582> .
<urn:caarray-data#TermBasedCharacteristic_3582> <http://www.cs.ucl.ac.uk/staff/a.gonzalezbeltran/owl/domainmodel.owl#umlAttributeCollection> <urn:caarray-data#TermBasedCharacteristic_3582_id> .
<urn:caarray-data#TermBasedCharacteristic_3582_id> <http://www.w3.org/1999/02/22-rdf-syntax-ns#type> <http://www.cs.ucl.ac.uk/staff/a.gonzalezbeltran/owl/caarray2_1.owl#TermBasedCharacteristic_id> .
<urn:caarray-data#TermBasedCharacteristic_3582_id> <http://www.cs.ucl.ac.uk/staff/a.gonzalezbeltran/owl/domainmodel.owl#datatype> "3582"^^<http://www.w3.org/2001/XMLSchema#string> .
<urn:caarray-data#Term_882> <http://www.w3.org/1999/02/22-rdf-syntax-ns#type> <http://www.cs.ucl.ac.uk/staff/a.gonzalezbeltran/owl/caarray2_1.owl#Term> .
<urn:caarray-data#TermBasedCharacteristic_3582> <http://www.cs.ucl.ac.uk/staff/a.gonzalezbeltran/owl/caarray2_1.owl#TermBasedCharacteristic_term_Term> <urn:caarray-data#Term_882> .
<urn:caarray-data#Term_882> <http://www.cs.ucl.ac.uk/staff/a.gonzalezbeltran/owl/domainmodel.owl#umlAttributeCollection> <urn:caarray-data#Term_882_id> .
<urn:caarray-data#Term_882_id> <http://www.w3.org/1999/02/22-rdf-syntax-ns#type> <http://www.cs.ucl.ac.uk/staff/a.gonzalezbeltran/owl/caarray2_1.owl#Term_id> .
<urn:caarray-data#Term_882_id> <http://www.cs.ucl.ac.uk/staff/a.gonzalezbeltran/owl/domainmodel.owl#datatype> "882"^^<http://www.w3.org/2001/XMLSchema#string> .
<urn:caarray-data#Term_882> <http://www.cs.ucl.ac.uk/staff/a.gonzalezbeltran/owl/domainmodel.owl#umlAttributeCollection> <urn:caarray-data#Term_882_value> .
<urn:caarray-data#Term_882_value> <http://www.w3.org/1999/02/22-rdf-syntax-ns#type> <http://www.cs.ucl.ac.uk/staff/a.gonzalezbeltran/owl/caarray2_1.owl#Term_value> .
<urn:caarray-data#Term_882_value> <http://www.cs.ucl.ac.uk/staff/a.gonzalezbeltran/owl/domainmodel.owl#datatype> "male"^^<http://www.w3.org/2001/XMLSchema#string> .
<urn:caarray-data#Category_82> <http://www.w3.org/1999/02/22-rdf-syntax-ns#type> <http://www.cs.ucl.ac.uk/staff/a.gonzalezbeltran/owl/caarray2_1.owl#Category> .
<urn:caarray-data#TermBasedCharacteristic_3582> <http://www.cs.ucl.ac.uk/staff/a.gonzalezbeltran/owl/caarray2_1.owl#TermBasedCharacteristic_category_Category> <urn:caarray-data#Category_82> .
<urn:caarray-data#Category_82> <http://www.cs.ucl.ac.uk/staff/a.gonzalezbeltran/owl/domainmodel.owl#umlAttributeCollection> <urn:caarray-data#Category_82_accession> .
<urn:caarray-data#Category_82_accession> <http://www.w3.org/1999/02/22-rdf-syntax-ns#type> <http://www.cs.ucl.ac.uk/staff/a.gonzalezbeltran/owl/caarray2_1.owl#Category_accession> .
<urn:caarray-data#Category_82_accession> <http://www.cs.ucl.ac.uk/staff/a.gonzalezbeltran/owl/domainmodel.owl#datatype> "MO_168"^^<http://www.w3.org/2001/XMLSchema#string> .
<urn:caarray-data#Category_82> <http://www.cs.ucl.ac.uk/staff/a.gonzalezbeltran/owl/domainmodel.owl#umlAttributeCollection> <urn:caarray-data#Category_82_id> .
<urn:caarray-data#Category_82_id> <http://www.w3.org/1999/02/22-rdf-syntax-ns#type> <http://www.cs.ucl.ac.uk/staff/a.gonzalezbeltran/owl/caarray2_1.owl#Category_id> .
<urn:caarray-data#Category_82_id> <http://www.cs.ucl.ac.uk/staff/a.gonzalezbeltran/owl/domainmodel.owl#datatype> "82"^^<http://www.w3.org/2001/XMLSchema#string> .
<urn:caarray-data#Category_82> <http://www.cs.ucl.ac.uk/staff/a.gonzalezbeltran/owl/domainmodel.owl#umlAttributeCollection> <urn:caarray-data#Category_82_name> .
<urn:caarray-data#Category_82_name> <http://www.w3.org/1999/02/22-rdf-syntax-ns#type> <http://www.cs.ucl.ac.uk/staff/a.gonzalezbeltran/owl/caarray2_1.owl#Category_name> .
<urn:caarray-data#Category_82_name> <http://www.cs.ucl.ac.uk/staff/a.gonzalezbeltran/owl/domainmodel.owl#datatype> "Sex"^^<http://www.w3.org/2001/XMLSchema#string> .
<urn:caarray-data#Category_82> <http://www.cs.ucl.ac.uk/staff/a.gonzalezbeltran/owl/domainmodel.owl#umlAttributeCollection> <urn:caarray-data#Category_82_url> .
<urn:caarray-data#Category_82_url> <http://www.w3.org/1999/02/22-rdf-syntax-ns#type> <http://www.cs.ucl.ac.uk/staff/a.gonzalezbeltran/owl/caarray2_1.owl#Category_url> .
<urn:caarray-data#Category_82_url> <http://www.cs.ucl.ac.uk/staff/a.gonzalezbeltran/owl/domainmodel.owl#datatype> "http://mged.sourceforge.net/ontologies/MGEDontology.php#Sex"^^<http://www.w3.org/2001/XMLSchema#string> .
<urn:caarray-data#TermBasedCharacteristic_3583> <http://www.w3.org/1999/02/22-rdf-syntax-ns#type> <http://www.cs.ucl.ac.uk/staff/a.gonzalezbeltran/owl/caarray2_1.owl#TermBasedCharacteristic> .
<urn:caarray-data#Source_3665> <http://www.cs.ucl.ac.uk/staff/a.gonzalezbeltran/owl/caarray2_1.owl#Source_characteristics_TermBasedCharacteristic> <urn:caarray-data#TermBasedCharacteristic_3583> .
<urn:caarray-data#TermBasedCharacteristic_3583> <http://www.cs.ucl.ac.uk/staff/a.gonzalezbeltran/owl/domainmodel.owl#umlAttributeCollection> <urn:caarray-data#TermBasedCharacteristic_3583_id> .
<urn:caarray-data#TermBasedCharacteristic_3583_id> <http://www.w3.org/1999/02/22-rdf-syntax-ns#type> <http://www.cs.ucl.ac.uk/staff/a.gonzalezbeltran/owl/caarray2_1.owl#TermBasedCharacteristic_id> .
<urn:caarray-data#TermBasedCharacteristic_3583_id> <http://www.cs.ucl.ac.uk/staff/a.gonzalezbeltran/owl/domainmodel.owl#datatype> "3583"^^<http://www.w3.org/2001/XMLSchema#string> .
<urn:caarray-data#Term_906> <http://www.w3.org/1999/02/22-rdf-syntax-ns#type> <http://www.cs.ucl.ac.uk/staff/a.gonzalezbeltran/owl/caarray2_1.owl#Term> .
<urn:caarray-data#TermBasedCharacteristic_3583> <http://www.cs.ucl.ac.uk/staff/a.gonzalezbeltran/owl/caarray2_1.owl#TermBasedCharacteristic_term_Term> <urn:caarray-data#Term_906> .
<urn:caarray-data#Term_906> <http://www.cs.ucl.ac.uk/staff/a.gonzalezbeltran/owl/domainmodel.owl#umlAttributeCollection> <urn:caarray-data#Term_906_id> .
<urn:caarray-data#Term_906_id> <http://www.w3.org/1999/02/22-rdf-syntax-ns#type> <http://www.cs.ucl.ac.uk/staff/a.gonzalezbeltran/owl/caarray2_1.owl#Term_id> .
<urn:caarray-data#Term_906_id> <http://www.cs.ucl.ac.uk/staff/a.gonzalezbeltran/owl/domainmodel.owl#datatype> "906"^^<http://www.w3.org/2001/XMLSchema#string> .
<urn:caarray-data#Term_906> <http://www.cs.ucl.ac.uk/staff/a.gonzalezbeltran/owl/domainmodel.owl#umlAttributeCollection> <urn:caarray-data#Term_906_value> .
<urn:caarray-data#Term_906_value> <http://www.w3.org/1999/02/22-rdf-syntax-ns#type> <http://www.cs.ucl.ac.uk/staff/a.gonzalezbeltran/owl/caarray2_1.owl#Term_value> .
<urn:caarray-data#Term_906_value> <http://www.cs.ucl.ac.uk/staff/a.gonzalezbeltran/owl/domainmodel.owl#datatype> "Melanoma"^^<http://www.w3.org/2001/XMLSchema#string> .
<urn:caarray-data#Category_260> <http://www.w3.org/1999/02/22-rdf-syntax-ns#type> <http://www.cs.ucl.ac.uk/staff/a.gonzalezbeltran/owl/caarray2_1.owl#Category> .
<urn:caarray-data#TermBasedCharacteristic_3583> <http://www.cs.ucl.ac.uk/staff/a.gonzalezbeltran/owl/caarray2_1.owl#TermBasedCharacteristic_category_Category> <urn:caarray-data#Category_260> .
<urn:caarray-data#Category_260> <http://www.cs.ucl.ac.uk/staff/a.gonzalezbeltran/owl/domainmodel.owl#umlAttributeCollection> <urn:caarray-data#Category_260_id> .
<urn:caarray-data#Category_260_id> <http://www.w3.org/1999/02/22-rdf-syntax-ns#type> <http://www.cs.ucl.ac.uk/staff/a.gonzalezbeltran/owl/caarray2_1.owl#Category_id> .
<urn:caarray-data#Category_260_id> <http://www.cs.ucl.ac.uk/staff/a.gonzalezbeltran/owl/domainmodel.owl#datatype> "260"^^<http://www.w3.org/2001/XMLSchema#string> .
<urn:caarray-data#Category_260> <http://www.cs.ucl.ac.uk/staff/a.gonzalezbeltran/owl/domainmodel.owl#umlAttributeCollection> <urn:caarray-data#Category_260_name> .
<urn:caarray-data#Category_260_name> <http://www.w3.org/1999/02/22-rdf-syntax-ns#type> <http://www.cs.ucl.ac.uk/staff/a.gonzalezbeltran/owl/caarray2_1.owl#Category_name> .
<urn:caarray-data#Category_260_name> <http://www.cs.ucl.ac.uk/staff/a.gonzalezbeltran/owl/domainmodel.owl#datatype> "DiseaseState <2>"^^<http://www.w3.org/2001/XMLSchema#string> .
<urn:caarray-data#TermBasedCharacteristic_3584> <http://www.w3.org/1999/02/22-rdf-syntax-ns#type> <http://www.cs.ucl.ac.uk/staff/a.gonzalezbeltran/owl/caarray2_1.owl#TermBasedCharacteristic> .
<urn:caarray-data#Source_3665> <http://www.cs.ucl.ac.uk/staff/a.gonzalezbeltran/owl/caarray2_1.owl#Source_characteristics_TermBasedCharacteristic> <urn:caarray-data#TermBasedCharacteristic_3584> .
<urn:caarray-data#TermBasedCharacteristic_3584> <http://www.cs.ucl.ac.uk/staff/a.gonzalezbeltran/owl/domainmodel.owl#umlAttributeCollection> <urn:caarray-data#TermBasedCharacteristic_3584_id> .
<urn:caarray-data#TermBasedCharacteristic_3584_id> <http://www.w3.org/1999/02/22-rdf-syntax-ns#type> <http://www.cs.ucl.ac.uk/staff/a.gonzalezbeltran/owl/caarray2_1.owl#TermBasedCharacteristic_id> .
<urn:caarray-data#TermBasedCharacteristic_3584_id> <http://www.cs.ucl.ac.uk/staff/a.gonzalezbeltran/owl/domainmodel.owl#datatype> "3584"^^<http://www.w3.org/2001/XMLSchema#string> .
<urn:caarray-data#Term_891> <http://www.w3.org/1999/02/22-rdf-syntax-ns#type> <http://www.cs.ucl.ac.uk/staff/a.gonzalezbeltran/owl/caarray2_1.owl#Term> .
<urn:caarray-data#TermBasedCharacteristic_3584> <http://www.cs.ucl.ac.uk/staff/a.gonzalezbeltran/owl/caarray2_1.owl#TermBasedCharacteristic_term_Term> <urn:caarray-data#Term_891> .
<urn:caarray-data#Term_891> <http://www.cs.ucl.ac.uk/staff/a.gonzalezbeltran/owl/domainmodel.owl#umlAttributeCollection> <urn:caarray-data#Term_891_id> .
<urn:caarray-data#Term_891_id> <http://www.w3.org/1999/02/22-rdf-syntax-ns#type> <http://www.cs.ucl.ac.uk/staff/a.gonzalezbeltran/owl/caarray2_1.owl#Term_id> .
<urn:caarray-data#Term_891_id> <http://www.cs.ucl.ac.uk/staff/a.gonzalezbeltran/owl/domainmodel.owl#datatype> "891"^^<http://www.w3.org/2001/XMLSchema#string> .
<urn:caarray-data#Term_891> <http://www.cs.ucl.ac.uk/staff/a.gonzalezbeltran/owl/domainmodel.owl#umlAttributeCollection> <urn:caarray-data#Term_891_value> .
<urn:caarray-data#Term_891_value> <http://www.w3.org/1999/02/22-rdf-syntax-ns#type> <http://www.cs.ucl.ac.uk/staff/a.gonzalezbeltran/owl/caarray2_1.owl#Term_value> .
<urn:caarray-data#Term_891_value> <http://www.cs.ucl.ac.uk/staff/a.gonzalezbeltran/owl/domainmodel.owl#datatype> "skin"^^<http://www.w3.org/2001/XMLSchema#string> .
<urn:caarray-data#Category_264> <http://www.w3.org/1999/02/22-rdf-syntax-ns#type> <http://www.cs.ucl.ac.uk/staff/a.gonzalezbeltran/owl/caarray2_1.owl#Category> .
<urn:caarray-data#TermBasedCharacteristic_3584> <http://www.cs.ucl.ac.uk/staff/a.gonzalezbeltran/owl/caarray2_1.owl#TermBasedCharacteristic_category_Category> <urn:caarray-data#Category_264> .
<urn:caarray-data#Category_264> <http://www.cs.ucl.ac.uk/staff/a.gonzalezbeltran/owl/domainmodel.owl#umlAttributeCollection> <urn:caarray-data#Category_264_id> .
<urn:caarray-data#Category_264_id> <http://www.w3.org/1999/02/22-rdf-syntax-ns#type> <http://www.cs.ucl.ac.uk/staff/a.gonzalezbeltran/owl/caarray2_1.owl#Category_id> .
<urn:caarray-data#Category_264_id> <http://www.cs.ucl.ac.uk/staff/a.gonzalezbeltran/owl/domainmodel.owl#datatype> "264"^^<http://www.w3.org/2001/XMLSchema#string> .
<urn:caarray-data#Category_264> <http://www.cs.ucl.ac.uk/staff/a.gonzalezbeltran/owl/domainmodel.owl#umlAttributeCollection> <urn:caarray-data#Category_264_name> .
<urn:caarray-data#Category_264_name> <http://www.w3.org/1999/02/22-rdf-syntax-ns#type> <http://www.cs.ucl.ac.uk/staff/a.gonzalezbeltran/owl/caarray2_1.owl#Category_name> .
<urn:caarray-data#Category_264_name> <http://www.cs.ucl.ac.uk/staff/a.gonzalezbeltran/owl/domainmodel.owl#datatype> "OrganismPart <1>"^^<http://www.w3.org/2001/XMLSchema#string> .
<urn:caarray-data#Source_3161> <http://www.w3.org/1999/02/22-rdf-syntax-ns#type> <http://www.cs.ucl.ac.uk/staff/a.gonzalezbeltran/owl/caarray2_1.owl#Source> .
<urn:caarray-data#Experiment_6> <http://www.cs.ucl.ac.uk/staff/a.gonzalezbeltran/owl/caarray2_1.owl#Experiment_sources_Source> <urn:caarray-data#Source_3161> .
<urn:caarray-data#Source_3161> <http://www.cs.ucl.ac.uk/staff/a.gonzalezbeltran/owl/domainmodel.owl#umlAttributeCollection> <urn:caarray-data#Source_3161_description> .
<urn:caarray-data#Source_3161_description> <http://www.w3.org/1999/02/22-rdf-syntax-ns#type> <http://www.cs.ucl.ac.uk/staff/a.gonzalezbeltran/owl/caarray2_1.owl#Source_description> .
<urn:caarray-data#Source_3161_description> <http://www.cs.ucl.ac.uk/staff/a.gonzalezbeltran/owl/domainmodel.owl#datatype> "Renal cell carcinoma:  NCI60."^^<http://www.w3.org/2001/XMLSchema#string> .
<urn:caarray-data#Source_3161> <http://www.cs.ucl.ac.uk/staff/a.gonzalezbeltran/owl/domainmodel.owl#umlAttributeCollection> <urn:caarray-data#Source_3161_id> .
<urn:caarray-data#Source_3161_id> <http://www.w3.org/1999/02/22-rdf-syntax-ns#type> <http://www.cs.ucl.ac.uk/staff/a.gonzalezbeltran/owl/caarray2_1.owl#Source_id> .
<urn:caarray-data#Source_3161_id> <http://www.cs.ucl.ac.uk/staff/a.gonzalezbeltran/owl/domainmodel.owl#datatype> "3161"^^<http://www.w3.org/2001/XMLSchema#string> .
<urn:caarray-data#Source_3161> <http://www.cs.ucl.ac.uk/staff/a.gonzalezbeltran/owl/domainmodel.owl#umlAttributeCollection> <urn:caarray-data#Source_3161_name> .
<urn:caarray-data#Source_3161_name> <http://www.w3.org/1999/02/22-rdf-syntax-ns#type> <http://www.cs.ucl.ac.uk/staff/a.gonzalezbeltran/owl/caarray2_1.owl#Source_name> .
<urn:caarray-data#Source_3161_name> <http://www.cs.ucl.ac.uk/staff/a.gonzalezbeltran/owl/domainmodel.owl#datatype> "GSE5949GSM134286"^^<http://www.w3.org/2001/XMLSchema#string> .
<urn:caarray-data#TermBasedCharacteristic_2945> <http://www.w3.org/1999/02/22-rdf-syntax-ns#type> <http://www.cs.ucl.ac.uk/staff/a.gonzalezbeltran/owl/caarray2_1.owl#TermBasedCharacteristic> .
<urn:caarray-data#Source_3161> <http://www.cs.ucl.ac.uk/staff/a.gonzalezbeltran/owl/caarray2_1.owl#Source_characteristics_TermBasedCharacteristic> <urn:caarray-data#TermBasedCharacteristic_2945> .
<urn:caarray-data#TermBasedCharacteristic_2945> <http://www.cs.ucl.ac.uk/staff/a.gonzalezbeltran/owl/domainmodel.owl#umlAttributeCollection> <urn:caarray-data#TermBasedCharacteristic_2945_id> .
<urn:caarray-data#TermBasedCharacteristic_2945_id> <http://www.w3.org/1999/02/22-rdf-syntax-ns#type> <http://www.cs.ucl.ac.uk/staff/a.gonzalezbeltran/owl/caarray2_1.owl#TermBasedCharacteristic_id> .
<urn:caarray-data#TermBasedCharacteristic_2945_id> <http://www.cs.ucl.ac.uk/staff/a.gonzalezbeltran/owl/domainmodel.owl#datatype> "2945"^^<http://www.w3.org/2001/XMLSchema#string> .
<urn:caarray-data#Term_1023> <http://www.w3.org/1999/02/22-rdf-syntax-ns#type> <http://www.cs.ucl.ac.uk/staff/a.gonzalezbeltran/owl/caarray2_1.owl#Term> .
<urn:caarray-data#TermBasedCharacteristic_2945> <http://www.cs.ucl.ac.uk/staff/a.gonzalezbeltran/owl/caarray2_1.owl#TermBasedCharacteristic_term_Term> <urn:caarray-data#Term_1023> .
<urn:caarray-data#Term_1023> <http://www.cs.ucl.ac.uk/staff/a.gonzalezbeltran/owl/domainmodel.owl#umlAttributeCollection> <urn:caarray-data#Term_1023_id> .
<urn:caarray-data#Term_1023_id> <http://www.w3.org/1999/02/22-rdf-syntax-ns#type> <http://www.cs.ucl.ac.uk/staff/a.gonzalezbeltran/owl/caarray2_1.owl#Term_id> .
<urn:caarray-data#Term_1023_id> <http://www.cs.ucl.ac.uk/staff/a.gonzalezbeltran/owl/domainmodel.owl#datatype> "1023"^^<http://www.w3.org/2001/XMLSchema#string> .
<urn:caarray-data#Term_1023> <http://www.cs.ucl.ac.uk/staff/a.gonzalezbeltran/owl/domainmodel.owl#umlAttributeCollection> <urn:caarray-data#Term_1023_value> .
<urn:caarray-data#Term_1023_value> <http://www.w3.org/1999/02/22-rdf-syntax-ns#type> <http://www.cs.ucl.ac.uk/staff/a.gonzalezbeltran/owl/caarray2_1.owl#Term_value> .
<urn:caarray-data#Term_1023_value> <http://www.cs.ucl.ac.uk/staff/a.gonzalezbeltran/owl/domainmodel.owl#datatype> "SN12C"^^<http://www.w3.org/2001/XMLSchema#string> .
<urn:caarray-data#Category_86> <http://www.w3.org/1999/02/22-rdf-syntax-ns#type> <http://www.cs.ucl.ac.uk/staff/a.gonzalezbeltran/owl/caarray2_1.owl#Category> .
<urn:caarray-data#TermBasedCharacteristic_2945> <http://www.cs.ucl.ac.uk/staff/a.gonzalezbeltran/owl/caarray2_1.owl#TermBasedCharacteristic_category_Category> <urn:caarray-data#Category_86> .
<urn:caarray-data#Category_86> <http://www.cs.ucl.ac.uk/staff/a.gonzalezbeltran/owl/domainmodel.owl#umlAttributeCollection> <urn:caarray-data#Category_86_accession> .
<urn:caarray-data#Category_86_accession> <http://www.w3.org/1999/02/22-rdf-syntax-ns#type> <http://www.cs.ucl.ac.uk/staff/a.gonzalezbeltran/owl/caarray2_1.owl#Category_accession> .
<urn:caarray-data#Category_86_accession> <http://www.cs.ucl.ac.uk/staff/a.gonzalezbeltran/owl/domainmodel.owl#datatype> "MO_49"^^<http://www.w3.org/2001/XMLSchema#string> .
<urn:caarray-data#Category_86> <http://www.cs.ucl.ac.uk/staff/a.gonzalezbeltran/owl/domainmodel.owl#umlAttributeCollection> <urn:caarray-data#Category_86_id> .
<urn:caarray-data#Category_86_id> <http://www.w3.org/1999/02/22-rdf-syntax-ns#type> <http://www.cs.ucl.ac.uk/staff/a.gonzalezbeltran/owl/caarray2_1.owl#Category_id> .
<urn:caarray-data#Category_86_id> <http://www.cs.ucl.ac.uk/staff/a.gonzalezbeltran/owl/domainmodel.owl#datatype> "86"^^<http://www.w3.org/2001/XMLSchema#string> .
<urn:caarray-data#Category_86> <http://www.cs.ucl.ac.uk/staff/a.gonzalezbeltran/owl/domainmodel.owl#umlAttributeCollection> <urn:caarray-data#Category_86_name> .
<urn:caarray-data#Category_86_name> <http://www.w3.org/1999/02/22-rdf-syntax-ns#type> <http://www.cs.ucl.ac.uk/staff/a.gonzalezbeltran/owl/caarray2_1.owl#Category_name> .
<urn:caarray-data#Category_86_name> <http://www.cs.ucl.ac.uk/staff/a.gonzalezbeltran/owl/domainmodel.owl#datatype> "CellLine"^^<http://www.w3.org/2001/XMLSchema#string> .
<urn:caarray-data#Category_86> <http://www.cs.ucl.ac.uk/staff/a.gonzalezbeltran/owl/domainmodel.owl#umlAttributeCollection> <urn:caarray-data#Category_86_url> .
<urn:caarray-data#Category_86_url> <http://www.w3.org/1999/02/22-rdf-syntax-ns#type> <http://www.cs.ucl.ac.uk/staff/a.gonzalezbeltran/owl/caarray2_1.owl#Category_url> .
<urn:caarray-data#Category_86_url> <http://www.cs.ucl.ac.uk/staff/a.gonzalezbeltran/owl/domainmodel.owl#datatype> "http://mged.sourceforge.net/ontologies/MGEDontology.php#CellLine"^^<http://www.w3.org/2001/XMLSchema#string> .
<urn:caarray-data#TermBasedCharacteristic_2946> <http://www.w3.org/1999/02/22-rdf-syntax-ns#type> <http://www.cs.ucl.ac.uk/staff/a.gonzalezbeltran/owl/caarray2_1.owl#TermBasedCharacteristic> .
<urn:caarray-data#Source_3161> <http://www.cs.ucl.ac.uk/staff/a.gonzalezbeltran/owl/caarray2_1.owl#Source_characteristics_TermBasedCharacteristic> <urn:caarray-data#TermBasedCharacteristic_2946> .
<urn:caarray-data#TermBasedCharacteristic_2946> <http://www.cs.ucl.ac.uk/staff/a.gonzalezbeltran/owl/domainmodel.owl#umlAttributeCollection> <urn:caarray-data#TermBasedCharacteristic_2946_id> .
<urn:caarray-data#TermBasedCharacteristic_2946_id> <http://www.w3.org/1999/02/22-rdf-syntax-ns#type> <http://www.cs.ucl.ac.uk/staff/a.gonzalezbeltran/owl/caarray2_1.owl#TermBasedCharacteristic_id> .
<urn:caarray-data#TermBasedCharacteristic_2946_id> <http://www.cs.ucl.ac.uk/staff/a.gonzalezbeltran/owl/domainmodel.owl#datatype> "2946"^^<http://www.w3.org/2001/XMLSchema#string> .
<urn:caarray-data#Term_882> <http://www.w3.org/1999/02/22-rdf-syntax-ns#type> <http://www.cs.ucl.ac.uk/staff/a.gonzalezbeltran/owl/caarray2_1.owl#Term> .
<urn:caarray-data#TermBasedCharacteristic_2946> <http://www.cs.ucl.ac.uk/staff/a.gonzalezbeltran/owl/caarray2_1.owl#TermBasedCharacteristic_term_Term> <urn:caarray-data#Term_882> .
<urn:caarray-data#Term_882> <http://www.cs.ucl.ac.uk/staff/a.gonzalezbeltran/owl/domainmodel.owl#umlAttributeCollection> <urn:caarray-data#Term_882_id> .
<urn:caarray-data#Term_882_id> <http://www.w3.org/1999/02/22-rdf-syntax-ns#type> <http://www.cs.ucl.ac.uk/staff/a.gonzalezbeltran/owl/caarray2_1.owl#Term_id> .
<urn:caarray-data#Term_882_id> <http://www.cs.ucl.ac.uk/staff/a.gonzalezbeltran/owl/domainmodel.owl#datatype> "882"^^<http://www.w3.org/2001/XMLSchema#string> .
<urn:caarray-data#Term_882> <http://www.cs.ucl.ac.uk/staff/a.gonzalezbeltran/owl/domainmodel.owl#umlAttributeCollection> <urn:caarray-data#Term_882_value> .
<urn:caarray-data#Term_882_value> <http://www.w3.org/1999/02/22-rdf-syntax-ns#type> <http://www.cs.ucl.ac.uk/staff/a.gonzalezbeltran/owl/caarray2_1.owl#Term_value> .
<urn:caarray-data#Term_882_value> <http://www.cs.ucl.ac.uk/staff/a.gonzalezbeltran/owl/domainmodel.owl#datatype> "male"^^<http://www.w3.org/2001/XMLSchema#string> .
<urn:caarray-data#Category_82> <http://www.w3.org/1999/02/22-rdf-syntax-ns#type> <http://www.cs.ucl.ac.uk/staff/a.gonzalezbeltran/owl/caarray2_1.owl#Category> .
<urn:caarray-data#TermBasedCharacteristic_2946> <http://www.cs.ucl.ac.uk/staff/a.gonzalezbeltran/owl/caarray2_1.owl#TermBasedCharacteristic_category_Category> <urn:caarray-data#Category_82> .
<urn:caarray-data#Category_82> <http://www.cs.ucl.ac.uk/staff/a.gonzalezbeltran/owl/domainmodel.owl#umlAttributeCollection> <urn:caarray-data#Category_82_accession> .
<urn:caarray-data#Category_82_accession> <http://www.w3.org/1999/02/22-rdf-syntax-ns#type> <http://www.cs.ucl.ac.uk/staff/a.gonzalezbeltran/owl/caarray2_1.owl#Category_accession> .
<urn:caarray-data#Category_82_accession> <http://www.cs.ucl.ac.uk/staff/a.gonzalezbeltran/owl/domainmodel.owl#datatype> "MO_168"^^<http://www.w3.org/2001/XMLSchema#string> .
<urn:caarray-data#Category_82> <http://www.cs.ucl.ac.uk/staff/a.gonzalezbeltran/owl/domainmodel.owl#umlAttributeCollection> <urn:caarray-data#Category_82_id> .
<urn:caarray-data#Category_82_id> <http://www.w3.org/1999/02/22-rdf-syntax-ns#type> <http://www.cs.ucl.ac.uk/staff/a.gonzalezbeltran/owl/caarray2_1.owl#Category_id> .
<urn:caarray-data#Category_82_id> <http://www.cs.ucl.ac.uk/staff/a.gonzalezbeltran/owl/domainmodel.owl#datatype> "82"^^<http://www.w3.org/2001/XMLSchema#string> .
<urn:caarray-data#Category_82> <http://www.cs.ucl.ac.uk/staff/a.gonzalezbeltran/owl/domainmodel.owl#umlAttributeCollection> <urn:caarray-data#Category_82_name> .
<urn:caarray-data#Category_82_name> <http://www.w3.org/1999/02/22-rdf-syntax-ns#type> <http://www.cs.ucl.ac.uk/staff/a.gonzalezbeltran/owl/caarray2_1.owl#Category_name> .
<urn:caarray-data#Category_82_name> <http://www.cs.ucl.ac.uk/staff/a.gonzalezbeltran/owl/domainmodel.owl#datatype> "Sex"^^<http://www.w3.org/2001/XMLSchema#string> .
<urn:caarray-data#Category_82> <http://www.cs.ucl.ac.uk/staff/a.gonzalezbeltran/owl/domainmodel.owl#umlAttributeCollection> <urn:caarray-data#Category_82_url> .
<urn:caarray-data#Category_82_url> <http://www.w3.org/1999/02/22-rdf-syntax-ns#type> <http://www.cs.ucl.ac.uk/staff/a.gonzalezbeltran/owl/caarray2_1.owl#Category_url> .
<urn:caarray-data#Category_82_url> <http://www.cs.ucl.ac.uk/staff/a.gonzalezbeltran/owl/domainmodel.owl#datatype> "http://mged.sourceforge.net/ontologies/MGEDontology.php#Sex"^^<http://www.w3.org/2001/XMLSchema#string> .
<urn:caarray-data#TermBasedCharacteristic_2947> <http://www.w3.org/1999/02/22-rdf-syntax-ns#type> <http://www.cs.ucl.ac.uk/staff/a.gonzalezbeltran/owl/caarray2_1.owl#TermBasedCharacteristic> .
<urn:caarray-data#Source_3161> <http://www.cs.ucl.ac.uk/staff/a.gonzalezbeltran/owl/caarray2_1.owl#Source_characteristics_TermBasedCharacteristic> <urn:caarray-data#TermBasedCharacteristic_2947> .
<urn:caarray-data#TermBasedCharacteristic_2947> <http://www.cs.ucl.ac.uk/staff/a.gonzalezbeltran/owl/domainmodel.owl#umlAttributeCollection> <urn:caarray-data#TermBasedCharacteristic_2947_id> .
<urn:caarray-data#TermBasedCharacteristic_2947_id> <http://www.w3.org/1999/02/22-rdf-syntax-ns#type> <http://www.cs.ucl.ac.uk/staff/a.gonzalezbeltran/owl/caarray2_1.owl#TermBasedCharacteristic_id> .
<urn:caarray-data#TermBasedCharacteristic_2947_id> <http://www.cs.ucl.ac.uk/staff/a.gonzalezbeltran/owl/domainmodel.owl#datatype> "2947"^^<http://www.w3.org/2001/XMLSchema#string> .
<urn:caarray-data#Term_912> <http://www.w3.org/1999/02/22-rdf-syntax-ns#type> <http://www.cs.ucl.ac.uk/staff/a.gonzalezbeltran/owl/caarray2_1.owl#Term> .
<urn:caarray-data#TermBasedCharacteristic_2947> <http://www.cs.ucl.ac.uk/staff/a.gonzalezbeltran/owl/caarray2_1.owl#TermBasedCharacteristic_term_Term> <urn:caarray-data#Term_912> .
<urn:caarray-data#Term_912> <http://www.cs.ucl.ac.uk/staff/a.gonzalezbeltran/owl/domainmodel.owl#umlAttributeCollection> <urn:caarray-data#Term_912_id> .
<urn:caarray-data#Term_912_id> <http://www.w3.org/1999/02/22-rdf-syntax-ns#type> <http://www.cs.ucl.ac.uk/staff/a.gonzalezbeltran/owl/caarray2_1.owl#Term_id> .
<urn:caarray-data#Term_912_id> <http://www.cs.ucl.ac.uk/staff/a.gonzalezbeltran/owl/domainmodel.owl#datatype> "912"^^<http://www.w3.org/2001/XMLSchema#string> .
<urn:caarray-data#Term_912> <http://www.cs.ucl.ac.uk/staff/a.gonzalezbeltran/owl/domainmodel.owl#umlAttributeCollection> <urn:caarray-data#Term_912_value> .
<urn:caarray-data#Term_912_value> <http://www.w3.org/1999/02/22-rdf-syntax-ns#type> <http://www.cs.ucl.ac.uk/staff/a.gonzalezbeltran/owl/caarray2_1.owl#Term_value> .
<urn:caarray-data#Term_912_value> <http://www.cs.ucl.ac.uk/staff/a.gonzalezbeltran/owl/domainmodel.owl#datatype> "kidney"^^<http://www.w3.org/2001/XMLSchema#string> .
<urn:caarray-data#Category_265> <http://www.w3.org/1999/02/22-rdf-syntax-ns#type> <http://www.cs.ucl.ac.uk/staff/a.gonzalezbeltran/owl/caarray2_1.owl#Category> .
<urn:caarray-data#TermBasedCharacteristic_2947> <http://www.cs.ucl.ac.uk/staff/a.gonzalezbeltran/owl/caarray2_1.owl#TermBasedCharacteristic_category_Category> <urn:caarray-data#Category_265> .
<urn:caarray-data#Category_265> <http://www.cs.ucl.ac.uk/staff/a.gonzalezbeltran/owl/domainmodel.owl#umlAttributeCollection> <urn:caarray-data#Category_265_id> .
<urn:caarray-data#Category_265_id> <http://www.w3.org/1999/02/22-rdf-syntax-ns#type> <http://www.cs.ucl.ac.uk/staff/a.gonzalezbeltran/owl/caarray2_1.owl#Category_id> .
<urn:caarray-data#Category_265_id> <http://www.cs.ucl.ac.uk/staff/a.gonzalezbeltran/owl/domainmodel.owl#datatype> "265"^^<http://www.w3.org/2001/XMLSchema#string> .
<urn:caarray-data#Category_265> <http://www.cs.ucl.ac.uk/staff/a.gonzalezbeltran/owl/domainmodel.owl#umlAttributeCollection> <urn:caarray-data#Category_265_name> .
<urn:caarray-data#Category_265_name> <http://www.w3.org/1999/02/22-rdf-syntax-ns#type> <http://www.cs.ucl.ac.uk/staff/a.gonzalezbeltran/owl/caarray2_1.owl#Category_name> .
<urn:caarray-data#Category_265_name> <http://www.cs.ucl.ac.uk/staff/a.gonzalezbeltran/owl/domainmodel.owl#datatype> "Phenotype <1>"^^<http://www.w3.org/2001/XMLSchema#string> .
<urn:caarray-data#TermBasedCharacteristic_2948> <http://www.w3.org/1999/02/22-rdf-syntax-ns#type> <http://www.cs.ucl.ac.uk/staff/a.gonzalezbeltran/owl/caarray2_1.owl#TermBasedCharacteristic> .
<urn:caarray-data#Source_3161> <http://www.cs.ucl.ac.uk/staff/a.gonzalezbeltran/owl/caarray2_1.owl#Source_characteristics_TermBasedCharacteristic> <urn:caarray-data#TermBasedCharacteristic_2948> .
<urn:caarray-data#TermBasedCharacteristic_2948> <http://www.cs.ucl.ac.uk/staff/a.gonzalezbeltran/owl/domainmodel.owl#umlAttributeCollection> <urn:caarray-data#TermBasedCharacteristic_2948_id> .
<urn:caarray-data#TermBasedCharacteristic_2948_id> <http://www.w3.org/1999/02/22-rdf-syntax-ns#type> <http://www.cs.ucl.ac.uk/staff/a.gonzalezbeltran/owl/caarray2_1.owl#TermBasedCharacteristic_id> .
<urn:caarray-data#TermBasedCharacteristic_2948_id> <http://www.cs.ucl.ac.uk/staff/a.gonzalezbeltran/owl/domainmodel.owl#datatype> "2948"^^<http://www.w3.org/2001/XMLSchema#string> .
<urn:caarray-data#Term_947> <http://www.w3.org/1999/02/22-rdf-syntax-ns#type> <http://www.cs.ucl.ac.uk/staff/a.gonzalezbeltran/owl/caarray2_1.owl#Term> .
<urn:caarray-data#TermBasedCharacteristic_2948> <http://www.cs.ucl.ac.uk/staff/a.gonzalezbeltran/owl/caarray2_1.owl#TermBasedCharacteristic_term_Term> <urn:caarray-data#Term_947> .
<urn:caarray-data#Term_947> <http://www.cs.ucl.ac.uk/staff/a.gonzalezbeltran/owl/domainmodel.owl#umlAttributeCollection> <urn:caarray-data#Term_947_id> .
<urn:caarray-data#Term_947_id> <http://www.w3.org/1999/02/22-rdf-syntax-ns#type> <http://www.cs.ucl.ac.uk/staff/a.gonzalezbeltran/owl/caarray2_1.owl#Term_id> .
<urn:caarray-data#Term_947_id> <http://www.cs.ucl.ac.uk/staff/a.gonzalezbeltran/owl/domainmodel.owl#datatype> "947"^^<http://www.w3.org/2001/XMLSchema#string> .
<urn:caarray-data#Term_947> <http://www.cs.ucl.ac.uk/staff/a.gonzalezbeltran/owl/domainmodel.owl#umlAttributeCollection> <urn:caarray-data#Term_947_value> .
<urn:caarray-data#Term_947_value> <http://www.w3.org/1999/02/22-rdf-syntax-ns#type> <http://www.cs.ucl.ac.uk/staff/a.gonzalezbeltran/owl/caarray2_1.owl#Term_value> .
<urn:caarray-data#Term_947_value> <http://www.cs.ucl.ac.uk/staff/a.gonzalezbeltran/owl/domainmodel.owl#datatype> "Renal cell carcinoma"^^<http://www.w3.org/2001/XMLSchema#string> .
<urn:caarray-data#Category_261> <http://www.w3.org/1999/02/22-rdf-syntax-ns#type> <http://www.cs.ucl.ac.uk/staff/a.gonzalezbeltran/owl/caarray2_1.owl#Category> .
<urn:caarray-data#TermBasedCharacteristic_2948> <http://www.cs.ucl.ac.uk/staff/a.gonzalezbeltran/owl/caarray2_1.owl#TermBasedCharacteristic_category_Category> <urn:caarray-data#Category_261> .
<urn:caarray-data#Category_261> <http://www.cs.ucl.ac.uk/staff/a.gonzalezbeltran/owl/domainmodel.owl#umlAttributeCollection> <urn:caarray-data#Category_261_id> .
<urn:caarray-data#Category_261_id> <http://www.w3.org/1999/02/22-rdf-syntax-ns#type> <http://www.cs.ucl.ac.uk/staff/a.gonzalezbeltran/owl/caarray2_1.owl#Category_id> .
<urn:caarray-data#Category_261_id> <http://www.cs.ucl.ac.uk/staff/a.gonzalezbeltran/owl/domainmodel.owl#datatype> "261"^^<http://www.w3.org/2001/XMLSchema#string> .
<urn:caarray-data#Category_261> <http://www.cs.ucl.ac.uk/staff/a.gonzalezbeltran/owl/domainmodel.owl#umlAttributeCollection> <urn:caarray-data#Category_261_name> .
<urn:caarray-data#Category_261_name> <http://www.w3.org/1999/02/22-rdf-syntax-ns#type> <http://www.cs.ucl.ac.uk/staff/a.gonzalezbeltran/owl/caarray2_1.owl#Category_name> .
<urn:caarray-data#Category_261_name> <http://www.cs.ucl.ac.uk/staff/a.gonzalezbeltran/owl/domainmodel.owl#datatype> "DiseaseState <1>"^^<http://www.w3.org/2001/XMLSchema#string> .
<urn:caarray-data#Source_4085> <http://www.w3.org/1999/02/22-rdf-syntax-ns#type> <http://www.cs.ucl.ac.uk/staff/a.gonzalezbeltran/owl/caarray2_1.owl#Source> .
<urn:caarray-data#Experiment_6> <http://www.cs.ucl.ac.uk/staff/a.gonzalezbeltran/owl/caarray2_1.owl#Experiment_sources_Source> <urn:caarray-data#Source_4085> .
<urn:caarray-data#Source_4085> <http://www.cs.ucl.ac.uk/staff/a.gonzalezbeltran/owl/domainmodel.owl#umlAttributeCollection> <urn:caarray-data#Source_4085_description> .
<urn:caarray-data#Source_4085_description> <http://www.w3.org/1999/02/22-rdf-syntax-ns#type> <http://www.cs.ucl.ac.uk/staff/a.gonzalezbeltran/owl/caarray2_1.owl#Source_description> .
<urn:caarray-data#Source_4085_description> <http://www.cs.ucl.ac.uk/staff/a.gonzalezbeltran/owl/domainmodel.owl#datatype> "Adenocarcinoma:  NCI60.47_LAB"^^<http://www.w3.org/2001/XMLSchema#string> .
[truncated: 6,216,683 more chars]
