# Supplementary material for: Semantic web data warehousing for caGrid
Source: BMC Bioinformatics. 2009 Oct 1;10(Suppl 10):S2. doi: 10.1186/1471-2105-10-S10-S2 (PMC2755823; doi:10.1186/1471-2105-10-S10-S2)
Supplement: Supplementary file 6 — Additional file 6: A TRREE inferencing rule that describes an inferred relationship between CellSpecimen s in caTissue and Source s in caArray. The relationship here is derivation, as described by the derived_from and derived_by properties. This rule finds all caArray Sources that have a TermBasedCharacteristic where the Term value matches the Label of a caTissue CellSpecimen. The Label used is found through the NCIt term nci:Label. (PIE 1 KB) [file 12859_2009_3370_MOESM6_ESM.pie]

Id: joinCellLinesByLabels

// a is a Source
a <rdf:type>                                      <caarray:Source>
// b is a TermCharacteristic of a
a <caarray:Source_characteristics_TermBasedCharacteristic> b
b <rdf:type>                                      <caarray:TermBasedCharacteristic>

// b also has a Term, whose value is h
b <caarray:TermBasedCharacteristic_term_Term>              f
f <dm:umlAttributeCollection>                              g
g <rdf:type>                                               <caarray:Term_value>
g <dm:datatype>                                            h

// i is a cellSpecimen with a label which resolves to the same as h.
i <rdf:type>                   <catissuecore:CellSpecimen>
i <dm:umlAttributeCollection>  j
j <rdf:type>                   k
k <rdfs:subClassOf>            l
l <rdf:type>                   <owl:Restriction>
l <owl:onProperty>             <sm:semanticMetadataCollection>
l <owl:someValuesFrom>         <nci:Label>

j <dm:datatype>                h

-------------------------------
// Therefore, the Source a is derived from the CellSpecimen i, 
// and i is derived by a.
a <corvus:derived_from> i
i <corvus:derived_by>   a
