# Supplementary material for: Semantic web data warehousing for caGrid
Source: BMC Bioinformatics. 2009 Oct 1;10(Suppl 10):S2. doi: 10.1186/1471-2105-10-S10-S2 (PMC2755823; doi:10.1186/1471-2105-10-S10-S2)
Supplement: Supplementary file 8 — Additional file 8: Diagnoses for hybridizations, tab separated. (TXT 13 KB) [file 12859_2009_3370_MOESM8_ESM.txt]

Sample	Diagnosis
UO-31 hgu95d	Carcinoma in situ of kidney (disorder)
TK-10 hgu95d	Carcinoma in situ of kidney (disorder)
UACC-257 hgu95e	Malignant melanoma (disorder)
SF-268 hgu95a	[M]Glioblastoma NOS
RXF 393 hgu95d	Carcinoma in situ of kidney (disorder)
SNB-75 hgu95b	[M]Glioblastoma NOS
UACC-62 hgu95d	Malignant melanoma (disorder)
SR hgu95e	Leukemia, disease (disorder)
CCRF-CEM hgu95a	Acute lymphoblastic leukemia
NCI-H226 hgu95a	Squamous cell carcinoma of lung (disorder)
NCI-H23 hgu95a	Adenocarcinoma of lung (disorder)
HT29 hgu95b	Adenocarcinoma of large intestine (disorder)
HCC-2998 hgu95d	Adenocarcinoma of large intestine (disorder)
NCI-H23 hgu95c	Adenocarcinoma of lung (disorder)
SNB-75 hgu95c	[M]Glioblastoma NOS
K-562 hgu95b	Acute myeloid leukemia
U251 hgu95b	[M]Glioblastoma NOS
SK-MEL-28 hgu95c	Malignant melanoma (disorder)
SN12C hgu95c	Carcinoma in situ of kidney (disorder)
OVCAR-5 hgu95d	Cystadenocarcinoma of ovary (disorder)
KM12 hgu95c	Adenocarcinoma of large intestine (disorder)
SW-620 hgu95c	Carcinoma of colon (disorder)
SN12C hgu95a	Carcinoma in situ of kidney (disorder)
MDA-MB-231/ATCC hgu95c	Not Specified
HOP-92 hgu95d	Undifferentiated large cell carcinomatosis (disorder)
MDA-MB-231/ATCC hgu95a	Not Specified
OVCAR-5 hgu95e	Cystadenocarcinoma of ovary (disorder)
HS 578T hgu95d	Intraductal carcinoma in situ of breast (disorder)
EKVX hgu95c	Adenocarcinoma of lung (disorder)
HCT-15 hgu95a	Adenocarcinoma of large intestine (disorder)
SK-OV-3 hgu95c	Cystadenocarcinoma of ovary (disorder)
SF-295 hgu95c	[M]Glioblastoma NOS
HS 578T hgu95a	Intraductal carcinoma in situ of breast (disorder)
SK-OV-3 hgu95b	Cystadenocarcinoma of ovary (disorder)
CAKI-1 hgu95c	Carcinoma in situ of kidney (disorder)
RXF 393 hgu95a	Carcinoma in situ of kidney (disorder)
MCF7 hgu95a	Carcinoma of breast (disorder)
EKVX hgu95b	Adenocarcinoma of lung (disorder)
MDA-MB-435 hgu95c	Not Specified
MDA-MB-435 hgu95e	Not Specified
786-0 hgu95e	Carcinoma in situ of kidney (disorder)
SK-MEL-28 hgu95e	Malignant melanoma (disorder)
SK-MEL-2 hgu95e	Malignant melanoma (disorder)
HOP-92 hgu95e	Undifferentiated large cell carcinomatosis (disorder)
BT-549 hgu95d	Carcinoma of breast (disorder)
HCT-15 hgu95b	Adenocarcinoma of large intestine (disorder)
CAKI-1 hgu95d	Carcinoma in situ of kidney (disorder)
NCI-H322 hgu95a	Adenocarcinoma of lung (disorder)
CCRF-CEM hgu95d	Acute lymphoblastic leukemia
UACC-62 hgu95c	Malignant melanoma (disorder)
NCI-H460 hgu95c	Large cell carcinoma of lung (disorder)
NCI-H522 hgu95a	Adenocarcinoma of lung (disorder)
T-47D hgu95b	Intraductal carcinoma in situ of breast (disorder)
RXF 393 hgu95e	Carcinoma in situ of kidney (disorder)
UO-31 hgu95c	Carcinoma in situ of kidney (disorder)
EKVX hgu95d	Adenocarcinoma of lung (disorder)
NCI-H23 hgu95e	Adenocarcinoma of lung (disorder)
NCI-H226 hgu95e	Squamous cell carcinoma of lung (disorder)
M14 hgu95c	Malignant melanoma (disorder)
NCI-H522 hgu95b	Adenocarcinoma of lung (disorder)
SK-OV-3 hgu95d	Cystadenocarcinoma of ovary (disorder)
SR hgu95b	Leukemia, disease (disorder)
COLO 205 hgu95b	Adenocarcinoma of large intestine (disorder)
HL-60(TB) hgu95b	Prolymphocytic leukemia
HOP-92 hgu95a	Undifferentiated large cell carcinomatosis (disorder)
MDA-N hgu95b	Carcinoma of breast (disorder)
SF-539 hgu95a	[M]Glioblastoma NOS
U251 hgu95d	[M]Glioblastoma NOS
SW-620 hgu95d	Carcinoma of colon (disorder)
MOLT-4 hgu95d	Acute lymphoblastic leukemia
HOP-92 hgu95b	Undifferentiated large cell carcinomatosis (disorder)
MOLT-4 hgu95c	Acute lymphoblastic leukemia
SF-268 hgu95b	[M]Glioblastoma NOS
UACC-62 hgu95b	Malignant melanoma (disorder)
MALME-3M hgu95d	Malignant melanoma (disorder)
HOP-62 hgu95a	Adenocarcinoma of lung (disorder)
RPMI-8226 hgu95d	Multiple myeloma
SNB-75 hgu95a	[M]Glioblastoma NOS
SN12C hgu95d	Carcinoma in situ of kidney (disorder)
MDA-MB-231/ATCC hgu95d	Not Specified
UO-31 hgu95a	Carcinoma in situ of kidney (disorder)
ACHN hgu95c	Carcinoma in situ of kidney (disorder)
T-47D hgu95d	Intraductal carcinoma in situ of breast (disorder)
HS 578T hgu95c	Intraductal carcinoma in situ of breast (disorder)
UO-31 hgu95b	Carcinoma in situ of kidney (disorder)
OVCAR-5 hgu95a	Cystadenocarcinoma of ovary (disorder)
HS 578T hgu95e	Intraductal carcinoma in situ of breast (disorder)
SK-MEL-2 hgu95d	Malignant melanoma (disorder)
HCT-116 hgu95b	Adenocarcinoma of large intestine (disorder)
ACHN hgu95e	Carcinoma in situ of kidney (disorder)
HCC-2998 hgu95b	Adenocarcinoma of large intestine (disorder)
KM12 hgu95e	Adenocarcinoma of large intestine (disorder)
SF-295 hgu95b	[M]Glioblastoma NOS
NCI-H23 hgu95b	Adenocarcinoma of lung (disorder)
SK-MEL-28 hgu95b	Malignant melanoma (disorder)
HL-60(TB) hgu95a	Prolymphocytic leukemia
UACC-62 hgu95e	Malignant melanoma (disorder)
UACC-257 hgu95d	Malignant melanoma (disorder)
OVCAR-3 hgu95c	Cystadenocarcinoma of ovary (disorder)
NCI-H226 hgu95d	Squamous cell carcinoma of lung (disorder)
NCI/ADR-RES hgu95d	Cystadenocarcinoma of ovary (disorder)
SW-620 hgu95a	Carcinoma of colon (disorder)
LOX IMVI hgu95d	Malignant melanoma (disorder)
OVCAR-4 hgu95c	Cystadenocarcinoma of ovary (disorder)
LOX IMVI hgu95a	Malignant melanoma (disorder)
OVCAR-4 hgu95b	Cystadenocarcinoma of ovary (disorder)
MOLT-4 hgu95a	Acute lymphoblastic leukemia
MDA-N hgu95d	Carcinoma of breast (disorder)
MCF7 hgu95b	Carcinoma of breast (disorder)
IGR-OV1 hgu95d	Cystadenocarcinoma of ovary (disorder)
DU-145 hgu95e	Adenocarcinoma of prostate (disorder)
NCI-H522 hgu95e	Adenocarcinoma of lung (disorder)
UACC-257 hgu95c	Malignant melanoma (disorder)
HL-60(TB) hgu95c	Prolymphocytic leukemia
CCRF-CEM hgu95b	Acute lymphoblastic leukemia
MDA-N hgu95a	Carcinoma of breast (disorder)
PC-3 hgu95a	Adenocarcinoma of prostate (disorder)
PC-3 hgu95d	Adenocarcinoma of prostate (disorder)
CCRF-CEM hgu95e	Acute lymphoblastic leukemia
K-562 hgu95d	Acute myeloid leukemia
HCT-116 hgu95c	Adenocarcinoma of large intestine (disorder)
NCI-H460 hgu95b	Large cell carcinoma of lung (disorder)
SK-MEL-28 hgu95a	Malignant melanoma (disorder)
HCT-15 hgu95c	Adenocarcinoma of large intestine (disorder)
HT29 hgu95d	Adenocarcinoma of large intestine (disorder)
EKVX hgu95a	Adenocarcinoma of lung (disorder)
BT-549 hgu95e	Carcinoma of breast (disorder)
SK-OV-3 hgu95e	Cystadenocarcinoma of ovary (disorder)
SK-MEL-2 hgu95c	Malignant melanoma (disorder)
UACC-257 hgu95b	Malignant melanoma (disorder)
MALME-3M hgu95e	Malignant melanoma (disorder)
HCT-116 hgu95e	Adenocarcinoma of large intestine (disorder)
786-0 hgu95b	Carcinoma in situ of kidney (disorder)
RPMI-8226 hgu95b	Multiple myeloma
K-562 hgu95a	Acute myeloid leukemia
HOP-62 hgu95e	Adenocarcinoma of lung (disorder)
BT-549 hgu95c	Carcinoma of breast (disorder)
M14 hgu95d	Malignant melanoma (disorder)
IGR-OV1 hgu95b	Cystadenocarcinoma of ovary (disorder)
SN12C hgu95e	Carcinoma in situ of kidney (disorder)
MDA-MB-231/ATCC hgu95b	Not Specified
HCT-15 hgu95d	Adenocarcinoma of large intestine (disorder)
OVCAR-4 hgu95d	Cystadenocarcinoma of ovary (disorder)
MOLT-4 hgu95b	Acute lymphoblastic leukemia
SK-MEL-2 hgu95a	Malignant melanoma (disorder)
SW-620 hgu95e	Carcinoma of colon (disorder)
SF-295 hgu95d	[M]Glioblastoma NOS
SNB-19 hgu95c	[M]Glioblastoma NOS
NCI/ADR-RES hgu95e	Cystadenocarcinoma of ovary (disorder)
OVCAR-3 hgu95e	Cystadenocarcinoma of ovary (disorder)
BT-549 hgu95a	Carcinoma of breast (disorder)
COLO 205 hgu95c	Adenocarcinoma of large intestine (disorder)
COLO 205 hgu95d	Adenocarcinoma of large intestine (disorder)
TK-10 hgu95e	Carcinoma in situ of kidney (disorder)
UACC-257 hgu95a	Malignant melanoma (disorder)
RPMI-8226 hgu95e	Multiple myeloma
NCI-H226 hgu95b	Squamous cell carcinoma of lung (disorder)
DU-145 hgu95d	Adenocarcinoma of prostate (disorder)
NCI/ADR-RES hgu95a	Cystadenocarcinoma of ovary (disorder)
NCI-H226 hgu95c	Squamous cell carcinoma of lung (disorder)
NCI-H460 hgu95d	Large cell carcinoma of lung (disorder)
SNB-75 hgu95d	[M]Glioblastoma NOS
MALME-3M hgu95b	Malignant melanoma (disorder)
SNB-19 hgu95d	[M]Glioblastoma NOS
MDA-N hgu95e	Carcinoma of breast (disorder)
ACHN hgu95b	Carcinoma in situ of kidney (disorder)
HCC-2998 hgu95c	Adenocarcinoma of large intestine (disorder)
T-47D hgu95a	Intraductal carcinoma in situ of breast (disorder)
MDA-MB-435 hgu95b	Not Specified
PC-3 hgu95c	Adenocarcinoma of prostate (disorder)
786-0 hgu95d	Carcinoma in situ of kidney (disorder)
T-47D hgu95c	Intraductal carcinoma in situ of breast (disorder)
HOP-62 hgu95c	Adenocarcinoma of lung (disorder)
ACHN hgu95a	Carcinoma in situ of kidney (disorder)
MDA-MB-231/ATCC hgu95e	Not Specified
OVCAR-5 hgu95c	Cystadenocarcinoma of ovary (disorder)
NCI/ADR-RES hgu95b	Cystadenocarcinoma of ovary (disorder)
ACHN hgu95d	Carcinoma in situ of kidney (disorder)
M14 hgu95a	Malignant melanoma (disorder)
CAKI-1 hgu95b	Carcinoma in situ of kidney (disorder)
SK-MEL-28 hgu95d	Malignant melanoma (disorder)
M14 hgu95b	Malignant melanoma (disorder)
SR hgu95c	Leukemia, disease (disorder)
MALME-3M hgu95a	Malignant melanoma (disorder)
U251 hgu95a	[M]Glioblastoma NOS
HT29 hgu95e	Adenocarcinoma of large intestine (disorder)
LOX IMVI hgu95c	Malignant melanoma (disorder)
IGR-OV1 hgu95e	Cystadenocarcinoma of ovary (disorder)
A498 hgu95d	Carcinoma in situ of kidney (disorder)
SF-268 hgu95c	[M]Glioblastoma NOS
NCI-H322 hgu95b	Adenocarcinoma of lung (disorder)
HOP-92 hgu95c	Undifferentiated large cell carcinomatosis (disorder)
HS 578T hgu95b	Intraductal carcinoma in situ of breast (disorder)
K-562 hgu95e	Acute myeloid leukemia
OVCAR-5 hgu95b	Cystadenocarcinoma of ovary (disorder)
NCI-H522 hgu95d	Adenocarcinoma of lung (disorder)
SF-295 hgu95e	[M]Glioblastoma NOS
COLO 205 hgu95a	Adenocarcinoma of large intestine (disorder)
CAKI-1 hgu95a	Carcinoma in situ of kidney (disorder)
NCI-H23 hgu95d	Adenocarcinoma of lung (disorder)
NCI-H322 hgu95d	Adenocarcinoma of lung (disorder)
K-562 hgu95c	Acute myeloid leukemia
TK-10 hgu95b	Carcinoma in situ of kidney (disorder)
EKVX hgu95e	Adenocarcinoma of lung (disorder)
A498 hgu95e	Carcinoma in situ of kidney (disorder)
SF-268 hgu95e	[M]Glioblastoma NOS
OVCAR-3 hgu95a	Cystadenocarcinoma of ovary (disorder)
A498 hgu95a	Carcinoma in situ of kidney (disorder)
HL-60(TB) hgu95e	Prolymphocytic leukemia
SK-OV-3 hgu95a	Cystadenocarcinoma of ovary (disorder)
OVCAR-3 hgu95d	Cystadenocarcinoma of ovary (disorder)
NCI-H460 hgu95a	Large cell carcinoma of lung (disorder)
MCF7 hgu95d	Carcinoma of breast (disorder)
SR hgu95a	Leukemia, disease (disorder)
SF-268 hgu95d	[M]Glioblastoma NOS
NCI/ADR-RES hgu95c	Cystadenocarcinoma of ovary (disorder)
UACC-62 hgu95a	Malignant melanoma (disorder)
COLO 205 hgu95e	Adenocarcinoma of large intestine (disorder)
MALME-3M hgu95c	Malignant melanoma (disorder)
HOP-62 hgu95b	Adenocarcinoma of lung (disorder)
SNB-19 hgu95e	[M]Glioblastoma NOS
NCI-H460 hgu95e	Large cell carcinoma of lung (disorder)
786-0 hgu95a	Carcinoma in situ of kidney (disorder)
T-47D hgu95e	Intraductal carcinoma in situ of breast (disorder)
TK-10 hgu95a	Carcinoma in situ of kidney (disorder)
SF-539 hgu95b	[M]Glioblastoma NOS
NCI-H322 hgu95e	Adenocarcinoma of lung (disorder)
786-0 hgu95c	Carcinoma in situ of kidney (disorder)
SF-295 hgu95a	[M]Glioblastoma NOS
KM12 hgu95d	Adenocarcinoma of large intestine (disorder)
DU-145 hgu95a	Adenocarcinoma of prostate (disorder)
OVCAR-4 hgu95e	Cystadenocarcinoma of ovary (disorder)
SF-539 hgu95d	[M]Glioblastoma NOS
RPMI-8226 hgu95c	Multiple myeloma
CCRF-CEM hgu95c	Acute lymphoblastic leukemia
DU-145 hgu95c	Adenocarcinoma of prostate (disorder)
SN12C hgu95b	Carcinoma in situ of kidney (disorder)
HCC-2998 hgu95e	Adenocarcinoma of large intestine (disorder)
HL-60(TB) hgu95d	Prolymphocytic leukemia
LOX IMVI hgu95b	Malignant melanoma (disorder)
IGR-OV1 hgu95c	Cystadenocarcinoma of ovary (disorder)
RXF 393 hgu95c	Carcinoma in situ of kidney (disorder)
U251 hgu95e	[M]Glioblastoma NOS
SF-539 hgu95e	[M]Glioblastoma NOS
KM12 hgu95b	Adenocarcinoma of large intestine (disorder)
SNB-19 hgu95a	[M]Glioblastoma NOS
UO-31 hgu95e	Carcinoma in situ of kidney (disorder)
PC-3 hgu95e	Adenocarcinoma of prostate (disorder)
HCT-15 hgu95e	Adenocarcinoma of large intestine (disorder)
LOX IMVI hgu95e	Malignant melanoma (disorder)
A498 hgu95b	Carcinoma in situ of kidney (disorder)
U251 hgu95c	[M]Glioblastoma NOS
DU-145 hgu95b	Adenocarcinoma of prostate (disorder)
CAKI-1 hgu95e	Carcinoma in situ of kidney (disorder)
SNB-19 hgu95b	[M]Glioblastoma NOS
OVCAR-3 hgu95b	Cystadenocarcinoma of ovary (disorder)
MDA-N hgu95c	Carcinoma of breast (disorder)
MCF7 hgu95c	Carcinoma of breast (disorder)
A498 hgu95c	Carcinoma in situ of kidney (disorder)
MDA-MB-435 hgu95a	Not Specified
HT29 hgu95a	Adenocarcinoma of large intestine (disorder)
MCF7 hgu95e	Carcinoma of breast (disorder)
KM12 hgu95a	Adenocarcinoma of large intestine (disorder)
SR hgu95d	Leukemia, disease (disorder)
PC-3 hgu95b	Adenocarcinoma of prostate (disorder)
NCI-H522 hgu95c	Adenocarcinoma of lung (disorder)
TK-10 hgu95c	Carcinoma in situ of kidney (disorder)
BT-549 hgu95b	Carcinoma of breast (disorder)
SK-MEL-2 hgu95b	Malignant melanoma (disorder)
SNB-75 hgu95e	[M]Glioblastoma NOS
RXF 393 hgu95b	Carcinoma in situ of kidney (disorder)
RPMI-8226 hgu95a	Multiple myeloma
HCT-116 hgu95a	Adenocarcinoma of large intestine (disorder)
MOLT-4 hgu95e	Acute lymphoblastic leukemia
HCC-2998 hgu95a	Adenocarcinoma of large intestine (disorder)
HT29 hgu95c	Adenocarcinoma of large intestine (disorder)
HOP-62 hgu95d	Adenocarcinoma of lung (disorder)
IGR-OV1 hgu95a	Cystadenocarcinoma of ovary (disorder)
OVCAR-4 hgu95a	Cystadenocarcinoma of ovary (disorder)
SW-620 hgu95b	Carcinoma of colon (disorder)
MDA-MB-435 hgu95d	Not Specified
HCT-116 hgu95d	Adenocarcinoma of large intestine (disorder)
SF-539 hgu95c	[M]Glioblastoma NOS
NCI-H322 hgu95c	Adenocarcinoma of lung (disorder)
M14 hgu95e	Malignant melanoma (disorder)
